# Supplementary material for: The genome of Chinese flowering cherry (Cerasus serrulata) provides new insights into Cerasus species
Source: Hortic Res. 2020 Oct 1;7:165. doi: 10.1038/s41438-020-00382-1 (PMC7527954; doi:10.1038/s41438-020-00382-1)
Supplement: Supplementary file 2 — Table S8 Integrated lists of gene annotation for Cerasus serrulata genome [file 41438_2020_382_MOESM2_ESM.xls]

Table S8 Integrated list of gene annotation for the Cerasus serrulata genome
#GeneID	GO_annotation	KEGG_annotation	KOG_class	KOG_class_annotation	TrEMBL_annotation	nr_annotation
EVM0008215.1	Cellular Component: small nucleolar ribonucleoprotein complex (GO:0005732);; Cellular Component: cytosol (GO:0005829);; Biological Process: mRNA processing (GO:0006397);;	K12621|1.55402e-62|pper:PRUPE_ppa013967mg|K12621 U6 snRNA-associated Sm-like protein LSm2 | (RefSeq) hypothetical protein	[A]	RNA processing and modification	Uncharacterized protein {ECO:0000313|EMBL:EMJ13495.1} OS=Prunus persica (Peach) PE=4 SV=1	hypothetical protein PRUPE_ppa013967mg [Prunus persica]
EVM0022610.1	Molecular Function: nucleotide binding (GO:0000166);; Molecular Function: protein kinase activity (GO:0004672);; Biological Process: cellular protein modification process (GO:0006464);; Biological Process: phosphorylation (GO:0016310);;	--	[T]	Signal transduction mechanisms	Uncharacterized protein {ECO:0000313|EMBL:EMJ14791.1} OS=Prunus persica (Peach) PE=4 SV=1	hypothetical protein PRUPE_ppa002709mg [Prunus persica]
EVM0024127.1	Molecular Function: nucleic acid binding (GO:0003676);; Molecular Function: zinc ion binding (GO:0008270);; Biological Process: DNA integration (GO:0015074);;	--	[R]	General function prediction only	Uncharacterized protein {ECO:0000313|EMBL:EMJ15566.1} OS=Prunus persica (Peach) PE=4 SV=1	hypothetical protein PRUPE_ppb020964mg [Prunus persica]
EVM0021514.1	--	--	--	--	Uncharacterized protein {ECO:0000313|EMBL:EMJ01344.1} OS=Prunus persica (Peach) PE=4 SV=1	hypothetical protein PRUPE_ppa016980mg [Prunus persica]
EVM0007093.1	--	--	--	--	Uncharacterized protein {ECO:0000313|EMBL:EMJ25451.1} OS=Prunus persica (Peach) PE=4 SV=1	hypothetical protein PRUPE_ppa018683mg [Prunus persica]
EVM0026250.1	--	--	--	--	Uncharacterized protein {ECO:0000313|EMBL:EMJ25827.1} OS=Prunus persica (Peach) PE=4 SV=1	hypothetical protein PRUPE_ppa026590mg [Prunus persica]
EVM0017026.1	--	--	--	--	Uncharacterized protein {ECO:0000313|EMBL:EMJ04653.1} (Fragment) OS=Prunus persica (Peach) PE=4 SV=1	PREDICTED: uncharacterized protein LOC103331568 [Prunus mume]
EVM0005260.1	--	--	[S]	Function unknown	Uncharacterized protein {ECO:0000313|EMBL:EMJ10814.1} OS=Prunus persica (Peach) PE=4 SV=1	hypothetical protein PRUPE_ppa011616mg [Prunus persica]
EVM0022989.1	--	--	--	--	Uncharacterized protein {ECO:0000313|EMBL:EMJ12043.1} OS=Prunus persica (Peach) PE=4 SV=1	hypothetical protein PRUPE_ppa016381mg [Prunus persica]
EVM0011973.1	Molecular Function: ATP binding (GO:0005524);; Biological Process: response to stress (GO:0006950);; Molecular Function: 2-alkenal reductase [NAD(P)] activity (GO:0032440);; Biological Process: oxidation-reduction process (GO:0055114);;	K03283|0|pper:PRUPE_ppa002595mg|K03283 heat shock 70kDa protein 1/8 | (RefSeq) hypothetical protein	[O]	Posttranslational modification, protein turnover, chaperones	Uncharacterized protein {ECO:0000313|EMBL:EMJ04973.1} OS=Prunus persica (Peach) PE=3 SV=1	hypothetical protein PRUPE_ppa002595mg [Prunus persica]
EVM0026137.1	Cellular Component: cytoplasm (GO:0005737);; Biological Process: response to UV (GO:0009411);; Cellular Component: plant-type cell wall (GO:0009505);; Biological Process: flavonoid biosynthetic process (GO:0009813);; Molecular Function: pectinesterase activity (GO:0030599);; Biological Process: cell wall modification (GO:0042545);; Molecular Function: aspartyl esterase activity (GO:0045330);;	K01051|0|pper:PRUPE_ppa007112mg|K01051 pectinesterase [EC:3.1.1.11] | (RefSeq) hypothetical protein	--	--	Pectinesterase {ECO:0000256|RuleBase:RU000589} OS=Prunus persica (Peach) PE=3 SV=1	PREDICTED: probable pectinesterase 53 [Prunus mume]
EVM0000107.1	Molecular Function: hydrolase activity, hydrolyzing O-glycosyl compounds (GO:0004553);; Biological Process: metabolic process (GO:0008152);;	K01188|0|pmum:103341810|K01188 beta-glucosidase [EC:3.2.1.21] | (RefSeq) beta-glucosidase 12-like	[G]	Carbohydrate transport and metabolism	Uncharacterized protein {ECO:0000313|EMBL:EMJ07994.1} OS=Prunus persica (Peach) PE=3 SV=1	PREDICTED: beta-glucosidase 12-like isoform X2 [Prunus mume]
EVM0020377.1	--	--	[PT]	--	Uncharacterized protein {ECO:0000313|EMBL:EMJ15507.1} OS=Prunus persica (Peach) PE=4 SV=1	PREDICTED: cyclic nucleotide-gated ion channel 1-like [Prunus mume]
EVM0010569.1	--	--	--	--	Uncharacterized protein {ECO:0000313|EMBL:EMJ10783.1} OS=Prunus persica (Peach) PE=4 SV=1	hypothetical protein PRUPE_ppa011220mg [Prunus persica]
EVM0017227.1	Biological Process: fatty acid catabolic process (GO:0009062);;	--	[R]	General function prediction only	Uncharacterized protein {ECO:0000313|EMBL:EMJ06215.1} OS=Prunus persica (Peach) PE=4 SV=1	PREDICTED: pentatricopeptide repeat-containing protein At4g37380, chloroplastic [Prunus mume]
EVM0013506.1	Biological Process: protein glycosylation (GO:0006486);; Molecular Function: fucosyltransferase activity (GO:0008417);; Biological Process: Lewis a epitope biosynthetic process (GO:0010493);; Cellular Component: integral component of membrane (GO:0016021);; Cellular Component: Golgi cisterna membrane (GO:0032580);; Biological Process: fucosylation (GO:0036065);;	K14412|4.72654e-164|pmum:103319172|K14412 alpha-1,4-fucosyltransferase [EC:2.4.1.65] | (RefSeq) alpha-(1,4)-fucosyltransferase	[GE]	--	Uncharacterized protein {ECO:0000313|EMBL:EMJ23895.1} OS=Prunus persica (Peach) PE=3 SV=1	PREDICTED: alpha-(1,4)-fucosyltransferase [Prunus mume]
EVM0018001.1	Molecular Function: zinc ion binding (GO:0008270);; Biological Process: lignin biosynthetic process (GO:0009809);; Molecular Function: cinnamyl-alcohol dehydrogenase activity (GO:0045551);; Cellular Component: apoplast (GO:0048046);; Biological Process: oxidation-reduction process (GO:0055114);;	K00083|0|pper:PRUPE_ppa007678mg|K00083 cinnamyl-alcohol dehydrogenase [EC:1.1.1.195] | (RefSeq) hypothetical protein	[Q]	Secondary metabolites biosynthesis, transport and catabolism	Putative cinnamyl alcohol dehydrogenase 9 {ECO:0000313|EMBL:EXB36914.1} OS=Morus notabilis PE=4 SV=1	putative cinnamyl alcohol dehydrogenase 9 [Morus notabilis]
EVM0021740.1	--	--	--	--	Uncharacterized protein {ECO:0000313|EMBL:EMJ23711.1} OS=Prunus persica (Peach) PE=4 SV=1	hypothetical protein PRUPE_ppa009832mg [Prunus persica]
EVM0008143.1	Molecular Function: protein kinase activity (GO:0004672);; Biological Process: phosphorylation (GO:0016310);;	--	[T]	Signal transduction mechanisms	Uncharacterized protein {ECO:0000313|EMBL:EMJ16160.1} OS=Prunus persica (Peach) PE=3 SV=1	hypothetical protein PRUPE_ppa001410mg [Prunus persica]
EVM0007223.1	--	K14824|0|pper:PRUPE_ppa002352mg|K14824 ribosome biogenesis protein ERB1 | (RefSeq) hypothetical protein	[J]	Translation, ribosomal structure and biogenesis	Ribosome biogenesis protein BOP1 homolog {ECO:0000256|HAMAP-Rule:MF_03027} OS=Prunus persica (Peach) PE=3 SV=1	hypothetical protein PRUPE_ppa002352mg [Prunus persica]
EVM0021074.1	Molecular Function: protein serine/threonine phosphatase activity (GO:0004722);; Molecular Function: sphingomyelin phosphodiesterase activity (GO:0004767);; Molecular Function: GTP binding (GO:0005525);; Biological Process: protein dephosphorylation (GO:0006470);; Biological Process: small GTPase mediated signal transduction (GO:0007264);; Cellular Component: protein serine/threonine phosphatase …	K17506|0|pmum:103336468|K17506 protein phosphatase 1L [EC:3.1.3.16] | (RefSeq) probable protein phosphatase 2C 11	[T]	Signal transduction mechanisms	Uncharacterized protein {ECO:0000313|EMBL:EMJ01602.1} OS=Prunus persica (Peach) PE=3 SV=1	PREDICTED: probable protein phosphatase 2C 11 [Prunus mume]
EVM0010604.1	--	K02927|7.16033e-09|sita:101774925|K02927 large subunit ribosomal protein L40e | (RefSeq) ubiquitin-like	[OR]	--	Polyubiquitin {ECO:0000313|EMBL:ABA28993.1} (Fragment) OS=Symbiodinium sp. C3 PE=2 SV=1	Putative Polyubiquitin [Rhizopus microsporus]
EVM0009192.1	--	--	--	--	Uncharacterized protein {ECO:0000313|EMBL:EMJ07996.1} OS=Prunus persica (Peach) PE=4 SV=1	PREDICTED: probable LRR receptor-like serine/threonine-protein kinase At3g47570 [Prunus mume]
EVM0025294.1	Molecular Function: translation elongation factor activity (GO:0003746);; Molecular Function: GTPase activity (GO:0003924);; Molecular Function: GTP binding (GO:0005525);; Cellular Component: cytoplasm (GO:0005737);; Biological Process: obsolete GTP catabolic process (GO:0006184);; Biological Process: translational elongation (GO:0006414);;	K03231|0|pper:PRUPE_ppa005702mg|K03231 elongation factor 1-alpha | (RefSeq) hypothetical protein	[J]	Translation, ribosomal structure and biogenesis	Elongation factor 1-alpha {ECO:0000256|RuleBase:RU004060} OS=Prunus persica (Peach) PE=3 SV=1	hypothetical protein PRUPE_ppa005702mg [Prunus persica]
EVM0017637.2	--	--	--	--	Uncharacterized protein {ECO:0000313|EMBL:EMJ09576.1} OS=Prunus persica (Peach) PE=4 SV=1	PREDICTED: uncharacterized protein LOC103327644 [Prunus mume]
EVM0014745.1	--	--	--	--	Uncharacterized protein {ECO:0000313|EMBL:EMJ01071.1} OS=Prunus persica (Peach) PE=4 SV=1	PREDICTED: suppressor protein SRP40 [Prunus mume]
EVM0013446.1	Molecular Function: obsolete ubiquitin thiolesterase activity (GO:0004221);; Biological Process: ubiquitin-dependent protein catabolic process (GO:0006511);; Molecular Function: zinc ion binding (GO:0008270);;	K12847|0|pmum:103336756|K12847 U4/U6.U5 tri-snRNP-associated protein 2 | (RefSeq) U4/U6.U5 tri-snRNP-associated protein 2-like	[Z]	Cytoskeleton	Uncharacterized protein {ECO:0000313|EMBL:EMJ15147.1} OS=Prunus persica (Peach) PE=4 SV=1	PREDICTED: U4/U6.U5 tri-snRNP-associated protein 2-like [Prunus mume]
EVM0022701.1	--	--	--	--	Uncharacterized protein {ECO:0000313|EMBL:EMJ11515.1} OS=Prunus persica (Peach) PE=4 SV=1	hypothetical protein PRUPE_ppa002210mg [Prunus persica]
EVM0017106.1	Cellular Component: membrane (GO:0016020);;	--	--	--	Uncharacterized protein {ECO:0000313|EMBL:EMJ28877.1} OS=Prunus persica (Peach) PE=4 SV=1	hypothetical protein PRUPE_ppa026034mg [Prunus persica]
EVM0011139.2	Biological Process: protein peptidyl-prolyl isomerization (GO:0000413);; Molecular Function: peptidyl-prolyl cis-trans isomerase activity (GO:0003755);; Molecular Function: calmodulin binding (GO:0005516);; Biological Process: protein folding (GO:0006457);; Biological Process: cellulose biosynthetic process (GO:0030244);; Biological Process: Golgi vesicle transport (GO:0048193);; Biological Proce…	--	[O]	Posttranslational modification, protein turnover, chaperones	Uncharacterized protein {ECO:0000313|EMBL:EMJ21603.1} OS=Prunus persica (Peach) PE=4 SV=1	PREDICTED: peptidyl-prolyl cis-trans isomerase FKBP42 [Prunus mume]
EVM0016055.1	--	K14301|0|pmum:103327599|K14301 nuclear pore complex protein Nup107 | (RefSeq) nuclear pore complex protein NUP107	[YU]	--	Uncharacterized protein {ECO:0000313|EMBL:EMJ18280.1} OS=Prunus persica (Peach) PE=4 SV=1	PREDICTED: uncharacterized protein LOC103327599 [Prunus mume]
EVM0028354.1	--	--	[R]	General function prediction only	Protein yippee-like {ECO:0000256|RuleBase:RU110713} OS=Prunus persica (Peach) PE=3 SV=1	PREDICTED: protein yippee-like At4g27745 [Prunus mume]
EVM0009376.1	Cellular Component: nuclear lumen (GO:0031981);;	K14294|2.0544e-165|pmum:103319133|K14294 partner of Y14 and mago | (RefSeq) partner of Y14 and mago	[S]	Function unknown	Uncharacterized protein {ECO:0000313|EMBL:EMJ27152.1} OS=Prunus persica (Peach) PE=4 SV=1	PREDICTED: partner of Y14 and mago [Prunus mume]
EVM0000818.1	Cellular Component: endoplasmic reticulum (GO:0005783);;	--	[U]	Intracellular trafficking, secretion, and vesicular transport	Uncharacterized protein {ECO:0000313|EMBL:EMJ16818.1} OS=Prunus persica (Peach) PE=4 SV=1	hypothetical protein PRUPE_ppa007922mg [Prunus persica]
EVM0010966.1	Biological Process: acetyl-CoA metabolic process (GO:0006084);; Biological Process: iron ion transport (GO:0006826);; Biological Process: water transport (GO:0006833);; Cellular Component: chloroplast (GO:0009507);; Biological Process: cellular response to iron ion starvation (GO:0010106);; Molecular Function: water channel activity (GO:0015250);; Cellular Component: integral component of membran…	K09872|0|pper:PRUPE_ppa009588mg|K09872 aquaporin PIP | (RefSeq) hypothetical protein	[G]	Carbohydrate transport and metabolism	Uncharacterized protein {ECO:0000313|EMBL:EMJ10633.1} OS=Prunus persica (Peach) PE=3 SV=1	hypothetical protein PRUPE_ppa009588mg [Prunus persica]
EVM0020479.1	--	K13457|0|pmum:103335350|K13457 disease resistance protein RPM1 | (RefSeq) disease resistance protein RPM1-like	[T]	Signal transduction mechanisms	Uncharacterized protein {ECO:0000313|EMBL:EMJ00377.1} OS=Prunus persica (Peach) PE=4 SV=1	PREDICTED: disease resistance protein RPM1-like [Prunus mume]
EVM0000857.1	--	--	--	--	Uncharacterized protein {ECO:0000313|EMBL:EMJ10586.1} OS=Prunus persica (Peach) PE=4 SV=1	PREDICTED: probable purine permease 11 [Prunus mume]
EVM0028590.1	Molecular Function: alpha-amylase activity (GO:0004556);; Molecular Function: calcium ion binding (GO:0005509);; Biological Process: carbohydrate metabolic process (GO:0005975);;	K01176|0|pper:PRUPE_ppa006152mg|K01176 alpha-amylase [EC:3.2.1.1] | (RefSeq) hypothetical protein	[G]	Carbohydrate transport and metabolism	Alpha-amylase {ECO:0000256|RuleBase:RU361134} OS=Prunus persica (Peach) PE=3 SV=1	hypothetical protein PRUPE_ppa006152mg [Prunus persica]
EVM0028349.1	Molecular Function: binding (GO:0005488);;	K14649|0|pmum:103342168|K14649 transcription initiation factor TFIID subunit 8 | (RefSeq) transcription initiation factor TFIID subunit 8	[K]	Transcription	Uncharacterized protein {ECO:0000313|EMBL:EMJ06623.1} OS=Prunus persica (Peach) PE=4 SV=1	PREDICTED: transcription initiation factor TFIID subunit 8 [Prunus mume]
EVM0011800.1	Molecular Function: lysozyme activity (GO:0003796);; Biological Process: carbohydrate metabolic process (GO:0005975);;	K01183|0|pper:PRUPE_ppa022614mg|K01183 chitinase [EC:3.2.1.14] | (RefSeq) hypothetical protein	[M]	Cell wall/membrane/envelope biogenesis	Uncharacterized protein {ECO:0000313|EMBL:EMJ20728.1} OS=Prunus persica (Peach) PE=3 SV=1	hypothetical protein PRUPE_ppa022614mg [Prunus persica]
EVM0020475.1	--	K19307|7.01707e-145|pper:PRUPE_ppa026598mg|K19307 25S rRNA (uracil2634-N3)-methyltransferase [EC:2.1.1.313] | (RefSeq) hypothetical protein	[S]	Function unknown	Uncharacterized protein {ECO:0000313|EMBL:EMJ15483.1} (Fragment) OS=Prunus persica (Peach) PE=4 SV=1	hypothetical protein PRUPE_ppa026598mg, partial [Prunus persica]
EVM0012130.1	Biological Process: defense response (GO:0006952);; Biological Process: response to biotic stimulus (GO:0009607);;	--	--	--	Uncharacterized protein {ECO:0000313|EMBL:EMJ25559.1} OS=Prunus persica (Peach) PE=3 SV=1	hypothetical protein PRUPE_ppa020879mg [Prunus persica]
EVM0010582.1	Biological Process: polysaccharide catabolic process (GO:0000272);; Cellular Component: chloroplast (GO:0009507);; Molecular Function: beta-amylase activity (GO:0016161);; Molecular Function: cation binding (GO:0043169);;	--	--	--	Beta-amylase {ECO:0000256|RuleBase:RU000509} OS=Prunus persica (Peach) PE=3 SV=1	PREDICTED: beta-amylase-like [Pyrus x bretschneideri]
EVM0021219.1	Molecular Function: UDP-glucosyltransferase activity (GO:0035251);;	--	[GC]	--	Uncharacterized protein {ECO:0000313|EMBL:EMJ02972.1} OS=Prunus persica (Peach) PE=4 SV=1	PREDICTED: abscisate beta-glucosyltransferase-like [Prunus mume]
EVM0023905.1	Molecular Function: carboxylic ester hydrolase activity (GO:0004091);; Biological Process: metabolic process (GO:0008152);; Molecular Function: retinyl-palmitate esterase activity (GO:0050253);; Molecular Function: methyl indole-3-acetate esterase activity (GO:0080030);; Molecular Function: methyl salicylate esterase activity (GO:0080031);; Molecular Function: methyl jasmonate esterase activity (…	--	[V]	Defense mechanisms	Uncharacterized protein {ECO:0000313|EMBL:EMJ03030.1} OS=Prunus persica (Peach) PE=4 SV=1	PREDICTED: probable carboxylesterase 12 [Prunus mume]
EVM0012199.1	Cellular Component: chloroplast thylakoid membrane (GO:0009535);; Cellular Component: chloroplast envelope (GO:0009941);; Biological Process: chlorophyll biosynthetic process (GO:0015995);; Molecular Function: oxidoreductase activity, acting on the CH-CH group of donors, NAD or NADP as acceptor (GO:0016628);; Biological Process: cysteine biosynthetic process (GO:0019344);; Biological Process: pho…	K10960|0|pper:PRUPE_ppa019702mg|K10960 geranylgeranyl diphosphate/geranylgeranyl-bacteriochlorophyllide a reductase [EC:1.3.1.83 1.3.1.111] | (RefSeq) hypothetical protein	--	--	Uncharacterized protein {ECO:0000313|EMBL:EMJ08813.1} OS=Prunus persica (Peach) PE=4 SV=1	hypothetical protein PRUPE_ppa019702mg [Prunus persica]
EVM0016545.1	--	--	--	--	Uncharacterized protein {ECO:0000313|EMBL:EMJ25068.1} OS=Prunus persica (Peach) PE=4 SV=1	hypothetical protein PRUPE_ppa010833mg [Prunus persica]
EVM0011750.1	--	K20283|0|pper:PRUPE_ppa000287mg|K20283 golgin subfamily A member 4 | (RefSeq) hypothetical protein	--	--	Uncharacterized protein {ECO:0000313|EMBL:EMJ18289.1} OS=Prunus persica (Peach) PE=4 SV=1	hypothetical protein PRUPE_ppa000287mg [Prunus persica]
EVM0007578.1	--	--	--	--	Uncharacterized protein {ECO:0000313|EMBL:EMJ28294.1} (Fragment) OS=Prunus persica (Peach) PE=4 SV=1	PREDICTED: gibberellin-regulated protein 12-like [Prunus mume]
EVM0015271.1	--	--	--	--	Uncharacterized protein {ECO:0000313|EMBL:EMJ26823.1} OS=Prunus persica (Peach) PE=4 SV=1	PREDICTED: synaptojanin-1 [Prunus mume]
EVM0027348.1	Biological Process: N-terminal protein myristoylation (GO:0006499);; Biological Process: amino acid transport (GO:0006865);; Biological Process: response to chitin (GO:0010200);;	--	--	--	Uncharacterized protein {ECO:0000313|EMBL:EMJ06784.1} OS=Prunus persica (Peach) PE=4 SV=1	hypothetical protein PRUPE_ppa008853mg [Prunus persica]
EVM0016338.1	Molecular Function: nucleotide binding (GO:0000166);; Molecular Function: RNA binding (GO:0003723);;	K13195|1.18172e-91|pmum:103341734|K13195 cold-inducible RNA-binding protein | (RefSeq) glycine-rich RNA-binding protein 4, mitochondrial-like	[R]	General function prediction only	Uncharacterized protein {ECO:0000313|EMBL:EMJ05001.1} OS=Prunus persica (Peach) PE=4 SV=1	PREDICTED: glycine-rich RNA-binding protein 4, mitochondrial-like [Prunus mume]
EVM0011304.1	Biological Process: MAPK cascade (GO:0000165);; Biological Process: respiratory burst involved in defense response (GO:0002679);; Molecular Function: protein serine/threonine kinase activity (GO:0004674);; Molecular Function: phosphoprotein phosphatase activity (GO:0004721);; Molecular Function: ATP binding (GO:0005524);; Cellular Component: mitochondrion (GO:0005739);; Biological Process: protei…	--	--	--	Uncharacterized protein {ECO:0000313|EMBL:EMJ10053.1} OS=Prunus persica (Peach) PE=4 SV=1	PREDICTED: probable LRR receptor-like serine/threonine-protein kinase At1g74360 [Prunus mume]
EVM0013139.1	--	K16196|0|pmum:103322420|K16196 eukaryotic translation initiation factor 2-alpha kinase 4 [EC:2.7.11.1] | (RefSeq) eIF-2-alpha kinase GCN2	[J]	Translation, ribosomal structure and biogenesis	Uncharacterized protein {ECO:0000313|EMBL:EMJ26131.1} (Fragment) OS=Prunus persica (Peach) PE=4 SV=1	PREDICTED: probable serine/threonine-protein kinase GCN2 [Prunus mume]
EVM0018786.1	--	--	--	--	Uncharacterized protein {ECO:0000313|EMBL:EMJ16306.1} OS=Prunus persica (Peach) PE=4 SV=1	PREDICTED: uncharacterized protein LOC103329252 [Prunus mume]
EVM0026110.1	--	K15283|0|pmum:103329834|K15283 solute carrier family 35, member E1 | (RefSeq) phosphoenolpyruvate/phosphate translocator 2, chloroplastic	[GE]	--	Phosphoenolpyruvate/phosphate translocator 2 isoform 1 {ECO:0000313|EMBL:EOY02453.1} OS=Theobroma cacao (Cacao) PE=4 SV=1	PREDICTED: phosphoenolpyruvate/phosphate translocator 2, chloroplastic [Prunus mume]
EVM0027085.1	--	--	--	--	Uncharacterized protein {ECO:0000313|EMBL:EMJ04364.1} (Fragment) OS=Prunus persica (Peach) PE=4 SV=1	PREDICTED: uncharacterized protein LOC103340726 [Prunus mume]
EVM0002867.1	Cellular Component: nucleoplasm (GO:0005654);; Biological Process: starch metabolic process (GO:0005982);; Biological Process: regulation of transcription, DNA-templated (GO:0006355);; Biological Process: response to cold (GO:0009409);; Biological Process: response to blue light (GO:0009637);; Biological Process: flower development (GO:0009908);; Biological Process: response to far red light (GO:…	K12124|0|pmum:103336221|K12124 GIGANTEA | (RefSeq) protein GIGANTEA	--	--	Uncharacterized protein {ECO:0000313|EMBL:EMJ00887.1} OS=Prunus persica (Peach) PE=4 SV=1	PREDICTED: protein GIGANTEA [Prunus mume]
EVM0015632.1	Molecular Function: carboxylic ester hydrolase activity (GO:0052689);;	--	[V]	Defense mechanisms	Uncharacterized protein {ECO:0000313|EMBL:EMJ26010.1} OS=Prunus persica (Peach) PE=4 SV=1	hypothetical protein PRUPE_ppa023588mg [Prunus persica]
EVM0022201.1	Molecular Function: pectate lyase activity (GO:0030570);;	K01728|9.90965e-92|pper:PRUPE_ppa004881mg|K01728 pectate lyase [EC:4.2.2.2] | (RefSeq) hypothetical protein	--	--	Pectate lyase {ECO:0000256|RuleBase:RU361123} OS=Prunus persica (Peach) PE=3 SV=1	hypothetical protein PRUPE_ppa004881mg [Prunus persica]
EVM0019025.1	--	--	[R]	General function prediction only	Uncharacterized protein {ECO:0000313|EMBL:EMJ19140.1} OS=Prunus persica (Peach) PE=4 SV=1	PREDICTED: uncharacterized protein LOC103331490 [Prunus mume]
EVM0015821.1	--	--	[T]	Signal transduction mechanisms	Uncharacterized protein {ECO:0000313|EMBL:EMJ01714.1} OS=Prunus persica (Peach) PE=4 SV=1	PREDICTED: hit family protein 1 [Prunus mume]
EVM0020496.1	--	--	--	--	Defensin-like protein, putative {ECO:0000313|EMBL:EOX97973.1} OS=Theobroma cacao (Cacao) PE=4 SV=1	Defensin-like protein, putative [Theobroma cacao]
EVM0025539.1	--	--	--	--	Uncharacterized protein {ECO:0000313|EMBL:EMJ11379.1} (Fragment) OS=Prunus persica (Peach) PE=4 SV=1	PREDICTED: uncharacterized protein LOC103338603 [Prunus mume]
EVM0011251.1	Molecular Function: metal ion binding (GO:0046872);;	--	[O]	Posttranslational modification, protein turnover, chaperones	Uncharacterized protein {ECO:0000313|EMBL:EMJ13334.1} OS=Prunus persica (Peach) PE=4 SV=1	hypothetical protein PRUPE_ppa012179mg [Prunus persica]
EVM0025217.1	--	--	--	--	Uncharacterized protein {ECO:0000313|EMBL:EMJ26420.1} OS=Prunus persica (Peach) PE=4 SV=1	PREDICTED: uncharacterized protein LOC103321253 isoform X1 [Prunus mume]
EVM0020503.1	Molecular Function: 1-acylglycerol-3-phosphate O-acyltransferase activity (GO:0003841);; Biological Process: phosphatidylglycerol biosynthetic process (GO:0006655);; Biological Process: flower development (GO:0009908);; Biological Process: cutin biosynthetic process (GO:0010143);; Biological Process: dephosphorylation (GO:0016311);; Molecular Function: phosphatase activity (GO:0016791);; Molecula…	K13508|0|pmum:103338081|K13508 glycerol-3-phosphate acyltransferase [EC:2.3.1.15] | (RefSeq) glycerol-3-phosphate 2-O-acyltransferase 6	--	--	Uncharacterized protein {ECO:0000313|EMBL:EMJ08585.1} OS=Prunus persica (Peach) PE=4 SV=1	PREDICTED: glycerol-3-phosphate 2-O-acyltransferase 6 [Prunus mume]
EVM0002009.1	Molecular Function: ATP binding (GO:0005524);; Cellular Component: plasma membrane (GO:0005886);; Biological Process: obsolete ATP catabolic process (GO:0006200);; Biological Process: response to abscisic acid (GO:0009737);; Molecular Function: ATPase activity, coupled to transmembrane movement of substances (GO:0042626);; Biological Process: abscisic acid transport (GO:0080168);;	--	[Q]	Secondary metabolites biosynthesis, transport and catabolism	Putative uncharacterized protein {ECO:0000313|EMBL:CCB44839.1} OS=Vitis vinifera (Grape) PE=4 SV=1	PREDICTED: ABC transporter G family member 25 [Prunus mume]
EVM0020868.1	Cellular Component: cytoplasm (GO:0005737);; Biological Process: ER to Golgi vesicle-mediated transport (GO:0006888);;	K20301|1.14837e-95|pper:PRUPE_ppa013209mg|K20301 trafficking protein particle complex subunit 2 | (RefSeq) hypothetical protein	[U]	Intracellular trafficking, secretion, and vesicular transport	Uncharacterized protein {ECO:0000313|EMBL:EMJ27258.1} OS=Prunus persica (Peach) PE=4 SV=1	hypothetical protein PRUPE_ppa013209mg [Prunus persica]
EVM0028501.1	--	--	--	--	Uncharacterized protein {ECO:0000313|EMBL:EMJ21099.1} (Fragment) OS=Prunus persica (Peach) PE=4 SV=1	hypothetical protein PRUPE_ppb014930mg, partial [Prunus persica]
EVM0012734.1	--	--	[R]	General function prediction only	Receptor-like protein 12 {ECO:0000313|EMBL:EXB37638.1} OS=Morus notabilis PE=4 SV=1	PREDICTED: receptor-like protein 12 [Prunus mume]
EVM0004178.3	Molecular Function: protein kinase activity (GO:0004672);; Molecular Function: ATP binding (GO:0005524);; Biological Process: protein phosphorylation (GO:0006468);; Biological Process: recognition of pollen (GO:0048544);;	--	--	--	Uncharacterized protein {ECO:0000313|EMBL:EMJ06075.1} OS=Prunus persica (Peach) PE=4 SV=1	hypothetical protein PRUPE_ppa001866mg [Prunus persica]
EVM0016525.1	--	K06961|3.93051e-43|pmum:103318714|K06961 ribosomal RNA assembly protein | (RefSeq) KRR1 small subunit processome component homolog	--	--	--	PREDICTED: KRR1 small subunit processome component homolog [Prunus mume]
EVM0016889.1	--	--	--	--	Uncharacterized protein {ECO:0000313|EMBL:EMJ15855.1} OS=Prunus persica (Peach) PE=4 SV=1	PREDICTED: polycomb group protein EMBRYONIC FLOWER 2 isoform X1 [Prunus mume]
EVM0011700.1	--	--	--	--	Uncharacterized protein {ECO:0000313|EMBL:EMJ12604.1} OS=Prunus persica (Peach) PE=4 SV=1	hypothetical protein PRUPE_ppa006883mg [Prunus persica]
EVM0006423.1	--	--	[R]	General function prediction only	Receptor-like protein 12 {ECO:0000313|EMBL:EXB37638.1} OS=Morus notabilis PE=4 SV=1	PREDICTED: receptor-like protein 12 [Prunus mume]
EVM0011515.1	--	--	--	--	--	PREDICTED: uncharacterized protein LOC103326763 [Prunus mume]
EVM0024945.1	--	--	--	--	Uncharacterized protein {ECO:0000313|EMBL:EMJ03101.1} OS=Prunus persica (Peach) PE=4 SV=1	hypothetical protein PRUPE_ppa013814mg [Prunus persica]
EVM0000305.1	Molecular Function: inorganic phosphate transmembrane transporter activity (GO:0005315);; Biological Process: phosphate ion transport (GO:0006817);; Cellular Component: integral component of membrane (GO:0016021);; Biological Process: transmembrane transport (GO:0055085);;	K08176|0|pmum:103318975|K08176 MFS transporter, PHS family, inorganic phosphate transporter | (RefSeq) inorganic phosphate transporter 1-4-like	[P]	Inorganic ion transport and metabolism	Uncharacterized protein {ECO:0000313|EMBL:EMJ25298.1} OS=Prunus persica (Peach) PE=4 SV=1	PREDICTED: inorganic phosphate transporter 1-4-like [Prunus mume]
EVM0010385.1	--	--	--	--	Uncharacterized protein {ECO:0000313|EMBL:EMJ22049.1} OS=Prunus persica (Peach) PE=4 SV=1	hypothetical protein PRUPE_ppa021740mg [Prunus persica]
EVM0014129.1	--	--	--	--	Uncharacterized protein {ECO:0000313|EMBL:EMJ16633.1} OS=Prunus persica (Peach) PE=4 SV=1	PREDICTED: protein ALTERED XYLOGLUCAN 4-like [Prunus mume]
EVM0022160.1	Cellular Component: exocyst (GO:0000145);; Cellular Component: cytosol (GO:0005829);; Cellular Component: plasma membrane (GO:0005886);; Biological Process: protein targeting to vacuole (GO:0006623);; Biological Process: vesicle docking involved in exocytosis (GO:0006904);; Biological Process: vacuole organization (GO:0007033);; Cellular Component: plasmodesma (GO:0009506);; Biological Process: p…	K19985|0|pmum:103333981|K19985 exocyst complex component 6 | (RefSeq) exocyst complex component SEC15B	[U]	Intracellular trafficking, secretion, and vesicular transport	Uncharacterized protein {ECO:0000313|EMBL:EMJ00909.1} OS=Prunus persica (Peach) PE=4 SV=1	PREDICTED: exocyst complex component SEC15B [Prunus mume]
EVM0005756.1	Molecular Function: protein dimerization activity (GO:0046983);;	--	--	--	Uncharacterized protein {ECO:0000313|EMBL:EMJ16398.1} OS=Prunus persica (Peach) PE=4 SV=1	hypothetical protein PRUPE_ppa014004mg [Prunus persica]
EVM0011808.1	--	--	--	--	Uncharacterized protein {ECO:0000313|EnsemblPlants:Solyc07g066680.1.1} OS=Solanum lycopersicum (Tomato) PE=4 SV=1	PREDICTED: uncharacterized protein LOC103957779 [Pyrus x bretschneideri]
EVM0026161.1	Molecular Function: transporter activity (GO:0005215);;	K05387|0|pmum:103324853|K05387 glutamate receptor, ionotropic, plant | (RefSeq) glutamate receptor 2.7-like	[PET]	--	Uncharacterized protein {ECO:0000313|EMBL:EMJ15812.1} OS=Prunus persica (Peach) PE=4 SV=1	PREDICTED: glutamate receptor 2.7-like [Prunus mume]
EVM0024493.1	--	--	--	--	Uncharacterized protein {ECO:0000313|EMBL:EMJ06092.1} OS=Prunus persica (Peach) PE=4 SV=1	PREDICTED: NAC domain-containing protein 100-like [Prunus mume]
EVM0020846.1	Cellular Component: cytoplasm (GO:0005737);; Cellular Component: plasma membrane (GO:0005886);; Biological Process: oligopeptide transport (GO:0006857);; Molecular Function: oligopeptide transmembrane transporter activity (GO:0015198);; Biological Process: transmembrane transport (GO:0055085);;	--	[T]	Signal transduction mechanisms	Uncharacterized protein {ECO:0000313|EMBL:EMJ26409.1} OS=Prunus persica (Peach) PE=4 SV=1	PREDICTED: oligopeptide transporter 2-like [Prunus mume]
EVM0025991.1	Biological Process: response to stimulus (GO:0050896);;	--	[TZ]	--	Uncharacterized protein {ECO:0000313|EMBL:EMJ09085.1} OS=Prunus persica (Peach) PE=4 SV=1	hypothetical protein PRUPE_ppa021230mg [Prunus persica]
EVM0017286.1	Molecular Function: DNA binding (GO:0003677);; Molecular Function: nuclease activity (GO:0004518);; Biological Process: nucleic acid phosphodiester bond hydrolysis (GO:0090305);;	--	--	--	Uncharacterized protein {ECO:0000313|EMBL:EMJ18718.1} OS=Prunus persica (Peach) PE=4 SV=1	PREDICTED: uncharacterized protein LOC103327389 [Prunus mume]
EVM0020909.1	Molecular Function: structural constituent of ribosome (GO:0003735);; Cellular Component: ribosome (GO:0005840);; Biological Process: translation (GO:0006412);;	--	--	--	Uncharacterized protein {ECO:0000313|EMBL:EMJ27035.1} OS=Prunus persica (Peach) PE=4 SV=1	PREDICTED: uncharacterized protein At5g19025-like [Prunus mume]
EVM0015199.1	Biological Process: phosphatidylinositol biosynthetic process (GO:0006661);;	--	--	--	Uncharacterized protein {ECO:0000313|EMBL:EMJ03827.1} OS=Prunus persica (Peach) PE=4 SV=1	PREDICTED: protein PLANT CADMIUM RESISTANCE 10 isoform X1 [Prunus mume]
EVM0007473.1	--	--	[L]	Replication, recombination and repair	Proliferating cell nuclear antigen {ECO:0000256|RuleBase:RU000641} OS=Setaria italica (Foxtail millet) PE=3 SV=1	PREDICTED: proliferating cell nuclear antigen-like [Prunus mume]
EVM0003264.1	Molecular Function: GTP binding (GO:0005525);; Cellular Component: intracellular (GO:0005622);; Biological Process: small GTPase mediated signal transduction (GO:0007264);; Cellular Component: membrane (GO:0016020);;	K04392|3.14947e-139|pper:PRUPE_ppa011737mg|K04392 Ras-related C3 botulinum toxin substrate 1 | (RefSeq) hypothetical protein	[R]	General function prediction only	Uncharacterized protein {ECO:0000313|EMBL:EMJ01748.1} OS=Prunus persica (Peach) PE=3 SV=1	hypothetical protein PRUPE_ppa011737mg [Prunus persica]
EVM0020311.1	Cellular Component: extracellular region (GO:0005576);; Biological Process: plant-type cell wall organization (GO:0009664);; Cellular Component: membrane (GO:0016020);;	--	--	--	Uncharacterized protein {ECO:0000313|EMBL:EMJ10711.1} OS=Prunus persica (Peach) PE=3 SV=1	hypothetical protein PRUPE_ppa010443mg [Prunus persica]
EVM0010953.1	--	--	--	--	Uncharacterized protein {ECO:0000313|EMBL:EMJ11255.1} OS=Prunus persica (Peach) PE=4 SV=1	PREDICTED: uncharacterized protein LOC103338477 [Prunus mume]
EVM0015049.1	--	--	--	--	Uncharacterized protein {ECO:0000313|EMBL:EMJ26883.1} OS=Prunus persica (Peach) PE=4 SV=1	PREDICTED: WPP domain-interacting tail-anchored protein 2 isoform X1 [Prunus mume]
EVM0027300.1	Biological Process: response to stress (GO:0006950);;	--	[R]	General function prediction only	Uncharacterized protein {ECO:0000313|EMBL:EMJ02434.1} OS=Prunus persica (Peach) PE=4 SV=1	PREDICTED: tetratricopeptide repeat protein 1-like [Prunus mume]
EVM0008506.1	--	--	[R]	General function prediction only	Uncharacterized protein {ECO:0000313|EMBL:EMJ21144.1} OS=Prunus persica (Peach) PE=4 SV=1	hypothetical protein PRUPE_ppb019389mg [Prunus persica]
EVM0007156.1	Molecular Function: hydrolase activity, acting on glycosyl bonds (GO:0016798);;	K01213|0|pper:PRUPE_ppa015678mg|K01213 galacturan 1,4-alpha-galacturonidase [EC:3.2.1.67] | (RefSeq) hypothetical protein	--	--	Uncharacterized protein {ECO:0000313|EMBL:EMJ28783.1} OS=Prunus persica (Peach) PE=3 SV=1	hypothetical protein PRUPE_ppa015678mg [Prunus persica]
EVM0002629.1	--	--	--	--	Uncharacterized protein {ECO:0000313|EMBL:EMJ25788.1} OS=Prunus persica (Peach) PE=4 SV=1	PREDICTED: uncharacterized protein LOC103321495 [Prunus mume]
EVM0024937.1	Molecular Function: DNA-binding transcription factor activity (GO:0003700);; Cellular Component: nucleus (GO:0005634);; Biological Process: regulation of transcription, DNA-templated (GO:0006355);; Molecular Function: sequence-specific DNA binding (GO:0043565);;	--	--	--	Uncharacterized protein {ECO:0000313|EMBL:EMJ16108.1} OS=Prunus persica (Peach) PE=4 SV=1	PREDICTED: uncharacterized protein LOC103327533 [Prunus mume]
EVM0009381.1	Biological Process: transport (GO:0006810);; Cellular Component: integral component of membrane (GO:0016021);;	K15102|0|pper:PRUPE_ppa007918mg|K15102 solute carrier family 25 (mitochondrial phosphate transporter), member 3 | (RefSeq) hypothetical protein	[C]	Energy production and conversion	Uncharacterized protein {ECO:0000313|EMBL:EMJ10514.1} OS=Prunus persica (Peach) PE=3 SV=1	hypothetical protein PRUPE_ppa007918mg [Prunus persica]
EVM0007090.1	--	--	[R]	General function prediction only	Uncharacterized protein {ECO:0000313|EMBL:EMJ25404.1} OS=Prunus persica (Peach) PE=4 SV=1	hypothetical protein PRUPE_ppa017405mg [Prunus persica]
EVM0002764.1	--	--	--	--	Uncharacterized protein {ECO:0000313|EMBL:EMJ03849.1} OS=Prunus persica (Peach) PE=4 SV=1	PREDICTED: cold-regulated 413 plasma membrane protein 4-like [Prunus mume]
EVM0028648.1	--	--	--	--	Uncharacterized protein {ECO:0000313|EMBL:EMJ01962.1} OS=Prunus persica (Peach) PE=4 SV=1	PREDICTED: uncharacterized protein LOC103336273 [Prunus mume]
EVM0025024.1	--	--	--	--	Uncharacterized protein {ECO:0000313|EMBL:EMJ22775.1} OS=Prunus persica (Peach) PE=4 SV=1	hypothetical protein PRUPE_ppa1027160mg [Prunus persica]
EVM0013598.1	--	--	--	--	Putative uncharacterized protein {ECO:0000313|EMBL:EEF33468.1} OS=Ricinus communis (Castor bean) PE=4 SV=1	PREDICTED: uncharacterized protein LOC103337180 [Prunus mume]
EVM0025635.1	--	--	--	--	Uncharacterized protein {ECO:0000313|EnsemblPlants:GSMUA_Achr1P10840_001} OS=Musa acuminata subsp. malaccensis (Wild banana) PE=4 SV=1	hypothetical protein POPTR_0015s05840g [Populus trichocarpa]
EVM0005340.1	--	--	--	--	Uncharacterized protein {ECO:0000313|EMBL:EMJ25675.1} (Fragment) OS=Prunus persica (Peach) PE=4 SV=1	PREDICTED: uncharacterized protein LOC103341452 isoform X1 [Prunus mume]
EVM0019589.1	Biological Process: chlorophyll catabolic process (GO:0015996);; Molecular Function: chlorophyllase activity (GO:0047746);;	K08099|0|pper:PRUPE_ppa014909mg|K08099 chlorophyllase [EC:3.1.1.14] | (RefSeq) hypothetical protein	--	--	Uncharacterized protein {ECO:0000313|EMBL:EMJ01471.1} OS=Prunus persica (Peach) PE=4 SV=1	hypothetical protein PRUPE_ppa014909mg [Prunus persica]
EVM0018647.1	Molecular Function: actin binding (GO:0003779);; Molecular Function: calcium ion binding (GO:0005509);; Biological Process: actin filament-based movement (GO:0030048);; Biological Process: Golgi localization (GO:0051645);; Biological Process: mitochondrion localization (GO:0051646);; Biological Process: peroxisome localization (GO:0060151);;	K17275|0|pper:PRUPE_ppa002481mg|K17275 plastin-1 | (RefSeq) hypothetical protein	[Z]	Cytoskeleton	Uncharacterized protein {ECO:0000313|EMBL:EMJ02158.1} OS=Prunus persica (Peach) PE=4 SV=1	hypothetical protein PRUPE_ppa002481mg [Prunus persica]
EVM0018205.1	Biological Process: starch catabolic process (GO:0005983);; Biological Process: autophagy (GO:0006914);; Cellular Component: chloroplast (GO:0009507);; Molecular Function: beta-amylase activity (GO:0016161);; Molecular Function: cation binding (GO:0043169);;	K01177|0|pmum:103326703|K01177 beta-amylase [EC:3.2.1.2] | (RefSeq) inactive beta-amylase 4, chloroplastic	--	--	Uncharacterized protein {ECO:0000313|EMBL:EMJ12796.1} OS=Prunus persica (Peach) PE=3 SV=1	PREDICTED: inactive beta-amylase 4, chloroplastic [Prunus mume]
EVM0007571.1	--	--	[R]	General function prediction only	Uncharacterized protein {ECO:0000313|EMBL:EMJ25578.1} OS=Prunus persica (Peach) PE=4 SV=1	hypothetical protein PRUPE_ppa021566mg [Prunus persica]
EVM0005775.1	Biological Process: carbohydrate transport (GO:0008643);; Cellular Component: integral component of membrane (GO:0016021);; Molecular Function: transmembrane transporter activity (GO:0022891);; Molecular Function: 2-alkenal reductase [NAD(P)] activity (GO:0032440);; Biological Process: transmembrane transport (GO:0055085);; Biological Process: oxidation-reduction process (GO:0055114);;	--	[R]	General function prediction only	Uncharacterized protein {ECO:0000313|EMBL:EMJ03140.1} OS=Prunus persica (Peach) PE=3 SV=1	hypothetical protein PRUPE_ppa004344mg [Prunus persica]
EVM0014748.1	--	--	--	--	Uncharacterized protein {ECO:0000313|EMBL:EMJ12555.1} OS=Prunus persica (Peach) PE=4 SV=1	hypothetical protein PRUPE_ppa001903mg [Prunus persica]
EVM0013735.1	Molecular Function: binding (GO:0005488);;	--	[L]	Replication, recombination and repair	Uncharacterized protein {ECO:0000313|EMBL:EMJ14752.1} (Fragment) OS=Prunus persica (Peach) PE=4 SV=1	hypothetical protein PRUPE_ppa018046mg, partial [Prunus persica]
EVM0012923.1	Molecular Function: binding (GO:0005488);;	K09422|0|pmum:103325962|K09422 myb proto-oncogene protein, plant | (RefSeq) transcription factor RAX2-like	[K]	Transcription	Uncharacterized protein {ECO:0000313|EMBL:EMJ06637.1} OS=Prunus persica (Peach) PE=4 SV=1	PREDICTED: transcription factor RAX2-like [Prunus mume]
EVM0022167.1	Cellular Component: integral component of membrane (GO:0016021);;	--	[T]	Signal transduction mechanisms	Uncharacterized protein {ECO:0000313|EMBL:EMJ18931.1} OS=Prunus persica (Peach) PE=4 SV=1	hypothetical protein PRUPE_ppa006707mg [Prunus persica]
EVM0027972.1	Biological Process: carbohydrate metabolic process (GO:0005975);; Molecular Function: lyase activity (GO:0016829);; Molecular Function: carbohydrate binding (GO:0030246);;	K18195|0|pmum:103335338|K18195 rhamnogalacturonan endolyase [EC:4.2.2.23] | (RefSeq) probable rhamnogalacturonate lyase B	--	--	Uncharacterized protein {ECO:0000313|EMBL:EMJ09354.1} (Fragment) OS=Prunus persica (Peach) PE=4 SV=1	PREDICTED: probable rhamnogalacturonate lyase B [Prunus mume]
EVM0006077.1	--	--	--	--	Uncharacterized protein {ECO:0000313|EMBL:EMJ03890.1} OS=Prunus persica (Peach) PE=4 SV=1	hypothetical protein PRUPE_ppa012618mg [Prunus persica]
EVM0010223.1	--	--	--	--	Uncharacterized protein {ECO:0000313|EMBL:EMJ13625.1} OS=Prunus persica (Peach) PE=4 SV=1	PREDICTED: vinorine synthase-like [Prunus mume]
EVM0007167.1	--	--	--	--	Uncharacterized protein {ECO:0000313|EMBL:EMJ15945.1} (Fragment) OS=Prunus persica (Peach) PE=4 SV=1	hypothetical protein PRUPE_ppa025064mg, partial [Prunus persica]
EVM0026276.1	--	K14638|0|pxb:103943687|K14638 solute carrier family 15 (peptide/histidine transporter), member 3/4 | (RefSeq) protein NRT1/ PTR FAMILY 5.14-like	[E]	Amino acid transport and metabolism	Uncharacterized protein {ECO:0000313|EMBL:EMJ25183.1} OS=Prunus persica (Peach) PE=4 SV=1	PREDICTED: protein NRT1/ PTR FAMILY 5.14-like isoform X2 [Pyrus x bretschneideri]
EVM0017585.1	--	--	--	--	Uncharacterized protein {ECO:0000313|EMBL:EMJ03129.1} (Fragment) OS=Prunus persica (Peach) PE=4 SV=1	hypothetical protein PRUPE_ppa018521mg, partial [Prunus persica]
EVM0001866.1	--	--	--	--	Uncharacterized protein {ECO:0000313|EMBL:EMJ23971.1} OS=Prunus persica (Peach) PE=4 SV=1	PREDICTED: F-box/kelch-repeat protein At3g23880-like [Prunus mume]
EVM0009114.1	--	--	--	--	--	PREDICTED: monoacylglycerol lipase ABHD6 [Prunus mume]
EVM0018510.1	Biological Process: leaf morphogenesis (GO:0009965);; Biological Process: mRNA modification (GO:0016556);; Biological Process: cell differentiation (GO:0030154);;	--	--	--	Uncharacterized protein {ECO:0000313|EMBL:EMJ10566.1} OS=Prunus persica (Peach) PE=4 SV=1	hypothetical protein PRUPE_ppa008762mg [Prunus persica]
EVM0005331.1	--	--	--	--	Pollen protein Ole E I-like protein {ECO:0000313|EMBL:KEH30585.1} OS=Medicago truncatula (Barrel medic) PE=4 SV=1	PREDICTED: proline-rich protein 4-like [Prunus mume]
EVM0006847.1	Biological Process: cellular amino acid biosynthetic process (GO:0008652);; Molecular Function: kinase activity (GO:0016301);; Biological Process: phosphorylation (GO:0016310);;	--	--	--	Uncharacterized protein {ECO:0000313|EMBL:EMJ26847.1} OS=Prunus persica (Peach) PE=4 SV=1	PREDICTED: uncharacterized protein LOC103321523 isoform X1 [Prunus mume]
EVM0014504.1	Molecular Function: threonine-type endopeptidase activity (GO:0004298);; Cellular Component: nucleus (GO:0005634);; Cellular Component: cytoplasm (GO:0005737);; Cellular Component: proteasome core complex (GO:0005839);; Biological Process: proteolysis involved in cellular protein catabolic process (GO:0051603);;	K02739|0|pmum:103329763|K02739 20S proteasome subunit beta 2 [EC:3.4.25.1] | (RefSeq) proteasome subunit beta type-7-B	[O]	Posttranslational modification, protein turnover, chaperones	Proteasome subunit beta type {ECO:0000256|RuleBase:RU004203} OS=Prunus persica (Peach) PE=3 SV=1	PREDICTED: proteasome subunit beta type-7-B [Prunus mume]
EVM0028076.1	Molecular Function: beta-galactosidase activity (GO:0004565);; Biological Process: carbohydrate metabolic process (GO:0005975);; Molecular Function: carbohydrate binding (GO:0030246);;	--	[G]	Carbohydrate transport and metabolism	Beta-galactosidase {ECO:0000256|RuleBase:RU000675} OS=Prunus persica (Peach) PE=3 SV=1	hypothetical protein PRUPE_ppa001308mg [Prunus persica]
EVM0021468.1	--	--	--	--	Uncharacterized protein {ECO:0000313|EMBL:EMJ02466.1} OS=Prunus persica (Peach) PE=4 SV=1	hypothetical protein PRUPE_ppa008471mg [Prunus persica]
EVM0027566.1	--	K06617|0|pper:PRUPE_ppa021103mg|K06617 raffinose synthase [EC:2.4.1.82] | (RefSeq) hypothetical protein	--	--	Uncharacterized protein {ECO:0000313|EMBL:EMJ11951.1} OS=Prunus persica (Peach) PE=4 SV=1	hypothetical protein PRUPE_ppa021103mg [Prunus persica]
EVM0015159.3	--	--	[T]	Signal transduction mechanisms	Uncharacterized protein {ECO:0000313|EMBL:EMJ07932.1} OS=Prunus persica (Peach) PE=4 SV=1	hypothetical protein PRUPE_ppa024822mg [Prunus persica]
EVM0028695.1	Biological Process: metabolic process (GO:0008152);; Molecular Function: transferase activity, transferring hexosyl groups (GO:0016758);;	--	[GC]	--	Uncharacterized protein {ECO:0000313|EMBL:EMJ28127.1} (Fragment) OS=Prunus persica (Peach) PE=3 SV=1	hypothetical protein PRUPE_ppa015738mg, partial [Prunus persica]
EVM0023258.1	Molecular Function: obsolete signal transducer activity (GO:0004871);; Cellular Component: cytoplasm (GO:0005737);; Biological Process: regulation of transcription, DNA-templated (GO:0006355);; Biological Process: signal transduction (GO:0007165);; Biological Process: photomorphogenesis (GO:0009640);;	--	--	--	Uncharacterized protein {ECO:0000313|EMBL:EMJ16717.1} OS=Prunus persica (Peach) PE=4 SV=1	hypothetical protein PRUPE_ppa003702mg [Prunus persica]
EVM0006376.1	--	--	--	--	Uncharacterized protein {ECO:0000313|EMBL:EMJ13333.1} OS=Prunus persica (Peach) PE=4 SV=1	PREDICTED: uncharacterized protein LOC103324715 [Prunus mume]
EVM0019590.1	--	--	--	--	Uncharacterized protein {ECO:0000313|EMBL:EMJ24696.1} OS=Prunus persica (Peach) PE=4 SV=1	hypothetical protein PRUPE_ppa011779mg [Prunus persica]
EVM0026413.1	Biological Process: cellular process (GO:0009987);;	--	--	--	Uncharacterized protein {ECO:0000313|EMBL:EMJ03080.1} OS=Prunus persica (Peach) PE=4 SV=1	PREDICTED: cysteine-rich repeat secretory protein 56 [Prunus mume]
EVM0028983.1	--	--	--	--	Uncharacterized protein {ECO:0000313|EMBL:EMJ15370.1} OS=Prunus persica (Peach) PE=4 SV=1	PREDICTED: protein trichome birefringence-like 42 [Prunus mume]
EVM0000112.1	--	--	[H]	Coenzyme transport and metabolism	Uncharacterized protein {ECO:0000313|EMBL:EMJ26280.1} (Fragment) OS=Prunus persica (Peach) PE=4 SV=1	hypothetical protein PRUPE_ppa025021mg, partial [Prunus persica]
EVM0005192.1	--	--	--	--	Uncharacterized protein {ECO:0000313|EMBL:EMJ00651.1} OS=Prunus persica (Peach) PE=4 SV=1	hypothetical protein PRUPE_ppa026840mg [Prunus persica]
EVM0011162.1	--	--	--	--	Uncharacterized protein {ECO:0000313|EMBL:EMJ16026.1} OS=Prunus persica (Peach) PE=4 SV=1	hypothetical protein PRUPE_ppa025340mg [Prunus persica]
EVM0019112.1	--	K10706|0|pper:PRUPE_ppa026387mg|K10706 senataxin [EC:3.6.4.-] | (RefSeq) hypothetical protein	[A]	RNA processing and modification	Uncharacterized protein {ECO:0000313|EMBL:EMJ28346.1} OS=Prunus persica (Peach) PE=4 SV=1	hypothetical protein PRUPE_ppa026387mg [Prunus persica]
EVM0001461.1	--	--	[O]	Posttranslational modification, protein turnover, chaperones	Uncharacterized protein {ECO:0000313|EMBL:EMJ03848.1} OS=Prunus persica (Peach) PE=4 SV=1	hypothetical protein PRUPE_ppa012212mg [Prunus persica]
EVM0009117.1	--	--	--	--	Uncharacterized protein {ECO:0000313|EMBL:EMJ00826.1} OS=Prunus persica (Peach) PE=4 SV=1	hypothetical protein PRUPE_ppa016158mg [Prunus persica]
EVM0024156.1	Molecular Function: monooxygenase activity (GO:0004497);; Cellular Component: integral component of membrane (GO:0016021);;	--	[T]	Signal transduction mechanisms	Uncharacterized protein {ECO:0000313|EMBL:EMJ01117.1} OS=Prunus persica (Peach) PE=4 SV=1	hypothetical protein PRUPE_ppa006889mg [Prunus persica]
EVM0022031.1	--	K09422|1.41963e-163|pmum:103318740|K09422 myb proto-oncogene protein, plant | (RefSeq) transcription factor MYB90-like	[K]	Transcription	Uncharacterized protein {ECO:0000313|EMBL:EMJ06926.1} OS=Prunus persica (Peach) PE=4 SV=1	PREDICTED: transcription factor MYB90-like [Prunus mume]
EVM0019317.1	Cellular Component: plasma membrane (GO:0005886);; Biological Process: defense response to bacterium (GO:0042742);; Biological Process: defense response to fungus (GO:0050832);;	--	--	--	Uncharacterized protein {ECO:0000313|EMBL:EMJ27120.1} OS=Prunus persica (Peach) PE=4 SV=1	hypothetical protein PRUPE_ppa013682mg [Prunus persica]
EVM0022047.1	--	--	[R]	General function prediction only	Uncharacterized protein {ECO:0000313|EMBL:EMJ11529.1} OS=Prunus persica (Peach) PE=4 SV=1	PREDICTED: LOW QUALITY PROTEIN: putative pentatricopeptide repeat-containing protein At3g01580 [Prunus mume]
EVM0005478.1	--	K20855|0|pmum:103329287|K20855 beta-1,3-galactosyltransferase 1/2/3/4/5/7/8 [EC:2.4.1.-] | (RefSeq) probable beta-1,3-galactosyltransferase 2	[G]	Carbohydrate transport and metabolism	Uncharacterized protein {ECO:0000313|EMBL:EMJ16670.1} OS=Prunus persica (Peach) PE=4 SV=1	PREDICTED: probable beta-1,3-galactosyltransferase 2 [Prunus mume]
EVM0007133.1	--	K20393|2.90807e-146|pper:PRUPE_ppa011474mg|K20393 PRA1 family protein 3 | (RefSeq) hypothetical protein	--	--	Uncharacterized protein {ECO:0000313|EMBL:EMJ09888.1} OS=Prunus persica (Peach) PE=4 SV=1	hypothetical protein PRUPE_ppa011474mg [Prunus persica]
EVM0008024.1	--	--	--	--	Uncharacterized protein {ECO:0000313|EMBL:EMJ13354.1} OS=Prunus persica (Peach) PE=4 SV=1	PREDICTED: uncharacterized protein At4g22160 [Prunus mume]
EVM0021291.1	--	--	--	--	--	PREDICTED: uncharacterized protein LOC103329553 [Prunus mume]
EVM0026487.1	--	--	[GC]	--	Uncharacterized protein {ECO:0000313|EMBL:EMJ16494.1} OS=Prunus persica (Peach) PE=3 SV=1	PREDICTED: UDP-glycosyltransferase 85A1-like [Prunus mume]
EVM0001823.1	--	--	--	--	Uncharacterized protein {ECO:0000313|EMBL:EMJ10766.1} OS=Prunus persica (Peach) PE=4 SV=1	PREDICTED: uncharacterized protein LOC103942829 isoform X1 [Pyrus x bretschneideri]
EVM0027251.1	Molecular Function: RNA binding (GO:0003723);; Cellular Component: nucleus (GO:0005634);; Cellular Component: cytoplasm (GO:0005737);; Biological Process: mRNA processing (GO:0006397);;	K12839|0|pper:PRUPE_ppa009157mg|K12839 survival of motor neuron-related-splicing factor 30 | (RefSeq) hypothetical protein	[A]	RNA processing and modification	Uncharacterized protein {ECO:0000313|EMBL:EMJ24376.1} OS=Prunus persica (Peach) PE=4 SV=1	hypothetical protein PRUPE_ppa009157mg [Prunus persica]
EVM0008221.1	Cellular Component: chloroplast stroma (GO:0009570);; Biological Process: photosystem II assembly (GO:0010207);; Biological Process: myo-inositol hexakisphosphate biosynthetic process (GO:0010264);;	--	--	--	Uncharacterized protein {ECO:0000313|EMBL:EMJ20009.1} OS=Prunus persica (Peach) PE=4 SV=1	PREDICTED: uncharacterized protein LOC103342773 isoform X1 [Prunus mume]
EVM0017200.1	Biological Process: maltose catabolic process (GO:0000025);; Molecular Function: 4-alpha-glucanotransferase activity (GO:0004134);; Biological Process: starch catabolic process (GO:0005983);; Biological Process: glucose metabolic process (GO:0006006);; Cellular Component: chloroplast (GO:0009507);; Molecular Function: cation binding (GO:0043169);;	K00705|0|pmum:103331846|K00705 4-alpha-glucanotransferase [EC:2.4.1.25] | (RefSeq) 4-alpha-glucanotransferase, chloroplastic/amyloplastic	--	--	4-alpha-glucanotransferase {ECO:0000256|RuleBase:RU361207} OS=Prunus persica (Peach) PE=3 SV=1	PREDICTED: 4-alpha-glucanotransferase, chloroplastic/amyloplastic [Prunus mume]
EVM0027794.1	Molecular Function: transporter activity (GO:0005215);; Molecular Function: ATP binding (GO:0005524);; Cellular Component: cytosol (GO:0005829);; Biological Process: gluconeogenesis (GO:0006094);; Biological Process: glycolytic process (GO:0006096);; Biological Process: obsolete ATP catabolic process (GO:0006200);; Biological Process: mRNA export from nucleus (GO:0006406);; Biological Process: pr…	K06158|0|pper:PRUPE_ppa002137mg|K06158 ATP-binding cassette, subfamily F, member 3 | (RefSeq) hypothetical protein	[EJ]	--	Uncharacterized protein {ECO:0000313|EMBL:EMJ11520.1} OS=Prunus persica (Peach) PE=3 SV=1	hypothetical protein PRUPE_ppa002137mg [Prunus persica]
EVM0014851.1	--	--	[T]	Signal transduction mechanisms	Uncharacterized protein {ECO:0000313|EMBL:EMJ20837.1} OS=Prunus persica (Peach) PE=4 SV=1	hypothetical protein PRUPE_ppa025033mg [Prunus persica]
EVM0006851.1	--	--	[IT]	--	Uncharacterized protein {ECO:0000313|EMBL:EMJ18493.1} OS=Prunus persica (Peach) PE=4 SV=1	hypothetical protein PRUPE_ppa018295mg [Prunus persica]
EVM0025446.1	--	--	--	--	Uncharacterized protein {ECO:0000313|EMBL:EMJ00204.1} OS=Prunus persica (Peach) PE=4 SV=1	hypothetical protein PRUPE_ppa017426mg [Prunus persica]
EVM0021203.1	Cellular Component: vacuolar membrane (GO:0005774);; Cellular Component: Golgi apparatus (GO:0005794);; Cellular Component: plasma membrane (GO:0005886);; Biological Process: ATP hydrolysis coupled proton transport (GO:0015991);; Cellular Component: proton-transporting V-type ATPase, V1 domain (GO:0033180);; Molecular Function: proton-transporting ATP synthase activity, rotational mechanism (GO:0…	K02151|8.056e-90|pmum:103336637|K02151 V-type H+-transporting ATPase subunit F | (RefSeq) V-type proton ATPase subunit F	[C]	Energy production and conversion	V-type proton ATPase subunit F {ECO:0000256|PIRNR:PIRNR015945} OS=Prunus persica (Peach) PE=3 SV=1	PREDICTED: V-type proton ATPase subunit F [Prunus mume]
EVM0026263.1	--	K01006|0|pper:PRUPE_ppa000892mg|K01006 pyruvate, orthophosphate dikinase [EC:2.7.9.1] | (RefSeq) hypothetical protein	--	--	Uncharacterized protein {ECO:0000313|EMBL:EMJ26558.1} OS=Prunus persica (Peach) PE=4 SV=1	hypothetical protein PRUPE_ppa000892mg [Prunus persica]
EVM0013794.1	--	--	--	--	Uncharacterized protein {ECO:0000313|EMBL:EMJ15325.1} (Fragment) OS=Prunus persica (Peach) PE=4 SV=1	hypothetical protein PRUPE_ppa016131mg, partial [Prunus persica]
EVM0024126.1	--	--	--	--	Uncharacterized protein {ECO:0000313|EMBL:EMJ20336.1} OS=Prunus persica (Peach) PE=4 SV=1	hypothetical protein PRUPE_ppa015965mg [Prunus persica]
EVM0008241.1	Biological Process: transcription, DNA-templated (GO:0006351);; Biological Process: response to auxin (GO:0009733);; Biological Process: developmental process (GO:0044767);; Biological Process: system development (GO:0048731);; Biological Process: regulation of cellular process (GO:0050794);;	K14484|5.15684e-134|pper:PRUPE_ppa011821mg|K14484 auxin-responsive protein IAA | (RefSeq) hypothetical protein	--	--	Auxin-responsive protein {ECO:0000256|RuleBase:RU004549} OS=Prunus persica (Peach) PE=3 SV=1	PREDICTED: auxin-responsive protein IAA31 isoform X2 [Prunus mume]
EVM0007540.1	--	--	--	--	Uncharacterized protein {ECO:0000313|EMBL:EMJ21647.1} (Fragment) OS=Prunus persica (Peach) PE=4 SV=1	hypothetical protein PRUPE_ppa017508mg, partial [Prunus persica]
EVM0001360.1	--	--	--	--	Uncharacterized protein {ECO:0000313|EMBL:EMJ17462.1} OS=Prunus persica (Peach) PE=4 SV=1	hypothetical protein PRUPE_ppa017286mg [Prunus persica]
EVM0014837.1	Biological Process: mitotic cell cycle (GO:0000278);; Molecular Function: cyclin-dependent protein serine/threonine kinase activity (GO:0004693);; Cellular Component: cytoplasm (GO:0005737);; Biological Process: phosphatidylinositol biosynthetic process (GO:0006661);; Biological Process: stomatal lineage progression (GO:0010440);; Molecular Function: cyclin-dependent protein serine/threonine kina…	K02219|4.76754e-55|pper:PRUPE_ppa014100mg|K02219 cyclin-dependent kinase regulatory subunit CKS1 | (RefSeq) hypothetical protein	[D]	Cell cycle control, cell division, chromosome partitioning	Cyclin-dependent kinases regulatory subunit {ECO:0000256|RuleBase:RU311113} OS=Prunus persica (Peach) PE=3 SV=1	hypothetical protein PRUPE_ppa014100mg [Prunus persica]
EVM0021580.1	Molecular Function: protein serine/threonine kinase activity (GO:0004674);; Molecular Function: ATP binding (GO:0005524);; Biological Process: protein phosphorylation (GO:0006468);;	K20604|0|pmum:103338665|K20604 mitogen-activated protein kinase kinase 9 [EC:2.7.12.2] | (RefSeq) mitogen-activated protein kinase kinase 9-like	[T]	Signal transduction mechanisms	Uncharacterized protein {ECO:0000313|EMBL:EMJ23934.1} OS=Prunus persica (Peach) PE=4 SV=1	PREDICTED: mitogen-activated protein kinase kinase 9-like [Prunus mume]
EVM0012518.1	--	--	--	--	G-type lectin S-receptor-like serine/threonine-protein kinase RLK1 {ECO:0000313|EMBL:EXB28985.1} OS=Morus notabilis PE=3 SV=1	PREDICTED: G-type lectin S-receptor-like serine/threonine-protein kinase RLK1 [Prunus mume]
EVM0013158.1	Biological Process: formation of translation preinitiation complex (GO:0001731);; Molecular Function: translation initiation factor activity (GO:0003743);; Cellular Component: eukaryotic translation initiation factor 3 complex (GO:0005852);; Biological Process: regulation of translational initiation (GO:0006446);; Cellular Component: eukaryotic 43S preinitiation complex (GO:0016282);; Cellular Co…	K15028|1.19692e-168|pper:PRUPE_ppa010881mg|K15028 translation initiation factor 3 subunit K | (RefSeq) hypothetical protein	[S]	Function unknown	Eukaryotic translation initiation factor 3 subunit K {ECO:0000256|HAMAP-Rule:MF_03010} OS=Prunus persica (Peach) PE=3 SV=1	hypothetical protein PRUPE_ppa010881mg [Prunus persica]
EVM0023055.1	--	--	--	--	Uncharacterized protein {ECO:0000313|EMBL:EMJ23218.1} OS=Prunus persica (Peach) PE=4 SV=1	PREDICTED: UPF0392 protein RCOM_0530710 [Prunus mume]
EVM0005492.1	--	--	--	--	--	PREDICTED: uncharacterized protein LOC103331923 [Prunus mume]
EVM0000245.1	--	--	--	--	Uncharacterized protein {ECO:0000313|EMBL:EMJ13672.1} OS=Prunus persica (Peach) PE=4 SV=1	PREDICTED: F-box/kelch-repeat protein At3g23880-like [Prunus mume]
EVM0004026.1	Molecular Function: peptide receptor activity (GO:0001653);; Molecular Function: protein serine/threonine kinase activity (GO:0004674);; Molecular Function: ATP binding (GO:0005524);; Biological Process: protein phosphorylation (GO:0006468);; Biological Process: response to wounding (GO:0009611);; Cellular Component: integral component of membrane (GO:0016021);; Molecular Function: 2-alkenal redu…	--	--	--	Uncharacterized protein {ECO:0000313|EMBL:EMJ28227.1} OS=Prunus persica (Peach) PE=4 SV=1	hypothetical protein PRUPE_ppa000729mg [Prunus persica]
EVM0015709.1	--	--	--	--	Uncharacterized protein {ECO:0000313|EnsemblPlants:Bra025859.1-P} OS=Brassica rapa subsp. pekinensis (Chinese cabbage) PE=4 SV=1	--
EVM0020994.1	--	--	--	--	Uncharacterized protein {ECO:0000313|EMBL:EMJ18909.1} OS=Prunus persica (Peach) PE=4 SV=1	hypothetical protein PRUPE_ppa014084mg [Prunus persica]
EVM0025306.1	Molecular Function: calcium ion binding (GO:0005509);; Molecular Function: GTP diphosphokinase activity (GO:0008728);; Molecular Function: guanosine-3',5'-bis(diphosphate) 3'-diphosphatase activity (GO:0008893);; Cellular Component: chloroplast (GO:0009507);; Biological Process: guanosine tetraphosphate metabolic process (GO:0015969);; Molecular Function: kinase activity (GO:0016301);; Biological…	--	[T]	Signal transduction mechanisms	Uncharacterized protein {ECO:0000313|EMBL:EMJ24560.1} OS=Prunus persica (Peach) PE=4 SV=1	PREDICTED: uncharacterized protein LOC103323297 [Prunus mume]
EVM0024002.1	--	--	--	--	Uncharacterized protein {ECO:0000313|EMBL:EMJ12361.1} OS=Prunus persica (Peach) PE=4 SV=1	PREDICTED: uncharacterized protein LOC103334711 [Prunus mume]
EVM0021081.1	Biological Process: metabolic process (GO:0008152);; Molecular Function: hydrolase activity (GO:0016787);;	--	--	--	2-deoxyglucose-6-phosphate phosphatase, putative {ECO:0000313|EMBL:EEF29505.1} OS=Ricinus communis (Castor bean) PE=4 SV=1	PREDICTED: haloacid dehalogenase-like hydrolase domain-containing protein At4g39970 [Prunus mume]
EVM0026883.1	--	--	[TZ]	--	Formin-like protein {ECO:0000256|RuleBase:RU361260} OS=Prunus persica (Peach) PE=3 SV=1	hypothetical protein PRUPE_ppa025070mg [Prunus persica]
EVM0018774.3	--	--	[R]	General function prediction only	Uncharacterized protein {ECO:0000313|EMBL:EMJ11573.1} OS=Prunus persica (Peach) PE=4 SV=1	PREDICTED: pentatricopeptide repeat-containing protein At1g18900 [Prunus mume]
EVM0001502.1	Biological Process: malate transport (GO:0015743);;	--	[R]	General function prediction only	Uncharacterized protein {ECO:0000313|EMBL:EMJ10066.1} OS=Prunus persica (Peach) PE=4 SV=1	PREDICTED: aluminum-activated malate transporter 9-like [Prunus mume]
EVM0019454.1	Cellular Component: extracellular region (GO:0005576);; Biological Process: sexual reproduction (GO:0019953);;	K20628|0|pper:PRUPE_ppa010041mg|K20628 expansin | (RefSeq) hypothetical protein	--	--	Uncharacterized protein {ECO:0000313|EMBL:EMJ17017.1} OS=Prunus persica (Peach) PE=3 SV=1	hypothetical protein PRUPE_ppa010041mg [Prunus persica]
EVM0007639.1	--	K17506|0|pmum:103336120|K17506 protein phosphatase 1L [EC:3.1.3.16] | (RefSeq) probable protein phosphatase 2C 9	[T]	Signal transduction mechanisms	Uncharacterized protein {ECO:0000313|EMBL:EMJ03074.1} OS=Prunus persica (Peach) PE=4 SV=1	hypothetical protein PRUPE_ppa009665mg [Prunus persica]
EVM0007341.1	Molecular Function: carboxylic ester hydrolase activity (GO:0004091);; Biological Process: metabolic process (GO:0008152);; Molecular Function: retinyl-palmitate esterase activity (GO:0050253);; Molecular Function: methyl indole-3-acetate esterase activity (GO:0080030);; Molecular Function: methyl salicylate esterase activity (GO:0080031);; Molecular Function: methyl jasmonate esterase activity (…	--	[V]	Defense mechanisms	Uncharacterized protein {ECO:0000313|EMBL:EMJ01642.1} OS=Prunus persica (Peach) PE=4 SV=1	PREDICTED: probable carboxylesterase 12 [Prunus mume]
EVM0012319.1	Molecular Function: DNA binding (GO:0003677);; Cellular Component: photosystem I (GO:0009522);; Biological Process: photosynthesis (GO:0015979);; Cellular Component: integral component of membrane (GO:0016021);; Molecular Function: protein dimerization activity (GO:0046983);;	--	--	--	Uncharacterized protein {ECO:0000313|EMBL:KDP25609.1} OS=Jatropha curcas (Barbados nut) PE=4 SV=1	PREDICTED: uncharacterized protein LOC103337251 [Prunus mume]
EVM0006055.1	--	--	[GC]	--	Uncharacterized protein {ECO:0000313|EMBL:EMJ09041.1} OS=Prunus persica (Peach) PE=3 SV=1	hypothetical protein PRUPE_ppa023014mg [Prunus persica]
EVM0005747.1	--	--	[R]	General function prediction only	Uncharacterized protein {ECO:0000313|EMBL:EMJ13663.1} (Fragment) OS=Prunus persica (Peach) PE=4 SV=1	PREDICTED: pentatricopeptide repeat-containing protein At5g27110 [Prunus mume]
EVM0005432.1	--	--	[R]	General function prediction only	Uncharacterized protein {ECO:0000313|EMBL:EMJ11928.1} OS=Prunus persica (Peach) PE=4 SV=1	hypothetical protein PRUPE_ppa021798mg [Prunus persica]
EVM0016291.1	Molecular Function: nucleotide binding (GO:0000166);; Molecular Function: RNA binding (GO:0003723);; Cellular Component: nucleolus (GO:0005730);; Biological Process: embryo development ending in seed dormancy (GO:0009793);;	K12831|0|pper:PRUPE_ppa007508mg|K12831 splicing factor 3B subunit 4 | (RefSeq) hypothetical protein	[A]	RNA processing and modification	Uncharacterized protein {ECO:0000313|EMBL:EMJ19363.1} OS=Prunus persica (Peach) PE=4 SV=1	hypothetical protein PRUPE_ppa007508mg [Prunus persica]
EVM0023145.1	--	--	--	--	Uncharacterized protein {ECO:0000313|EMBL:EMJ10042.1} OS=Prunus persica (Peach) PE=4 SV=1	hypothetical protein PRUPE_ppa025561mg [Prunus persica]
EVM0026858.1	--	--	[R]	General function prediction only	Uncharacterized protein {ECO:0000313|EMBL:EMJ06208.1} OS=Prunus persica (Peach) PE=4 SV=1	PREDICTED: pentatricopeptide repeat-containing protein At3g02650, mitochondrial [Prunus mume]
EVM0028781.1	--	--	--	--	Uncharacterized protein {ECO:0000313|EMBL:EMJ13572.1} (Fragment) OS=Prunus persica (Peach) PE=4 SV=1	hypothetical protein PRUPE_ppa014844mg, partial [Prunus persica]
EVM0022207.1	Molecular Function: metal ion binding (GO:0046872);;	--	[A]	RNA processing and modification	P-loop containing nucleoside triphosphate hydrolases superfamily protein isoform 1 {ECO:0000313|EMBL:EOY24364.1} OS=Theobroma cacao (Cacao) PE=4 SV=1	PREDICTED: uncharacterized protein LOC103337177 [Prunus mume]
EVM0018178.1	--	--	[S]	Function unknown	Uncharacterized protein {ECO:0000313|EMBL:EMJ26208.1} (Fragment) OS=Prunus persica (Peach) PE=4 SV=1	hypothetical protein PRUPE_ppa020259mg, partial [Prunus persica]
EVM0026114.1	--	--	[G]	Carbohydrate transport and metabolism	Uncharacterized protein {ECO:0000313|EMBL:EMJ22253.1} OS=Prunus persica (Peach) PE=4 SV=1	hypothetical protein PRUPE_ppa015950mg [Prunus persica]
EVM0016105.1	--	--	--	--	--	PREDICTED: uncharacterized protein LOC103329651 [Prunus mume]
EVM0013573.1	--	--	--	--	Uncharacterized protein {ECO:0000313|EMBL:EMJ13769.1} (Fragment) OS=Prunus persica (Peach) PE=4 SV=1	PREDICTED: uncharacterized protein LOC103336073 [Prunus mume]
EVM0017756.1	--	--	--	--	--	PREDICTED: uncharacterized protein LOC103338538 [Prunus mume]
EVM0019014.1	Molecular Function: actin binding (GO:0003779);; Biological Process: cytoskeleton organization (GO:0007010);; Molecular Function: ammonium transmembrane transporter activity (GO:0008519);; Cellular Component: integral component of membrane (GO:0016021);; Molecular Function: hydrolase activity, acting on ester bonds (GO:0016788);; Biological Process: ammonium transmembrane transport (GO:0072488);;	K01114|0|pper:PRUPE_ppa004016mg|K01114 phospholipase C [EC:3.1.4.3] | (RefSeq) hypothetical protein	--	--	Putative uncharacterized protein {ECO:0000313|EMBL:CAN61893.1} OS=Vitis vinifera (Grape) PE=4 SV=1	PREDICTED: non-specific phospholipase C1 isoform X2 [Vitis vinifera]
EVM0019771.1	Cellular Component: nucleus (GO:0005634);; Molecular Function: protein self-association (GO:0043621);; Biological Process: regulation of DNA methylation (GO:0044030);; Biological Process: production of small RNA involved in gene silencing by RNA (GO:0070918);;	--	--	--	Uncharacterized protein {ECO:0000313|EMBL:EMJ24622.1} OS=Prunus persica (Peach) PE=4 SV=1	PREDICTED: protein RDM1 [Prunus mume]
EVM0011744.1	--	--	--	--	Uncharacterized protein {ECO:0000313|EMBL:EMJ17681.1} OS=Prunus persica (Peach) PE=4 SV=1	hypothetical protein PRUPE_ppa024750mg [Prunus persica]
EVM0001160.1	--	--	--	--	Uncharacterized protein {ECO:0000313|EMBL:EMJ09146.1} OS=Prunus persica (Peach) PE=4 SV=1	PREDICTED: uncharacterized protein LOC103318607, partial [Prunus mume]
EVM0010496.1	Biological Process: protein peptidyl-prolyl isomerization (GO:0000413);; Molecular Function: peptidyl-prolyl cis-trans isomerase activity (GO:0003755);; Cellular Component: multivesicular body (GO:0005771);; Cellular Component: endoplasmic reticulum (GO:0005783);; Cellular Component: Golgi stack (GO:0005795);; Cellular Component: cytosol (GO:0005829);; Biological Process: protein folding (GO:0006…	K01802|1.69388e-139|mdm:103447391|K01802 peptidylprolyl isomerase [EC:5.2.1.8] | (RefSeq) peptidyl-prolyl cis-trans isomerase CYP19-4	[O]	Posttranslational modification, protein turnover, chaperones	Peptidyl-prolyl cis-trans isomerase {ECO:0000256|RuleBase:RU000493} OS=Prunus persica (Peach) PE=3 SV=1	hypothetical protein PRUPE_ppa011595mg [Prunus persica]
EVM0026848.1	--	K15639|0|pper:PRUPE_ppa004328mg|K15639 PHYB activation tagged suppressor 1 [EC:1.14.-.-] | (RefSeq) hypothetical protein	[QI]	--	Uncharacterized protein {ECO:0000313|EMBL:EMJ24184.1} OS=Prunus persica (Peach) PE=3 SV=1	hypothetical protein PRUPE_ppa004328mg [Prunus persica]
EVM0019874.1	--	--	--	--	Uncharacterized protein {ECO:0000313|EMBL:EMJ00148.1} (Fragment) OS=Prunus persica (Peach) PE=4 SV=1	hypothetical protein PRUPE_ppa017620mg, partial [Prunus persica]
EVM0008643.1	Biological Process: transport (GO:0006810);;	K12400|0|pmum:103330933|K12400 AP-4 complex subunit epsilon-1 | (RefSeq) AP-4 complex subunit epsilon	[U]	Intracellular trafficking, secretion, and vesicular transport	Adaptin family protein {ECO:0000313|EMBL:EOY25374.1} OS=Theobroma cacao (Cacao) PE=4 SV=1	PREDICTED: AP-4 complex subunit epsilon [Prunus mume]
EVM0019278.1	--	--	--	--	Uncharacterized protein {ECO:0000313|EMBL:EMJ18990.1} OS=Prunus persica (Peach) PE=4 SV=1	hypothetical protein PRUPE_ppa020992mg [Prunus persica]
EVM0004778.1	Biological Process: multicellular organism development (GO:0007275);; Biological Process: anatomical structure development (GO:0048856);;	--	--	--	Uncharacterized protein {ECO:0000313|EMBL:EMJ06183.1} OS=Prunus persica (Peach) PE=4 SV=1	PREDICTED: root phototropism protein 3-like [Prunus mume]
EVM0017809.4	--	--	--	--	Serine/threonine-protein kinase {ECO:0000256|PIRNR:PIRNR000641} OS=Prunus persica (Peach) PE=3 SV=1	PREDICTED: G-type lectin S-receptor-like serine/threonine-protein kinase At4g27290 [Prunus mume]
EVM0009409.1	Molecular Function: binding (GO:0005488);;	--	--	--	Coffea canephora DH200=94 genomic scaffold, scaffold_178 {ECO:0000313|EMBL:CDP17738.1} OS=Coffea canephora (Robusta coffee) PE=4 SV=1	unnamed protein product [Coffea canephora]
EVM0010437.1	Molecular Function: binding (GO:0005488);; Molecular Function: oxidoreductase activity (GO:0016491);;	K00430|0|pmum:103319188|K00430 peroxidase [EC:1.11.1.7] | (RefSeq) peroxidase N1-like	--	--	Cationic peroxidase 2, putative {ECO:0000313|EMBL:EEF33911.1} OS=Ricinus communis (Castor bean) PE=3 SV=1	PREDICTED: peroxidase N1-like [Prunus mume]
EVM0013118.1	--	--	--	--	Uncharacterized protein {ECO:0000313|EMBL:EMJ24039.1} OS=Prunus persica (Peach) PE=4 SV=1	PREDICTED: uncharacterized protein LOC103343601 [Prunus mume]
EVM0016644.1	--	--	--	--	Uncharacterized protein {ECO:0000313|EMBL:EMJ02037.1} (Fragment) OS=Prunus persica (Peach) PE=4 SV=1	PREDICTED: uncharacterized protein LOC103327530 [Prunus mume]
EVM0008004.1	Cellular Component: nucleus (GO:0005634);; Cellular Component: chromosome (GO:0005694);; Molecular Function: zinc ion binding (GO:0008270);; Molecular Function: histone-lysine N-methyltransferase activity (GO:0018024);; Biological Process: histone lysine methylation (GO:0034968);; Molecular Function: histone binding (GO:0042393);;	K11420|0|pmum:103323790|K11420 euchromatic histone-lysine N-methyltransferase [EC:2.1.1.43] | (RefSeq) histone-lysine N-methyltransferase family member SUVH9-like	[BK]	--	Uncharacterized protein {ECO:0000313|EMBL:EMJ28171.1} OS=Prunus persica (Peach) PE=4 SV=1	PREDICTED: histone-lysine N-methyltransferase family member SUVH9-like [Prunus mume]
EVM0004782.1	--	--	--	--	Uncharacterized protein {ECO:0000313|EMBL:EMJ14608.1} (Fragment) OS=Prunus persica (Peach) PE=4 SV=1	hypothetical protein PRUPE_ppa026044mg, partial [Prunus persica]
EVM0010723.1	Molecular Function: calmodulin-dependent protein kinase activity (GO:0004683);; Molecular Function: ATP binding (GO:0005524);; Biological Process: protein phosphorylation (GO:0006468);; Biological Process: signal transduction (GO:0007165);; Biological Process: response to salt stress (GO:0009651);; Cellular Component: plant-type vacuole membrane (GO:0009705);; Molecular Function: identical protei…	--	[T]	Signal transduction mechanisms	Uncharacterized protein {ECO:0000313|EMBL:EMJ03248.1} OS=Prunus persica (Peach) PE=4 SV=1	hypothetical protein PRUPE_ppa005741mg [Prunus persica]
EVM0023633.1	--	--	--	--	Pinene/camphene synthase {ECO:0000313|EMBL:AGB14627.1} OS=Malus domestica (Apple) PE=2 SV=1	PREDICTED: (-)-alpha-pinene synthase-like [Prunus mume]
EVM0023062.1	--	--	--	--	Uncharacterized protein {ECO:0000313|EMBL:EMJ13180.1} OS=Prunus persica (Peach) PE=4 SV=1	hypothetical protein PRUPE_ppa010914mg [Prunus persica]
EVM0000875.1	--	--	--	--	Serine/threonine-protein kinase {ECO:0000256|PIRNR:PIRNR000641} OS=Ricinus communis (Castor bean) PE=3 SV=1	PREDICTED: G-type lectin S-receptor-like serine/threonine-protein kinase RLK1 [Prunus mume]
EVM0027441.1	Molecular Function: phosphoglycerate mutase activity (GO:0004619);; Cellular Component: cytoplasm (GO:0005737);; Biological Process: glycolytic process (GO:0006096);; Biological Process: response to stress (GO:0006950);; Molecular Function: manganese ion binding (GO:0030145);;	K15633|0|pper:PRUPE_ppa003647mg|K15633 2,3-bisphosphoglycerate-independent phosphoglycerate mutase [EC:5.4.2.12] | (RefSeq) hypothetical protein	[G]	Carbohydrate transport and metabolism	Uncharacterized protein {ECO:0000313|EMBL:EMJ09650.1} OS=Prunus persica (Peach) PE=4 SV=1	hypothetical protein PRUPE_ppa003647mg [Prunus persica]
EVM0001979.1	--	K14765|0|pmum:103319465|K14765 U3 small nucleolar ribonucleoprotein protein LCP5 | (RefSeq) neuroguidin	[A]	RNA processing and modification	Uncharacterized protein {ECO:0000313|EMBL:EMJ28307.1} (Fragment) OS=Prunus persica (Peach) PE=4 SV=1	PREDICTED: neuroguidin [Prunus mume]
EVM0024750.1	--	--	--	--	Putative uncharacterized protein {ECO:0000313|EMBL:ABJ96376.1} OS=Prunus persica (Peach) PE=4 SV=1	hypothetical protein [Prunus persica]
EVM0007881.1	Molecular Function: zinc ion binding (GO:0008270);;	K11426|0|pper:PRUPE_ppa005026mg|K11426 SET and MYND domain-containing protein | (RefSeq) hypothetical protein	[B]	Chromatin structure and dynamics	Uncharacterized protein {ECO:0000313|EMBL:EMJ24002.1} OS=Prunus persica (Peach) PE=4 SV=1	hypothetical protein PRUPE_ppa005026mg [Prunus persica]
EVM0004543.1	--	--	--	--	Uncharacterized protein {ECO:0000313|EMBL:EMJ14305.1} (Fragment) OS=Prunus persica (Peach) PE=3 SV=1	PREDICTED: LOW QUALITY PROTEIN: uncharacterized protein LOC103325247 [Prunus mume]
EVM0010808.1	Molecular Function: ATP binding (GO:0005524);; Molecular Function: nucleoside-triphosphatase activity (GO:0017111);;	--	[O]	Posttranslational modification, protein turnover, chaperones	Uncharacterized protein {ECO:0000313|EMBL:EMJ03157.1} OS=Prunus persica (Peach) PE=3 SV=1	hypothetical protein PRUPE_ppa004657mg [Prunus persica]
EVM0021798.1	--	--	[PT]	--	Uncharacterized protein {ECO:0000313|EMBL:EMJ03244.1} OS=Prunus persica (Peach) PE=4 SV=1	PREDICTED: cyclic nucleotide-gated ion channel 1-like [Prunus mume]
EVM0019921.1	--	--	[R]	General function prediction only	Uncharacterized protein {ECO:0000313|EMBL:EMJ14021.1} OS=Prunus persica (Peach) PE=4 SV=1	hypothetical protein PRUPE_ppa020651mg [Prunus persica]
EVM0022153.1	Molecular Function: nucleotide binding (GO:0000166);; Biological Process: RNA methylation (GO:0001510);; Biological Process: tRNA modification (GO:0006400);; Biological Process: 7-methylguanosine metabolic process (GO:0008618);;	K15443|0|pmum:103334226|K15443 tRNA (guanine-N(7)-)-methyltransferase subunit TRM82 | (RefSeq) tRNA (guanine-N(7)-)-methyltransferase non-catalytic subunit wdr4	[S]	Function unknown	tRNA (guanine-N(7)-)-methyltransferase non-catalytic subunit {ECO:0000256|HAMAP-Rule:MF_03056} OS=Prunus persica (Peach) PE=3 SV=1	PREDICTED: tRNA (guanine-N(7)-)-methyltransferase non-catalytic subunit wdr4 [Prunus mume]
EVM0014924.1	Molecular Function: beta-galactosidase activity (GO:0004565);; Biological Process: carbohydrate metabolic process (GO:0005975);; Molecular Function: carbohydrate binding (GO:0030246);;	--	[G]	Carbohydrate transport and metabolism	Beta-galactosidase {ECO:0000256|RuleBase:RU000675} OS=Prunus persica (Peach) PE=3 SV=1	PREDICTED: beta-galactosidase 8-like [Prunus mume]
EVM0019944.1	--	--	--	--	Uncharacterized protein {ECO:0000313|EMBL:EMJ00268.1} (Fragment) OS=Prunus persica (Peach) PE=4 SV=1	hypothetical protein PRUPE_ppa018765mg, partial [Prunus persica]
EVM0009122.1	--	--	--	--	Uncharacterized protein {ECO:0000313|EMBL:EMJ10974.1} OS=Prunus persica (Peach) PE=4 SV=1	hypothetical protein PRUPE_ppa013500mg [Prunus persica]
EVM0017414.1	Cellular Component: integral component of membrane (GO:0016021);; Biological Process: transmembrane transport (GO:0055085);;	--	--	--	Uncharacterized protein {ECO:0000313|EMBL:EMJ21748.1} OS=Prunus persica (Peach) PE=4 SV=1	hypothetical protein PRUPE_ppa003180mg [Prunus persica]
EVM0025519.1	--	--	--	--	Uncharacterized protein {ECO:0000313|EMBL:EMJ06330.1} OS=Prunus persica (Peach) PE=4 SV=1	hypothetical protein PRUPE_ppa005071mg [Prunus persica]
EVM0006645.1	--	--	[R]	General function prediction only	Uncharacterized protein {ECO:0000313|EMBL:EMJ14477.1} (Fragment) OS=Prunus persica (Peach) PE=4 SV=1	PREDICTED: uncharacterized protein LOC103327218 [Prunus mume]
EVM0025551.1	--	K04733|0|pmum:103328869|K04733 interleukin-1 receptor-associated kinase 4 [EC:2.7.11.1] | (RefSeq) wall-associated receptor kinase-like 3	--	--	Uncharacterized protein {ECO:0000313|EMBL:EMJ12325.1} OS=Prunus persica (Peach) PE=4 SV=1	PREDICTED: wall-associated receptor kinase-like 3 [Prunus mume]
EVM0023211.1	Molecular Function: calmodulin-dependent protein kinase activity (GO:0004683);; Molecular Function: ATP binding (GO:0005524);; Cellular Component: cytosol (GO:0005829);; Biological Process: protein phosphorylation (GO:0006468);; Biological Process: signal transduction (GO:0007165);; Biological Process: response to abscisic acid (GO:0009737);;	K07198|0|pmum:103324961|K07198 5'-AMP-activated protein kinase, catalytic alpha subunit [EC:2.7.11.11] | (RefSeq) CBL-interacting protein kinase 5	[T]	Signal transduction mechanisms	Uncharacterized protein {ECO:0000313|EMBL:EMJ12620.1} OS=Prunus persica (Peach) PE=4 SV=1	PREDICTED: CBL-interacting protein kinase 5 [Prunus mume]
EVM0014472.1	--	--	--	--	Uncharacterized protein {ECO:0000313|EMBL:EMJ06267.1} OS=Prunus persica (Peach) PE=4 SV=1	hypothetical protein PRUPE_ppa014274mg [Prunus persica]
EVM0012294.1	Biological Process: phosphatidylinositol dephosphorylation (GO:0046856);;	--	[U]	Intracellular trafficking, secretion, and vesicular transport	Uncharacterized protein {ECO:0000313|EMBL:EMJ16560.1} OS=Prunus persica (Peach) PE=4 SV=1	PREDICTED: type I inositol 1,4,5-trisphosphate 5-phosphatase CVP2-like [Prunus mume]
EVM0011508.1	--	--	[PT]	--	Uncharacterized protein {ECO:0000313|EMBL:EMJ15507.1} OS=Prunus persica (Peach) PE=4 SV=1	PREDICTED: putative cyclic nucleotide-gated ion channel 13 [Prunus mume]
EVM0007821.1	--	--	--	--	Uncharacterized protein {ECO:0000313|EMBL:EMJ13628.1} (Fragment) OS=Prunus persica (Peach) PE=4 SV=1	hypothetical protein PRUPE_ppa016654mg, partial [Prunus persica]
EVM0023241.1	--	--	--	--	Putative uncharacterized protein {ECO:0000313|EMBL:ABJ96381.1} OS=Prunus persica (Peach) PE=4 SV=1	PREDICTED: uncharacterized protein LOC103331202 [Prunus mume]
EVM0024395.1	--	K20102|0|pper:PRUPE_ppa002483mg|K20102 YTH domain-containing family protein | (RefSeq) hypothetical protein	[R]	General function prediction only	Uncharacterized protein {ECO:0000313|EMBL:EMJ18365.1} OS=Prunus persica (Peach) PE=4 SV=1	hypothetical protein PRUPE_ppa002483mg [Prunus persica]
EVM0009240.1	Molecular Function: ATP binding (GO:0005524);; Cellular Component: mitochondrial matrix (GO:0005759);; Biological Process: leucine catabolic process (GO:0006552);; Molecular Function: isovaleryl-CoA dehydrogenase activity (GO:0008470);; Biological Process: response to sucrose (GO:0009744);; Biological Process: response to fructose (GO:0009750);; Molecular Function: flavin adenine dinucleotide bin…	K00253|0|pmum:103324981|K00253 isovaleryl-CoA dehydrogenase [EC:1.3.8.4] | (RefSeq) isovaleryl-CoA dehydrogenase, mitochondrial	[EI]	--	Uncharacterized protein {ECO:0000313|EMBL:EMJ06478.1} OS=Prunus persica (Peach) PE=3 SV=1	hypothetical protein PRUPE_ppa006518mg [Prunus persica]
EVM0018126.1	--	--	[R]	General function prediction only	Uncharacterized protein {ECO:0000313|EMBL:EMJ11374.1} (Fragment) OS=Prunus persica (Peach) PE=4 SV=1	PREDICTED: pentatricopeptide repeat-containing protein At4g33170-like [Prunus mume]
EVM0018353.1	--	--	[R]	General function prediction only	Uncharacterized protein {ECO:0000313|EMBL:EMJ09209.1} OS=Prunus persica (Peach) PE=4 SV=1	hypothetical protein PRUPE_ppa003306mg [Prunus persica]
EVM0024983.1	Molecular Function: DNA-binding transcription factor activity (GO:0003700);; Cellular Component: nucleus (GO:0005634);; Biological Process: regulation of transcription, DNA-templated (GO:0006355);; Molecular Function: sequence-specific DNA binding (GO:0043565);;	K09338|0|pper:PRUPE_ppa001386mg|K09338 homeobox-leucine zipper protein | (RefSeq) hypothetical protein	--	--	Uncharacterized protein {ECO:0000313|EMBL:EMJ26480.1} OS=Prunus persica (Peach) PE=2 SV=1	hypothetical protein PRUPE_ppa001386mg [Prunus persica]
EVM0021894.1	Molecular Function: nucleotide binding (GO:0000166);; Molecular Function: nucleoside binding (GO:0001882);; Molecular Function: DNA binding (GO:0003677);; Molecular Function: DNA-directed DNA polymerase activity (GO:0003887);; Biological Process: DNA replication (GO:0006260);;	K02320|0|pper:PRUPE_ppa000171mg|K02320 DNA polymerase alpha subunit A [EC:2.7.7.7] | (RefSeq) hypothetical protein	[L]	Replication, recombination and repair	DNA polymerase {ECO:0000256|RuleBase:RU000442} OS=Prunus persica (Peach) PE=3 SV=1	hypothetical protein PRUPE_ppa000171mg [Prunus persica]
EVM0025810.1	Molecular Function: carbonate dehydratase activity (GO:0004089);; Molecular Function: zinc ion binding (GO:0008270);; Biological Process: carbon utilization (GO:0015976);;	K01673|3.40737e-131|pper:PRUPE_ppa018794mg|K01673 carbonic anhydrase [EC:4.2.1.1] | (RefSeq) hypothetical protein	[P]	Inorganic ion transport and metabolism	Carbonic anhydrase {ECO:0000256|RuleBase:RU003956} OS=Prunus persica (Peach) PE=3 SV=1	hypothetical protein PRUPE_ppa018794mg [Prunus persica]
EVM0009787.1	--	--	[S]	Function unknown	Uncharacterized protein {ECO:0000313|EMBL:EMJ08679.1} OS=Prunus persica (Peach) PE=4 SV=1	PREDICTED: uncharacterized protein LOC103334303 [Prunus mume]
EVM0025419.1	--	K04730|0|pmum:103322129|K04730 interleukin-1 receptor-associated kinase 1 [EC:2.7.11.1] | (RefSeq) putative receptor-like protein kinase At1g72540	[T]	Signal transduction mechanisms	Serine/threonine-protein kinase BIK1 {ECO:0000313|EMBL:EXB40298.1} OS=Morus notabilis PE=4 SV=1	PREDICTED: putative receptor-like protein kinase At1g72540 [Prunus mume]
EVM0024070.2	Molecular Function: tRNA-intron endonuclease activity (GO:0000213);; Molecular Function: nucleic acid binding (GO:0003676);; Biological Process: tRNA splicing, via endonucleolytic cleavage and ligation (GO:0006388);; Biological Process: nucleic acid phosphodiester bond hydrolysis (GO:0090305);;	K15322|2.56371e-179|pper:PRUPE_ppa010529mg|K15322 tRNA-splicing endonuclease subunit Sen2 [EC:3.1.27.9] | (RefSeq) hypothetical protein	[J]	Translation, ribosomal structure and biogenesis	Uncharacterized protein {ECO:0000313|EMBL:EMJ06985.1} OS=Prunus persica (Peach) PE=4 SV=1	hypothetical protein PRUPE_ppa010529mg [Prunus persica]
EVM0000628.1	Molecular Function: protein serine/threonine kinase activity (GO:0004674);; Molecular Function: protein serine/threonine/tyrosine kinase activity (GO:0004712);; Molecular Function: non-membrane spanning protein tyrosine kinase activity (GO:0004715);; Molecular Function: ATP binding (GO:0005524);; Cellular Component: nucleus (GO:0005634);; Cellular Component: cytosol (GO:0005829);; Biological Proc…	--	[T]	Signal transduction mechanisms	Uncharacterized protein {ECO:0000313|EMBL:EMJ13044.1} OS=Prunus persica (Peach) PE=4 SV=1	hypothetical protein PRUPE_ppa004693mg [Prunus persica]
EVM0005684.1	--	--	--	--	Uncharacterized protein {ECO:0000313|EMBL:EMJ14971.1} (Fragment) OS=Prunus persica (Peach) PE=4 SV=1	hypothetical protein PRUPE_ppa024298m2g, partial [Prunus persica]
EVM0003995.1	--	--	[R]	General function prediction only	Uncharacterized protein {ECO:0000313|EMBL:EMJ22497.1} OS=Prunus persica (Peach) PE=4 SV=1	PREDICTED: uncharacterized protein LOC103340849 [Prunus mume]
EVM0006605.1	Molecular Function: translation initiation factor activity (GO:0003743);; Biological Process: translational initiation (GO:0006413);; Cellular Component: membrane (GO:0016020);; Biological Process: RNA metabolic process (GO:0016070);;	--	[J]	Translation, ribosomal structure and biogenesis	Uncharacterized protein {ECO:0000313|EMBL:EMJ08642.1} OS=Prunus persica (Peach) PE=4 SV=1	PREDICTED: basic leucine zipper and W2 domain-containing protein 2 [Prunus mume]
EVM0002407.1	Molecular Function: nucleic acid binding (GO:0003676);; Molecular Function: RNA-directed DNA polymerase activity (GO:0003964);; Biological Process: DNA integration (GO:0015074);;	--	--	--	Integrase {ECO:0000313|EMBL:ABG37653.1} OS=Populus trichocarpa (Western balsam poplar) PE=2 SV=1	PREDICTED: LOW QUALITY PROTEIN: uncharacterized protein LOC103328546 [Prunus mume]
EVM0022038.1	Molecular Function: protein serine/threonine kinase activity (GO:0004674);; Molecular Function: ATP binding (GO:0005524);; Biological Process: protein phosphorylation (GO:0006468);; Biological Process: protein N-linked glycosylation (GO:0006487);;	--	[T]	Signal transduction mechanisms	Uncharacterized protein {ECO:0000313|EMBL:EMJ09253.1} OS=Prunus persica (Peach) PE=3 SV=1	PREDICTED: protein kinase 3 [Prunus mume]
EVM0012649.1	Biological Process: carbohydrate transport (GO:0008643);; Cellular Component: integral component of membrane (GO:0016021);; Molecular Function: transmembrane transporter activity (GO:0022891);; Molecular Function: 2-alkenal reductase [NAD(P)] activity (GO:0032440);; Biological Process: transmembrane transport (GO:0055085);; Biological Process: oxidation-reduction process (GO:0055114);;	--	[R]	General function prediction only	Uncharacterized protein {ECO:0000313|EMBL:EMJ20238.1} OS=Prunus persica (Peach) PE=3 SV=1	hypothetical protein PRUPE_ppa004602mg [Prunus persica]
EVM0014550.1	Molecular Function: anthranilate synthase activity (GO:0004049);; Biological Process: para-aminobenzoic acid biosynthetic process (GO:0008153);; Biological Process: embryo development ending in seed dormancy (GO:0009793);; Biological Process: chorismate metabolic process (GO:0046417);; Biological Process: folic acid biosynthetic process (GO:0046656);; Molecular Function: 4-amino-4-deoxychorismate…	K13950|0|pmum:103332377|K13950 para-aminobenzoate synthetase [EC:2.6.1.85] | (RefSeq) aminodeoxychorismate synthase, chloroplastic	[J]	Translation, ribosomal structure and biogenesis	Uncharacterized protein {ECO:0000313|EMBL:EMJ22106.1} OS=Prunus persica (Peach) PE=4 SV=1	PREDICTED: putative aminodeoxychorismate synthase [Prunus mume]
EVM0024985.3	Biological Process: vesicle-mediated transport (GO:0016192);;	--	[P]	Inorganic ion transport and metabolism	Uncharacterized protein {ECO:0000313|EMBL:EMJ27015.1} OS=Prunus persica (Peach) PE=4 SV=1	hypothetical protein PRUPE_ppa013420mg [Prunus persica]
EVM0015929.1	--	--	[R]	General function prediction only	Uncharacterized protein {ECO:0000313|EMBL:EMJ14283.1} OS=Prunus persica (Peach) PE=4 SV=1	PREDICTED: LRR receptor-like serine/threonine-protein kinase GSO1 [Prunus mume]
EVM0029022.1	Molecular Function: metal ion binding (GO:0046872);;	--	[O]	Posttranslational modification, protein turnover, chaperones	Uncharacterized protein {ECO:0000313|EMBL:EMJ21670.1} OS=Prunus persica (Peach) PE=4 SV=1	PREDICTED: E3 ubiquitin-protein ligase At4g11680 [Prunus mume]
EVM0021425.1	Molecular Function: homoserine dehydrogenase activity (GO:0004412);; Biological Process: methionine biosynthetic process (GO:0009086);; Biological Process: threonine biosynthetic process (GO:0009088);; Biological Process: isoleucine biosynthetic process (GO:0009097);; Molecular Function: kinase activity (GO:0016301);; Biological Process: phosphorylation (GO:0016310);; Biological Process: oxidatio…	--	[E]	Amino acid transport and metabolism	Homoserine dehydrogenase {ECO:0000256|PIRNR:PIRNR036497} OS=Jatropha curcas (Barbados nut) PE=3 SV=1	PREDICTED: bifunctional aspartokinase/homoserine dehydrogenase 2, chloroplastic [Prunus mume]
EVM0015807.1	Molecular Function: DNA binding (GO:0003677);; Cellular Component: nucleus (GO:0005634);;	--	[K]	Transcription	Uncharacterized protein {ECO:0000313|EMBL:EMJ06725.1} OS=Prunus persica (Peach) PE=4 SV=1	hypothetical protein PRUPE_ppa008470mg [Prunus persica]
EVM0021941.1	--	--	--	--	--	PREDICTED: uncharacterized protein LOC103339182 [Prunus mume]
EVM0006018.1	--	--	--	--	Uncharacterized protein {ECO:0000313|EMBL:EMJ18551.1} OS=Prunus persica (Peach) PE=4 SV=1	PREDICTED: uncharacterized protein LOC103328140 [Prunus mume]
EVM0006377.1	--	--	--	--	Uncharacterized protein {ECO:0000313|EMBL:EMJ08521.1} OS=Prunus persica (Peach) PE=3 SV=1	PREDICTED: uncharacterized protein LOC103336835 [Prunus mume]
EVM0015600.1	Molecular Function: protein serine/threonine kinase activity (GO:0004674);; Molecular Function: protein tyrosine kinase activity (GO:0004713);; Molecular Function: ATP binding (GO:0005524);; Cellular Component: plasma membrane (GO:0005886);; Biological Process: protein phosphorylation (GO:0006468);; Biological Process: transmembrane receptor protein tyrosine kinase signaling pathway (GO:0007169);…	--	--	--	Uncharacterized protein {ECO:0000313|EMBL:EMJ07639.1} OS=Prunus persica (Peach) PE=3 SV=1	hypothetical protein PRUPE_ppa000952mg [Prunus persica]
EVM0012172.1	Cellular Component: cytoplasm (GO:0005737);; Cellular Component: COP9 signalosome (GO:0008180);; Biological Process: COP9 signalosome assembly (GO:0010387);; Biological Process: protein deneddylation (GO:0010388);;	K12180|0|pmum:103331613|K12180 COP9 signalosome complex subunit 7 | (RefSeq) COP9 signalosome complex subunit 7-like	[OT]	--	Proteasome component (PCI) domain protein isoform 1 {ECO:0000313|EMBL:EOX96462.1} OS=Theobroma cacao (Cacao) PE=4 SV=1	PREDICTED: COP9 signalosome complex subunit 7-like isoform X3 [Prunus mume]
EVM0022540.1	Molecular Function: nucleotide binding (GO:0000166);; Molecular Function: pyrroline-5-carboxylate reductase activity (GO:0004735);; Cellular Component: cell wall (GO:0005618);; Cellular Component: cytoplasm (GO:0005737);; Biological Process: threonine catabolic process (GO:0006567);; Biological Process: response to heat (GO:0009408);; Biological Process: response to salt stress (GO:0009651);; Bio…	K00286|0|pper:PRUPE_ppa009813mg|K00286 pyrroline-5-carboxylate reductase [EC:1.5.1.2] | (RefSeq) hypothetical protein	[E]	Amino acid transport and metabolism	Pyrroline-5-carboxylate reductase {ECO:0000256|RuleBase:RU003903} OS=Prunus persica (Peach) PE=3 SV=1	hypothetical protein PRUPE_ppa009813mg [Prunus persica]
EVM0004655.1	Cellular Component: microtubule (GO:0005874);; Biological Process: cytoskeleton organization (GO:0007010);; Molecular Function: microtubule binding (GO:0008017);; Biological Process: plant-type cell wall biogenesis (GO:0009832);; Biological Process: xylem and phloem pattern formation (GO:0010051);; Biological Process: glucuronoxylan metabolic process (GO:0010413);; Biological Process: xylan biosy…	--	--	--	Uncharacterized protein {ECO:0000313|EMBL:EMJ14010.1} OS=Prunus persica (Peach) PE=4 SV=1	PREDICTED: microtubule-associated protein 70-5 [Prunus mume]
EVM0020382.1	Biological Process: protein folding (GO:0006457);; Biological Process: response to heat (GO:0009408);;	K13993|2.09225e-111|pmum:103327578|K13993 HSP20 family protein | (RefSeq) 17.4 kDa class III heat shock protein	[O]	Posttranslational modification, protein turnover, chaperones	Uncharacterized protein {ECO:0000313|EMBL:EMJ16281.1} OS=Prunus persica (Peach) PE=3 SV=1	PREDICTED: 17.4 kDa class III heat shock protein [Prunus mume]
EVM0004043.1	--	--	--	--	Uncharacterized protein {ECO:0000313|EMBL:EMJ18044.1} (Fragment) OS=Prunus persica (Peach) PE=4 SV=1	hypothetical protein PRUPE_ppa022074mg, partial [Prunus persica]
EVM0028229.1	Biological Process: cellular process (GO:0044763);;	--	--	--	Uncharacterized protein {ECO:0000313|EMBL:EMJ25231.1} OS=Prunus persica (Peach) PE=4 SV=1	hypothetical protein PRUPE_ppa015160mg [Prunus persica]
EVM0009545.1	--	K13420|0|pmum:103323696|K13420 LRR receptor-like serine/threonine-protein kinase FLS2 [EC:2.7.11.1] | (RefSeq) LRR receptor-like serine/threonine-protein kinase FLS2	--	--	Uncharacterized protein {ECO:0000313|EMBL:EMJ14706.1} OS=Prunus persica (Peach) PE=3 SV=1	PREDICTED: probable LRR receptor-like serine/threonine-protein kinase At3g47570 [Prunus mume]
EVM0014960.1	--	--	--	--	Uncharacterized protein {ECO:0000313|EMBL:EMJ03973.1} OS=Prunus persica (Peach) PE=4 SV=1	hypothetical protein PRUPE_ppa013582mg [Prunus persica]
EVM0029080.1	--	K05391|7.21122e-139|pmum:103325463|K05391 cyclic nucleotide gated channel, other eukaryote | (RefSeq) cyclic nucleotide-gated ion channel 1-like	[PT]	--	Uncharacterized protein {ECO:0000313|EMBL:EMJ28068.1} (Fragment) OS=Prunus persica (Peach) PE=4 SV=1	PREDICTED: cyclic nucleotide-gated ion channel 1-like [Prunus mume]
EVM0005910.1	Biological Process: transport (GO:0006810);; Cellular Component: membrane (GO:0016020);;	--	--	--	Uncharacterized protein {ECO:0000313|EMBL:EMJ01761.1} OS=Prunus persica (Peach) PE=4 SV=1	PREDICTED: probable VAMP-like protein At1g33475 [Prunus mume]
EVM0010473.1	--	--	--	--	Uncharacterized protein {ECO:0000313|EMBL:EMJ22915.1} OS=Prunus persica (Peach) PE=4 SV=1	hypothetical protein PRUPE_ppb014811mg [Prunus persica]
EVM0016817.1	--	--	[R]	General function prediction only	Uncharacterized protein {ECO:0000313|EMBL:EMJ18937.1} OS=Prunus persica (Peach) PE=4 SV=1	hypothetical protein PRUPE_ppa007817mg [Prunus persica]
EVM0020768.1	--	--	--	--	Uncharacterized protein {ECO:0000313|EMBL:EMJ20891.1} OS=Prunus persica (Peach) PE=4 SV=1	hypothetical protein PRUPE_ppa025702mg [Prunus persica]
EVM0020879.1	--	--	--	--	Uncharacterized protein {ECO:0000313|EMBL:EMJ08035.1} OS=Prunus persica (Peach) PE=4 SV=1	PREDICTED: uncharacterized protein LOC103327996 [Prunus mume]
EVM0016990.1	Molecular Function: copper ion binding (GO:0005507);; Cellular Component: nucleolus (GO:0005730);; Cellular Component: mitochondrial proton-transporting ATP synthase complex (GO:0005753);; Biological Process: ubiquitin-dependent protein catabolic process (GO:0006511);; Molecular Function: zinc ion binding (GO:0008270);; Biological Process: pollen development (GO:0009555);; Biological Process: pho…	--	--	--	Uncharacterized protein {ECO:0000313|EMBL:EMJ07002.1} OS=Prunus persica (Peach) PE=4 SV=1	PREDICTED: probable ATP synthase 24 kDa subunit, mitochondrial [Prunus mume]
EVM0011477.1	--	--	--	--	Uncharacterized protein {ECO:0000313|EMBL:EMJ02375.1} OS=Prunus persica (Peach) PE=4 SV=1	hypothetical protein PRUPE_ppa003410mg [Prunus persica]
EVM0013769.1	Molecular Function: structural constituent of ribosome (GO:0003735);; Biological Process: translation (GO:0006412);; Cellular Component: cytosolic large ribosomal subunit (GO:0022625);;	K02908|1.18599e-76|pper:PRUPE_ppa013621mg|K02908 large subunit ribosomal protein L30e | (RefSeq) hypothetical protein	[J]	Translation, ribosomal structure and biogenesis	Uncharacterized protein {ECO:0000313|EMBL:EMJ27096.1} OS=Prunus persica (Peach) PE=4 SV=1	hypothetical protein PRUPE_ppa013621mg [Prunus persica]
EVM0023892.1	Biological Process: response to reactive oxygen species (GO:0000302);; Biological Process: selenium compound metabolic process (GO:0001887);; Biological Process: cysteine metabolic process (GO:0006534);; Molecular Function: transaminase activity (GO:0008483);; Molecular Function: selenocysteine lyase activity (GO:0009000);; Biological Process: aromatic amino acid family biosynthetic process (GO:0…	K11717|0|pper:PRUPE_ppa005298mg|K11717 cysteine desulfurase / selenocysteine lyase [EC:2.8.1.7 4.4.1.16] | (RefSeq) hypothetical protein	[E]	Amino acid transport and metabolism	Uncharacterized protein {ECO:0000313|EMBL:EMJ28683.1} OS=Prunus persica (Peach) PE=4 SV=1	hypothetical protein PRUPE_ppa005298mg [Prunus persica]
EVM0006833.1	Molecular Function: phospholipid binding (GO:0005543);; Cellular Component: cell cortex (GO:0005938);; Biological Process: cortical protein anchoring (GO:0032065);; Molecular Function: metal ion binding (GO:0046872);;	--	--	--	Uncharacterized protein {ECO:0000313|EMBL:EMJ14915.1} OS=Prunus persica (Peach) PE=4 SV=1	PREDICTED: E3 ubiquitin-protein ligase HERC2 [Prunus mume]
EVM0016045.1	Molecular Function: protein serine/threonine kinase activity (GO:0004674);; Molecular Function: ATP binding (GO:0005524);; Biological Process: protein phosphorylation (GO:0006468);;	--	--	--	Uncharacterized protein {ECO:0000313|EMBL:EMJ15809.1} OS=Prunus persica (Peach) PE=4 SV=1	PREDICTED: LOW QUALITY PROTEIN: uncharacterized protein LOC103325393 [Prunus mume]
EVM0024503.1	--	--	--	--	Uncharacterized protein {ECO:0000313|EMBL:EMJ15272.1} OS=Prunus persica (Peach) PE=4 SV=1	hypothetical protein PRUPE_ppa017743mg [Prunus persica]
EVM0010637.1	--	--	[R]	General function prediction only	Uncharacterized protein {ECO:0000313|EMBL:EMJ26112.1} (Fragment) OS=Prunus persica (Peach) PE=4 SV=1	hypothetical protein PRUPE_ppa021912mg, partial [Prunus persica]
EVM0021360.1	--	K14829|0|pmum:103338045|K14829 pre-rRNA-processing protein IPI3 | (RefSeq) protein ROOT INITIATION DEFECTIVE 3-like	[R]	General function prediction only	Uncharacterized protein {ECO:0000313|EMBL:EMJ11274.1} OS=Prunus persica (Peach) PE=4 SV=1	PREDICTED: protein ROOT INITIATION DEFECTIVE 3-like [Prunus mume]
EVM0026165.1	Molecular Function: nucleic acid binding (GO:0003676);; Molecular Function: ATP binding (GO:0005524);; Cellular Component: nucleolus (GO:0005730);; Cellular Component: peroxisome (GO:0005777);; Cellular Component: plasma membrane (GO:0005886);; Molecular Function: ATP-dependent helicase activity (GO:0008026);;	K11594|0|pmum:103339616|K11594 ATP-dependent RNA helicase DDX3X [EC:3.6.4.13] | (RefSeq) DEAD-box ATP-dependent RNA helicase 37-like	[A]	RNA processing and modification	Uncharacterized protein {ECO:0000313|EMBL:EMJ05421.1} OS=Prunus persica (Peach) PE=4 SV=1	PREDICTED: DEAD-box ATP-dependent RNA helicase 37-like [Prunus mume]
EVM0010056.1	Molecular Function: nucleic acid binding (GO:0003676);; Biological Process: DNA integration (GO:0015074);;	--	[R]	General function prediction only	Putative uncharacterized protein {ECO:0000313|EMBL:CAN65966.1} OS=Vitis vinifera (Grape) PE=4 SV=1	hypothetical protein VITISV_005935 [Vitis vinifera]
EVM0001320.1	--	K08592|0|pmum:103323015|K08592 sentrin-specific protease 1 [EC:3.4.22.68] | (RefSeq) ubiquitin-like-specific protease ESD4	[O]	Posttranslational modification, protein turnover, chaperones	Uncharacterized protein {ECO:0000313|EMBL:EMJ26272.1} (Fragment) OS=Prunus persica (Peach) PE=4 SV=1	PREDICTED: ubiquitin-like-specific protease ESD4 [Prunus mume]
EVM0026664.1	Molecular Function: magnesium ion binding (GO:0000287);; Molecular Function: phospholipid-translocating ATPase activity (GO:0004012);; Molecular Function: ATP binding (GO:0005524);; Biological Process: cation transport (GO:0006812);; Biological Process: phospholipid transport (GO:0015914);; Cellular Component: integral component of membrane (GO:0016021);; Molecular Function: cation-transporting A…	K01530|0|pper:PRUPE_ppa000420mg|K01530 phospholipid-translocating ATPase [EC:3.6.3.1] | (RefSeq) hypothetical protein	[R]	General function prediction only	Uncharacterized protein {ECO:0000313|EMBL:EMJ26638.1} OS=Prunus persica (Peach) PE=4 SV=1	hypothetical protein PRUPE_ppa000420mg [Prunus persica]
EVM0028913.1	Molecular Function: protein serine/threonine kinase activity (GO:0004674);; Molecular Function: ATP binding (GO:0005524);; Biological Process: protein phosphorylation (GO:0006468);;	--	[T]	Signal transduction mechanisms	Uncharacterized protein {ECO:0000313|EMBL:EMJ12696.1} OS=Prunus persica (Peach) PE=3 SV=1	hypothetical protein PRUPE_ppa007835mg [Prunus persica]
EVM0012644.1	--	--	--	--	Uncharacterized protein {ECO:0000313|EMBL:EMJ10472.1} OS=Prunus persica (Peach) PE=4 SV=1	PREDICTED: serine/threonine-protein kinase fray2 [Prunus mume]
EVM0017739.1	Biological Process: very long-chain fatty acid metabolic process (GO:0000038);; Molecular Function: nucleotide binding (GO:0000166);; Molecular Function: 3-oxoacyl-[acyl-carrier-protein] reductase (NADPH) activity (GO:0004316);; Cellular Component: cytosol (GO:0005829);; Biological Process: folic acid-containing compound metabolic process (GO:0006760);; Biological Process: response to cold (GO:00…	--	[R]	General function prediction only	Uncharacterized protein {ECO:0000313|EMBL:EMJ24950.1} OS=Prunus persica (Peach) PE=3 SV=1	hypothetical protein PRUPE_ppa010537mg [Prunus persica]
EVM0022224.1	--	--	--	--	Integrase {ECO:0000313|EMBL:ABG37653.1} OS=Populus trichocarpa (Western balsam poplar) PE=2 SV=1	PREDICTED: LOW QUALITY PROTEIN: uncharacterized protein LOC103328546 [Prunus mume]
EVM0010792.1	--	K15262|0|pmum:103321410|K15262 protein BCP1 | (RefSeq) protein BCCIP homolog	[R]	General function prediction only	Uncharacterized protein {ECO:0000313|EMBL:EMJ02351.1} (Fragment) OS=Prunus persica (Peach) PE=4 SV=1	PREDICTED: protein BCCIP homolog [Prunus mume]
EVM0005049.1	--	--	--	--	Uncharacterized protein {ECO:0000313|EMBL:EMJ23457.1} OS=Prunus persica (Peach) PE=4 SV=1	PREDICTED: uncharacterized protein LOC103318843 [Prunus mume]
EVM0013301.1	--	--	--	--	Uncharacterized protein {ECO:0000313|EMBL:EMJ05708.1} OS=Prunus persica (Peach) PE=4 SV=1	PREDICTED: uncharacterized protein LOC103339059 [Prunus mume]
EVM0017906.1	Molecular Function: transferase activity, transferring glycosyl groups (GO:0016757);;	K13691|0|pper:PRUPE_ppa020804mg|K13691 pathogen-inducible salicylic acid glucosyltransferase [EC:2.4.1.-] | (RefSeq) hypothetical protein	[GC]	--	Uncharacterized protein {ECO:0000313|EMBL:EMJ00314.1} OS=Prunus persica (Peach) PE=3 SV=1	hypothetical protein PRUPE_ppa020804mg [Prunus persica]
EVM0026415.1	--	--	--	--	Uncharacterized protein {ECO:0000313|EMBL:EMJ09429.1} OS=Prunus persica (Peach) PE=4 SV=1	hypothetical protein PRUPE_ppa017997mg [Prunus persica]
EVM0016958.1	--	--	[R]	General function prediction only	Uncharacterized protein {ECO:0000313|EMBL:EMJ28103.1} OS=Prunus persica (Peach) PE=4 SV=1	hypothetical protein PRUPE_ppa016204mg [Prunus persica]
EVM0028390.1	Cellular Component: mitochondrial respiratory chain complex I (GO:0005747);; Cellular Component: plasma membrane (GO:0005886);; Molecular Function: NADH dehydrogenase (ubiquinone) activity (GO:0008137);; Molecular Function: zinc ion binding (GO:0008270);; Cellular Component: thylakoid (GO:0009579);; Biological Process: photorespiration (GO:0009853);; Biological Process: cellular respiration (GO:0…	K03936|5.30201e-61|mdm:13630184|K03936 NADH dehydrogenase (ubiquinone) Fe-S protein 3 [EC:1.6.5.3 1.6.99.3] | (RefSeq) nad9, C3258_p15; nad9	[C]	Energy production and conversion	Nad9 protein {ECO:0000313|EMBL:CBX33392.1} OS=Malus domestica (Apple) PE=3 SV=1	NADH dehydrogenase subunit 9 (mitochondrion) [Malus domestica]
EVM0023191.1	Molecular Function: methyltransferase activity (GO:0008168);; Biological Process: methylation (GO:0032259);;	--	--	--	Uncharacterized protein {ECO:0000313|EMBL:EMJ03470.1} OS=Prunus persica (Peach) PE=4 SV=1	hypothetical protein PRUPE_ppa008871mg [Prunus persica]
EVM0018325.1	--	--	--	--	Uncharacterized protein {ECO:0000313|EMBL:EMJ05249.1} OS=Prunus persica (Peach) PE=4 SV=1	PREDICTED: putative ribonuclease H protein At1g65750 [Prunus mume]
EVM0013399.1	Biological Process: microtubule cytoskeleton organization (GO:0000226);; Cellular Component: spindle pole (GO:0000922);; Cellular Component: microtubule organizing center (GO:0005815);;	K16569|0|pmum:103339203|K16569 gamma-tubulin complex component 2 | (RefSeq) gamma-tubulin complex component 2	[Z]	Cytoskeleton	Uncharacterized protein {ECO:0000313|EMBL:EMJ05459.1} OS=Prunus persica (Peach) PE=4 SV=1	PREDICTED: gamma-tubulin complex component 2 [Prunus mume]
EVM0014052.1	Cellular Component: cytoplasm (GO:0005737);; Biological Process: peptidyl-diphthamide biosynthetic process from peptidyl-histidine (GO:0017183);;	K07561|0|pmum:103319117|K07561 2-(3-amino-3-carboxypropyl)histidine synthase [EC:2.5.1.108] | (RefSeq) diphthamide biosynthesis protein 1	[J]	Translation, ribosomal structure and biogenesis	Diphthamide biosynthesis protein 1 {ECO:0000256|PIRNR:PIRNR004967} OS=Prunus persica (Peach) PE=3 SV=1	PREDICTED: diphthamide biosynthesis protein 1 [Prunus mume]
EVM0015624.1	--	--	--	--	Uncharacterized protein {ECO:0000313|EMBL:EMJ04054.1} (Fragment) OS=Prunus persica (Peach) PE=4 SV=1	PREDICTED: uncharacterized protein LOC103333091 [Prunus mume]
EVM0007856.1	--	--	--	--	Uncharacterized protein {ECO:0000313|EMBL:EMJ12299.1} OS=Prunus persica (Peach) PE=4 SV=1	PREDICTED: uncharacterized protein LOC103337969 [Prunus mume]
EVM0016930.1	Molecular Function: serine-type endopeptidase activity (GO:0004252);; Cellular Component: extracellular region (GO:0005576);; Biological Process: proteolysis (GO:0006508);; Molecular Function: 2-alkenal reductase [NAD(P)] activity (GO:0032440);; Molecular Function: identical protein binding (GO:0042802);; Biological Process: negative regulation of catalytic activity (GO:0043086);; Biological Proc…	--	--	--	Uncharacterized protein {ECO:0000313|EMBL:EMJ03000.1} OS=Prunus persica (Peach) PE=4 SV=1	hypothetical protein PRUPE_ppa001773mg [Prunus persica]
EVM0004639.1	Molecular Function: lyase activity (GO:0016829);;	K01728|0|pper:PRUPE_ppa003600mg|K01728 pectate lyase [EC:4.2.2.2] | (RefSeq) hypothetical protein	--	--	Pectate lyase {ECO:0000256|RuleBase:RU361123} OS=Prunus persica (Peach) PE=3 SV=1	hypothetical protein PRUPE_ppa003600mg [Prunus persica]
EVM0005906.1	--	--	--	--	Uncharacterized protein {ECO:0000313|EMBL:EMJ27728.1} (Fragment) OS=Prunus persica (Peach) PE=4 SV=1	hypothetical protein PRUPE_ppa025258mg, partial [Prunus persica]
EVM0024117.1	--	--	--	--	--	PREDICTED: uncharacterized protein LOC103343038 [Prunus mume]
EVM0010454.1	--	K09338|0|pmum:103343899|K09338 homeobox-leucine zipper protein | (RefSeq) homeobox-leucine zipper protein HOX11-like	[K]	Transcription	Uncharacterized protein {ECO:0000313|EMBL:EMJ19355.1} OS=Prunus persica (Peach) PE=4 SV=1	PREDICTED: homeobox-leucine zipper protein HOX11-like isoform X1 [Prunus mume]
EVM0012494.1	--	--	--	--	Uncharacterized protein {ECO:0000313|EMBL:EMJ02320.1} OS=Prunus persica (Peach) PE=4 SV=1	hypothetical protein PRUPE_ppa021102mg [Prunus persica]
EVM0000514.1	Molecular Function: triglyceride lipase activity (GO:0004806);; Molecular Function: GTP binding (GO:0005525);; Biological Process: lipid metabolic process (GO:0006629);;	--	--	--	Uncharacterized protein {ECO:0000313|EMBL:EMJ00895.1} OS=Prunus persica (Peach) PE=4 SV=1	PREDICTED: uncharacterized protein LOC103342822 [Prunus mume]
EVM0015572.1	--	--	[R]	General function prediction only	Putative uncharacterized protein {ECO:0000313|EMBL:CAN60158.1} OS=Vitis vinifera (Grape) PE=4 SV=1	PREDICTED: uncharacterized protein LOC103965740 [Pyrus x bretschneideri]
EVM0021949.1	Molecular Function: kinase activity (GO:0016301);; Biological Process: phosphorylation (GO:0016310);; Molecular Function: 2-alkenal reductase [NAD(P)] activity (GO:0032440);; Biological Process: oxidation-reduction process (GO:0055114);;	--	--	--	Uncharacterized protein {ECO:0000313|EMBL:EMJ11586.1} OS=Prunus persica (Peach) PE=4 SV=1	PREDICTED: LRR receptor-like serine/threonine-protein kinase GSO1 [Prunus mume]
EVM0014449.1	Biological Process: cation transport (GO:0006812);; Molecular Function: solute:proton antiporter activity (GO:0015299);; Cellular Component: integral component of membrane (GO:0016021);; Biological Process: transmembrane transport (GO:0055085);;	--	[P]	Inorganic ion transport and metabolism	Uncharacterized protein {ECO:0000313|EMBL:EMJ26881.1} OS=Prunus persica (Peach) PE=4 SV=1	hypothetical protein PRUPE_ppa003277mg [Prunus persica]
EVM0008705.1	Molecular Function: serine-type endopeptidase activity (GO:0004252);; Biological Process: proteolysis (GO:0006508);;	K01358|0|pmum:103325300|K01358 ATP-dependent Clp protease, protease subunit [EC:3.4.21.92] | (RefSeq) ATP-dependent Clp protease proteolytic subunit 4, chloroplastic	[O]	Posttranslational modification, protein turnover, chaperones	ATP-dependent Clp protease proteolytic subunit {ECO:0000256|RuleBase:RU003567} OS=Prunus persica (Peach) PE=3 SV=1	PREDICTED: ATP-dependent Clp protease proteolytic subunit 4, chloroplastic [Prunus mume]
EVM0014828.1	Molecular Function: nucleic acid binding (GO:0003676);; Molecular Function: hydrolase activity (GO:0016787);;	--	[B]	Chromatin structure and dynamics	Uncharacterized protein {ECO:0000313|EMBL:EMJ10016.1} OS=Prunus persica (Peach) PE=4 SV=1	PREDICTED: DNA annealing helicase and endonuclease ZRANB3 [Prunus mume]
EVM0019836.1	--	--	--	--	Uncharacterized protein {ECO:0000313|EMBL:EMJ22406.1} OS=Prunus persica (Peach) PE=4 SV=1	hypothetical protein PRUPE_ppa026245mg [Prunus persica]
EVM0016469.1	--	K09285|0|pmum:103343812|K09285 AP2-like factor, ANT lineage | (RefSeq) AP2-like ethylene-responsive transcription factor At2g41710	--	--	Uncharacterized protein {ECO:0000313|EMBL:EMJ03336.1} OS=Prunus persica (Peach) PE=4 SV=1	PREDICTED: AP2-like ethylene-responsive transcription factor At2g41710 isoform X2 [Prunus mume]
EVM0014576.1	--	--	--	--	Uncharacterized protein {ECO:0000313|EMBL:EMJ01325.1} OS=Prunus persica (Peach) PE=4 SV=1	hypothetical protein PRUPE_ppa018034mg [Prunus persica]
EVM0013110.1	Cellular Component: nucleus (GO:0005634);; Molecular Function: endodeoxyribonuclease activity, producing 5'-phosphomonoesters (GO:0016888);;	K03424|0|pper:PRUPE_ppa008794mg|K03424 TatD DNase family protein [EC:3.1.21.-] | (RefSeq) hypothetical protein	[L]	Replication, recombination and repair	Uncharacterized protein {ECO:0000313|EMBL:EMJ03446.1} OS=Prunus persica (Peach) PE=4 SV=1	hypothetical protein PRUPE_ppa008794mg [Prunus persica]
EVM0000380.1	--	--	--	--	Uncharacterized protein {ECO:0000313|EMBL:EMJ27356.1} OS=Prunus persica (Peach) PE=4 SV=1	PREDICTED: transcriptional regulator SUPERMAN [Prunus mume]
EVM0006492.1	--	--	--	--	Uncharacterized protein {ECO:0000313|EMBL:EMJ21468.1} OS=Prunus persica (Peach) PE=4 SV=1	PREDICTED: probable GPI-anchored adhesin-like protein PGA55 isoform X2 [Prunus mume]
EVM0008318.1	Cellular Component: nucleus (GO:0005634);;	--	--	--	Uncharacterized protein {ECO:0000313|EMBL:EMJ08940.1} OS=Prunus persica (Peach) PE=4 SV=1	hypothetical protein PRUPE_ppb024194mg [Prunus persica]
EVM0005069.1	Molecular Function: transmembrane transporter activity (GO:0022891);; Biological Process: transport (GO:0044765);;	K08193|6.83106e-129|pper:PRUPE_ppa016893mg|K08193 MFS transporter, ACS family, solute carrier family 17 (sodium-dependent inorganic phosphate cotransporter), other | (RefSeq) hypothetical protein	[G]	Carbohydrate transport and metabolism	Uncharacterized protein {ECO:0000313|EMBL:EMJ01347.1} OS=Prunus persica (Peach) PE=4 SV=1	hypothetical protein PRUPE_ppa016893mg [Prunus persica]
EVM0009890.1	--	K20896|1.5121e-174|pmum:103323142|K20896 formylaminopyrimidine deformylase / aminopyrimidine aminohydrolase [EC:3.5.1.- 3.5.99.-] | (RefSeq) probable bifunctional TENA-E protein	--	--	Uncharacterized protein {ECO:0000313|EMBL:EMJ24098.1} OS=Prunus persica (Peach) PE=4 SV=1	PREDICTED: seed maturation protein PM36 [Prunus mume]
EVM0016426.1	Biological Process: protein homooligomerization (GO:0051260);;	--	[R]	General function prediction only	Uncharacterized protein {ECO:0000313|EMBL:EMJ03286.1} OS=Prunus persica (Peach) PE=4 SV=1	hypothetical protein PRUPE_ppa007426mg [Prunus persica]
EVM0002326.1	--	K18404|0|pper:PRUPE_ppa005811mg|K18404 tudor domain-containing protein 3 | (RefSeq) hypothetical protein	[S]	Function unknown	Uncharacterized protein {ECO:0000313|EMBL:EMJ05586.1} OS=Prunus persica (Peach) PE=4 SV=1	hypothetical protein PRUPE_ppa005811mg [Prunus persica]
EVM0008842.1	--	--	--	--	Uncharacterized protein {ECO:0000313|EMBL:EMJ07087.1} OS=Prunus persica (Peach) PE=4 SV=1	hypothetical protein PRUPE_ppa011321mg [Prunus persica]
EVM0005766.1	Cellular Component: nucleosome (GO:0000786);; Molecular Function: DNA binding (GO:0003677);; Cellular Component: nucleus (GO:0005634);; Biological Process: nucleosome assembly (GO:0006334);; Biological Process: regulation of transcription, DNA-templated (GO:0006355);;	--	--	--	Uncharacterized protein {ECO:0000313|EMBL:EMJ16245.1} OS=Prunus persica (Peach) PE=3 SV=1	hypothetical protein PRUPE_ppa012096mg [Prunus persica]
EVM0002352.1	Molecular Function: DNA-binding transcription factor activity (GO:0003700);; Biological Process: regulation of transcription, DNA-templated (GO:0006355);; Molecular Function: sequence-specific DNA binding (GO:0043565);;	--	--	--	Uncharacterized protein {ECO:0000313|EMBL:EMJ06436.1} OS=Prunus persica (Peach) PE=4 SV=1	PREDICTED: transcription factor RF2b [Prunus mume]
EVM0007650.1	--	--	--	--	Uncharacterized protein {ECO:0000313|EMBL:EMJ11306.1} OS=Prunus persica (Peach) PE=4 SV=1	hypothetical protein PRUPE_ppa021960mg [Prunus persica]
EVM0014625.1	Molecular Function: DNA binding (GO:0003677);; Molecular Function: DNA-directed 5'-3' RNA polymerase activity (GO:0003899);; Biological Process: transcription, DNA-templated (GO:0006351);; Cellular Component: chloroplast (GO:0009507);;	K03046|0|pmum:18668007|K03046 DNA-directed RNA polymerase subunit beta' [EC:2.7.7.6] | (RefSeq) rpoC2, CP95_p077; RNA polymerase beta' subunit	--	--	RNA polymerase beta' subunit {ECO:0000313|EMBL:AHK26864.1} OS=Prunus mume (Japanese apricot) PE=3 SV=1	RNA polymerase beta&apos; subunit [Prunus mume]
EVM0006248.1	Molecular Function: DNA binding (GO:0003677);; Biological Process: regulation of transcription, DNA-templated (GO:0006355);; Biological Process: defense response (GO:0006952);; Biological Process: biological_process (GO:0044699);; Biological Process: localization (GO:0051179);;	--	--	--	Uncharacterized protein {ECO:0000313|EMBL:EMJ24238.1} OS=Prunus persica (Peach) PE=4 SV=1	hypothetical protein PRUPE_ppa006909mg [Prunus persica]
EVM0024312.1	--	--	--	--	Uncharacterized protein {ECO:0000313|EMBL:AEX57689.1} OS=Raphanus sativus (Radish) PE=4 SV=1	hypothetical protein RasatMp058 (mitochondrion) [Raphanus sativus]
EVM0020858.1	--	--	--	--	Uncharacterized protein {ECO:0000313|EMBL:EMJ24413.1} OS=Prunus persica (Peach) PE=4 SV=1	PREDICTED: uncharacterized protein LOC103322145 [Prunus mume]
EVM0012695.1	Cellular Component: anaphase-promoting complex (GO:0005680);; Biological Process: phloem or xylem histogenesis (GO:0010087);; Biological Process: regulation of mitotic metaphase/anaphase transition (GO:0030071);; Biological Process: anaphase-promoting complex-dependent catabolic process (GO:0031145);; Biological Process: regulation of DNA endoreduplication (GO:0032875);;	K03357|2.98436e-142|pper:PRUPE_ppa011884mg|K03357 anaphase-promoting complex subunit 10 | (RefSeq) hypothetical protein	[DO]	--	Anaphase-promoting complex subunit 10 {ECO:0000256|PIRNR:PIRNR028841} OS=Prunus persica (Peach) PE=3 SV=1	hypothetical protein PRUPE_ppa011884mg [Prunus persica]
EVM0000502.1	Molecular Function: deoxyribodipyrimidine photo-lyase activity (GO:0003904);; Molecular Function: DNA (6-4) photolyase activity (GO:0003914);; Biological Process: DNA repair (GO:0006281);; Biological Process: response to UV (GO:0009411);;	K02295|0|pmum:103328033|K02295 cryptochrome | (RefSeq) (6-4)DNA photolyase	[LT]	--	Uncharacterized protein {ECO:0000313|EMBL:EMJ16875.1} OS=Prunus persica (Peach) PE=4 SV=1	PREDICTED: (6-4)DNA photolyase [Prunus mume]
EVM0013495.1	--	--	--	--	Uncharacterized protein {ECO:0000313|EMBL:EMJ15594.1} (Fragment) OS=Prunus persica (Peach) PE=4 SV=1	hypothetical protein PRUPE_ppa026776mg, partial [Prunus persica]
EVM0015072.1	--	K00430|0|pper:PRUPE_ppa015674mg|K00430 peroxidase [EC:1.11.1.7] | (RefSeq) hypothetical protein	--	--	Uncharacterized protein {ECO:0000313|EMBL:EMJ25312.1} OS=Prunus persica (Peach) PE=3 SV=1	hypothetical protein PRUPE_ppa015674mg [Prunus persica]
EVM0001874.1	--	--	--	--	Uncharacterized protein {ECO:0000313|EMBL:EMJ15169.1} OS=Prunus persica (Peach) PE=4 SV=1	PREDICTED: B3 domain-containing protein Os01g0723500-like, partial [Prunus mume]
EVM0012464.1	Molecular Function: obsolete ubiquitin thiolesterase activity (GO:0004221);; Molecular Function: thiol-dependent ubiquitin-specific protease activity (GO:0004843);; Biological Process: ubiquitin-dependent protein catabolic process (GO:0006511);; Molecular Function: zinc ion binding (GO:0008270);;	K11366|0|pper:PRUPE_ppa003724mg|K11366 ubiquitin carboxyl-terminal hydrolase 22/27/51 [EC:3.4.19.12] | (RefSeq) hypothetical protein	[O]	Posttranslational modification, protein turnover, chaperones	Uncharacterized protein {ECO:0000313|EMBL:EMJ24266.1} OS=Prunus persica (Peach) PE=4 SV=1	hypothetical protein PRUPE_ppa003724mg [Prunus persica]
EVM0015474.1	Cellular Component: endosome (GO:0005768);; Cellular Component: trans-Golgi network (GO:0005802);; Biological Process: acetyl-CoA metabolic process (GO:0006084);; Biological Process: sterol biosynthetic process (GO:0016126);; Biological Process: brassinosteroid biosynthetic process (GO:0016132);;	--	--	--	Uncharacterized protein {ECO:0000313|EMBL:EMJ24113.1} OS=Prunus persica (Peach) PE=4 SV=1	PREDICTED: uncharacterized protein LOC103321913 [Prunus mume]
EVM0010835.1	Cellular Component: nucleus (GO:0005634);; Biological Process: ethylene biosynthetic process (GO:0009693);; Biological Process: response to chitin (GO:0010200);;	--	--	--	Uncharacterized protein {ECO:0000313|EMBL:EMJ22267.1} (Fragment) OS=Prunus persica (Peach) PE=4 SV=1	hypothetical protein PRUPE_ppa016305mg, partial [Prunus persica]
EVM0024971.1	Molecular Function: carboxylic ester hydrolase activity (GO:0004091);; Biological Process: lipid metabolic process (GO:0006629);; Molecular Function: lipase activity (GO:0016298);;	--	--	--	Uncharacterized protein {ECO:0000313|EMBL:EMJ12180.1} OS=Prunus persica (Peach) PE=4 SV=1	PREDICTED: GDSL esterase/lipase At5g41890, partial [Prunus mume]
EVM0013788.1	--	--	--	--	Uncharacterized protein {ECO:0000313|EMBL:AFK39183.1} OS=Lotus japonicus (Lotus corniculatus var. japonicus) PE=2 SV=1	PREDICTED: psbP domain-containing protein 1, chloroplastic isoform X3 [Prunus mume]
EVM0002619.1	--	K14964|0|pmum:103326862|K14964 Set1/Ash2 histone methyltransferase complex subunit ASH2 | (RefSeq) protein TRAUCO	[BK]	--	Uncharacterized protein {ECO:0000313|EMBL:EMJ13469.1} OS=Prunus persica (Peach) PE=4 SV=1	PREDICTED: uncharacterized protein LOC103326862 [Prunus mume]
EVM0026105.1	Biological Process: photosystem II assembly (GO:0010207);;	--	--	--	Uncharacterized protein {ECO:0000313|EMBL:EMJ10215.1} (Fragment) OS=Prunus persica (Peach) PE=4 SV=1	PREDICTED: uncharacterized protein ycf49 [Prunus mume]
EVM0001433.1	--	--	--	--	Uncharacterized protein {ECO:0000313|EMBL:EMJ28631.1} OS=Prunus persica (Peach) PE=4 SV=1	hypothetical protein PRUPE_ppb024021mg [Prunus persica]
EVM0019070.1	--	--	--	--	Putative uncharacterized protein {ECO:0000313|EMBL:EAZ09297.1} OS=Oryza sativa subsp. indica (Rice) PE=4 SV=1	PREDICTED: uncharacterized protein LOC103329553 [Prunus mume]
EVM0027603.1	Molecular Function: transferase activity, transferring phosphorus-containing groups (GO:0016772);;	--	[T]	Signal transduction mechanisms	Uncharacterized protein {ECO:0000313|EMBL:EMJ17949.1} (Fragment) OS=Prunus persica (Peach) PE=4 SV=1	PREDICTED: putative wall-associated receptor kinase-like 16 [Malus domestica]
EVM0022268.1	--	--	--	--	Uncharacterized protein {ECO:0000313|EMBL:EMJ02037.1} (Fragment) OS=Prunus persica (Peach) PE=4 SV=1	PREDICTED: uncharacterized protein LOC103327530 [Prunus mume]
EVM0011342.1	--	--	--	--	Uncharacterized protein {ECO:0000313|EMBL:EMJ12698.1} OS=Prunus persica (Peach) PE=4 SV=1	PREDICTED: putative F-box protein At3g29830 [Prunus mume]
EVM0021017.1	Molecular Function: jasmonate O-methyltransferase activity (GO:0030795);; Biological Process: methylation (GO:0032259);;	K18848|0|pper:PRUPE_ppa006986mg|K18848 indole-3-acetate O-methyltransferase [EC:2.1.1.278] | (RefSeq) hypothetical protein	--	--	Uncharacterized protein {ECO:0000313|EMBL:EMJ12609.1} OS=Prunus persica (Peach) PE=4 SV=1	hypothetical protein PRUPE_ppa006986mg [Prunus persica]
EVM0007773.1	--	--	--	--	Uncharacterized protein {ECO:0000313|EMBL:EMJ04304.1} (Fragment) OS=Prunus persica (Peach) PE=4 SV=1	PREDICTED: UPF0481 protein At3g47200-like [Pyrus x bretschneideri]
EVM0010861.1	Cellular Component: mitochondrion (GO:0005739);;	--	--	--	Uncharacterized protein {ECO:0000313|EMBL:EEE97466.1} OS=Populus trichocarpa (Western balsam poplar) PE=4 SV=1	PREDICTED: uncharacterized protein LOC103326118 [Prunus mume]
EVM0024119.1	--	--	--	--	Uncharacterized protein {ECO:0000313|EMBL:EMJ21958.1} (Fragment) OS=Prunus persica (Peach) PE=4 SV=1	hypothetical protein PRUPE_ppa025936mg, partial [Prunus persica]
EVM0020705.1	--	--	--	--	Uncharacterized protein {ECO:0000313|EMBL:EMJ15657.1} (Fragment) OS=Prunus persica (Peach) PE=4 SV=1	hypothetical protein PRUPE_ppa024342mg, partial [Prunus persica]
EVM0024420.1	Molecular Function: hydrolase activity (GO:0016787);;	K18999|0|pmum:103341256|K18999 RNA polymerase II C-terminal domain phosphatase-like 3/4 [EC:3.1.3.16] | (RefSeq) RNA polymerase II C-terminal domain phosphatase-like 4	[K]	Transcription	Uncharacterized protein {ECO:0000313|EMBL:EMJ05544.1} OS=Prunus persica (Peach) PE=4 SV=1	PREDICTED: RNA polymerase II C-terminal domain phosphatase-like 4 isoform X1 [Prunus mume]
EVM0025176.1	--	--	[E]	Amino acid transport and metabolism	Putative uncharacterized protein {ECO:0000313|EMBL:CCB43121.1} OS=Vitis vinifera (Grape) PE=4 SV=1	PREDICTED: protein NRT1/ PTR FAMILY 2.13-like [Prunus mume]
EVM0026007.1	Biological Process: chlorophyll catabolic process (GO:0015996);; Cellular Component: intracellular membrane-bounded organelle (GO:0043231);; Molecular Function: chlorophyllase activity (GO:0047746);;	K08099|0|pmum:103323995|K08099 chlorophyllase [EC:3.1.1.14] | (RefSeq) chlorophyllase-2, chloroplastic	--	--	Uncharacterized protein {ECO:0000313|EMBL:EMJ24196.1} OS=Prunus persica (Peach) PE=4 SV=1	PREDICTED: chlorophyllase-2, chloroplastic [Prunus mume]
EVM0005888.1	--	K08770|0|pmum:103324203|K08770 ubiquitin C | (RefSeq) polyubiquitin-like	[OR]	--	Uncharacterized protein {ECO:0000313|EMBL:EMJ28502.1} (Fragment) OS=Prunus persica (Peach) PE=4 SV=1	PREDICTED: polyubiquitin-like [Prunus mume]
EVM0000955.1	--	--	--	--	Uncharacterized protein {ECO:0000313|EMBL:EMJ28122.1} OS=Prunus persica (Peach) PE=4 SV=1	PREDICTED: protein LIGHT-DEPENDENT SHORT HYPOCOTYLS 4 [Prunus mume]
EVM0007647.1	--	--	--	--	Uncharacterized protein {ECO:0000313|EMBL:EMJ07419.1} OS=Prunus persica (Peach) PE=4 SV=1	hypothetical protein PRUPE_ppa015321mg [Prunus persica]
EVM0025557.1	Cellular Component: plasma membrane (GO:0005886);;	--	[R]	General function prediction only	Uncharacterized protein {ECO:0000313|EMBL:EMJ25543.1} OS=Prunus persica (Peach) PE=4 SV=1	PREDICTED: ankyrin repeat-containing protein At2g01680 [Prunus mume]
EVM0004725.1	--	--	--	--	Uncharacterized protein {ECO:0000313|EMBL:EMJ01344.1} OS=Prunus persica (Peach) PE=4 SV=1	hypothetical protein PRUPE_ppa016980mg [Prunus persica]
EVM0025813.1	--	--	--	--	Uncharacterized protein {ECO:0000313|EMBL:EMJ08472.1} OS=Prunus persica (Peach) PE=4 SV=1	PREDICTED: uncharacterized protein LOC103320274 [Prunus mume]
EVM0010457.1	Biological Process: RNA methylation (GO:0001510);; Molecular Function: structural constituent of ribosome (GO:0003735);; Cellular Component: plasma membrane (GO:0005886);; Biological Process: chromatin silencing (GO:0006342);; Biological Process: translation (GO:0006412);; Biological Process: pyrimidine ribonucleotide biosynthetic process (GO:0009220);; Cellular Component: cytosolic large ribosom…	K02885|1.14441e-145|pmum:103323070|K02885 large subunit ribosomal protein L19e | (RefSeq) 60S ribosomal protein L19-2	[J]	Translation, ribosomal structure and biogenesis	Ribosomal protein L19 {ECO:0000256|RuleBase:RU000574} OS=Citrus sinensis (Sweet orange) PE=3 SV=1	PREDICTED: 60S ribosomal protein L19-2 [Prunus mume]
EVM0007553.1	Molecular Function: cysteine synthase activity (GO:0004124);; Biological Process: cysteine biosynthetic process from serine (GO:0006535);; Molecular Function: beta-pyrazolylalanine synthase activity (GO:0047458);;	K01738|0|pmum:103318562|K01738 cysteine synthase A [EC:2.5.1.47] | (RefSeq) cysteine synthase-like	[E]	Amino acid transport and metabolism	Cysteine synthase {ECO:0000256|RuleBase:RU003985} OS=Glycine max (Soybean) PE=3 SV=1	PREDICTED: cysteine synthase-like isoform X1 [Prunus mume]
EVM0026620.1	Cellular Component: integral component of membrane (GO:0016021);;	--	[U]	Intracellular trafficking, secretion, and vesicular transport	Uncharacterized protein {ECO:0000313|EMBL:EMJ11462.1} OS=Prunus persica (Peach) PE=4 SV=1	hypothetical protein PRUPE_ppa003204mg [Prunus persica]
EVM0016091.1	--	--	--	--	Uncharacterized protein {ECO:0000313|EMBL:EMJ04177.1} OS=Prunus persica (Peach) PE=4 SV=1	hypothetical protein PRUPE_ppa018646mg [Prunus persica]
EVM0026145.1	Molecular Function: transferase activity, transferring phosphorus-containing groups (GO:0016772);;	K04733|0|pmum:103325720|K04733 interleukin-1 receptor-associated kinase 4 [EC:2.7.11.1] | (RefSeq) G-type lectin S-receptor-like serine/threonine-protein kinase At1g67520	--	--	Uncharacterized protein {ECO:0000313|EMBL:EMJ13899.1} OS=Prunus persica (Peach) PE=4 SV=1	PREDICTED: G-type lectin S-receptor-like serine/threonine-protein kinase At1g67520 [Prunus mume]
EVM0004193.1	Biological Process: mitotic G2 phase (GO:0000085);; Biological Process: RNA methylation (GO:0001510);; Molecular Function: ATP binding (GO:0005524);; Cellular Component: cytosol (GO:0005829);; Biological Process: gluconeogenesis (GO:0006094);; Biological Process: protein folding (GO:0006457);; Biological Process: cytoskeleton organization (GO:0007010);; Biological Process: pyrimidine ribonucleoti…	K09493|0|pmum:103337015|K09493 T-complex protein 1 subunit alpha | (RefSeq) T-complex protein 1 subunit alpha	[O]	Posttranslational modification, protein turnover, chaperones	T-complex protein 1 subunit alpha {ECO:0000256|RuleBase:RU004191} OS=Prunus persica (Peach) PE=3 SV=1	PREDICTED: T-complex protein 1 subunit alpha [Prunus mume]
EVM0025125.1	--	--	[R]	General function prediction only	Uncharacterized protein {ECO:0000313|EMBL:EMJ08539.1} OS=Prunus persica (Peach) PE=4 SV=1	PREDICTED: pentatricopeptide repeat-containing protein At1g62680, mitochondrial-like [Prunus mume]
EVM0009037.1	Molecular Function: binding (GO:0005488);;	--	--	--	Uncharacterized protein {ECO:0000313|EMBL:EMJ14287.1} OS=Prunus persica (Peach) PE=4 SV=1	hypothetical protein PRUPE_ppa021275mg [Prunus persica]
EVM0019342.1	Cellular Component: chromosome, centromeric region (GO:0000775);; Cellular Component: nucleus (GO:0005634);; Biological Process: chromosome segregation (GO:0007059);; Biological Process: cell division (GO:0051301);;	K11507|0|pmum:103320095|K11507 centromere protein O | (RefSeq) centromere protein O	--	--	Uncharacterized protein {ECO:0000313|EMBL:KDP33446.1} OS=Jatropha curcas (Barbados nut) PE=4 SV=1	PREDICTED: uncharacterized protein LOC103320095 isoform X1 [Prunus mume]
EVM0025282.1	Biological Process: signal transduction (GO:0007165);; Molecular Function: zinc ion binding (GO:0008270);; Molecular Function: phosphatidylinositol binding (GO:0035091);;	K13125|0|pper:PRUPE_ppa009151mg|K13125 nitric oxide synthase-interacting protein | (RefSeq) hypothetical protein	[S]	Function unknown	Uncharacterized protein {ECO:0000313|EMBL:EMJ12887.1} OS=Prunus persica (Peach) PE=4 SV=1	hypothetical protein PRUPE_ppa009151mg [Prunus persica]
EVM0006268.1	--	--	--	--	Uncharacterized protein {ECO:0000313|EMBL:EMJ01076.1} OS=Prunus persica (Peach) PE=4 SV=1	hypothetical protein PRUPE_ppa007155mg [Prunus persica]
EVM0021749.1	Molecular Function: transporter activity (GO:0005215);; Cellular Component: cytoplasm (GO:0005737);; Biological Process: transport (GO:0006810);; Biological Process: autophagy (GO:0006914);; Biological Process: leaf senescence (GO:0010150);; Biological Process: response to starvation (GO:0042594);;	K08339|0|pper:PRUPE_ppa007660mg|K08339 autophagy-related protein 5 | (RefSeq) hypothetical protein	[O]	Posttranslational modification, protein turnover, chaperones	Autophagy protein 5 {ECO:0000256|RuleBase:RU361202} OS=Prunus persica (Peach) PE=3 SV=1	hypothetical protein PRUPE_ppa007660mg [Prunus persica]
EVM0009556.1	--	--	--	--	Putative uncharacterized protein {ECO:0000313|EMBL:ABR13273.1} (Fragment) OS=Prunus dulcis (Almond) PE=2 SV=1	unknown protein [Prunus dulcis]
EVM0002137.1	Biological Process: pentose-phosphate shunt (GO:0006098);; Biological Process: rRNA processing (GO:0006364);; Biological Process: tetrahydrobiopterin biosynthetic process (GO:0006729);; Molecular Function: 4-alpha-hydroxytetrahydrobiopterin dehydratase activity (GO:0008124);; Biological Process: aromatic amino acid family biosynthetic process (GO:0009073);; Biological Process: chloroplast relocat…	--	--	--	Uncharacterized protein {ECO:0000313|EMBL:EMJ19614.1} OS=Prunus persica (Peach) PE=4 SV=1	PREDICTED: uncharacterized protein LOC103333127 [Prunus mume]
EVM0011538.1	Molecular Function: protein tyrosine phosphatase activity (GO:0004725);; Molecular Function: protein tyrosine/serine/threonine phosphatase activity (GO:0008138);; Biological Process: peptidyl-tyrosine dephosphorylation (GO:0035335);;	K14819|0|pmum:103339196|K14819 dual specificity phosphatase 12 [EC:3.1.3.16 3.1.3.48] | (RefSeq) dual specificity protein phosphatase 12-like	[V]	Defense mechanisms	Uncharacterized protein {ECO:0000313|EMBL:EMJ03303.1} OS=Prunus persica (Peach) PE=4 SV=1	PREDICTED: dual specificity protein phosphatase 12-like [Prunus mume]
EVM0027345.1	--	--	--	--	Uncharacterized protein {ECO:0000313|EMBL:EMJ04704.1} OS=Prunus persica (Peach) PE=4 SV=1	PREDICTED: uncharacterized protein LOC103339049 isoform X2 [Prunus mume]
EVM0008753.1	Molecular Function: O-methyltransferase activity (GO:0008171);; Biological Process: methylation (GO:0032259);; Molecular Function: protein dimerization activity (GO:0046983);;	K13066|0|pper:PRUPE_ppa019499mg|K13066 caffeic acid 3-O-methyltransferase [EC:2.1.1.68] | (RefSeq) hypothetical protein	[R]	General function prediction only	Uncharacterized protein {ECO:0000313|EMBL:EMJ20560.1} OS=Prunus persica (Peach) PE=4 SV=1	hypothetical protein PRUPE_ppa019499mg [Prunus persica]
EVM0027878.1	--	--	--	--	Uncharacterized protein {ECO:0000313|EMBL:EMJ25286.1} OS=Prunus persica (Peach) PE=4 SV=1	hypothetical protein PRUPE_ppa015501mg [Prunus persica]
EVM0026548.1	--	--	--	--	Uncharacterized protein {ECO:0000313|EMBL:EMJ15559.1} OS=Prunus persica (Peach) PE=4 SV=1	PREDICTED: transcription factor TCP4-like [Prunus mume]
EVM0003663.1	Molecular Function: protein serine/threonine kinase activity (GO:0004674);; Molecular Function: ATP binding (GO:0005524);; Biological Process: protein phosphorylation (GO:0006468);;	--	[T]	Signal transduction mechanisms	Uncharacterized protein {ECO:0000313|EMBL:EMJ03326.1} OS=Prunus persica (Peach) PE=3 SV=1	PREDICTED: casein kinase I-like isoform X1 [Prunus mume]
EVM0005817.1	Cellular Component: membrane (GO:0016020);;	--	[C]	Energy production and conversion	Uncharacterized protein {ECO:0000313|EMBL:EMJ24575.1} OS=Prunus persica (Peach) PE=4 SV=1	hypothetical protein PRUPE_ppa009573mg [Prunus persica]
EVM0028912.1	--	--	--	--	Uncharacterized protein {ECO:0000313|EMBL:EMJ00569.1} OS=Prunus persica (Peach) PE=4 SV=1	hypothetical protein PRUPE_ppa025446mg [Prunus persica]
EVM0010207.1	Molecular Function: monooxygenase activity (GO:0004497);; Molecular Function: iron ion binding (GO:0005506);; Molecular Function: electron transfer activity (GO:0009055);; Molecular Function: oxidoreductase activity, acting on paired donors, with incorporation or reduction of molecular oxygen (GO:0016705);; Molecular Function: heme binding (GO:0020037);; Biological Process: oxidation-reduction pr…	K15402|0|pper:PRUPE_ppa019933mg|K15402 fatty acid omega-hydroxylase [EC:1.14.-.-] | (RefSeq) hypothetical protein	[QI]	--	Uncharacterized protein {ECO:0000313|EMBL:EMJ26232.1} OS=Prunus persica (Peach) PE=3 SV=1	hypothetical protein PRUPE_ppa019933mg [Prunus persica]
EVM0002464.1	--	K03320|0|pmum:103318725|K03320 ammonium transporter, Amt family | (RefSeq) ammonium transporter 1 member 2	--	--	Uncharacterized protein {ECO:0000313|EMBL:EMJ07010.1} OS=Prunus persica (Peach) PE=4 SV=1	PREDICTED: LOW QUALITY PROTEIN: ammonium transporter 1 member 2 [Prunus mume]
EVM0024151.1	Molecular Function: translation release factor activity (GO:0003747);; Biological Process: cellular component organization (GO:0016043);; Molecular Function: hydrolase activity, acting on ester bonds (GO:0016788);; Biological Process: macromolecule metabolic process (GO:0043170);; Biological Process: primary metabolic process (GO:0044238);; Cellular Component: cell part (GO:0044464);; Biological …	K01051|0|pmum:103323313|K01051 pectinesterase [EC:3.1.1.11] | (RefSeq) pectinesterase-like	--	--	Pectinesterase {ECO:0000256|RuleBase:RU000589} OS=Prunus persica (Peach) PE=3 SV=1	PREDICTED: pectinesterase-like [Prunus mume]
EVM0025682.1	Cellular Component: proteasome complex (GO:0000502);; Cellular Component: nucleus (GO:0005634);; Molecular Function: enzyme regulator activity (GO:0030234);; Biological Process: regulation of protein catabolic process (GO:0042176);; Biological Process: regulation of catalytic activity (GO:0050790);;	K03033|0|pmum:103334846|K03033 26S proteasome regulatory subunit N3 | (RefSeq) probable 26S proteasome non-ATPase regulatory subunit 3	[O]	Posttranslational modification, protein turnover, chaperones	Uncharacterized protein {ECO:0000313|EMBL:EMJ02183.1} OS=Prunus persica (Peach) PE=4 SV=1	PREDICTED: probable 26S proteasome non-ATPase regulatory subunit 3 [Prunus mume]
EVM0010622.1	Molecular Function: protein serine/threonine kinase activity (GO:0004674);; Molecular Function: transmembrane receptor protein tyrosine kinase activity (GO:0004714);; Molecular Function: ATP binding (GO:0005524);; Biological Process: protein phosphorylation (GO:0006468);; Molecular Function: carbohydrate binding (GO:0030246);;	--	--	--	Uncharacterized protein {ECO:0000313|EMBL:EMJ07501.1} OS=Prunus persica (Peach) PE=3 SV=1	hypothetical protein PRUPE_ppa020680mg [Prunus persica]
EVM0001003.1	Molecular Function: hydrolase activity, acting on carbon-nitrogen (but not peptide) bonds (GO:0016810);; Molecular Function: atrazine chlorohydrolase activity (GO:0018788);;	--	[FQ]	--	Uncharacterized protein {ECO:0000313|EMBL:EMJ26920.1} OS=Prunus persica (Peach) PE=4 SV=1	hypothetical protein PRUPE_ppa005196mg [Prunus persica]
EVM0013639.1	--	--	[R]	General function prediction only	Retroelement polyprotein-like {ECO:0000313|EMBL:AAQ54529.1} (Fragment) OS=Malus domestica (Apple) PE=2 SV=1	PREDICTED: uncharacterized protein LOC103432353 [Malus domestica]
EVM0017715.2	Molecular Function: protein serine/threonine kinase activity (GO:0004674);; Molecular Function: ATP binding (GO:0005524);; Biological Process: protein phosphorylation (GO:0006468);;	--	[D]	Cell cycle control, cell division, chromosome partitioning	Uncharacterized protein {ECO:0000313|EMBL:EMJ15735.1} OS=Prunus persica (Peach) PE=4 SV=1	PREDICTED: probable serine/threonine-protein kinase At1g54610 [Prunus mume]
EVM0028331.1	Cellular Component: integral component of membrane (GO:0016021);;	--	[S]	Function unknown	Uncharacterized protein {ECO:0000313|EMBL:EMJ06451.1} OS=Prunus persica (Peach) PE=4 SV=1	PREDICTED: transmembrane protein 87B-like [Prunus mume]
EVM0013013.2	Molecular Function: cysteamine dioxygenase activity (GO:0047800);; Biological Process: oxidation-reduction process (GO:0055114);;	K10712|1.99928e-175|pmum:103324957|K10712 cysteamine dioxygenase [EC:1.13.11.19] | (RefSeq) plant cysteine oxidase 4-like	[S]	Function unknown	Putative uncharacterized protein {ECO:0000313|EMBL:CBI30695.3} OS=Vitis vinifera (Grape) PE=4 SV=1	PREDICTED: probable 2-aminoethanethiol dioxygenase [Prunus mume]
EVM0028155.1	--	--	--	--	Putative uncharacterized protein {ECO:0000313|EMBL:CCB57970.1} OS=Vitis vinifera (Grape) PE=4 SV=1	PREDICTED: glycine, alanine and asparagine-rich protein-like [Prunus mume]
EVM0016918.1	--	--	--	--	Uncharacterized protein {ECO:0000313|EMBL:EMJ22696.1} OS=Prunus persica (Peach) PE=4 SV=1	PREDICTED: uncharacterized protein LOC103327339 [Prunus mume]
EVM0003443.1	--	--	--	--	Putative uncharacterized protein {ECO:0000313|EMBL:CAN66733.1} OS=Vitis vinifera (Grape) PE=4 SV=1	hypothetical protein VITISV_032667 [Vitis vinifera]
EVM0001748.1	Molecular Function: DNA binding (GO:0003677);; Molecular Function: DNA-directed DNA polymerase activity (GO:0003887);; Biological Process: transcription, DNA-templated (GO:0006351);;	K02331|6.64727e-79|pper:PRUPE_ppa000330mg|K02331 DNA polymerase phi [EC:2.7.7.7] | (RefSeq) hypothetical protein	[K]	Transcription	Uncharacterized protein {ECO:0000313|EMBL:EMJ02421.1} OS=Prunus persica (Peach) PE=4 SV=1	hypothetical protein PRUPE_ppa000330mg [Prunus persica]
EVM0000640.1	--	--	--	--	Uncharacterized protein {ECO:0000313|EMBL:EMJ00206.1} (Fragment) OS=Prunus persica (Peach) PE=4 SV=1	PREDICTED: zinc finger MYM-type protein 1-like [Prunus mume]
EVM0005860.3	--	--	--	--	Uncharacterized protein {ECO:0000313|EMBL:EMJ11180.1} OS=Prunus persica (Peach) PE=4 SV=1	PREDICTED: uncharacterized protein At1g04910-like [Prunus mume]
EVM0027739.1	Biological Process: ion transport (GO:0006811);; Biological Process: tissue development (GO:0009888);; Molecular Function: transferase activity, transferring acyl groups other than amino-acyl groups (GO:0016747);; Cellular Component: intracellular membrane-bounded organelle (GO:0043231);; Biological Process: cellular process (GO:0044763);; Biological Process: root development (GO:0048364);; Biolo…	K15400|0|pper:PRUPE_ppa005022mg|K15400 omega-hydroxypalmitate O-feruloyl transferase [EC:2.3.1.188] | (RefSeq) hypothetical protein	--	--	Uncharacterized protein {ECO:0000313|EMBL:EMJ24001.1} OS=Prunus persica (Peach) PE=4 SV=1	hypothetical protein PRUPE_ppa005022mg [Prunus persica]
EVM0026597.1	Molecular Function: metalloendopeptidase activity (GO:0004222);; Molecular Function: ATP binding (GO:0005524);; Biological Process: proteolysis (GO:0006508);; Cellular Component: membrane (GO:0016020);; Molecular Function: nucleoside-triphosphatase activity (GO:0017111);; Biological Process: protein catabolic process (GO:0030163);;	K03798|0|pper:PRUPE_ppa002202mg|K03798 cell division protease FtsH [EC:3.4.24.-] | (RefSeq) hypothetical protein	[O]	Posttranslational modification, protein turnover, chaperones	Uncharacterized protein {ECO:0000313|EMBL:EMJ16191.1} OS=Prunus persica (Peach) PE=3 SV=1	hypothetical protein PRUPE_ppa002202mg [Prunus persica]
EVM0019114.1	Molecular Function: binding (GO:0005488);;	--	--	--	Uncharacterized protein {ECO:0000313|EMBL:EMJ08715.1} OS=Prunus persica (Peach) PE=4 SV=1	PREDICTED: uncharacterized protein LOC103343710, partial [Prunus mume]
EVM0008666.1	Biological Process: carbohydrate metabolic process (GO:0005975);; Molecular Function: fructose 1,6-bisphosphate 1-phosphatase activity (GO:0042132);;	K03841|0|pmum:103335874|K03841 fructose-1,6-bisphosphatase I [EC:3.1.3.11] | (RefSeq) fructose-1,6-bisphosphatase, chloroplastic	[G]	Carbohydrate transport and metabolism	Uncharacterized protein {ECO:0000313|EMBL:EMJ01089.1} OS=Prunus persica (Peach) PE=3 SV=1	PREDICTED: fructose-1,6-bisphosphatase, chloroplastic [Prunus mume]
EVM0001727.1	--	--	--	--	Uncharacterized protein {ECO:0000313|EMBL:EMJ14404.1} OS=Prunus persica (Peach) PE=4 SV=1	hypothetical protein PRUPE_ppb011895mg [Prunus persica]
EVM0023932.1	Cellular Component: integral component of membrane (GO:0016021);; Molecular Function: transmembrane transporter activity (GO:0022891);; Biological Process: transmembrane transport (GO:0055085);;	--	[R]	General function prediction only	Uncharacterized protein {ECO:0000313|EMBL:EMJ24443.1} OS=Prunus persica (Peach) PE=3 SV=1	PREDICTED: sugar transport protein 13-like [Malus domestica]
EVM0017649.1	--	K00512|0|pper:PRUPE_ppa017300mg|K00512 steroid 17alpha-monooxygenase / 17alpha-hydroxyprogesterone deacetylase [EC:1.14.14.19 1.14.14.32] | (RefSeq) hypothetical protein	[Q]	Secondary metabolites biosynthesis, transport and catabolism	Uncharacterized protein {ECO:0000313|EMBL:EMJ17464.1} OS=Prunus persica (Peach) PE=3 SV=1	hypothetical protein PRUPE_ppa017300mg [Prunus persica]
EVM0011398.1	--	--	--	--	Uncharacterized protein {ECO:0000313|EMBL:EMJ27233.1} OS=Prunus persica (Peach) PE=4 SV=1	PREDICTED: uncharacterized protein LOC103322453 [Prunus mume]
EVM0019572.1	Biological Process: long-chain fatty acid metabolic process (GO:0001676);; Molecular Function: peroxidase activity (GO:0004601);; Molecular Function: prostaglandin-endoperoxide synthase activity (GO:0004666);; Biological Process: response to oxidative stress (GO:0006979);; Molecular Function: oxidoreductase activity, acting on single donors with incorporation of molecular oxygen, incorporation of…	--	[R]	General function prediction only	Uncharacterized protein {ECO:0000313|EMBL:EMJ11967.1} OS=Prunus persica (Peach) PE=4 SV=1	hypothetical protein PRUPE_ppa020149mg [Prunus persica]
EVM0005025.1	--	--	--	--	Uncharacterized protein {ECO:0000313|EMBL:EMJ13859.1} OS=Prunus persica (Peach) PE=4 SV=1	hypothetical protein PRUPE_ppa018264mg [Prunus persica]
EVM0017868.1	--	--	[R]	General function prediction only	Putative uncharacterized protein {ECO:0000313|EMBL:CAN60158.1} OS=Vitis vinifera (Grape) PE=4 SV=1	PREDICTED: uncharacterized protein LOC103965740 [Pyrus x bretschneideri]
EVM0007085.1	Biological Process: sucrose metabolic process (GO:0005985);; Biological Process: biosynthetic process (GO:0009058);; Molecular Function: sucrose synthase activity (GO:0016157);;	K00695|0|pper:PRUPE_ppa001535mg|K00695 sucrose synthase [EC:2.4.1.13] | (RefSeq) hypothetical protein	[M]	Cell wall/membrane/envelope biogenesis	Sucrose synthase {ECO:0000313|EMBL:AIL23782.1} OS=Prunus serrulata PE=2 SV=1	sucrose synthase [Prunus serrulata]
EVM0017814.1	Biological Process: methylation (GO:0032259);; Molecular Function: protein dimerization activity (GO:0046983);; Molecular Function: caffeate O-methyltransferase activity (GO:0047763);;	--	[R]	General function prediction only	Uncharacterized protein {ECO:0000313|EMBL:EMJ03283.1} OS=Prunus persica (Peach) PE=4 SV=1	hypothetical protein PRUPE_ppa007420mg [Prunus persica]
EVM0028436.1	--	--	--	--	Uncharacterized protein {ECO:0000313|EMBL:EMJ15075.1} OS=Prunus persica (Peach) PE=4 SV=1	hypothetical protein PRUPE_ppa006814mg [Prunus persica]
EVM0003924.1	Biological Process: calcium ion transport (GO:0006816);; Molecular Function: calcium:proton antiporter activity (GO:0015369);; Cellular Component: integral component of membrane (GO:0016021);; Biological Process: transmembrane transport (GO:0055085);;	K07300|0|pmum:103341984|K07300 Ca2+:H+ antiporter | (RefSeq) vacuolar cation/proton exchanger 3-like	[P]	Inorganic ion transport and metabolism	Uncharacterized protein {ECO:0000313|EMBL:EMJ09185.1} OS=Prunus persica (Peach) PE=4 SV=1	PREDICTED: vacuolar cation/proton exchanger 3-like [Prunus mume]
EVM0012109.1	Cellular Component: chloroplast thylakoid membrane (GO:0009535);; Cellular Component: photosystem I reaction center (GO:0009538);; Cellular Component: chloroplast envelope (GO:0009941);; Cellular Component: plastoglobule (GO:0010287);; Biological Process: photosynthesis (GO:0015979);; Biological Process: cysteine biosynthetic process (GO:0019344);;	K02694|2.31193e-166|pmum:103325338|K02694 photosystem I subunit III | (RefSeq) photosystem I reaction center subunit III, chloroplastic	--	--	Uncharacterized protein {ECO:0000313|EMBL:EMJ13184.1} OS=Prunus persica (Peach) PE=4 SV=1	PREDICTED: photosystem I reaction center subunit III, chloroplastic [Prunus mume]
EVM0014687.1	Molecular Function: glutathione transferase activity (GO:0004364);; Molecular Function: lactoylglutathione lyase activity (GO:0004462);; Biological Process: toxin catabolic process (GO:0009407);; Biological Process: response to cyclopentenone (GO:0010583);;	K00799|1.53462e-163|pmum:103338519|K00799 glutathione S-transferase [EC:2.5.1.18] | (RefSeq) glutathione S-transferase U9-like	[O]	Posttranslational modification, protein turnover, chaperones	Uncharacterized protein {ECO:0000313|EMBL:EMJ10113.1} OS=Prunus persica (Peach) PE=4 SV=1	PREDICTED: glutathione S-transferase U9-like [Prunus mume]
EVM0023396.1	--	--	--	--	Putative transposase tnp2 {ECO:0000313|EMBL:CBL94159.1} OS=Malus domestica (Apple) PE=4 SV=1	PREDICTED: TMV resistance protein N-like [Prunus mume]
EVM0016750.1	Cellular Component: plasma membrane (GO:0005886);; Molecular Function: zinc ion binding (GO:0008270);; Molecular Function: actin filament binding (GO:0051015);; Biological Process: actin filament bundle assembly (GO:0051017);;	K09377|4.37543e-139|pmum:103335084|K09377 cysteine and glycine-rich protein | (RefSeq) LIM domain-containing protein WLIM1-like	[TZ]	--	Uncharacterized protein {ECO:0000313|EMBL:EMJ02507.1} OS=Prunus persica (Peach) PE=4 SV=1	PREDICTED: pollen-specific protein SF3-like [Prunus mume]
EVM0022839.1	--	--	[R]	General function prediction only	Uncharacterized protein {ECO:0000313|EMBL:EMJ07570.1} OS=Prunus persica (Peach) PE=4 SV=1	PREDICTED: uncharacterized protein LOC103343377 [Prunus mume]
EVM0003945.2	Cellular Component: intracellular (GO:0005622);; Molecular Function: zinc ion binding (GO:0008270);;	--	[R]	General function prediction only	Uncharacterized protein {ECO:0000313|EMBL:EMJ03529.1} OS=Prunus persica (Peach) PE=4 SV=1	hypothetical protein PRUPE_ppa009159mg [Prunus persica]
EVM0005369.1	Molecular Function: carboxypeptidase activity (GO:0004180);; Biological Process: proteolysis (GO:0006508);; Molecular Function: serine-type peptidase activity (GO:0008236);;	--	[OR]	--	Uncharacterized protein {ECO:0000313|EMBL:EMJ03156.1} OS=Prunus persica (Peach) PE=4 SV=1	hypothetical protein PRUPE_ppa004656mg [Prunus persica]
EVM0025329.1	Molecular Function: kinase activity (GO:0016301);;	--	--	--	Uncharacterized protein {ECO:0000313|EMBL:EMJ14877.1} OS=Prunus persica (Peach) PE=3 SV=1	PREDICTED: probable LRR receptor-like serine/threonine-protein kinase At1g07650 isoform X1 [Prunus mume]
EVM0026421.1	--	--	[O]	Posttranslational modification, protein turnover, chaperones	Uncharacterized protein {ECO:0000313|EMBL:EMJ23737.1} OS=Prunus persica (Peach) PE=4 SV=1	PREDICTED: uncharacterized protein LOC103324279, partial [Prunus mume]
EVM0017423.1	--	K01188|0|pmum:103328376|K01188 beta-glucosidase [EC:3.2.1.21] | (RefSeq) beta-glucosidase 12-like	[G]	Carbohydrate transport and metabolism	Uncharacterized protein {ECO:0000313|EnsemblPlants:GLYMA12G05811.1} OS=Glycine max (Soybean) PE=3 SV=1	unnamed protein product [Vitis vinifera]
EVM0014520.1	Cellular Component: chloroplast envelope (GO:0009941);; Molecular Function: chlorophyllide a oxygenase [overall] activity (GO:0010277);; Biological Process: protein targeting to chloroplast (GO:0045036);; Molecular Function: metal ion binding (GO:0046872);; Molecular Function: 2 iron, 2 sulfur cluster binding (GO:0051537);; Biological Process: oxidation-reduction process (GO:0055114);;	--	--	--	Uncharacterized protein {ECO:0000313|EMBL:EMJ24260.1} OS=Prunus persica (Peach) PE=4 SV=1	hypothetical protein PRUPE_ppa003700mg [Prunus persica]
EVM0018565.1	Molecular Function: magnesium ion transmembrane transporter activity (GO:0015095);; Biological Process: magnesium ion transport (GO:0015693);; Cellular Component: membrane (GO:0016020);;	--	[S]	Function unknown	Uncharacterized protein {ECO:0000313|EMBL:EMJ12701.1} OS=Prunus persica (Peach) PE=4 SV=1	hypothetical protein PRUPE_ppa007911mg [Prunus persica]
EVM0011103.1	--	--	--	--	Uncharacterized protein {ECO:0000313|EMBL:EMJ04323.1} (Fragment) OS=Prunus persica (Peach) PE=4 SV=1	hypothetical protein PRUPE_ppa024019mg, partial [Prunus persica]
EVM0019608.1	--	--	[O]	Posttranslational modification, protein turnover, chaperones	Uncharacterized protein {ECO:0000313|EMBL:EMJ13717.1} (Fragment) OS=Prunus persica (Peach) PE=4 SV=1	PREDICTED: uncharacterized protein LOC103326327 [Prunus mume]
EVM0000513.1	Molecular Function: ATP binding (GO:0005524);; Biological Process: signal transduction (GO:0007165);; Molecular Function: nucleoside-triphosphatase activity (GO:0017111);;	--	--	--	Uncharacterized protein {ECO:0000313|EMBL:EMJ10273.1} OS=Prunus persica (Peach) PE=4 SV=1	PREDICTED: uncharacterized protein LOC103337541 [Prunus mume]
EVM0015509.2	--	--	--	--	Uncharacterized protein {ECO:0000313|EMBL:EMJ10036.1} (Fragment) OS=Prunus persica (Peach) PE=4 SV=1	PREDICTED: transcription factor bHLH120 [Pyrus x bretschneideri]
EVM0015733.1	--	--	--	--	Uncharacterized protein {ECO:0000313|EMBL:EMJ12869.1} OS=Prunus persica (Peach) PE=4 SV=1	hypothetical protein PRUPE_ppa009086mg [Prunus persica]
EVM0012349.1	Biological Process: metabolic process (GO:0008152);; Molecular Function: transferase activity, transferring hexosyl groups (GO:0016758);;	K13692|0|pper:PRUPE_ppa021645mg|K13692 UDP-glucose:(indol-3-yl)acetate beta-D-glucosyltransferase [EC:2.4.1.121] | (RefSeq) hypothetical protein	[GC]	--	Uncharacterized protein {ECO:0000313|EMBL:EMJ22518.1} OS=Prunus persica (Peach) PE=3 SV=1	hypothetical protein PRUPE_ppa021645mg [Prunus persica]
EVM0011704.1	--	--	--	--	Uncharacterized protein {ECO:0000313|EMBL:EMJ26320.1} OS=Prunus persica (Peach) PE=4 SV=1	hypothetical protein PRUPE_ppa002628mg [Prunus persica]
EVM0005411.1	Cellular Component: nucleus (GO:0005634);; Biological Process: DNA-templated transcription, initiation (GO:0006352);;	K03134|1.19024e-102|pper:PRUPE_ppa013036mg|K03134 transcription initiation factor TFIID subunit 10 | (RefSeq) hypothetical protein	[K]	Transcription	Uncharacterized protein {ECO:0000313|EMBL:EMJ24911.1} OS=Prunus persica (Peach) PE=4 SV=1	hypothetical protein PRUPE_ppa013036mg [Prunus persica]
EVM0012079.1	Molecular Function: calmodulin binding (GO:0005516);; Biological Process: defense response (GO:0006952);; Biological Process: response to biotic stimulus (GO:0009607);; Cellular Component: integral component of membrane (GO:0016021);;	K08472|0|pmum:103342111|K08472 mlo protein | (RefSeq) MLO-like protein 6	--	--	MLO-like protein {ECO:0000256|RuleBase:RU280816} OS=Prunus armeniaca (Apricot) PE=2 SV=1	PREDICTED: MLO-like protein 6 [Prunus mume]
EVM0019816.1	--	--	--	--	Uncharacterized protein {ECO:0000313|EMBL:EMJ04418.1} OS=Prunus persica (Peach) PE=4 SV=1	hypothetical protein PRUPE_ppa000685mg [Prunus persica]
EVM0011888.1	--	--	--	--	Uncharacterized protein {ECO:0000313|EMBL:EMJ09114.1} OS=Prunus persica (Peach) PE=4 SV=1	PREDICTED: kiwellin-like [Pyrus x bretschneideri]
EVM0026962.1	--	--	[R]	General function prediction only	Uncharacterized protein {ECO:0000313|EMBL:EMJ08167.1} OS=Prunus persica (Peach) PE=4 SV=1	PREDICTED: putative ribonuclease H protein At1g65750 [Prunus mume]
EVM0016182.1	Molecular Function: ATP binding (GO:0005524);; Cellular Component: peroxisomal membrane (GO:0005778);; Biological Process: obsolete ATP catabolic process (GO:0006200);; Biological Process: fatty acid beta-oxidation (GO:0006635);; Molecular Function: microtubule-severing ATPase activity (GO:0008568);; Biological Process: protein import into peroxisome matrix (GO:0016558);;	K13338|0|pper:PRUPE_ppa000485mg|K13338 peroxin-1 | (RefSeq) hypothetical protein	[O]	Posttranslational modification, protein turnover, chaperones	Uncharacterized protein {ECO:0000313|EMBL:EMJ14918.1} OS=Prunus persica (Peach) PE=3 SV=1	hypothetical protein PRUPE_ppa000485mg [Prunus persica]
EVM0027561.1	Molecular Function: ubiquitin-protein transferase activity (GO:0004842);; Biological Process: protein ubiquitination (GO:0016567);;	K20217|1.48262e-129|pmum:103330491|K20217 ubiquitin-conjugating enzyme E2 E [EC:2.3.2.23] | (RefSeq) constitutive photomorphogenesis protein 10	[O]	Posttranslational modification, protein turnover, chaperones	Uncharacterized protein {ECO:0000313|EMBL:EMJ07174.1} OS=Prunus persica (Peach) PE=4 SV=1	PREDICTED: constitutive photomorphogenesis protein 10 [Prunus mume]
EVM0028515.2	--	--	--	--	Uncharacterized protein {ECO:0000313|EMBL:EMJ25936.1} OS=Prunus persica (Peach) PE=4 SV=1	hypothetical protein PRUPE_ppa024524mg [Prunus persica]
EVM0021612.1	Molecular Function: pyridoxamine-phosphate oxidase activity (GO:0004733);; Biological Process: pyridoxine biosynthetic process (GO:0008615);; Molecular Function: FMN binding (GO:0010181);; Biological Process: pyridoxal phosphate biosynthetic process (GO:0042823);; Biological Process: oxidation-reduction process (GO:0055114);;	--	[S]	Function unknown	Uncharacterized protein {ECO:0000313|EMBL:EMJ19642.1} OS=Prunus persica (Peach) PE=4 SV=1	hypothetical protein PRUPE_ppa011702mg [Prunus persica]
EVM0012818.1	--	--	--	--	Uncharacterized protein {ECO:0000313|EMBL:EMJ14804.1} OS=Prunus persica (Peach) PE=4 SV=1	hypothetical protein PRUPE_ppa002329mg [Prunus persica]
EVM0016090.1	--	--	--	--	Uncharacterized protein {ECO:0000313|EMBL:EMJ27222.1} OS=Prunus persica (Peach) PE=4 SV=1	PREDICTED: EG45-like domain containing protein [Prunus mume]
EVM0022837.1	--	--	[R]	General function prediction only	Uncharacterized protein {ECO:0000313|EMBL:EMJ12029.1} (Fragment) OS=Prunus persica (Peach) PE=4 SV=1	PREDICTED: elicitor-responsive protein 3-like [Prunus mume]
EVM0028910.1	--	--	--	--	Uncharacterized protein {ECO:0000313|EMBL:EMJ17948.1} OS=Prunus persica (Peach) PE=4 SV=1	hypothetical protein PRUPE_ppa024891mg [Prunus persica]
EVM0018873.1	Molecular Function: transferase activity, transferring acyl groups other than amino-acyl groups (GO:0016747);;	K15400|0|pper:PRUPE_ppa015918mg|K15400 omega-hydroxypalmitate O-feruloyl transferase [EC:2.3.1.188] | (RefSeq) hypothetical protein	--	--	Uncharacterized protein {ECO:0000313|EMBL:EMJ01874.1} OS=Prunus persica (Peach) PE=4 SV=1	hypothetical protein PRUPE_ppa015918mg [Prunus persica]
EVM0009008.1	--	--	[R]	General function prediction only	Putative uncharacterized protein {ECO:0000313|EMBL:CAN63490.1} OS=Vitis vinifera (Grape) PE=4 SV=1	PREDICTED: uncharacterized protein LOC103950528 [Pyrus x bretschneideri]
EVM0024783.1	Molecular Function: aspartic-type endopeptidase activity (GO:0004190);; Biological Process: proteolysis (GO:0006508);;	--	[O]	Posttranslational modification, protein turnover, chaperones	Uncharacterized protein {ECO:0000313|EMBL:EMJ23620.1} OS=Prunus persica (Peach) PE=4 SV=1	PREDICTED: basic 7S globulin-like [Prunus mume]
EVM0028949.1	Cellular Component: vacuolar membrane (GO:0005774);; Cellular Component: plasma membrane (GO:0005886);; Biological Process: transport (GO:0006810);; Molecular Function: nucleoside transmembrane transporter activity, against a concentration gradient (GO:0010174);; Cellular Component: integral component of membrane (GO:0016021);;	K15014|0|pmum:103321742|K15014 solute carrier family 29 (equilibrative nucleoside transporter), member 1/2/3 | (RefSeq) equilibrative nucleotide transporter 1	[F]	Nucleotide transport and metabolism	Uncharacterized protein {ECO:0000313|EMBL:EMJ23751.1} OS=Prunus persica (Peach) PE=4 SV=1	PREDICTED: equilibrative nucleotide transporter 1 [Prunus mume]
EVM0019335.1	Cellular Component: chloroplast thylakoid membrane (GO:0009535);;	--	--	--	Thylakoid lumenal family protein {ECO:0000313|EMBL:EEE78500.1} OS=Populus trichocarpa (Western balsam poplar) PE=4 SV=1	PREDICTED: thylakoid lumenal protein At1g12250, chloroplastic isoform X2 [Prunus mume]
EVM0011804.1	Biological Process: translational initiation (GO:0006413);; Biological Process: regulation of metabolic process (GO:0019222);; Molecular Function: organic cyclic compound binding (GO:0097159);; Molecular Function: heterocyclic compound binding (GO:1901363);;	K03239|6.95452e-165|pper:PRUPE_ppa006633mg|K03239 translation initiation factor eIF-2B subunit alpha | (RefSeq) hypothetical protein	[J]	Translation, ribosomal structure and biogenesis	Putative uncharacterized protein {ECO:0000313|EMBL:CBI35801.3} OS=Vitis vinifera (Grape) PE=3 SV=1	unnamed protein product [Vitis vinifera]
EVM0017546.1	Molecular Function: hydrolase activity (GO:0016787);;	--	[F]	Nucleotide transport and metabolism	Uncharacterized protein {ECO:0000313|EMBL:EMJ26699.1} OS=Prunus persica (Peach) PE=4 SV=1	hypothetical protein PRUPE_ppa001181mg [Prunus persica]
EVM0013941.2	--	--	[R]	General function prediction only	Uncharacterized protein {ECO:0000313|EMBL:EMJ27934.1} OS=Prunus persica (Peach) PE=4 SV=1	PREDICTED: pentatricopeptide repeat-containing protein At4g28010-like [Prunus mume]
EVM0013907.1	--	--	--	--	Uncharacterized protein {ECO:0000313|EMBL:EMJ14616.1} (Fragment) OS=Prunus persica (Peach) PE=4 SV=1	hypothetical protein PRUPE_ppa026009mg, partial [Prunus persica]
EVM0023288.1	Molecular Function: iron ion binding (GO:0005506);; Cellular Component: cytoplasm (GO:0005737);; Biological Process: iron-sulfur cluster assembly (GO:0016226);; Molecular Function: iron-sulfur cluster binding (GO:0051536);;	--	[O]	Posttranslational modification, protein turnover, chaperones	Uncharacterized protein {ECO:0000313|EMBL:EMJ12997.1} OS=Prunus persica (Peach) PE=4 SV=1	hypothetical protein PRUPE_ppa009781mg [Prunus persica]
EVM0000604.1	Cellular Component: mitochondrion (GO:0005739);; Biological Process: mitochondrial mRNA modification (GO:0080156);;	--	[R]	General function prediction only	Uncharacterized protein {ECO:0000313|EMBL:EMJ28472.1} OS=Prunus persica (Peach) PE=4 SV=1	hypothetical protein PRUPE_ppa017736mg [Prunus persica]
EVM0000187.1	--	--	--	--	Uncharacterized protein {ECO:0000313|EMBL:EMJ06420.1} OS=Prunus persica (Peach) PE=4 SV=1	hypothetical protein PRUPE_ppa005948mg [Prunus persica]
EVM0028652.1	Molecular Function: translation initiation factor activity (GO:0003743);; Biological Process: translational initiation (GO:0006413);;	K03113|4.0508e-78|pper:PRUPE_ppa013601mg|K03113 translation initiation factor 1 | (RefSeq) hypothetical protein	[J]	Translation, ribosomal structure and biogenesis	Uncharacterized protein {ECO:0000313|EMBL:EMJ16369.1} OS=Prunus persica (Peach) PE=4 SV=1	hypothetical protein PRUPE_ppa013601mg [Prunus persica]
EVM0009413.1	--	--	--	--	Uncharacterized protein {ECO:0000313|EMBL:EMJ04011.1} OS=Prunus persica (Peach) PE=4 SV=1	hypothetical protein PRUPE_ppa014151mg [Prunus persica]
EVM0027760.1	--	K05539|0|pmum:103330450|K05539 tRNA-dihydrouridine synthase A [EC:1.-.-.-] | (RefSeq) tRNA-dihydrouridine(20/20a) synthase-like	[J]	Translation, ribosomal structure and biogenesis	tRNA-dihydrouridine synthase {ECO:0000256|PIRNR:PIRNR006621} OS=Prunus persica (Peach) PE=3 SV=1	PREDICTED: uncharacterized protein LOC103330450 isoform X1 [Prunus mume]
EVM0007642.1	--	--	--	--	Uncharacterized protein {ECO:0000313|EMBL:EMJ20050.1} OS=Prunus persica (Peach) PE=4 SV=1	PREDICTED: uncharacterized protein LOC103331729 [Prunus mume]
EVM0008660.1	Biological Process: glycerol metabolic process (GO:0006071);; Biological Process: lipid metabolic process (GO:0006629);; Molecular Function: glycerophosphodiester phosphodiesterase activity (GO:0008889);;	--	[C]	Energy production and conversion	Uncharacterized protein {ECO:0000313|EMBL:EMJ02471.1} OS=Prunus persica (Peach) PE=4 SV=1	PREDICTED: phosphatidylglycerol phospholipase C [Prunus mume]
EVM0015952.1	Cellular Component: membrane (GO:0016020);;	--	--	--	Uncharacterized protein {ECO:0000313|EMBL:EMJ10071.1} OS=Prunus persica (Peach) PE=4 SV=1	hypothetical protein PRUPE_ppa026053mg [Prunus persica]
EVM0004532.1	Molecular Function: uridine kinase activity (GO:0004849);; Molecular Function: ATP binding (GO:0005524);; Cellular Component: cytosol (GO:0005829);; Biological Process: UMP biosynthetic process (GO:0006222);; Biological Process: response to abscisic acid (GO:0009737);; Biological Process: phosphorylation (GO:0016310);; Molecular Function: phosphotransferase activity, alcohol group as acceptor (GO…	--	[TZ]	--	Uridine kinase {ECO:0000256|RuleBase:RU003825} OS=Prunus persica (Peach) PE=3 SV=1	hypothetical protein PRUPE_ppa002541mg [Prunus persica]
EVM0005273.1	Molecular Function: protein serine/threonine kinase activity (GO:0004674);; Molecular Function: protein tyrosine kinase activity (GO:0004713);; Molecular Function: ATP binding (GO:0005524);; Biological Process: regulation of transcription, DNA-templated (GO:0006355);; Biological Process: protein phosphorylation (GO:0006468);; Biological Process: positive regulation of translation (GO:0045727);;	K08287|0|pmum:103340004|K08287 dual-specificity kinase [EC:2.7.12.1] | (RefSeq) serine/threonine-protein kinase AFC1	[T]	Signal transduction mechanisms	Uncharacterized protein {ECO:0000313|EMBL:EMJ08664.1} OS=Prunus persica (Peach) PE=4 SV=1	PREDICTED: serine/threonine-protein kinase AFC1 [Prunus mume]
EVM0004114.1	Molecular Function: tRNA binding (GO:0000049);; Molecular Function: methionine-tRNA ligase activity (GO:0004825);; Molecular Function: ATP binding (GO:0005524);; Cellular Component: cytoplasm (GO:0005737);; Biological Process: methionyl-tRNA aminoacylation (GO:0006431);;	K01874|0|pmum:103331615|K01874 methionyl-tRNA synthetase [EC:6.1.1.10] | (RefSeq) probable methionine--tRNA ligase	[J]	Translation, ribosomal structure and biogenesis	Uncharacterized protein {ECO:0000313|EMBL:EMJ20124.1} OS=Prunus persica (Peach) PE=3 SV=1	PREDICTED: probable methionine--tRNA ligase [Prunus mume]
EVM0021451.1	Cellular Component: endoplasmic reticulum (GO:0005783);; Cellular Component: plasma membrane (GO:0005886);;	--	--	--	Uncharacterized protein {ECO:0000313|EMBL:EMJ01256.1} OS=Prunus persica (Peach) PE=4 SV=1	PREDICTED: protein HAPLESS 2 [Prunus mume]
EVM0011276.1	Molecular Function: DNA binding (GO:0003677);; Cellular Component: nucleus (GO:0005634);; Biological Process: regulation of transcription, DNA-templated (GO:0006355);; Biological Process: auxin-activated signaling pathway (GO:0009734);; Biological Process: flower development (GO:0009908);; Molecular Function: protein dimerization activity (GO:0046983);;	--	--	--	Auxin response factor {ECO:0000256|RuleBase:RU004561} OS=Prunus persica (Peach) PE=3 SV=1	hypothetical protein PRUPE_ppa001179mg [Prunus persica]
EVM0023079.1	--	--	--	--	Uncharacterized protein {ECO:0000313|EMBL:EMJ24992.1} OS=Prunus persica (Peach) PE=4 SV=1	hypothetical protein PRUPE_ppa013170mg [Prunus persica]
EVM0009499.1	Biological Process: metabolic process (GO:0008152);; Biological Process: response to abscisic acid (GO:0009737);; Molecular Function: amino acid binding (GO:0016597);;	--	--	--	Uncharacterized protein {ECO:0000313|EMBL:EMJ10115.1} OS=Prunus persica (Peach) PE=4 SV=1	hypothetical protein PRUPE_ppa1027134mg [Prunus persica]
EVM0013227.1	Molecular Function: zeaxanthin epoxidase [overall] activity (GO:0009540);; Molecular Function: zeaxanthin epoxidase activity (GO:0052662);; Molecular Function: antheraxanthin epoxidase activity (GO:0052663);; Biological Process: oxidation-reduction process (GO:0055114);;	--	[CR]	--	Uncharacterized protein {ECO:0000313|EMBL:EMJ10329.1} OS=Prunus persica (Peach) PE=4 SV=1	hypothetical protein PRUPE_ppa005571mg [Prunus persica]
EVM0016299.1	Cellular Component: plasma membrane (GO:0005886);; Biological Process: carbohydrate transport (GO:0008643);; Cellular Component: integral component of membrane (GO:0016021);;	K15382|3.78759e-152|pmum:103325045|K15382 solute carrier family 50 (sugar transporter) | (RefSeq) bidirectional sugar transporter SWEET2a-like	[R]	General function prediction only	Uncharacterized protein {ECO:0000313|EMBL:EMJ13145.1} OS=Prunus persica (Peach) PE=4 SV=1	PREDICTED: bidirectional sugar transporter SWEET2a-like [Prunus mume]
EVM0006338.2	--	--	--	--	Uncharacterized protein {ECO:0000313|EMBL:EMJ18107.1} OS=Prunus persica (Peach) PE=4 SV=1	hypothetical protein PRUPE_ppa019001mg [Prunus persica]
EVM0027935.1	Molecular Function: ubiquitin-protein transferase activity (GO:0004842);; Biological Process: mitochondrion organization (GO:0007005);; Molecular Function: zinc ion binding (GO:0008270);; Cellular Component: chloroplast envelope (GO:0009941);; Biological Process: protein ubiquitination (GO:0016567);;	K15688|0|pper:PRUPE_ppa006914mg|K15688 E3 ubiquitin-protein ligase MUL1 [EC:2.3.2.27] | (RefSeq) hypothetical protein	[O]	Posttranslational modification, protein turnover, chaperones	Uncharacterized protein {ECO:0000313|EMBL:EMJ16702.1} OS=Prunus persica (Peach) PE=4 SV=1	hypothetical protein PRUPE_ppa006914mg [Prunus persica]
EVM0001987.1	--	--	--	--	Uncharacterized protein {ECO:0000313|EMBL:EMJ12111.1} OS=Prunus persica (Peach) PE=4 SV=1	hypothetical protein PRUPE_ppa000592mg [Prunus persica]
EVM0003244.1	Biological Process: cellular protein modification process (GO:0006464);; Molecular Function: peptide-methionine (S)-S-oxide reductase activity (GO:0008113);; Biological Process: oxidation-reduction process (GO:0055114);;	K07304|0|pper:PRUPE_ppa010381mg|K07304 peptide-methionine (S)-S-oxide reductase [EC:1.8.4.11] | (RefSeq) hypothetical protein	[O]	Posttranslational modification, protein turnover, chaperones	Uncharacterized protein {ECO:0000313|EMBL:EMJ28744.1} OS=Prunus persica (Peach) PE=3 SV=1	hypothetical protein PRUPE_ppa010381mg [Prunus persica]
EVM0021934.1	--	--	--	--	Putative uncharacterized protein {ECO:0000313|EMBL:CAN82807.1} OS=Vitis vinifera (Grape) PE=4 SV=1	hypothetical protein VITISV_030500 [Vitis vinifera]
EVM0013689.1	Biological Process: cytidine to uridine editing (GO:0016554);;	--	[R]	General function prediction only	Uncharacterized protein {ECO:0000313|EMBL:EMJ04957.1} OS=Prunus persica (Peach) PE=4 SV=1	PREDICTED: putative pentatricopeptide repeat-containing protein At3g11460 [Prunus mume]
EVM0008653.1	--	--	[T]	Signal transduction mechanisms	Uncharacterized protein {ECO:0000313|EMBL:EMJ14852.1} OS=Prunus persica (Peach) PE=3 SV=1	hypothetical protein PRUPE_ppa001400mg [Prunus persica]
EVM0010490.1	Biological Process: transport (GO:0006810);;	--	[C]	Energy production and conversion	Uncharacterized protein {ECO:0000313|EMBL:EMJ21058.1} (Fragment) OS=Prunus persica (Peach) PE=4 SV=1	hypothetical protein PRUPE_ppa1027122mg, partial [Prunus persica]
EVM0003591.1	Molecular Function: serine-type endopeptidase activity (GO:0004252);; Biological Process: proteolysis (GO:0006508);; Molecular Function: 2-alkenal reductase [NAD(P)] activity (GO:0032440);; Molecular Function: identical protein binding (GO:0042802);; Biological Process: negative regulation of catalytic activity (GO:0043086);; Biological Process: oxidation-reduction process (GO:0055114);;	--	--	--	Uncharacterized protein {ECO:0000313|EMBL:EMJ14839.1} OS=Prunus persica (Peach) PE=4 SV=1	hypothetical protein PRUPE_ppa001689mg [Prunus persica]
EVM0002436.1	Molecular Function: transferase activity, transferring acyl groups other than amino-acyl groups (GO:0016747);;	--	--	--	Uncharacterized protein {ECO:0000313|EMBL:EMJ04474.1} OS=Prunus persica (Peach) PE=4 SV=1	PREDICTED: uncharacterized acetyltransferase At3g50280-like [Prunus mume]
EVM0021561.1	Biological Process: steroid biosynthetic process (GO:0006694);; Cellular Component: anchored component of membrane (GO:0031225);; Cellular Component: cell part (GO:0044464);; Biological Process: cellular process (GO:0044763);; Biological Process: alcohol biosynthetic process (GO:0046165);;	--	--	--	Uncharacterized protein {ECO:0000313|EMBL:EMJ16791.1} OS=Prunus persica (Peach) PE=4 SV=1	PREDICTED: fasciclin-like arabinogalactan protein 2 [Prunus mume]
EVM0021789.1	Molecular Function: phosphoprotein phosphatase activity (GO:0004721);; Cellular Component: plasma membrane (GO:0005886);; Biological Process: metabolic process (GO:0008152);;	K17506|0|pper:PRUPE_ppa009683mg|K17506 protein phosphatase 1L [EC:3.1.3.16] | (RefSeq) hypothetical protein	[T]	Signal transduction mechanisms	Uncharacterized protein {ECO:0000313|EMBL:EMJ23397.1} OS=Prunus persica (Peach) PE=4 SV=1	hypothetical protein PRUPE_ppa009683mg [Prunus persica]
EVM0017765.1	Molecular Function: catalytic activity (GO:0003824);; Biological Process: metabolic process (GO:0008152);; Cellular Component: membrane (GO:0016020);;	K19307|0|pmum:103329149|K19307 25S rRNA (uracil2634-N3)-methyltransferase [EC:2.1.1.313] | (RefSeq) uncharacterized LOC103329149	[S]	Function unknown	Uncharacterized protein {ECO:0000313|EMBL:EMJ17601.1} (Fragment) OS=Prunus persica (Peach) PE=4 SV=1	PREDICTED: uncharacterized protein LOC103329149 [Prunus mume]
EVM0011329.1	--	--	--	--	Uncharacterized protein {ECO:0000313|EMBL:EMJ26554.1} OS=Prunus persica (Peach) PE=4 SV=1	PREDICTED: protein NLP9-like [Prunus mume]
EVM0020634.1	Molecular Function: aspartic-type endopeptidase activity (GO:0004190);; Cellular Component: endoplasmic reticulum (GO:0005783);; Biological Process: proteolysis (GO:0006508);; Biological Process: response to water deprivation (GO:0009414);; Biological Process: response to abscisic acid (GO:0009737);;	--	[O]	Posttranslational modification, protein turnover, chaperones	Uncharacterized protein {ECO:0000313|EMBL:EMJ11138.1} OS=Prunus persica (Peach) PE=4 SV=1	hypothetical protein PRUPE_ppa004726mg [Prunus persica]
EVM0008424.2	--	K04733|0|pper:PRUPEppa1027153mg|K04733 interleukin-1 receptor-associated kinase 4 [EC:2.7.11.1] | (RefSeq) hypothetical protein	--	--	Uncharacterized protein {ECO:0000313|EMBL:EMJ02064.1} OS=Prunus persica (Peach) PE=4 SV=1	hypothetical protein PRUPE_ppa1027153mg [Prunus persica]
EVM0015971.1	Molecular Function: kinase activity (GO:0016301);; Biological Process: phosphorylation (GO:0016310);;	K08880|0|pper:PRUPE_ppa009967mg|K08880 serine/threonine kinase 19 [EC:2.7.11.1] | (RefSeq) hypothetical protein	--	--	Uncharacterized protein {ECO:0000313|EMBL:EMJ02515.1} OS=Prunus persica (Peach) PE=4 SV=1	hypothetical protein PRUPE_ppa009967mg [Prunus persica]
EVM0028394.1	Molecular Function: binding (GO:0005488);; Cellular Component: plastid (GO:0009536);;	--	[C]	Energy production and conversion	Uncharacterized protein {ECO:0000313|EMBL:EMJ19782.1} OS=Prunus persica (Peach) PE=3 SV=1	PREDICTED: cytochrome b5-like [Prunus mume]
EVM0015162.1	--	--	--	--	Putative uncharacterized protein {ECO:0000313|EMBL:EEF41548.1} OS=Ricinus communis (Castor bean) PE=4 SV=1	PREDICTED: WEB family protein At2g40480 [Prunus mume]
EVM0020324.1	Molecular Function: ATP-dependent peptidase activity (GO:0004176);; Molecular Function: metalloendopeptidase activity (GO:0004222);; Molecular Function: ATP binding (GO:0005524);; Cellular Component: intracellular (GO:0005622);; Biological Process: obsolete ATP catabolic process (GO:0006200);; Biological Process: protein folding (GO:0006457);; Biological Process: proteolysis (GO:0006508);; Molecu…	K03798|0|pper:PRUPE_ppa002364mg|K03798 cell division protease FtsH [EC:3.4.24.-] | (RefSeq) hypothetical protein	[O]	Posttranslational modification, protein turnover, chaperones	Uncharacterized protein {ECO:0000313|EMBL:EMJ18897.1} OS=Prunus persica (Peach) PE=3 SV=1	hypothetical protein PRUPE_ppa002364mg [Prunus persica]
EVM0017299.1	--	--	--	--	Mutator-like transposase {ECO:0000313|EMBL:AFP55551.1} OS=Rosa rugosa (Rugosa rose) PE=4 SV=1	PREDICTED: uncharacterized protein LOC103942830 [Pyrus x bretschneideri]
EVM0007425.1	--	--	[R]	General function prediction only	Uncharacterized protein {ECO:0000313|EMBL:EMJ27614.1} (Fragment) OS=Prunus persica (Peach) PE=4 SV=1	PREDICTED: vegetative incompatibility protein HET-E-1-like [Prunus mume]
EVM0025029.1	--	--	--	--	Uncharacterized protein {ECO:0000313|EMBL:EMJ18200.1} OS=Prunus persica (Peach) PE=4 SV=1	PREDICTED: protein CASC3 [Prunus mume]
EVM0012632.1	--	--	[R]	General function prediction only	Uncharacterized protein {ECO:0000313|EMBL:EMJ22573.1} OS=Prunus persica (Peach) PE=4 SV=1	PREDICTED: uncharacterized protein LOC103343293 [Prunus mume]
EVM0011128.1	--	--	--	--	Uncharacterized protein {ECO:0000313|EMBL:EMJ22485.1} OS=Prunus persica (Peach) PE=4 SV=1	hypothetical protein PRUPE_ppa015216mg [Prunus persica]
EVM0028466.1	Biological Process: polysaccharide catabolic process (GO:0000272);; Molecular Function: chitinase activity (GO:0004568);; Biological Process: chitin catabolic process (GO:0006032);; Biological Process: defense response (GO:0006952);; Molecular Function: chitin binding (GO:0008061);; Biological Process: cell wall macromolecule catabolic process (GO:0016998);;	K20547|0|pmum:103340353|K20547 basic endochitinase B [EC:3.2.1.14] | (RefSeq) endochitinase-like	[R]	General function prediction only	Uncharacterized protein {ECO:0000313|EMBL:EMJ03469.1} OS=Prunus persica (Peach) PE=4 SV=1	PREDICTED: endochitinase-like [Prunus mume]
EVM0028080.1	--	--	[R]	General function prediction only	Uncharacterized protein {ECO:0000313|EMBL:EMJ12263.1} OS=Prunus persica (Peach) PE=4 SV=1	PREDICTED: putative pentatricopeptide repeat-containing protein At1g64310 [Prunus mume]
EVM0012299.1	--	--	[R]	General function prediction only	Uncharacterized protein {ECO:0000313|EMBL:EMJ22503.1} OS=Prunus persica (Peach) PE=4 SV=1	PREDICTED: uncharacterized protein LOC103336163 [Prunus mume]
EVM0001119.1	Biological Process: carbohydrate metabolic process (GO:0005975);; Molecular Function: prunasin beta-glucosidase activity (GO:0050224);;	K13032|0|pmum:103341808|K13032 prunasin beta-glucosidase [EC:3.2.1.118] | (RefSeq) beta-glucosidase 12-like	[G]	Carbohydrate transport and metabolism	Prunasin hydrolase {ECO:0000313|EMBL:AHE74129.1} OS=Prunus armeniaca (Apricot) PE=3 SV=1	prunasin hydrolase [Prunus armeniaca]
EVM0013436.1	--	--	--	--	Uncharacterized protein {ECO:0000313|EMBL:EMJ27311.1} OS=Prunus persica (Peach) PE=4 SV=1	hypothetical protein PRUPE_ppa014273mg [Prunus persica]
EVM0011980.1	Molecular Function: calmodulin binding (GO:0005516);; Cellular Component: photosystem I (GO:0009522);; Biological Process: photosynthesis (GO:0015979);; Cellular Component: thylakoid membrane (GO:0042651);;	--	--	--	Uncharacterized protein {ECO:0000313|EMBL:EMJ02476.1} OS=Prunus persica (Peach) PE=4 SV=1	PREDICTED: uncharacterized protein LOC103335076 [Prunus mume]
EVM0013105.1	--	--	--	--	Arabinogalactan-protein {ECO:0000313|EMBL:AAA51649.1} (Precursor) OS=Pyrus communis (Pear) PE=2 SV=1	PREDICTED: classical arabinogalactan protein 4-like [Prunus mume]
EVM0028960.1	--	K15095|1.79678e-42|pper:PRUPE_ppa017566mg|K15095 (+)-neomenthol dehydrogenase [EC:1.1.1.208] | (RefSeq) hypothetical protein	[Q]	Secondary metabolites biosynthesis, transport and catabolism	Uncharacterized protein {ECO:0000313|EMBL:EMJ15261.1} OS=Prunus persica (Peach) PE=3 SV=1	hypothetical protein PRUPE_ppa017566mg [Prunus persica]
EVM0003989.1	--	--	[R]	General function prediction only	Uncharacterized protein {ECO:0000313|EMBL:EMJ17337.1} (Fragment) OS=Prunus persica (Peach) PE=4 SV=1	hypothetical protein PRUPE_ppa014994mg, partial [Prunus persica]
EVM0022323.1	--	K03267|0|pmum:103338729|K03267 peptide chain release factor subunit 3 | (RefSeq) eukaryotic peptide chain release factor GTP-binding subunit ERF3A	[J]	Translation, ribosomal structure and biogenesis	Uncharacterized protein {ECO:0000313|EMBL:EMJ11772.1} OS=Prunus persica (Peach) PE=4 SV=1	hypothetical protein PRUPE_ppa004337mg [Prunus persica]
EVM0001718.1	--	--	--	--	Uncharacterized protein {ECO:0000313|EMBL:EMJ00216.1} (Fragment) OS=Prunus persica (Peach) PE=4 SV=1	hypothetical protein PRUPE_ppa017647mg, partial [Prunus persica]
EVM0025279.1	--	--	[R]	General function prediction only	Uncharacterized protein {ECO:0000313|EMBL:EMJ23235.1} OS=Prunus persica (Peach) PE=4 SV=1	PREDICTED: pentatricopeptide repeat-containing protein At4g18520 [Prunus mume]
EVM0009903.1	--	--	[J]	Translation, ribosomal structure and biogenesis	Uncharacterized protein {ECO:0000313|EMBL:EMJ17321.1} OS=Prunus persica (Peach) PE=3 SV=1	hypothetical protein PRUPE_ppa018839mg [Prunus persica]
EVM0007382.1	--	--	[R]	General function prediction only	Uncharacterized protein {ECO:0000313|EMBL:EMJ20691.1} OS=Prunus persica (Peach) PE=4 SV=1	PREDICTED: pentatricopeptide repeat-containing protein At1g76280-like isoform X1 [Prunus mume]
EVM0025594.1	Cellular Component: vacuole (GO:0005773);;	--	[I]	Lipid transport and metabolism	Uncharacterized protein {ECO:0000313|EMBL:EMJ10397.1} OS=Prunus persica (Peach) PE=4 SV=1	PREDICTED: uncharacterized protein LOC103343932 [Prunus mume]
EVM0007000.1	--	--	--	--	Uncharacterized protein {ECO:0000313|EMBL:EMJ20854.1} (Fragment) OS=Prunus persica (Peach) PE=4 SV=1	PREDICTED: putative receptor-like protein kinase At3g47110 [Prunus mume]
EVM0008192.1	Molecular Function: 1-acylglycerol-3-phosphate O-acyltransferase activity (GO:0003841);; Cellular Component: extracellular region (GO:0005576);; Cellular Component: endoplasmic reticulum (GO:0005783);; Biological Process: phosphatidylglycerol biosynthetic process (GO:0006655);;	K13523|0|pper:PRUPE_ppa007002mg|K13523 lysophosphatidic acid acyltransferase / lysophosphatidylinositol acyltransferase [EC:2.3.1.51 2.3.1.-] | (RefSeq) hypothetical protein	[I]	Lipid transport and metabolism	Uncharacterized protein {ECO:0000313|EMBL:EMJ03343.1} OS=Prunus persica (Peach) PE=4 SV=1	hypothetical protein PRUPE_ppa007002mg [Prunus persica]
EVM0023198.1	--	--	[R]	General function prediction only	Uncharacterized protein {ECO:0000313|EMBL:EMJ26368.1} OS=Prunus persica (Peach) PE=4 SV=1	PREDICTED: pentatricopeptide repeat-containing protein At1g14470 [Prunus mume]
EVM0007615.2	Biological Process: activation of MAPKK activity (GO:0000186);; Molecular Function: MAP kinase kinase kinase activity (GO:0004709);; Molecular Function: protein serine/threonine phosphatase activity (GO:0004722);; Molecular Function: ATP binding (GO:0005524);;	--	[T]	Signal transduction mechanisms	Uncharacterized protein {ECO:0000313|EMBL:EMJ05789.1} OS=Prunus persica (Peach) PE=4 SV=1	PREDICTED: protein kinase and PP2C-like domain-containing protein [Prunus mume]
EVM0004825.1	Cellular Component: mitochondrion (GO:0005739);; Biological Process: sister chromatid cohesion (GO:0007062);; Biological Process: synapsis (GO:0007129);; Biological Process: reciprocal meiotic recombination (GO:0007131);; Biological Process: animal organ morphogenesis (GO:0009887);; Biological Process: tissue development (GO:0009888);; Biological Process: positive regulation of organelle organiza…	--	[R]	General function prediction only	Putative uncharacterized protein {ECO:0000313|EMBL:CAN77435.1} OS=Vitis vinifera (Grape) PE=4 SV=1	PREDICTED: LOW QUALITY PROTEIN: pentatricopeptide repeat-containing protein At1g50270 [Prunus mume]
EVM0026302.1	Biological Process: mitotic G2 phase (GO:0000085);; Biological Process: mRNA splicing, via spliceosome (GO:0000398);; Molecular Function: ATP binding (GO:0005524);; Biological Process: obsolete ATP catabolic process (GO:0006200);; Biological Process: photomorphogenesis (GO:0009640);; Biological Process: embryo development ending in seed dormancy (GO:0009793);; Biological Process: protein deneddyl…	K14571|0|pper:PRUPE_ppa001288mg|K14571 ribosome biogenesis ATPase | (RefSeq) hypothetical protein	[O]	Posttranslational modification, protein turnover, chaperones	Uncharacterized protein {ECO:0000313|EMBL:EMJ00129.1} OS=Prunus persica (Peach) PE=3 SV=1	hypothetical protein PRUPE_ppa001288mg [Prunus persica]
EVM0003881.1	--	--	--	--	Uncharacterized protein {ECO:0000313|EMBL:EMJ17917.1} OS=Prunus persica (Peach) PE=4 SV=1	PREDICTED: uncharacterized protein LOC103329982 [Prunus mume]
EVM0028986.1	--	K20929|0|pper:PRUPE_ppa003824mg|K20929 glyoxal/methylglyoxal oxidase [EC:1.2.3.15] | (RefSeq) hypothetical protein	--	--	Uncharacterized protein {ECO:0000313|EMBL:EMJ26824.1} OS=Prunus persica (Peach) PE=4 SV=1	hypothetical protein PRUPE_ppa003824mg [Prunus persica]
EVM0027879.1	Molecular Function: protein serine/threonine kinase activity (GO:0004674);; Molecular Function: ATP binding (GO:0005524);; Biological Process: protein phosphorylation (GO:0006468);;	K14498|0|pmum:103339954|K14498 serine/threonine-protein kinase SRK2 [EC:2.7.11.1] | (RefSeq) serine/threonine-protein kinase SRK2I	[T]	Signal transduction mechanisms	Uncharacterized protein {ECO:0000313|EMBL:EMJ03300.1} OS=Prunus persica (Peach) PE=4 SV=1	PREDICTED: serine/threonine-protein kinase SRK2I [Prunus mume]
EVM0000022.1	Molecular Function: polysaccharide binding (GO:0030247);;	--	--	--	Uncharacterized protein {ECO:0000313|EMBL:EMJ13710.1} OS=Prunus persica (Peach) PE=4 SV=1	PREDICTED: uncharacterized protein LOC103328310 [Prunus mume]
EVM0017821.2	Cellular Component: intracellular (GO:0005622);; Molecular Function: zinc ion binding (GO:0008270);;	--	--	--	Uncharacterized protein {ECO:0000313|EMBL:EMJ03041.1} OS=Prunus persica (Peach) PE=4 SV=1	PREDICTED: salt tolerance protein-like isoform X1 [Prunus mume]
EVM0028358.1	Molecular Function: oxidoreductase activity (GO:0016491);; Molecular Function: metal ion binding (GO:0046872);;	K04123|0|pmum:103336981|K04123 ent-kaurenoic acid hydroxylase [EC:1.14.13.79] | (RefSeq) ent-kaurenoic acid oxidase 2-like	[QI]	--	Uncharacterized protein {ECO:0000313|EMBL:EMJ11145.1} OS=Prunus persica (Peach) PE=3 SV=1	PREDICTED: ent-kaurenoic acid oxidase 2-like [Prunus mume]
EVM0026060.1	--	--	--	--	Uncharacterized protein {ECO:0000313|EMBL:EMJ14498.1} (Fragment) OS=Prunus persica (Peach) PE=4 SV=1	hypothetical protein PRUPE_ppb024275mg, partial [Prunus persica]
EVM0003475.1	--	--	--	--	Uncharacterized protein {ECO:0000313|EMBL:EMJ26324.1} OS=Prunus persica (Peach) PE=4 SV=1	PREDICTED: pentatricopeptide repeat-containing protein At1g69290 [Prunus mume]
EVM0019675.1	--	--	--	--	Uncharacterized protein {ECO:0000313|EMBL:EMJ22773.1} OS=Prunus persica (Peach) PE=4 SV=1	PREDICTED: TMV resistance protein N-like, partial [Prunus mume]
EVM0016908.1	Molecular Function: iron ion binding (GO:0005506);; Molecular Function: electron transfer activity (GO:0009055);; Molecular Function: heme binding (GO:0020037);;	K08906|2.45283e-118|pmum:103325434|K08906 cytochrome c6 | (RefSeq) cytochrome c6, chloroplastic	--	--	Uncharacterized protein {ECO:0000313|EMBL:EMJ13429.1} OS=Prunus persica (Peach) PE=4 SV=1	PREDICTED: cytochrome c6, chloroplastic isoform X2 [Prunus mume]
EVM0001291.1	--	--	--	--	Uncharacterized protein {ECO:0000313|EMBL:EMJ25546.1} OS=Prunus persica (Peach) PE=4 SV=1	hypothetical protein PRUPE_ppa020715mg [Prunus persica]
EVM0013697.1	--	--	--	--	Uncharacterized protein {ECO:0000313|EMBL:EMJ27266.1} OS=Prunus persica (Peach) PE=4 SV=1	hypothetical protein PRUPE_ppa013213mg [Prunus persica]
EVM0016166.2	--	--	--	--	Uncharacterized protein {ECO:0000313|EMBL:EMJ06456.1} OS=Prunus persica (Peach) PE=4 SV=1	PREDICTED: transcription factor bHLH130-like [Prunus mume]
EVM0004534.1	--	--	--	--	Uncharacterized protein {ECO:0000313|EMBL:EMJ14333.1} OS=Prunus persica (Peach) PE=4 SV=1	hypothetical protein PRUPE_ppa024109mg [Prunus persica]
EVM0003343.1	--	--	[R]	General function prediction only	Uncharacterized protein {ECO:0000313|EMBL:EMJ06198.1} OS=Prunus persica (Peach) PE=4 SV=1	PREDICTED: F-box/WD-40 repeat-containing protein At5g21040 [Prunus mume]
EVM0019616.1	Cellular Component: nucleus (GO:0005634);; Biological Process: regulation of transcription, DNA-templated (GO:0006355);; Biological Process: pattern specification process (GO:0007389);; Biological Process: auxin-activated signaling pathway (GO:0009734);; Biological Process: developmental process (GO:0044767);; Molecular Function: protein dimerization activity (GO:0046983);; Biological Process: an…	K14484|0|pmum:103323798|K14484 auxin-responsive protein IAA | (RefSeq) auxin-responsive protein IAA13	--	--	Auxin-responsive protein {ECO:0000256|RuleBase:RU004549} OS=Prunus persica (Peach) PE=3 SV=1	PREDICTED: auxin-responsive protein IAA13 [Prunus mume]
EVM0014822.1	Biological Process: protein import into nucleus (GO:0006606);; Biological Process: embryo sac egg cell differentiation (GO:0009560);;	--	[R]	General function prediction only	Uncharacterized protein {ECO:0000313|EMBL:EMJ00188.1} OS=Prunus persica (Peach) PE=4 SV=1	PREDICTED: pentatricopeptide repeat-containing protein At4g02820, mitochondrial [Prunus mume]
EVM0028631.1	Molecular Function: peptidase activity, acting on L-amino acid peptides (GO:0070011);;	K08776|0|pper:PRUPE_ppa001233mg|K08776 puromycin-sensitive aminopeptidase [EC:3.4.11.-] | (RefSeq) hypothetical protein	[EO]	--	Uncharacterized protein {ECO:0000313|EMBL:EMJ16123.1} OS=Prunus persica (Peach) PE=4 SV=1	hypothetical protein PRUPE_ppa001233mg [Prunus persica]
EVM0014804.1	--	--	--	--	Uncharacterized protein {ECO:0000313|EMBL:EMJ27916.1} OS=Prunus persica (Peach) PE=4 SV=1	hypothetical protein PRUPE_ppa019848mg [Prunus persica]
EVM0011735.1	Cellular Component: nucleus (GO:0005634);; Biological Process: intracellular protein transport (GO:0006886);; Molecular Function: Ran GTPase binding (GO:0008536);;	K20223|0|pper:PRUPE_ppa000694mg|K20223 importin-7 | (RefSeq) hypothetical protein	[YU]	--	Uncharacterized protein {ECO:0000313|EMBL:EMJ22793.1} OS=Prunus persica (Peach) PE=4 SV=1	hypothetical protein PRUPE_ppa000694mg [Prunus persica]
EVM0012744.1	Molecular Function: lactoylglutathione lyase activity (GO:0004462);; Molecular Function: transferase activity (GO:0016740);;	K00799|4.09453e-140|pper:PRUPE_ppa024247mg|K00799 glutathione S-transferase [EC:2.5.1.18] | (RefSeq) hypothetical protein	[O]	Posttranslational modification, protein turnover, chaperones	Uncharacterized protein {ECO:0000313|EMBL:EMJ23042.1} OS=Prunus persica (Peach) PE=4 SV=1	hypothetical protein PRUPE_ppa024247mg [Prunus persica]
EVM0012534.1	Molecular Function: structural constituent of cytoskeleton (GO:0005200);; Cellular Component: nucleoplasm (GO:0005654);; Cellular Component: cytoplasm (GO:0005737);; Biological Process: DNA repair (GO:0006281);; Biological Process: regulation of transcription, DNA-templated (GO:0006355);; Biological Process: embryo sac egg cell differentiation (GO:0009560);; Biological Process: actin filament-bas…	K11672|0|pmum:103332669|K11672 actin-related protein 5 | (RefSeq) actin-related protein 5	[Z]	Cytoskeleton	Uncharacterized protein {ECO:0000313|EMBL:EMJ21811.1} OS=Prunus persica (Peach) PE=3 SV=1	PREDICTED: actin-related protein 5 [Prunus mume]
EVM0009057.1	Molecular Function: ATP binding (GO:0005524);; Biological Process: obsolete ATP catabolic process (GO:0006200);; Cellular Component: chloroplast (GO:0009507);; Molecular Function: ATPase activity (GO:0016887);; Biological Process: protein metabolic process (GO:0019538);;	--	[O]	Posttranslational modification, protein turnover, chaperones	Uncharacterized protein {ECO:0000313|EMBL:EMJ03222.1} OS=Prunus persica (Peach) PE=4 SV=1	hypothetical protein PRUPE_ppa005048mg [Prunus persica]
EVM0002709.1	Molecular Function: nucleotide binding (GO:0000166);; Molecular Function: nucleic acid binding (GO:0003676);;	K14411|0|pper:PRUPE_ppa005132mg|K14411 RNA-binding protein Musashi | (RefSeq) hypothetical protein	[A]	RNA processing and modification	Uncharacterized protein {ECO:0000313|EMBL:EMJ16519.1} OS=Prunus persica (Peach) PE=4 SV=1	hypothetical protein PRUPE_ppa005132mg [Prunus persica]
EVM0027927.1	--	K09286|8.48368e-130|pper:PRUPE_ppa023698mg|K09286 EREBP-like factor | (RefSeq) hypothetical protein	--	--	Uncharacterized protein {ECO:0000313|EMBL:EMJ04293.1} OS=Prunus persica (Peach) PE=4 SV=1	hypothetical protein PRUPE_ppa023698mg [Prunus persica]
EVM0000542.1	Molecular Function: acid phosphatase activity (GO:0003993);; Biological Process: dephosphorylation (GO:0016311);; Molecular Function: inositol hexakisphosphate 2-phosphatase activity (GO:0052826);;	K03103|0|pmum:103332825|K03103 multiple inositol-polyphosphate phosphatase / 2,3-bisphosphoglycerate 3-phosphatase [EC:3.1.3.62 3.1.3.80] | (RefSeq) multiple inositol polyphosphate phosphatase 1	[R]	General function prediction only	Uncharacterized protein {ECO:0000313|EMBL:EMJ19155.1} OS=Prunus persica (Peach) PE=4 SV=1	PREDICTED: multiple inositol polyphosphate phosphatase 1 isoform X1 [Prunus mume]
EVM0020811.1	Molecular Function: adenyl nucleotide binding (GO:0030554);;	--	[C]	Energy production and conversion	Uncharacterized protein {ECO:0000313|EMBL:EMJ23543.1} OS=Prunus persica (Peach) PE=4 SV=1	PREDICTED: sucrose nonfermenting 4-like protein isoform X2 [Prunus mume]
EVM0015479.1	--	--	--	--	Uncharacterized protein {ECO:0000313|EMBL:EMJ25160.1} OS=Prunus persica (Peach) PE=4 SV=1	hypothetical protein PRUPE_ppa014302mg [Prunus persica]
EVM0002214.1	--	--	--	--	Putative uncharacterized protein {ECO:0000313|EMBL:EEF26858.1} OS=Ricinus communis (Castor bean) PE=4 SV=1	conserved hypothetical protein [Ricinus communis]
EVM0013469.1	Molecular Function: nucleotide binding (GO:0000166);; Biological Process: mitotic cell cycle (GO:0000278);; Biological Process: regulation of transcription, DNA-templated (GO:0006355);; Biological Process: post-embryonic development (GO:0009791);; Molecular Function: ATPase activity (GO:0016887);; Biological Process: posttranscriptional gene silencing by RNA (GO:0035194);; Biological Process: pro…	K14571|0|pxb:103934606|K14571 ribosome biogenesis ATPase | (RefSeq) cell division control protein 48 homolog C-like	[O]	Posttranslational modification, protein turnover, chaperones	Uncharacterized protein {ECO:0000313|EMBL:EMJ12545.1} OS=Prunus persica (Peach) PE=3 SV=1	PREDICTED: cell division control protein 48 homolog C-like [Pyrus x bretschneideri]
EVM0002601.2	--	--	--	--	Uncharacterized protein {ECO:0000313|EMBL:EMJ02653.1} OS=Prunus persica (Peach) PE=4 SV=1	hypothetical protein PRUPE_ppa013909mg [Prunus persica]
EVM0026951.1	Molecular Function: oxidoreductase activity, acting on single donors with incorporation of molecular oxygen, incorporation of two atoms of oxygen (GO:0016702);; Molecular Function: oxidoreductase activity, acting on paired donors, with incorporation or reduction of molecular oxygen, 2-oxoglutarate as one donor, and incorporation of one atom each of oxygen into both donors (GO:0016706);; Biologica…	K06892|0|pper:PRUPE_ppa020537mg|K06892 feruloyl-CoA ortho-hydroxylase [EC:1.14.11.-] | (RefSeq) hypothetical protein	[QR]	--	Uncharacterized protein {ECO:0000313|EMBL:EMJ09397.1} OS=Prunus persica (Peach) PE=3 SV=1	hypothetical protein PRUPE_ppa020537mg [Prunus persica]
EVM0000534.2	--	--	--	--	Uncharacterized protein {ECO:0000313|EMBL:EMJ13437.1} OS=Prunus persica (Peach) PE=4 SV=1	PREDICTED: protein LOL2-like [Prunus mume]
EVM0006104.1	Molecular Function: binding (GO:0005488);;	--	--	--	Uncharacterized protein {ECO:0000313|EMBL:EMJ06122.1} OS=Prunus persica (Peach) PE=4 SV=1	PREDICTED: transcription factor FER-LIKE IRON DEFICIENCY-INDUCED TRANSCRIPTION FACTOR [Prunus mume]
EVM0022753.1	--	--	--	--	Uncharacterized protein {ECO:0000313|EMBL:EMJ22866.1} OS=Prunus persica (Peach) PE=4 SV=1	hypothetical protein PRUPE_ppb011236mg [Prunus persica]
EVM0007843.1	--	--	--	--	Putative uncharacterized protein {ECO:0000313|EMBL:CCB45166.1} OS=Vitis vinifera (Grape) PE=4 SV=1	hypothetical protein L484_006379 [Morus notabilis]
EVM0012720.1	--	K02144|0|pper:PRUPE_ppa005592mg|K02144 V-type H+-transporting ATPase subunit H | (RefSeq) hypothetical protein	[C]	Energy production and conversion	Uncharacterized protein {ECO:0000313|EMBL:EMJ19189.1} OS=Prunus persica (Peach) PE=4 SV=1	hypothetical protein PRUPE_ppa005592mg [Prunus persica]
EVM0004504.4	Molecular Function: structural constituent of ribosome (GO:0003735);; Biological Process: translation (GO:0006412);; Cellular Component: large ribosomal subunit (GO:0015934);;	K02874|3.70727e-110|pper:PRUPE_ppa012469mg|K02874 large subunit ribosomal protein L14 | (RefSeq) hypothetical protein	[J]	Translation, ribosomal structure and biogenesis	Uncharacterized protein {ECO:0000313|EMBL:EMJ24794.1} OS=Prunus persica (Peach) PE=3 SV=1	hypothetical protein PRUPE_ppa012469mg [Prunus persica]
EVM0009388.1	--	K20241|0|pmum:103326236|K20241 WD repeat-containing protein 44 | (RefSeq) WD repeat-containing protein 44	[S]	Function unknown	Uncharacterized protein {ECO:0000313|EMBL:EMJ15819.1} OS=Prunus persica (Peach) PE=4 SV=1	PREDICTED: LOW QUALITY PROTEIN: WD repeat-containing protein 44 [Prunus mume]
EVM0017245.1	--	--	--	--	Uncharacterized protein {ECO:0000313|EMBL:EMJ11005.1} OS=Prunus persica (Peach) PE=4 SV=1	hypothetical protein PRUPE_ppa014061mg [Prunus persica]
EVM0021947.1	--	--	--	--	Uncharacterized protein {ECO:0000313|EMBL:EMJ25499.1} OS=Prunus persica (Peach) PE=4 SV=1	hypothetical protein PRUPE_ppa019640mg [Prunus persica]
EVM0001542.2	Biological Process: very long-chain fatty acid metabolic process (GO:0000038);; Biological Process: sulfur amino acid metabolic process (GO:0000096);; Molecular Function: 3-oxoacyl-[acyl-carrier-protein] synthase activity (GO:0004315);; Biological Process: glycine catabolic process (GO:0006546);; Biological Process: unsaturated fatty acid biosynthetic process (GO:0006636);; Biological Process: ox…	K09458|0|pper:PRUPE_ppa003597mg|K09458 3-oxoacyl-[acyl-carrier-protein] synthase II [EC:2.3.1.179] | (RefSeq) hypothetical protein	[IQ]	--	Uncharacterized protein {ECO:0000313|EMBL:EMJ05394.1} OS=Prunus persica (Peach) PE=3 SV=1	hypothetical protein PRUPE_ppa003597mg [Prunus persica]
EVM0007919.1	--	--	--	--	Uncharacterized protein {ECO:0000313|EMBL:EMJ22761.1} OS=Prunus persica (Peach) PE=4 SV=1	PREDICTED: uncharacterized protein LOC103327288 [Prunus mume]
EVM0021483.1	Molecular Function: DNA binding (GO:0003677);; Biological Process: regulation of transcription, DNA-templated (GO:0006355);;	--	--	--	Uncharacterized protein {ECO:0000313|EMBL:EMJ18824.1} OS=Prunus persica (Peach) PE=4 SV=1	hypothetical protein PRUPE_ppa016710mg [Prunus persica]
EVM0010248.1	--	--	--	--	Uncharacterized protein {ECO:0000313|EMBL:EMJ04606.1} (Fragment) OS=Prunus persica (Peach) PE=4 SV=1	PREDICTED: uncharacterized protein LOC103339407 [Prunus mume]
EVM0010072.1	Molecular Function: nucleic acid binding (GO:0003676);; Molecular Function: helicase activity (GO:0004386);; Molecular Function: nucleotidyltransferase activity (GO:0016779);;	K02349|0|pmum:103320159|K02349 DNA polymerase theta [EC:2.7.7.7] | (RefSeq) helicase and polymerase-containing protein TEBICHI	[R]	General function prediction only	Uncharacterized protein {ECO:0000313|EMBL:EMJ27875.1} OS=Prunus persica (Peach) PE=4 SV=1	PREDICTED: DNA polymerase theta [Prunus mume]
EVM0003702.1	Molecular Function: binding (GO:0005488);; Cellular Component: intracellular (GO:0005622);;	--	[K]	Transcription	Uncharacterized protein {ECO:0000313|EMBL:EMJ19900.1} OS=Prunus persica (Peach) PE=4 SV=1	hypothetical protein PRUPE_ppa008839mg [Prunus persica]
EVM0015040.1	--	--	--	--	Putative uncharacterized protein {ECO:0000313|EMBL:CAN69909.1} OS=Vitis vinifera (Grape) PE=4 SV=1	PREDICTED: uncharacterized protein LOC103330675 [Prunus mume]
EVM0017613.1	Molecular Function: protein serine/threonine kinase activity (GO:0004674);; Molecular Function: ATP binding (GO:0005524);; Cellular Component: nucleolus (GO:0005730);; Cellular Component: cytoplasm (GO:0005737);; Cellular Component: plasma membrane (GO:0005886);; Biological Process: protein autophosphorylation (GO:0046777);; Biological Process: defense response to fungus (GO:0050832);;	K04733|0|pmum:103323416|K04733 interleukin-1 receptor-associated kinase 4 [EC:2.7.11.1] | (RefSeq) protein kinase APK1A, chloroplastic	[T]	Signal transduction mechanisms	Uncharacterized protein {ECO:0000313|EMBL:EMJ06463.1} OS=Prunus persica (Peach) PE=3 SV=1	PREDICTED: protein kinase APK1A, chloroplastic-like [Prunus mume]
EVM0004268.1	Biological Process: MAPK cascade (GO:0000165);; Molecular Function: ATP binding (GO:0005524);; Biological Process: pentose-phosphate shunt (GO:0006098);; Biological Process: rRNA processing (GO:0006364);; Biological Process: protein targeting to membrane (GO:0006612);; Molecular Function: phosphoribulokinase activity (GO:0008974);; Biological Process: response to cold (GO:0009409);; Cellular Comp…	K00855|0|pper:PRUPE_ppa006386mg|K00855 phosphoribulokinase [EC:2.7.1.19] | (RefSeq) hypothetical protein	[TZ]	--	Phosphoribulokinase {ECO:0000256|RuleBase:RU004082} OS=Prunus persica (Peach) PE=3 SV=1	hypothetical protein PRUPE_ppa006386mg [Prunus persica]
EVM0016831.1	Biological Process: metabolic process (GO:0008152);; Molecular Function: transferase activity, transferring hexosyl groups (GO:0016758);;	--	[GC]	--	Uncharacterized protein {ECO:0000313|EMBL:EMJ25328.1} (Fragment) OS=Prunus persica (Peach) PE=4 SV=1	PREDICTED: anthocyanidin 3-O-glucosyltransferase 7-like [Prunus mume]
EVM0027319.1	--	--	[GC]	--	Uncharacterized protein {ECO:0000313|EMBL:EMJ07907.1} OS=Prunus persica (Peach) PE=3 SV=1	PREDICTED: UDP-glycosyltransferase 86A1-like [Prunus mume]
EVM0012501.1	--	--	--	--	Uncharacterized protein {ECO:0000313|EMBL:EMJ13852.1} (Fragment) OS=Prunus persica (Peach) PE=4 SV=1	hypothetical protein PRUPE_ppa018228mg, partial [Prunus persica]
EVM0000881.1	--	--	[R]	General function prediction only	Uncharacterized protein {ECO:0000313|EMBL:EMJ25378.1} OS=Prunus persica (Peach) PE=4 SV=1	PREDICTED: putative pentatricopeptide repeat-containing protein At1g77010, mitochondrial [Prunus mume]
EVM0029066.1	--	--	--	--	Uncharacterized protein {ECO:0000313|EMBL:EMJ09091.1} (Fragment) OS=Prunus persica (Peach) PE=4 SV=1	PREDICTED: uncharacterized protein LOC103331091 [Prunus mume]
EVM0010247.1	Molecular Function: DNA binding (GO:0003677);; Molecular Function: helicase activity (GO:0004386);; Molecular Function: ATP binding (GO:0005524);; Cellular Component: nucleus (GO:0005634);; Molecular Function: transferase activity (GO:0016740);; Molecular Function: nucleosome binding (GO:0031491);; Biological Process: ATP-dependent chromatin remodeling (GO:0043044);;	K11654|0|pper:PRUPE_ppa000594mg|K11654 SWI/SNF-related matrix-associated actin-dependent regulator of chromatin subfamily A member 5 [EC:3.6.4.-] | (RefSeq) hypothetical protein	[K]	Transcription	Uncharacterized protein {ECO:0000313|EMBL:EMJ26607.1} OS=Prunus persica (Peach) PE=4 SV=1	hypothetical protein PRUPE_ppa000594mg [Prunus persica]
EVM0015398.1	Cellular Component: transcription factor TFIID complex (GO:0005669);; Biological Process: DNA-templated transcription, initiation (GO:0006352);; Biological Process: hormone-mediated signaling pathway (GO:0009755);; Molecular Function: protein heterodimerization activity (GO:0046982);;	K03126|0|pper:PRUPE_ppa002765mg|K03126 transcription initiation factor TFIID subunit 12 | (RefSeq) hypothetical protein	[K]	Transcription	Uncharacterized protein {ECO:0000313|EMBL:EMJ18178.1} OS=Prunus persica (Peach) PE=4 SV=1	hypothetical protein PRUPE_ppa002765mg [Prunus persica]
EVM0002819.1	--	--	--	--	Uncharacterized protein {ECO:0000313|EMBL:KDP36126.1} OS=Jatropha curcas (Barbados nut) PE=4 SV=1	PREDICTED: uncharacterized protein At1g08160-like [Prunus mume]
EVM0010446.1	Molecular Function: DNA binding (GO:0003677);; Molecular Function: chromatin binding (GO:0003682);;	--	--	--	Uncharacterized protein {ECO:0000313|EMBL:EMJ10609.1} OS=Prunus persica (Peach) PE=4 SV=1	hypothetical protein PRUPE_ppa009283mg [Prunus persica]
EVM0026213.1	--	--	--	--	Uncharacterized protein {ECO:0000313|EMBL:EMJ04058.1} (Fragment) OS=Prunus persica (Peach) PE=4 SV=1	PREDICTED: dirigent protein 2-like [Prunus mume]
EVM0003159.1	--	K00512|0|pper:PRUPE_ppa017300mg|K00512 steroid 17alpha-monooxygenase / 17alpha-hydroxyprogesterone deacetylase [EC:1.14.14.19 1.14.14.32] | (RefSeq) hypothetical protein	[Q]	Secondary metabolites biosynthesis, transport and catabolism	Uncharacterized protein {ECO:0000313|EMBL:EMJ17464.1} OS=Prunus persica (Peach) PE=3 SV=1	hypothetical protein PRUPE_ppa017300mg [Prunus persica]
EVM0016351.2	Cellular Component: endosome (GO:0005768);; Cellular Component: Golgi apparatus (GO:0005794);; Cellular Component: trans-Golgi network (GO:0005802);; Molecular Function: heme binding (GO:0020037);;	--	--	--	Uncharacterized protein {ECO:0000313|EMBL:EMJ02546.1} OS=Prunus persica (Peach) PE=4 SV=1	PREDICTED: uncharacterized protein LOC103331666 [Prunus mume]
EVM0023041.1	--	--	--	--	Uncharacterized protein {ECO:0000313|EMBL:EMJ13764.1} OS=Prunus persica (Peach) PE=4 SV=1	hypothetical protein PRUPE_ppa015529mg [Prunus persica]
EVM0004647.1	Cellular Component: plasma membrane (GO:0005886);; Cellular Component: integral component of membrane (GO:0016021);;	--	--	--	CASP-like protein {ECO:0000256|RuleBase:RU361233} OS=Prunus persica (Peach) PE=3 SV=1	PREDICTED: CASP-like protein At3g53850 [Prunus mume]
EVM0004735.1	--	--	--	--	Uncharacterized protein {ECO:0000313|EMBL:EMJ13808.1} OS=Prunus persica (Peach) PE=4 SV=1	hypothetical protein PRUPE_ppa017061mg [Prunus persica]
EVM0020148.1	--	--	--	--	Uncharacterized protein {ECO:0000313|EMBL:EMJ00317.1} (Fragment) OS=Prunus persica (Peach) PE=4 SV=1	PREDICTED: uncharacterized protein LOC103342375 [Prunus mume]
EVM0004175.1	Cellular Component: mitochondrial inner membrane (GO:0005743);; Cellular Component: vacuolar membrane (GO:0005774);; Cellular Component: plasma membrane (GO:0005886);; Biological Process: glycolytic process (GO:0006096);; Biological Process: postreplication repair (GO:0006301);; Biological Process: mitochondrial pyruvate transmembrane transport (GO:0006850);; Biological Process: aerobic respirati…	--	[S]	Function unknown	Uncharacterized protein {ECO:0000313|EMBL:EMJ24740.1} OS=Prunus persica (Peach) PE=4 SV=1	hypothetical protein PRUPE_ppa013706mg [Prunus persica]
EVM0003013.1	--	--	--	--	Terpene synthase {ECO:0000313|EMBL:AIC76500.1} OS=Prunus cerasoides var. campanulata PE=4 SV=1	PREDICTED: (-)-alpha-pinene synthase-like [Prunus mume]
EVM0022686.1	Biological Process: carotenoid biosynthetic process (GO:0016117);; Molecular Function: oxidoreductase activity, acting on paired donors, with incorporation or reduction of molecular oxygen (GO:0016705);;	K06444|0|pper:PRUPE_ppa004231mg|K06444 lycopene epsilon-cyclase [EC:5.5.1.18] | (RefSeq) hypothetical protein	--	--	Uncharacterized protein {ECO:0000313|EMBL:EMJ04839.1} OS=Prunus persica (Peach) PE=4 SV=1	hypothetical protein PRUPE_ppa004231mg [Prunus persica]
EVM0026271.1	--	--	--	--	Uncharacterized protein {ECO:0000313|EMBL:EMJ05697.1} (Fragment) OS=Prunus persica (Peach) PE=4 SV=1	PREDICTED: uncharacterized protein LOC103341717 [Prunus mume]
EVM0000973.1	--	K12795|0|pmum:103333704|K12795 suppressor of G2 allele of SKP1 | (RefSeq) protein SGT1 homolog	[T]	Signal transduction mechanisms	Uncharacterized protein {ECO:0000313|EMBL:EMJ19376.1} OS=Prunus persica (Peach) PE=4 SV=1	PREDICTED: protein SGT1 homolog [Prunus mume]
EVM0026646.1	--	--	[I]	Lipid transport and metabolism	Uncharacterized protein {ECO:0000313|EMBL:EMJ04318.1} (Fragment) OS=Prunus persica (Peach) PE=4 SV=1	PREDICTED: phosphatidylinositol/phosphatidylcholine transfer protein SFH12-like isoform X2 [Prunus mume]
EVM0002462.1	--	K06990|0|pmum:103319731|K06990 MEMO1 family protein | (RefSeq) protein MEMO1	[R]	General function prediction only	Uncharacterized protein {ECO:0000313|EMBL:EMJ26965.1} OS=Prunus persica (Peach) PE=3 SV=1	PREDICTED: protein MEMO1 [Prunus mume]
EVM0005548.1	--	--	--	--	Serine/threonine-protein kinase {ECO:0000256|PIRNR:PIRNR000641} OS=Prunus persica (Peach) PE=3 SV=1	PREDICTED: G-type lectin S-receptor-like serine/threonine-protein kinase At4g27290 [Prunus mume]
EVM0001404.1	Molecular Function: iron ion binding (GO:0005506);; Molecular Function: electron transfer activity (GO:0009055);; Molecular Function: (+)-abscisic acid 8'-hydroxylase activity (GO:0010295);; Molecular Function: oxygen binding (GO:0019825);; Molecular Function: heme binding (GO:0020037);; Biological Process: oxidation-reduction process (GO:0055114);;	K09843|0|pmum:103335270|K09843 (+)-abscisic acid 8'-hydroxylase [EC:1.14.13.93] | (RefSeq) abscisic acid 8'-hydroxylase 4	[QI]	--	Uncharacterized protein {ECO:0000313|EMBL:EMJ02195.1} OS=Prunus persica (Peach) PE=3 SV=1	PREDICTED: abscisic acid 8&apos;-hydroxylase 4 [Prunus mume]
EVM0027329.1	Biological Process: cytoskeleton organization (GO:0007010);; Molecular Function: microtubule binding (GO:0008017);;	--	--	--	Uncharacterized protein {ECO:0000313|EMBL:EMJ05419.1} OS=Prunus persica (Peach) PE=4 SV=1	PREDICTED: microtubule-associated protein 70-2-like [Prunus mume]
EVM0024582.1	--	--	--	--	Uncharacterized protein {ECO:0000313|EMBL:EMJ14768.1} OS=Prunus persica (Peach) PE=4 SV=1	PREDICTED: uncharacterized protein LOC103324536 [Prunus mume]
EVM0003597.1	Cellular Component: cell part (GO:0044464);;	K14499|0|pper:PRUPE_ppa008231mg|K14499 BRI1 kinase inhibitor 1 | (RefSeq) hypothetical protein	--	--	Uncharacterized protein {ECO:0000313|EMBL:EMJ23691.1} OS=Prunus persica (Peach) PE=4 SV=1	hypothetical protein PRUPE_ppa008231mg [Prunus persica]
EVM0007665.1	Cellular Component: integral component of membrane (GO:0016021);; Biological Process: transmembrane transport (GO:0055085);;	K15285|1.08813e-158|pmum:103323623|K15285 solute carrier family 35, member E3 | (RefSeq) uncharacterized membrane protein At1g06890	[GE]	--	Uncharacterized protein {ECO:0000313|EMBL:EMJ24448.1} OS=Prunus persica (Peach) PE=4 SV=1	PREDICTED: uncharacterized membrane protein At1g06890 [Prunus mume]
EVM0014688.1	Molecular Function: ubiquitin-protein transferase activity (GO:0004842);; Biological Process: protein ubiquitination (GO:0016567);;	K10590|0|pper:PRUPE_ppa000080mg|K10590 E3 ubiquitin-protein ligase TRIP12 [EC:2.3.2.26] | (RefSeq) hypothetical protein	[O]	Posttranslational modification, protein turnover, chaperones	Uncharacterized protein {ECO:0000313|EMBL:EMJ00872.1} OS=Prunus persica (Peach) PE=4 SV=1	hypothetical protein PRUPE_ppa000080mg [Prunus persica]
EVM0028634.1	--	--	[R]	General function prediction only	Uncharacterized protein {ECO:0000313|EMBL:EMJ06235.1} OS=Prunus persica (Peach) PE=4 SV=1	PREDICTED: ankyrin repeat-containing protein At5g02620 [Prunus mume]
EVM0006157.1	--	--	--	--	Putative uncharacterized protein {ECO:0000313|EMBL:EEF52477.1} OS=Ricinus communis (Castor bean) PE=4 SV=1	PREDICTED: B3 domain-containing protein REM9-like [Malus domestica]
EVM0008292.1	Molecular Function: oxidoreductase activity, acting on paired donors, with incorporation or reduction of molecular oxygen, 2-oxoglutarate as one donor, and incorporation of one atom each of oxygen into both donors (GO:0016706);;	K04124|0|pper:PRUPE_ppa020624mg|K04124 gibberellin 3-beta-dioxygenase [EC:1.14.11.15] | (RefSeq) hypothetical protein	[QR]	--	Uncharacterized protein {ECO:0000313|EMBL:EMJ04563.1} OS=Prunus persica (Peach) PE=3 SV=1	hypothetical protein PRUPE_ppa020624mg [Prunus persica]
EVM0000008.1	Biological Process: galactose metabolic process (GO:0006012);; Molecular Function: UDP-glucose:hexose-1-phosphate uridylyltransferase activity (GO:0008108);; Molecular Function: zinc ion binding (GO:0008270);; Molecular Function: ribose-5-phosphate adenylyltransferase activity (GO:0047345);; Biological Process: positive regulation of cellular response to phosphate starvation (GO:0080040);;	K00965|0|pmum:103338978|K00965 UDPglucose--hexose-1-phosphate uridylyltransferase [EC:2.7.7.12] | (RefSeq) ADP-glucose phosphorylase	[C]	Energy production and conversion	Galactose-1-phosphate uridylyltransferase {ECO:0000256|RuleBase:RU000506} OS=Prunus persica (Peach) PE=3 SV=1	PREDICTED: probable galactose-1-phosphate uridyltransferase [Prunus mume]
EVM0023002.1	Biological Process: activation of MAPKK activity (GO:0000186);; Molecular Function: MAP kinase kinase kinase activity (GO:0004709);; Molecular Function: ATP binding (GO:0005524);; Cellular Component: plasma membrane (GO:0005886);;	--	[T]	Signal transduction mechanisms	Uncharacterized protein {ECO:0000313|EMBL:EMJ17950.1} (Fragment) OS=Prunus persica (Peach) PE=3 SV=1	PREDICTED: probable receptor-like protein kinase At2g42960 [Prunus mume]
EVM0013751.1	--	--	--	--	Uncharacterized protein {ECO:0000313|EMBL:EMJ15789.1} OS=Prunus persica (Peach) PE=4 SV=1	PREDICTED: transmembrane and coiled-coil domain-containing protein 5B [Prunus mume]
EVM0000748.1	Cellular Component: membrane (GO:0016020);; Biological Process: metal ion transport (GO:0030001);; Molecular Function: metal ion transmembrane transporter activity (GO:0046873);; Biological Process: transmembrane transport (GO:0055085);;	--	--	--	Uncharacterized protein {ECO:0000313|EMBL:EMJ12743.1} OS=Prunus persica (Peach) PE=4 SV=1	PREDICTED: uncharacterized protein LOC103325020 isoform X2 [Prunus mume]
EVM0008675.1	Cellular Component: chloroplast thylakoid membrane (GO:0009535);; Molecular Function: heat shock protein binding (GO:0031072);;	--	--	--	Uncharacterized protein {ECO:0000313|EMBL:EMJ28337.1} (Fragment) OS=Prunus persica (Peach) PE=4 SV=1	PREDICTED: uncharacterized protein LOC103320629 [Prunus mume]
EVM0026195.1	--	K03125|2.69481e-162|mdm:103432767|K03125 transcription initiation factor TFIID subunit 1 | (RefSeq) transcription initiation factor TFIID subunit 1	[K]	Transcription	Uncharacterized protein {ECO:0000313|EMBL:EMJ26687.1} OS=Prunus persica (Peach) PE=4 SV=1	PREDICTED: transcription initiation factor TFIID subunit 1 [Malus domestica]
EVM0007285.3	Biological Process: mitotic cell cycle (GO:0000278);; Biological Process: RNA processing (GO:0006396);;	--	--	--	Uncharacterized protein {ECO:0000313|EMBL:EMJ26473.1} OS=Prunus persica (Peach) PE=4 SV=1	hypothetical protein PRUPE_ppa001445mg [Prunus persica]
EVM0006624.1	--	--	--	--	Uncharacterized protein {ECO:0000313|EMBL:EMJ15314.1} OS=Prunus persica (Peach) PE=4 SV=1	hypothetical protein PRUPE_ppa017131mg [Prunus persica]
EVM0006430.1	Molecular Function: glucuronyl-galactosyl-proteoglycan 4-alpha-N-acetylglucosaminyltransferase activity (GO:0001888);; Cellular Component: intrinsic component of endoplasmic reticulum membrane (GO:0031227);;	--	[GMW]	--	Uncharacterized protein {ECO:0000313|EMBL:EMJ21738.1} OS=Prunus persica (Peach) PE=4 SV=1	PREDICTED: uncharacterized protein LOC103319196 [Prunus mume]
EVM0013535.1	Molecular Function: protein kinase activity (GO:0004672);; Molecular Function: ATP binding (GO:0005524);; Biological Process: protein phosphorylation (GO:0006468);; Cellular Component: integral component of membrane (GO:0016021);; Molecular Function: 2-alkenal reductase [NAD(P)] activity (GO:0032440);; Biological Process: oxidation-reduction process (GO:0055114);;	--	--	--	Uncharacterized protein {ECO:0000313|EMBL:EMJ01923.1} OS=Prunus persica (Peach) PE=4 SV=1	PREDICTED: probable LRR receptor-like serine/threonine-protein kinase At2g16250 [Prunus mume]
EVM0013427.1	Cellular Component: signal recognition particle, endoplasmic reticulum targeting (GO:0005786);; Biological Process: SRP-dependent cotranslational protein targeting to membrane (GO:0006614);; Molecular Function: 7S RNA binding (GO:0008312);; Molecular Function: endoplasmic reticulum signal peptide binding (GO:0030942);; Biological Process: negative regulation of translational elongation (GO:004590…	K03104|3.38391e-82|pmum:103319075|K03104 signal recognition particle subunit SRP14 | (RefSeq) signal recognition particle 14 kDa protein	[U]	Intracellular trafficking, secretion, and vesicular transport	Uncharacterized protein {ECO:0000313|EMBL:EMJ24814.1} OS=Prunus persica (Peach) PE=4 SV=1	PREDICTED: signal recognition particle 14 kDa protein [Prunus mume]
EVM0022766.1	Biological Process: cytoskeleton organization (GO:0007010);; Molecular Function: microtubule binding (GO:0008017);;	--	--	--	Uncharacterized protein {ECO:0000313|EMBL:EMJ05419.1} OS=Prunus persica (Peach) PE=4 SV=1	hypothetical protein PRUPE_ppa003030mg [Prunus persica]
EVM0025003.1	Molecular Function: phosphoenolpyruvate carboxykinase activity (GO:0004611);; Biological Process: rRNA processing (GO:0006364);; Molecular Function: myosin heavy chain kinase activity (GO:0016905);; Molecular Function: purine nucleotide binding (GO:0017076);; Cellular Component: small-subunit processome (GO:0032040);;	K14555|0|pper:PRUPE_ppa001237mg|K14555 U3 small nucleolar RNA-associated protein 13 | (RefSeq) hypothetical protein	[A]	RNA processing and modification	Uncharacterized protein {ECO:0000313|EMBL:EMJ21635.1} OS=Prunus persica (Peach) PE=4 SV=1	hypothetical protein PRUPE_ppa001237mg [Prunus persica]
EVM0002888.1	Molecular Function: aspartic-type endopeptidase activity (GO:0004190);; Biological Process: proteolysis (GO:0006508);; Cellular Component: plant-type cell wall (GO:0009505);; Cellular Component: membrane (GO:0016020);; Biological Process: response to karrikin (GO:0080167);;	--	[O]	Posttranslational modification, protein turnover, chaperones	Uncharacterized protein {ECO:0000313|EMBL:EMJ19165.1} OS=Prunus persica (Peach) PE=3 SV=1	hypothetical protein PRUPE_ppa005289mg [Prunus persica]
EVM0009397.1	--	K10523|0|pmum:103332860|K10523 speckle-type POZ protein | (RefSeq) BTB/POZ domain-containing protein At3g56230	[DR]	--	Uncharacterized protein {ECO:0000313|EMBL:EMJ22286.1} OS=Prunus persica (Peach) PE=4 SV=1	PREDICTED: BTB/POZ domain-containing protein At3g56230 [Prunus mume]
EVM0006438.1	--	--	--	--	Uncharacterized protein {ECO:0000313|EMBL:ESW13996.1} OS=Phaseolus vulgaris (Kidney bean) PE=4 SV=1	PREDICTED: serine/arginine repetitive matrix protein 1 [Prunus mume]
EVM0004165.1	--	--	[R]	General function prediction only	Uncharacterized protein {ECO:0000313|EMBL:EMJ13633.1} OS=Prunus persica (Peach) PE=4 SV=1	hypothetical protein PRUPE_ppa017185mg [Prunus persica]
EVM0001695.1	Molecular Function: 3'-5'-exoribonuclease activity (GO:0000175);; Biological Process: endonucleolytic cleavage involved in rRNA processing (GO:0000478);; Biological Process: RNA methylation (GO:0001510);; Molecular Function: RNA binding (GO:0003723);; Biological Process: protein targeting to mitochondrion (GO:0006626);;	K12589|0|pper:PRUPE_ppa009546mg|K12589 exosome complex component RRP42 | (RefSeq) hypothetical protein	[J]	Translation, ribosomal structure and biogenesis	Uncharacterized protein {ECO:0000313|EMBL:EMJ16962.1} OS=Prunus persica (Peach) PE=4 SV=1	PREDICTED: exosome complex component RRP42-like [Prunus mume]
EVM0013708.1	Molecular Function: protein kinase C activity (GO:0004697);; Molecular Function: ATP binding (GO:0005524);; Cellular Component: nucleus (GO:0005634);; Cellular Component: ribosome (GO:0005840);; Biological Process: protein phosphorylation (GO:0006468);; Biological Process: response to heat (GO:0009408);; Biological Process: response to cold (GO:0009409);; Biological Process: response to salt stre…	K04688|0|pmum:103342850|K04688 ribosomal protein S6 kinase beta [EC:2.7.11.1] | (RefSeq) serine/threonine-protein kinase AtPK2/AtPK19-like	[RT]	--	Uncharacterized protein {ECO:0000313|EMBL:EMJ08621.1} OS=Prunus persica (Peach) PE=4 SV=1	hypothetical protein PRUPE_ppa004870mg [Prunus persica]
EVM0008684.1	Molecular Function: transferase activity, transferring phosphorus-containing groups (GO:0016772);;	--	--	--	Uncharacterized protein {ECO:0000313|EMBL:EMJ21475.1} OS=Prunus persica (Peach) PE=4 SV=1	PREDICTED: uncharacterized protein LOC103333428 [Prunus mume]
EVM0001595.1	Molecular Function: magnesium ion binding (GO:0000287);; Cellular Component: P-body (GO:0000932);; Molecular Function: mRNA binding (GO:0003729);; Biological Process: fatty acid beta-oxidation (GO:0006635);; Biological Process: primary shoot apical meristem specification (GO:0010072);; Biological Process: posttranscriptional gene silencing (GO:0016441);; Biological Process: protein import into pe…	K12613|0|pmum:103332371|K12613 mRNA-decapping enzyme subunit 2 [EC:3.6.1.62] | (RefSeq) mRNA-decapping enzyme subunit 2	[A]	RNA processing and modification	Uncharacterized protein {ECO:0000313|EMBL:EMJ19931.1} OS=Prunus persica (Peach) PE=4 SV=1	PREDICTED: mRNA-decapping enzyme subunit 2 [Prunus mume]
EVM0007561.1	--	K14001|0|pmum:103322192|K14001 nucleotide exchange factor SIL1 | (RefSeq) hsp70 nucleotide exchange factor FES1	[O]	Posttranslational modification, protein turnover, chaperones	Uncharacterized protein {ECO:0000313|EMBL:EMJ24209.1} OS=Prunus persica (Peach) PE=4 SV=1	PREDICTED: hsp70 nucleotide exchange factor FES1 isoform X2 [Prunus mume]
EVM0008845.1	Molecular Function: serine-type endopeptidase activity (GO:0004252);; Cellular Component: extracellular region (GO:0005576);; Biological Process: proteolysis (GO:0006508);; Molecular Function: identical protein binding (GO:0042802);; Biological Process: negative regulation of catalytic activity (GO:0043086);;	--	--	--	Uncharacterized protein {ECO:0000313|EMBL:EMJ18229.1} OS=Prunus persica (Peach) PE=4 SV=1	hypothetical protein PRUPE_ppa001661mg [Prunus persica]
EVM0028599.1	Cellular Component: integral component of membrane (GO:0016021);; Biological Process: transmembrane transport (GO:0055085);;	K13754|0|pper:PRUPE_ppa002563mg|K13754 solute carrier family 24 (sodium/potassium/calcium exchanger), member 6 | (RefSeq) hypothetical protein	[P]	Inorganic ion transport and metabolism	Uncharacterized protein {ECO:0000313|EMBL:EMJ05433.1} OS=Prunus persica (Peach) PE=4 SV=1	hypothetical protein PRUPE_ppa002563mg [Prunus persica]
EVM0009913.1	Biological Process: mRNA export from nucleus (GO:0006406);; Biological Process: pyrimidine ribonucleotide biosynthetic process (GO:0009220);; Biological Process: embryo sac egg cell differentiation (GO:0009560);; Biological Process: obsolete transcription factor import into nucleus (GO:0042991);;	K14834|0|pmum:103325709|K14834 nucleolar complex protein 3 | (RefSeq) nucleolar complex protein 3 homolog	[JU]	--	Uncharacterized protein {ECO:0000313|EMBL:EMJ14759.1} (Fragment) OS=Prunus persica (Peach) PE=4 SV=1	PREDICTED: nucleolar complex protein 3 homolog [Prunus mume]
EVM0001710.1	--	--	--	--	Uncharacterized protein {ECO:0000313|EMBL:EMJ11514.1} OS=Prunus persica (Peach) PE=4 SV=1	hypothetical protein PRUPE_ppa002272mg [Prunus persica]
EVM0016867.1	Molecular Function: transcription regulatory region sequence-specific DNA binding (GO:0000976);; Molecular Function: DNA-binding transcription factor activity (GO:0003700);; Cellular Component: nucleus (GO:0005634);; Biological Process: regulation of transcription, DNA-templated (GO:0006355);;	--	[K]	Transcription	Uncharacterized protein {ECO:0000313|EMBL:EMJ04088.1} OS=Prunus persica (Peach) PE=4 SV=1	PREDICTED: putative homeobox-leucine zipper protein ATHB-51 [Prunus mume]
EVM0007209.1	Cellular Component: vacuolar membrane (GO:0005774);; Cellular Component: endoplasmic reticulum (GO:0005783);; Cellular Component: Golgi apparatus (GO:0005794);; Cellular Component: plasma membrane (GO:0005886);; Biological Process: pentose-phosphate shunt (GO:0006098);; Molecular Function: xylose isomerase activity (GO:0009045);; Biological Process: D-xylose metabolic process (GO:0042732);; Molec…	K01805|0|pper:PRUPE_ppa005065mg|K01805 xylose isomerase [EC:5.3.1.5] | (RefSeq) hypothetical protein	--	--	Xylose isomerase {ECO:0000256|RuleBase:RU000609} OS=Prunus persica (Peach) PE=3 SV=1	hypothetical protein PRUPE_ppa005065mg [Prunus persica]
EVM0005575.1	--	--	--	--	Uncharacterized protein {ECO:0000313|EMBL:EMJ17871.1} OS=Prunus persica (Peach) PE=4 SV=1	PREDICTED: uncharacterized protein LOC103329665 [Prunus mume]
EVM0026458.1	Molecular Function: aspartic-type endopeptidase activity (GO:0004190);; Biological Process: proteolysis (GO:0006508);;	--	[O]	Posttranslational modification, protein turnover, chaperones	Aspartyl protease family protein {ECO:0000313|EMBL:AEE77055.1} OS=Arabidopsis thaliana (Mouse-ear cress) PE=4 SV=1	aspartyl protease family protein [Arabidopsis thaliana]
EVM0024614.1	Biological Process: RNA methylation (GO:0001510);; Molecular Function: RNA binding (GO:0003723);; Molecular Function: structural constituent of ribosome (GO:0003735);; Cellular Component: cell wall (GO:0005618);; Cellular Component: nucleolus (GO:0005730);; Biological Process: translation (GO:0006412);; Cellular Component: plasmodesma (GO:0009506);; Cellular Component: chloroplast (GO:0009507);; …	K02969|7.11224e-55|pmum:103333327|K02969 small subunit ribosomal protein S20e | (RefSeq) 40S ribosomal protein S20-2-like	[J]	Translation, ribosomal structure and biogenesis	Uncharacterized protein {ECO:0000313|EMBL:EMJ19807.1} OS=Prunus persica (Peach) PE=3 SV=1	hypothetical protein PRUPE_ppa013445mg [Prunus persica]
EVM0003385.1	Molecular Function: threonine synthase activity (GO:0004795);; Biological Process: cellular amino acid metabolic process (GO:0006520);; Molecular Function: pyridoxal phosphate binding (GO:0030170);;	K01733|0|pxb:103951904|K01733 threonine synthase [EC:4.2.3.1] | (RefSeq) threonine synthase, chloroplastic-like	--	--	Threonine synthase, putative {ECO:0000313|EMBL:EEF48042.1} OS=Ricinus communis (Castor bean) PE=4 SV=1	PREDICTED: threonine synthase, chloroplastic-like [Pyrus x bretschneideri]
EVM0009294.1	Cellular Component: cytosol (GO:0005829);; Biological Process: intracellular protein transport (GO:0006886);; Biological Process: ER to Golgi vesicle-mediated transport (GO:0006888);; Molecular Function: zinc ion binding (GO:0008270);; Cellular Component: COPII vesicle coat (GO:0030127);;	--	[U]	Intracellular trafficking, secretion, and vesicular transport	Uncharacterized protein {ECO:0000313|EMBL:EMJ22751.1} OS=Prunus persica (Peach) PE=4 SV=1	hypothetical protein PRUPE_ppa001228mg [Prunus persica]
EVM0026395.1	--	--	--	--	Uncharacterized protein {ECO:0000313|EMBL:EMJ20875.1} OS=Prunus persica (Peach) PE=4 SV=1	PREDICTED: TMV resistance protein N-like isoform X2 [Prunus mume]
EVM0006030.1	--	--	--	--	Uncharacterized protein {ECO:0000313|EMBL:EMJ20479.1} (Fragment) OS=Prunus persica (Peach) PE=4 SV=1	hypothetical protein PRUPE_ppa018460mg, partial [Prunus persica]
EVM0003054.1	--	--	--	--	Uncharacterized protein {ECO:0000313|EMBL:EMJ16247.1} OS=Prunus persica (Peach) PE=4 SV=1	PREDICTED: uncharacterized protein LOC103330298 [Prunus mume]
EVM0009881.2	--	K20362|0|pper:PRUPE_ppa009973mg|K20362 protein transport protein YIF1 | (RefSeq) hypothetical protein	[S]	Function unknown	Uncharacterized protein {ECO:0000313|EMBL:EMJ17006.1} OS=Prunus persica (Peach) PE=4 SV=1	PREDICTED: protein YIF1B-like [Prunus mume]
EVM0016447.1	--	--	--	--	Uncharacterized protein {ECO:0000313|EMBL:EMJ25488.1} OS=Prunus persica (Peach) PE=4 SV=1	PREDICTED: putative protein TPRXL [Prunus mume]
EVM0003293.1	--	--	[R]	General function prediction only	Uncharacterized protein {ECO:0000313|EMBL:EMJ20204.1} OS=Prunus persica (Peach) PE=4 SV=1	hypothetical protein PRUPE_ppa004221mg [Prunus persica]
EVM0025486.1	--	--	[R]	General function prediction only	Uncharacterized protein {ECO:0000313|EMBL:EMJ14437.1} OS=Prunus persica (Peach) PE=4 SV=1	hypothetical protein PRUPE_ppb018776mg [Prunus persica]
EVM0002988.1	Molecular Function: transferase activity (GO:0016740);;	K19861|0|pper:PRUPE_ppa005455mg|K19861 benzyl alcohol O-benzoyltransferase [EC:2.3.1.196 2.3.1.232] | (RefSeq) hypothetical protein	--	--	Uncharacterized protein {ECO:0000313|EMBL:EMJ10319.1} OS=Prunus persica (Peach) PE=4 SV=1	hypothetical protein PRUPE_ppa005455mg [Prunus persica]
EVM0019914.1	Biological Process: reciprocal meiotic recombination (GO:0007131);; Molecular Function: zinc ion binding (GO:0008270);; Biological Process: embryonic pattern specification (GO:0009880);; Biological Process: primary shoot apical meristem specification (GO:0010072);; Biological Process: vegetative to reproductive phase transition of meristem (GO:0010228);; Biological Process: seed maturation (GO:00…	K06672|1.58714e-87|pper:PRUPE_ppa000125mg|K06672 cohesin loading factor subunit SCC2 | (RefSeq) hypothetical protein	[BDL]	--	Uncharacterized protein {ECO:0000313|EMBL:EMJ16098.1} OS=Prunus persica (Peach) PE=4 SV=1	hypothetical protein PRUPE_ppa000125mg [Prunus persica]
EVM0013665.1	Molecular Function: protein serine/threonine kinase activity (GO:0004674);; Molecular Function: ATP binding (GO:0005524);; Biological Process: protein phosphorylation (GO:0006468);;	--	[T]	Signal transduction mechanisms	Uncharacterized protein {ECO:0000313|EMBL:EMJ06506.1} OS=Prunus persica (Peach) PE=3 SV=1	PREDICTED: receptor-like cytosolic serine/threonine-protein kinase RBK2 isoform X1 [Prunus mume]
EVM0006370.1	Cellular Component: ubiquitin ligase complex (GO:0000151);; Biological Process: ubiquitin-dependent protein catabolic process (GO:0006511);; Molecular Function: zinc ion binding (GO:0008270);; Biological Process: protein ubiquitination (GO:0016567);; Molecular Function: ubiquitin-ubiquitin ligase activity (GO:0034450);; Biological Process: cellular process regulating host cell cycle in response t…	K12169|0|pmum:103343676|K12169 Kip1 ubiquitination-promoting complex protein 1 [EC:2.3.2.27] | (RefSeq) E3 ubiquitin-protein ligase RKP	[A]	RNA processing and modification	Uncharacterized protein {ECO:0000313|EMBL:EMJ09333.1} OS=Prunus persica (Peach) PE=4 SV=1	hypothetical protein PRUPE_ppa000336mg [Prunus persica]
EVM0001716.1	--	--	[T]	Signal transduction mechanisms	Uncharacterized protein {ECO:0000313|EMBL:EMJ27884.1} OS=Prunus persica (Peach) PE=4 SV=1	hypothetical protein PRUPE_ppa020799mg [Prunus persica]
EVM0023084.1	--	--	--	--	Uncharacterized protein {ECO:0000313|EMBL:EMJ09363.1} OS=Prunus persica (Peach) PE=4 SV=1	PREDICTED: mechanosensitive ion channel protein 2, chloroplastic [Prunus mume]
EVM0008740.1	Biological Process: fatty acid biosynthetic process (GO:0006633);; Cellular Component: integral component of membrane (GO:0016021);; Molecular Function: oxidoreductase activity, acting on paired donors, with oxidation of a pair of donors resulting in the reduction of molecular oxygen to two molecules of water (GO:0016717);; Biological Process: oxidation-reduction process (GO:0055114);;	K20416|0|pper:PRUPE_ppa006843mg|K20416 palmitoyl-[glycerolipid] 7-desaturase [EC:1.14.19.42] | (RefSeq) hypothetical protein	[I]	Lipid transport and metabolism	Uncharacterized protein {ECO:0000313|EMBL:EMJ16697.1} OS=Prunus persica (Peach) PE=3 SV=1	hypothetical protein PRUPE_ppa006843mg [Prunus persica]
EVM0016508.1	--	--	--	--	Uncharacterized protein {ECO:0000313|EMBL:EMJ07573.1} (Fragment) OS=Prunus persica (Peach) PE=3 SV=1	PREDICTED: L-type lectin-domain containing receptor kinase IV.1-like [Prunus mume]
EVM0000641.1	Molecular Function: metal ion binding (GO:0046872);;	--	[R]	General function prediction only	Uncharacterized protein {ECO:0000313|EMBL:EMJ06401.1} OS=Prunus persica (Peach) PE=4 SV=1	PREDICTED: zinc finger CCCH domain-containing protein ZFN-like [Prunus mume]
EVM0027542.1	--	--	--	--	Uncharacterized protein {ECO:0000313|EMBL:EMJ21434.1} OS=Prunus persica (Peach) PE=4 SV=1	PREDICTED: low-temperature-induced 65 kDa protein-like [Prunus mume]
EVM0001351.1	--	--	[R]	General function prediction only	Uncharacterized protein {ECO:0000313|EMBL:EMJ21004.1} OS=Prunus persica (Peach) PE=4 SV=1	hypothetical protein PRUPE_ppa026486mg [Prunus persica]
EVM0008772.1	--	--	[P]	Inorganic ion transport and metabolism	Uncharacterized protein {ECO:0000313|EMBL:EMJ06796.1} OS=Prunus persica (Peach) PE=4 SV=1	PREDICTED: uncharacterized protein LOC103325914 [Prunus mume]
EVM0021549.1	--	--	--	--	Gibberellin-regulated family protein isoform 1 {ECO:0000313|EMBL:EOY15024.1} OS=Theobroma cacao (Cacao) PE=4 SV=1	PREDICTED: gibberellin-regulated protein 11-like [Prunus mume]
EVM0012786.1	--	--	--	--	Uncharacterized protein {ECO:0000313|EMBL:EMJ00839.1} (Fragment) OS=Prunus persica (Peach) PE=4 SV=1	PREDICTED: uncharacterized protein LOC103330641 [Prunus mume]
EVM0024975.2	--	--	--	--	Uncharacterized protein {ECO:0000313|EMBL:EMJ06173.1} OS=Prunus persica (Peach) PE=4 SV=1	PREDICTED: uncharacterized protein DDB_G0273453/DDB_G0273565-like isoform X1 [Prunus mume]
EVM0005876.1	--	--	--	--	Uncharacterized protein {ECO:0000313|EMBL:EMJ06337.1} OS=Prunus persica (Peach) PE=4 SV=1	PREDICTED: uncharacterized protein LOC103320235 [Prunus mume]
EVM0021863.1	--	--	--	--	Uncharacterized protein {ECO:0000313|EMBL:EMJ05408.1} OS=Prunus persica (Peach) PE=4 SV=1	PREDICTED: uncharacterized protein LOC103341215 [Prunus mume]
EVM0011833.1	--	--	--	--	Uncharacterized protein {ECO:0000313|EMBL:EMJ04564.1} OS=Prunus persica (Peach) PE=4 SV=1	PREDICTED: putative F-box protein At1g65770 isoform X1 [Prunus mume]
EVM0012121.1	--	--	--	--	Uncharacterized protein {ECO:0000313|EMBL:EMJ05625.1} OS=Prunus persica (Peach) PE=4 SV=1	hypothetical protein PRUPE_ppa1027189mg [Prunus persica]
EVM0016030.1	Biological Process: rRNA processing (GO:0006364);; Biological Process: regulation of translation (GO:0006417);; Cellular Component: plastid chromosome (GO:0009508);; Biological Process: chloroplast relocation (GO:0009902);; Biological Process: leaf morphogenesis (GO:0009965);; Biological Process: thylakoid membrane organization (GO:0010027);; Biological Process: photosystem II assembly (GO:001020…	--	--	--	Uncharacterized protein {ECO:0000313|EMBL:EMJ24381.1} OS=Prunus persica (Peach) PE=4 SV=1	PREDICTED: uncharacterized protein LOC103319766 [Prunus mume]
EVM0008251.1	Biological Process: intracellular protein transport (GO:0006886);; Molecular Function: zinc ion binding (GO:0008270);; Biological Process: positive regulation of cell proliferation (GO:0008284);; Biological Process: gravitropism (GO:0009630);; Biological Process: vesicle-mediated transport (GO:0016192);;	K20181|0|pper:PRUPE_ppa000832mg|K20181 vacuolar protein sorting-associated protein 18 | (RefSeq) hypothetical protein	[U]	Intracellular trafficking, secretion, and vesicular transport	Uncharacterized protein {ECO:0000313|EMBL:EMJ18274.1} OS=Prunus persica (Peach) PE=4 SV=1	hypothetical protein PRUPE_ppa000832mg [Prunus persica]
EVM0004978.1	--	--	--	--	Uncharacterized protein {ECO:0000313|EMBL:EMJ13852.1} (Fragment) OS=Prunus persica (Peach) PE=4 SV=1	hypothetical protein PRUPE_ppa018228mg, partial [Prunus persica]
EVM0002470.1	--	--	--	--	--	PREDICTED: uncharacterized protein LOC103334078 isoform X1 [Prunus mume]
EVM0020593.1	Molecular Function: structural constituent of ribosome (GO:0003735);; Cellular Component: nucleolus (GO:0005730);; Cellular Component: plasma membrane (GO:0005886);; Biological Process: translation (GO:0006412);; Biological Process: response to cold (GO:0009409);; Cellular Component: chloroplast (GO:0009507);; Cellular Component: cytosolic large ribosomal subunit (GO:0022625);;	K02898|1.38394e-100|pper:PRUPE_ppa012984mg|K02898 large subunit ribosomal protein L26e | (RefSeq) hypothetical protein	[J]	Translation, ribosomal structure and biogenesis	Uncharacterized protein {ECO:0000313|EMBL:EMJ22713.1} OS=Prunus persica (Peach) PE=4 SV=1	hypothetical protein PRUPE_ppa012984mg [Prunus persica]
EVM0019123.1	--	--	--	--	Putative uncharacterized protein {ECO:0000313|EMBL:CCB49060.1} OS=Vitis vinifera (Grape) PE=4 SV=1	PREDICTED: crt homolog 1 [Prunus mume]
EVM0025196.1	Biological Process: mitotic G2 phase (GO:0000085);; Cellular Component: cytosol (GO:0005829);; Biological Process: protein-containing complex assembly (GO:0006461);; Biological Process: sister chromatid cohesion (GO:0007062);; Biological Process: reciprocal meiotic recombination (GO:0007131);; Cellular Component: COP9 signalosome (GO:0008180);; Biological Process: photomorphogenesis (GO:0009640);…	K12175|0|pmum:103331849|K12175 COP9 signalosome complex subunit 1 | (RefSeq) COP9 signalosome complex subunit 1	[OT]	--	Uncharacterized protein {ECO:0000313|EMBL:EMJ22192.1} OS=Prunus persica (Peach) PE=4 SV=1	PREDICTED: COP9 signalosome complex subunit 1 [Prunus mume]
EVM0026565.1	--	--	[T]	Signal transduction mechanisms	Uncharacterized protein {ECO:0000313|EMBL:EMJ19037.1} (Fragment) OS=Prunus persica (Peach) PE=4 SV=1	PREDICTED: putative disease resistance protein RGA3 [Prunus mume]
EVM0000464.1	--	--	--	--	Uncharacterized protein {ECO:0000313|EMBL:EMJ07160.1} OS=Prunus persica (Peach) PE=4 SV=1	hypothetical protein PRUPE_ppa012003mg [Prunus persica]
EVM0018715.1	Cellular Component: intracellular (GO:0005622);; Molecular Function: zinc ion binding (GO:0008270);; Molecular Function: kinase activity (GO:0016301);; Biological Process: phosphorylation (GO:0016310);;	--	[R]	General function prediction only	Uncharacterized protein {ECO:0000313|EMBL:EMJ05958.1} OS=Prunus persica (Peach) PE=4 SV=1	hypothetical protein PRUPE_ppa013244mg [Prunus persica]
EVM0010170.1	Biological Process: transcription, DNA-templated (GO:0006351);; Molecular Function: sigma factor activity (GO:0016987);; Biological Process: regulation of RNA biosynthetic process (GO:2001141);;	K03093|0|pper:PRUPE_ppa003696mg|K03093 RNA polymerase sigma factor | (RefSeq) hypothetical protein	--	--	Uncharacterized protein {ECO:0000313|EMBL:EMJ24122.1} OS=Prunus persica (Peach) PE=4 SV=1	hypothetical protein PRUPE_ppa003696mg [Prunus persica]
EVM0026802.1	Molecular Function: metal ion binding (GO:0046872);;	K02183|4.64417e-42|pmum:103337079|K02183 calmodulin | (RefSeq) calmodulin-like	[T]	Signal transduction mechanisms	EF hand calcium-binding family protein {ECO:0000313|EMBL:KEH42817.1} OS=Medicago truncatula (Barrel medic) PE=4 SV=1	PREDICTED: calmodulin-like [Prunus mume]
EVM0017322.1	Biological Process: cellular process (GO:0009987);;	--	--	--	Uncharacterized protein {ECO:0000313|EMBL:EMJ02595.1} OS=Prunus persica (Peach) PE=4 SV=1	PREDICTED: protein disulfide-isomerase SCO2-like isoform X1 [Pyrus x bretschneideri]
EVM0024005.1	--	--	--	--	Uncharacterized protein {ECO:0000313|EMBL:EMJ04081.1} OS=Prunus persica (Peach) PE=4 SV=1	PREDICTED: uncharacterized protein LOC103325601 [Prunus mume]
EVM0019377.1	Molecular Function: chorismate mutase activity (GO:0004106);; Biological Process: aromatic amino acid family biosynthetic process (GO:0009073);; Biological Process: chorismate metabolic process (GO:0046417);;	K01850|0|pper:PRUPE_ppa008650mg|K01850 chorismate mutase [EC:5.4.99.5] | (RefSeq) hypothetical protein	[E]	Amino acid transport and metabolism	Uncharacterized protein {ECO:0000313|EMBL:EMJ18456.1} OS=Prunus persica (Peach) PE=4 SV=1	hypothetical protein PRUPE_ppa008650mg [Prunus persica]
EVM0026474.1	Molecular Function: NADPH-hemoprotein reductase activity (GO:0003958);; Molecular Function: iron ion binding (GO:0005506);; Cellular Component: endoplasmic reticulum membrane (GO:0005789);; Molecular Function: FMN binding (GO:0010181);; Biological Process: oxidation-reduction process (GO:0055114);;	K00327|0|pper:PRUPE_ppa002280mg|K00327 NADPH-ferrihemoprotein reductase [EC:1.6.2.4] | (RefSeq) hypothetical protein	[C]	Energy production and conversion	NADPH--cytochrome P450 reductase {ECO:0000256|PIRNR:PIRNR000208} OS=Prunus persica (Peach) PE=3 SV=1	PREDICTED: NADPH--cytochrome P450 reductase isoform X2 [Prunus mume]
EVM0019202.2	--	--	--	--	Uncharacterized protein {ECO:0000313|EMBL:EMJ04369.1} OS=Prunus persica (Peach) PE=4 SV=1	PREDICTED: uncharacterized protein LOC103339567 isoform X1 [Prunus mume]
EVM0004530.1	Molecular Function: nucleotide binding (GO:0000166);; Molecular Function: protein kinase activity (GO:0004672);; Cellular Component: membrane (GO:0016020);; Biological Process: phosphorylation (GO:0016310);; Molecular Function: oxidoreductase activity (GO:0016491);;	--	--	--	Uncharacterized protein {ECO:0000313|EMBL:EMJ27488.1} (Fragment) OS=Prunus persica (Peach) PE=3 SV=1	PREDICTED: probable LRR receptor-like serine/threonine-protein kinase At3g47570 [Prunus mume]
EVM0010304.1	Biological Process: maltose metabolic process (GO:0000023);; Molecular Function: hydrolase activity, hydrolyzing O-glycosyl compounds (GO:0004553);; Biological Process: microtubule nucleation (GO:0007020);; Biological Process: embryo development ending in seed dormancy (GO:0009793);; Biological Process: thylakoid membrane organization (GO:0010027);; Biological Process: iron-sulfur cluster assembl…	--	[R]	General function prediction only	Uncharacterized protein {ECO:0000313|EMBL:EMJ07903.1} OS=Prunus persica (Peach) PE=4 SV=1	PREDICTED: pentatricopeptide repeat-containing protein At3g18110, chloroplastic-like [Prunus mume]
EVM0022068.1	--	--	--	--	Uncharacterized protein {ECO:0000313|EMBL:EMJ07372.1} OS=Prunus persica (Peach) PE=4 SV=1	hypothetical protein PRUPE_ppa013756mg [Prunus persica]
EVM0018950.1	Molecular Function: protein kinase activity (GO:0004672);;	--	--	--	Uncharacterized protein {ECO:0000313|EMBL:EMJ15978.1} OS=Prunus persica (Peach) PE=4 SV=1	PREDICTED: LOW QUALITY PROTEIN: U-box domain-containing protein 52-like [Prunus mume]
EVM0019517.1	--	--	--	--	Uncharacterized protein {ECO:0000313|EMBL:EMJ10203.1} OS=Prunus persica (Peach) PE=4 SV=1	PREDICTED: ethylene-responsive transcription factor ERF118-like [Prunus mume]
EVM0005524.1	Molecular Function: DNA-binding transcription factor activity (GO:0003700);; Molecular Function: obsolete signal transducer activity (GO:0004871);; Cellular Component: cytosol (GO:0005829);; Biological Process: regulation of transcription, DNA-templated (GO:0006355);; Biological Process: signal transduction (GO:0007165);; Biological Process: photomorphogenesis (GO:0009640);;	--	--	--	Uncharacterized protein {ECO:0000313|EMBL:EMJ12755.1} OS=Prunus persica (Peach) PE=4 SV=1	PREDICTED: scarecrow-like protein 21 [Prunus mume]
EVM0002758.1	Molecular Function: transferase activity, transferring phosphorus-containing groups (GO:0016772);;	K04733|0|pmum:103326640|K04733 interleukin-1 receptor-associated kinase 4 [EC:2.7.11.1] | (RefSeq) probable inactive receptor kinase At4g23740	--	--	Uncharacterized protein {ECO:0000313|EMBL:EMJ15445.1} OS=Prunus persica (Peach) PE=4 SV=1	PREDICTED: probable inactive receptor kinase At2g26730 [Prunus mume]
EVM0018945.1	Molecular Function: ATP binding (GO:0005524);; Cellular Component: plasma membrane (GO:0005886);; Biological Process: obsolete ATP catabolic process (GO:0006200);; Biological Process: ATP biosynthetic process (GO:0006754);; Biological Process: cation transport (GO:0006812);; Molecular Function: ATPase activity, coupled to transmembrane movement of ions, phosphorylative mechanism (GO:0015662);; Ce…	K01535|0|pmum:103341225|K01535 H+-transporting ATPase [EC:3.6.3.6] | (RefSeq) ATPase 8, plasma membrane-type	[P]	Inorganic ion transport and metabolism	Uncharacterized protein {ECO:0000313|EMBL:EMJ05194.1} OS=Prunus persica (Peach) PE=3 SV=1	PREDICTED: ATPase 8, plasma membrane-type [Prunus mume]
EVM0008178.1	--	K15164|0|pmum:103323013|K15164 mediator of RNA polymerase II transcription subunit 13 | (RefSeq) mediator of RNA polymerase II transcription subunit 13	[I]	Lipid transport and metabolism	Uncharacterized protein {ECO:0000313|EMBL:EMJ06146.1} OS=Prunus persica (Peach) PE=4 SV=1	PREDICTED: mediator of RNA polymerase II transcription subunit 13 [Prunus mume]
EVM0004829.1	--	--	--	--	Uncharacterized protein {ECO:0000313|EMBL:EMJ14126.1} (Fragment) OS=Prunus persica (Peach) PE=4 SV=1	hypothetical protein PRUPE_ppa022422mg, partial [Prunus persica]
EVM0011241.1	Molecular Function: nucleotide binding (GO:0000166);; Molecular Function: nucleic acid binding (GO:0003676);;	--	[R]	General function prediction only	Uncharacterized protein {ECO:0000313|EMBL:EMJ28760.1} OS=Prunus persica (Peach) PE=4 SV=1	hypothetical protein PRUPE_ppa013208mg [Prunus persica]
EVM0019254.1	Molecular Function: catalytic activity (GO:0003824);; Cellular Component: chloroplast (GO:0009507);;	K07023|7.27216e-156|pmum:103341396|K07023 putative hydrolases of HD superfamily | (RefSeq) HD domain-containing protein C4G3.17	[R]	General function prediction only	Uncharacterized protein {ECO:0000313|EMBL:EMJ24939.1} OS=Prunus persica (Peach) PE=4 SV=1	PREDICTED: HD domain-containing protein C4G3.17 isoform X1 [Prunus mume]
EVM0028566.1	Molecular Function: transporter activity (GO:0005215);; Biological Process: transport (GO:0006810);; Cellular Component: membrane (GO:0016020);;	K14638|0|pper:PRUPE_ppa003158mg|K14638 solute carrier family 15 (peptide/histidine transporter), member 3/4 | (RefSeq) hypothetical protein	[E]	Amino acid transport and metabolism	Uncharacterized protein {ECO:0000313|EMBL:EMJ12074.1} OS=Prunus persica (Peach) PE=4 SV=1	hypothetical protein PRUPE_ppa003158mg [Prunus persica]
EVM0011551.1	Biological Process: leaf morphogenesis (GO:0009965);; Biological Process: cell differentiation (GO:0030154);; Biological Process: positive regulation of transcription, DNA-templated (GO:0045893);;	--	--	--	Uncharacterized protein {ECO:0000313|EMBL:EMJ18085.1} OS=Prunus persica (Peach) PE=4 SV=1	hypothetical protein PRUPE_ppa020868mg [Prunus persica]
EVM0018472.1	Cellular Component: nucleosome (GO:0000786);; Molecular Function: DNA binding (GO:0003677);; Cellular Component: cell wall (GO:0005618);; Cellular Component: nucleolus (GO:0005730);; Biological Process: nucleosome assembly (GO:0006334);; Biological Process: DNA mediated transformation (GO:0009294);; Biological Process: response to wounding (GO:0009611);; Biological Process: response to bacterium …	K11251|2.25823e-89|pper:PRUPE_ppa013252mg|K11251 histone H2A | (RefSeq) hypothetical protein	[B]	Chromatin structure and dynamics	Histone H2A {ECO:0000256|RuleBase:RU003556} OS=Prunus persica (Peach) PE=3 SV=1	hypothetical protein PRUPE_ppa013252mg [Prunus persica]
EVM0015299.1	--	K11423|0|pmum:103336235|K11423 histone-lysine N-methyltransferase SETD2 [EC:2.1.1.43] | (RefSeq) histone-lysine N-methyltransferase ASHH1	[U]	Intracellular trafficking, secretion, and vesicular transport	Uncharacterized protein {ECO:0000313|EMBL:EMJ01513.1} OS=Prunus persica (Peach) PE=4 SV=1	PREDICTED: uncharacterized protein LOC103336235 isoform X1 [Prunus mume]
EVM0006603.1	--	K01551|0|pmum:103341423|K01551 arsenite-transporting ATPase [EC:3.6.3.16] | (RefSeq) uncharacterized protein At1g26090, chloroplastic	--	--	Uncharacterized protein {ECO:0000313|EMBL:EMJ24338.1} OS=Prunus persica (Peach) PE=4 SV=1	PREDICTED: uncharacterized protein At1g26090, chloroplastic [Prunus mume]
EVM0020992.1	Molecular Function: omega peptidase activity (GO:0008242);; Biological Process: response to chitin (GO:0010200);; Biological Process: D-xylose metabolic process (GO:0042732);;	K11863|0|pper:PRUPE_ppa008320mg|K11863 Ataxin-3 [EC:3.4.22.-] | (RefSeq) hypothetical protein	[R]	General function prediction only	Uncharacterized protein {ECO:0000313|EMBL:EMJ06707.1} OS=Prunus persica (Peach) PE=4 SV=1	hypothetical protein PRUPE_ppa008320mg [Prunus persica]
EVM0001782.1	Cellular Component: mitochondrial inner membrane (GO:0005743);; Biological Process: glycolytic process (GO:0006096);; Biological Process: protein targeting to vacuole (GO:0006623);; Biological Process: mitochondrial pyruvate transmembrane transport (GO:0006850);; Biological Process: aerobic respiration (GO:0009060);; Biological Process: response to cadmium ion (GO:0046686);;	--	[S]	Function unknown	Uncharacterized protein {ECO:0000313|EMBL:EMJ13470.1} OS=Prunus persica (Peach) PE=4 SV=1	PREDICTED: mitochondrial pyruvate carrier 2-like [Prunus mume]
EVM0003944.1	Molecular Function: ATP binding (GO:0005524);; Cellular Component: mitochondrion (GO:0005739);; Biological Process: starch catabolic process (GO:0005983);; Biological Process: circadian rhythm (GO:0007623);; Cellular Component: chloroplast stroma (GO:0009570);; Biological Process: cold acclimation (GO:0009631);; Cellular Component: chloroplast envelope (GO:0009941);; Biological Process: phosphory…	K08244|0|pper:PRUPE_ppa000209mg|K08244 alpha-glucan, water dikinase [EC:2.7.9.4] | (RefSeq) hypothetical protein	--	--	Uncharacterized protein {ECO:0000313|EMBL:EMJ28238.1} OS=Prunus persica (Peach) PE=4 SV=1	hypothetical protein PRUPE_ppa000209mg [Prunus persica]
EVM0013602.1	--	--	--	--	Uncharacterized protein {ECO:0000313|EMBL:EMJ01273.1} (Fragment) OS=Prunus persica (Peach) PE=4 SV=1	PREDICTED: uncharacterized protein LOC103335528 [Prunus mume]
EVM0019960.1	--	K12735|0|pper:PRUPE_ppa001764mg|K12735 peptidyl-prolyl cis-trans isomerase-like 4 [EC:5.2.1.8] | (RefSeq) hypothetical protein	[O]	Posttranslational modification, protein turnover, chaperones	Uncharacterized protein {ECO:0000313|EMBL:EMJ15843.1} OS=Prunus persica (Peach) PE=4 SV=1	hypothetical protein PRUPE_ppa001764mg [Prunus persica]
EVM0006544.1	Molecular Function: nucleotide binding (GO:0000166);; Molecular Function: RNA binding (GO:0003723);; Cellular Component: mitochondrion (GO:0005739);;	--	[R]	General function prediction only	Uncharacterized protein {ECO:0000313|EMBL:EMJ13415.1} OS=Prunus persica (Peach) PE=4 SV=1	PREDICTED: glycine-rich RNA-binding protein 4, mitochondrial [Prunus mume]
EVM0020854.1	--	--	--	--	Uncharacterized protein {ECO:0000313|EMBL:EMJ04714.1} (Fragment) OS=Prunus persica (Peach) PE=4 SV=1	PREDICTED: protein WEAK CHLOROPLAST MOVEMENT UNDER BLUE LIGHT 1-like [Prunus mume]
EVM0021286.1	--	--	[R]	General function prediction only	Uncharacterized protein {ECO:0000313|EMBL:EMJ26064.1} (Fragment) OS=Prunus persica (Peach) PE=4 SV=1	hypothetical protein PRUPE_ppa022735mg, partial [Prunus persica]
EVM0013507.1	--	--	--	--	Uncharacterized protein {ECO:0000313|EMBL:KDO38694.1} (Fragment) OS=Citrus sinensis (Sweet orange) PE=4 SV=1	PREDICTED: uncharacterized protein LOC102629497 isoform X5 [Citrus sinensis]
EVM0025477.1	Cellular Component: membrane (GO:0016020);;	--	[DKT]	--	Uncharacterized protein {ECO:0000313|EMBL:EMJ12765.1} OS=Prunus persica (Peach) PE=4 SV=1	PREDICTED: putative ALA-interacting subunit 2 [Prunus mume]
EVM0024216.1	Molecular Function: GTP binding (GO:0005525);; Cellular Component: nucleolus (GO:0005730);; Biological Process: ribosome biogenesis (GO:0042254);;	K06943|0|pmum:103328908|K06943 nucleolar GTP-binding protein | (RefSeq) nucleolar GTP-binding protein 1-like	[R]	General function prediction only	Nucleolar GTP-binding protein 1 {ECO:0000256|PIRNR:PIRNR038919} OS=Prunus persica (Peach) PE=3 SV=1	PREDICTED: nucleolar GTP-binding protein 1-like [Prunus mume]
EVM0027135.1	--	--	--	--	Putative uncharacterized protein {ECO:0000313|EMBL:CBI35326.3} OS=Vitis vinifera (Grape) PE=4 SV=1	PREDICTED: uncharacterized protein LOC103336132 [Prunus mume]
EVM0006828.2	Molecular Function: zinc ion binding (GO:0008270);;	--	[A]	RNA processing and modification	Uncharacterized protein {ECO:0000313|EMBL:EMJ17038.1} OS=Prunus persica (Peach) PE=4 SV=1	PREDICTED: E3 ubiquitin-protein ligase MARCH2 [Prunus mume]
EVM0008568.1	Cellular Component: vacuolar membrane (GO:0005774);; Cellular Component: plasma membrane (GO:0005886);;	--	--	--	Uncharacterized protein {ECO:0000313|EMBL:EMJ15191.1} OS=Prunus persica (Peach) PE=4 SV=1	PREDICTED: uncharacterized protein LOC103325133 [Prunus mume]
EVM0018492.1	--	--	[I]	Lipid transport and metabolism	Uncharacterized protein {ECO:0000313|EMBL:EMJ00957.1} OS=Prunus persica (Peach) PE=4 SV=1	hypothetical protein PRUPE_ppa002840mg [Prunus persica]
EVM0023180.1	Biological Process: protein N-linked glycosylation (GO:0006487);; Cellular Component: integral component of membrane (GO:0016021);; Molecular Function: glycoprotein 3-alpha-L-fucosyltransferase activity (GO:0018392);; Cellular Component: Golgi cisterna membrane (GO:0032580);; Biological Process: fucosylation (GO:0036065);;	K00753|0|pper:PRUPE_ppa004581mg|K00753 glycoprotein 3-alpha-L-fucosyltransferase [EC:2.4.1.214] | (RefSeq) hypothetical protein	[GE]	--	Uncharacterized protein {ECO:0000313|EMBL:EMJ02172.1} OS=Prunus persica (Peach) PE=3 SV=1	hypothetical protein PRUPE_ppa004581mg [Prunus persica]
EVM0016529.1	--	K03035|0|pper:PRUPE_ppa005826mg|K03035 26S proteasome regulatory subunit N5 | (RefSeq) hypothetical protein	[O]	Posttranslational modification, protein turnover, chaperones	Uncharacterized protein {ECO:0000313|EMBL:EMJ19212.1} OS=Prunus persica (Peach) PE=4 SV=1	hypothetical protein PRUPE_ppa005826mg [Prunus persica]
EVM0002174.1	--	--	--	--	Uncharacterized protein {ECO:0000313|EMBL:EMJ00651.1} OS=Prunus persica (Peach) PE=4 SV=1	PREDICTED: TMV resistance protein N-like [Prunus mume]
EVM0010159.1	--	--	--	--	Uncharacterized protein {ECO:0000313|EMBL:EMJ25532.1} (Fragment) OS=Prunus persica (Peach) PE=4 SV=1	PREDICTED: putative uncharacterized protein DDB_G0290521 [Prunus mume]
EVM0001610.1	Molecular Function: structural constituent of ribosome (GO:0003735);; Cellular Component: mitochondrion (GO:0005739);; Cellular Component: ribosome (GO:0005840);; Biological Process: translation (GO:0006412);; Molecular Function: rRNA binding (GO:0019843);;	K02952|2.75409e-13|mdm:13630221|K02952 small subunit ribosomal protein S13 | (RefSeq) rps13, C3258_p09; rps13	--	--	Putative mitochondrial protein {ECO:0000313|EMBL:EXC33548.1} OS=Morus notabilis PE=4 SV=1	putative mitochondrial protein [Morus notabilis]
EVM0015329.1	Biological Process: regulation of transcription, DNA-templated (GO:0006355);; Biological Process: response to oxidative stress (GO:0006979);; Biological Process: positive regulation of cell proliferation (GO:0008284);; Biological Process: negative regulation of anthocyanin metabolic process (GO:0031538);; Cellular Component: Elongator holoenzyme complex (GO:0033588);; Biological Process: regulati…	--	[S]	Function unknown	Uncharacterized protein {ECO:0000313|EMBL:EMJ20301.1} OS=Prunus persica (Peach) PE=4 SV=1	hypothetical protein PRUPE_ppa015487mg [Prunus persica]
EVM0018117.1	--	--	--	--	Uncharacterized protein {ECO:0000313|EMBL:EMJ00672.1} OS=Prunus persica (Peach) PE=4 SV=1	PREDICTED: TMV resistance protein N-like [Prunus mume]
EVM0008510.1	Molecular Function: voltage-gated potassium channel activity (GO:0005249);; Biological Process: potassium ion transport (GO:0006813);; Cellular Component: integral component of membrane (GO:0016021);; Biological Process: transmembrane transport (GO:0055085);;	--	[PT]	--	Uncharacterized protein {ECO:0000313|EMBL:EMJ18888.1} OS=Prunus persica (Peach) PE=4 SV=1	hypothetical protein PRUPE_ppa001431mg [Prunus persica]
EVM0021083.1	Molecular Function: GTPase activity (GO:0003924);; Molecular Function: GTP binding (GO:0005525);; Cellular Component: nucleolus (GO:0005730);; Biological Process: obsolete GTP catabolic process (GO:0006184);; Biological Process: ribosome biogenesis (GO:0042254);;	K14537|0|pmum:103326225|K14537 nuclear GTP-binding protein | (RefSeq) nuclear/nucleolar GTPase 2	[R]	General function prediction only	Uncharacterized protein {ECO:0000313|EMBL:EMJ13016.1} OS=Prunus persica (Peach) PE=4 SV=1	PREDICTED: nucleolar GTP-binding protein 2 [Prunus mume]
EVM0008723.1	--	--	[R]	General function prediction only	Uncharacterized protein {ECO:0000313|EMBL:EMJ25226.1} (Fragment) OS=Prunus persica (Peach) PE=4 SV=1	hypothetical protein PRUPE_ppa015138mg, partial [Prunus persica]
EVM0000447.1	--	--	--	--	Uncharacterized protein {ECO:0000313|EMBL:EMJ15077.1} OS=Prunus persica (Peach) PE=4 SV=1	PREDICTED: uncharacterized protein LOC103327167 [Prunus mume]
EVM0025492.1	--	--	--	--	Uncharacterized protein {ECO:0000313|EMBL:KGN45641.1} OS=Cucumis sativus (Cucumber) PE=4 SV=1	PREDICTED: proliferating cell nuclear antigen-like [Prunus mume]
EVM0007290.1	--	--	--	--	Uncharacterized protein {ECO:0000313|EMBL:EMJ06035.1} OS=Prunus persica (Peach) PE=4 SV=1	hypothetical protein PRUPE_ppa027020mg [Prunus persica]
EVM0021765.1	--	--	--	--	Uncharacterized protein {ECO:0000313|EMBL:EMJ00613.1} OS=Prunus persica (Peach) PE=4 SV=1	PREDICTED: UPF0496 protein At5g66670-like [Prunus mume]
EVM0010384.1	--	--	--	--	Uncharacterized protein {ECO:0000313|EMBL:EMJ18491.1} (Fragment) OS=Prunus persica (Peach) PE=4 SV=1	PREDICTED: zinc finger MYM-type protein 1-like [Malus domestica]
EVM0000593.1	Molecular Function: metalloendopeptidase activity (GO:0004222);; Molecular Function: ATP binding (GO:0005524);; Biological Process: proteolysis (GO:0006508);; Molecular Function: zinc ion binding (GO:0008270);; Molecular Function: microtubule-severing ATPase activity (GO:0008568);; Cellular Component: integral component of membrane (GO:0016021);; Biological Process: cell division (GO:0051301);;	--	[O]	Posttranslational modification, protein turnover, chaperones	Uncharacterized protein {ECO:0000313|EMBL:EMJ18831.1} OS=Prunus persica (Peach) PE=3 SV=1	hypothetical protein PRUPE_ppa002667mg [Prunus persica]
EVM0008818.1	Molecular Function: magnesium ion binding (GO:0000287);; Molecular Function: RNA binding (GO:0003723);; Molecular Function: phenylalanine-tRNA ligase activity (GO:0004826);; Molecular Function: ATP binding (GO:0005524);; Cellular Component: cytosol (GO:0005829);; Biological Process: phenylalanyl-tRNA aminoacylation (GO:0006432);; Cellular Component: phenylalanine-tRNA ligase complex (GO:0009328);;	K01890|0|pper:PRUPE_ppa003276mg|K01890 phenylalanyl-tRNA synthetase beta chain [EC:6.1.1.20] | (RefSeq) hypothetical protein	[J]	Translation, ribosomal structure and biogenesis	Uncharacterized protein {ECO:0000313|EMBL:EMJ11459.1} OS=Prunus persica (Peach) PE=4 SV=1	hypothetical protein PRUPE_ppa003276mg [Prunus persica]
EVM0011512.1	Biological Process: aromatic amino acid family biosynthetic process (GO:0009073);; Cellular Component: chloroplast stroma (GO:0009570);; Cellular Component: proplastid stroma (GO:0009571);; Biological Process: photosystem II assembly (GO:0010207);; Biological Process: iron-sulfur cluster assembly (GO:0016226);;	--	--	--	Uncharacterized protein {ECO:0000313|EMBL:EMJ16737.1} OS=Prunus persica (Peach) PE=4 SV=1	PREDICTED: protein LOW PSII ACCUMULATION 3, chloroplastic [Prunus mume]
EVM0010193.1	Molecular Function: kinase activity (GO:0016301);; Biological Process: phosphorylation (GO:0016310);; Molecular Function: 2-alkenal reductase [NAD(P)] activity (GO:0032440);; Biological Process: oxidation-reduction process (GO:0055114);;	--	--	--	Uncharacterized protein {ECO:0000313|EMBL:EMJ03377.1} OS=Prunus persica (Peach) PE=4 SV=1	hypothetical protein PRUPE_ppa006630mg [Prunus persica]
EVM0001146.1	Molecular Function: serine-tRNA ligase activity (GO:0004828);; Molecular Function: ATP binding (GO:0005524);; Cellular Component: cytosol (GO:0005829);; Biological Process: gluconeogenesis (GO:0006094);; Biological Process: glycolytic process (GO:0006096);; Biological Process: seryl-tRNA aminoacylation (GO:0006434);; Biological Process: N-terminal protein myristoylation (GO:0006499);; Biological …	K01875|3.77151e-28|eus:EUTSA_v10004203mg|K01875 seryl-tRNA synthetase [EC:6.1.1.11] | (RefSeq) hypothetical protein	[J]	Translation, ribosomal structure and biogenesis	Uncharacterized protein {ECO:0000313|EMBL:ESQ32250.1} OS=Eutrema salsugineum (Saltwater cress) PE=3 SV=1	hypothetical protein EUTSA_v10004203mg [Eutrema salsugineum]
EVM0010908.1	Cellular Component: integral component of membrane (GO:0016021);;	K14207|0|mdm:103404664|K14207 solute carrier family 38 (sodium-coupled neutral amino acid transporter), member 2 | (RefSeq) sodium-coupled neutral amino acid transporter 2-like	[E]	Amino acid transport and metabolism	Uncharacterized protein {ECO:0000313|EMBL:EMJ16551.1} OS=Prunus persica (Peach) PE=4 SV=1	hypothetical protein PRUPE_ppa005464mg [Prunus persica]
EVM0025565.1	Molecular Function: protochlorophyllide reductase activity (GO:0016630);; Biological Process: oxidation-reduction process (GO:0055114);;	--	[Q]	Secondary metabolites biosynthesis, transport and catabolism	Uncharacterized protein {ECO:0000313|EMBL:EMJ10449.1} OS=Prunus persica (Peach) PE=3 SV=1	hypothetical protein PRUPE_ppa007218mg [Prunus persica]
EVM0020690.1	Molecular Function: iron-sulfur cluster binding (GO:0051536);;	--	[O]	Posttranslational modification, protein turnover, chaperones	Uncharacterized protein {ECO:0000313|EMBL:EMJ17123.1} OS=Prunus persica (Peach) PE=4 SV=1	PREDICTED: uncharacterized protein LOC103329820 [Prunus mume]
EVM0023073.1	--	--	--	--	Uncharacterized protein {ECO:0000313|EMBL:EMJ15581.1} OS=Prunus persica (Peach) PE=4 SV=1	PREDICTED: uncharacterized protein LOC103321668 [Prunus mume]
EVM0023796.1	Molecular Function: Rab GDP-dissociation inhibitor activity (GO:0005093);; Biological Process: protein transport (GO:0015031);;	K17255|0|pmum:103341356|K17255 Rab GDP dissociation inhibitor | (RefSeq) guanosine nucleotide diphosphate dissociation inhibitor 1	[O]	Posttranslational modification, protein turnover, chaperones	Uncharacterized protein {ECO:0000313|EMBL:EMJ03253.1} OS=Prunus persica (Peach) PE=4 SV=1	PREDICTED: guanosine nucleotide diphosphate dissociation inhibitor 1 [Prunus mume]
EVM0008954.1	--	--	--	--	Uncharacterized protein {ECO:0000313|EMBL:EMJ23984.1} OS=Prunus persica (Peach) PE=4 SV=1	hypothetical protein PRUPE_ppa006623mg [Prunus persica]
EVM0003187.1	Molecular Function: SNAP receptor activity (GO:0005484);; Biological Process: intracellular protein transport (GO:0006886);; Biological Process: membrane fusion (GO:0006944);; Cellular Component: membrane (GO:0016020);; Biological Process: vesicle-mediated transport (GO:0016192);;	K08490|0|pmum:103340897|K08490 syntaxin 5 | (RefSeq) syntaxin-32	[U]	Intracellular trafficking, secretion, and vesicular transport	Uncharacterized protein {ECO:0000313|EMBL:EMJ03543.1} OS=Prunus persica (Peach) PE=3 SV=1	PREDICTED: syntaxin-32 [Prunus mume]
EVM0010495.1	Biological Process: RNA methylation (GO:0001510);; Cellular Component: nucleolus (GO:0005730);; Biological Process: mRNA processing (GO:0006397);; Biological Process: defense response signaling pathway, resistance gene-dependent (GO:0009870);; Biological Process: defense response signaling pathway, resistance gene-independent (GO:0010204);; Biological Process: defense response to bacterium (GO:00…	K12861|3.71919e-169|pmum:103338727|K12861 pre-mRNA-splicing factor SPF27 | (RefSeq) pre-mRNA-splicing factor SPF27 homolog	[S]	Function unknown	Uncharacterized protein {ECO:0000313|EMBL:EMJ10700.1} OS=Prunus persica (Peach) PE=4 SV=1	PREDICTED: pre-mRNA-splicing factor SPF27 homolog [Prunus mume]
EVM0027564.1	Molecular Function: DNA binding (GO:0003677);; Cellular Component: nucleus (GO:0005634);; Biological Process: regulation of transcription, DNA-templated (GO:0006355);; Biological Process: auxin-activated signaling pathway (GO:0009734);; Molecular Function: protein dimerization activity (GO:0046983);;	K14486|0|pper:PRUPE_ppa002230mg|K14486 auxin response factor | (RefSeq) hypothetical protein	--	--	Auxin response factor {ECO:0000256|RuleBase:RU004561} OS=Prunus persica (Peach) PE=3 SV=1	hypothetical protein PRUPE_ppa002230mg [Prunus persica]
EVM0002138.1	Molecular Function: nucleotide binding (GO:0000166);; Molecular Function: nucleic acid binding (GO:0003676);;	K12833|2.1597e-86|pper:PRUPE_ppa013407mg|K12833 pre-mRNA branch site protein p14 | (RefSeq) hypothetical protein	[R]	General function prediction only	Uncharacterized protein {ECO:0000313|EMBL:EMJ24620.1} OS=Prunus persica (Peach) PE=4 SV=1	hypothetical protein PRUPE_ppa013407mg [Prunus persica]
EVM0016079.1	Cellular Component: integral component of membrane (GO:0016021);;	--	[I]	Lipid transport and metabolism	Uncharacterized protein {ECO:0000313|EMBL:EMJ28692.1} OS=Prunus persica (Peach) PE=4 SV=1	hypothetical protein PRUPE_ppa004551mg [Prunus persica]
EVM0022698.1	--	--	[T]	Signal transduction mechanisms	Uncharacterized protein {ECO:0000313|EMBL:EMJ03748.1} OS=Prunus persica (Peach) PE=4 SV=1	PREDICTED: calmodulin-like protein 3 [Prunus mume]
EVM0024758.1	Molecular Function: binding (GO:0005488);;	--	--	--	Uncharacterized protein {ECO:0000313|EMBL:EMJ17493.1} OS=Prunus persica (Peach) PE=4 SV=1	PREDICTED: uncharacterized protein LOC103329258 [Prunus mume]
EVM0021981.1	--	--	--	--	Uncharacterized protein {ECO:0000313|EMBL:EMJ00626.1} OS=Prunus persica (Peach) PE=4 SV=1	PREDICTED: uncharacterized protein LOC103334137 isoform X1 [Prunus mume]
EVM0020013.1	--	--	[R]	General function prediction only	Uncharacterized protein {ECO:0000313|EMBL:EMJ05621.1} OS=Prunus persica (Peach) PE=4 SV=1	PREDICTED: pentatricopeptide repeat-containing protein At2g35030, mitochondrial [Prunus mume]
EVM0004347.1	--	K08900|0|pmum:103340284|K08900 mitochondrial chaperone BCS1 | (RefSeq) uncharacterized LOC103340284	[O]	Posttranslational modification, protein turnover, chaperones	Uncharacterized protein {ECO:0000313|EMBL:EMJ05641.1} (Fragment) OS=Prunus persica (Peach) PE=4 SV=1	PREDICTED: putative cell division cycle ATPase [Prunus mume]
EVM0005880.1	--	--	--	--	Uncharacterized protein {ECO:0000313|EMBL:EMJ05144.1} OS=Prunus persica (Peach) PE=4 SV=1	PREDICTED: UPF0481 protein At3g47200-like [Prunus mume]
EVM0013103.1	Cellular Component: plastid (GO:0009536);; Molecular Function: transferase activity (GO:0016740);;	K10908|2.60361e-44|pxb:103956012|K10908 DNA-directed RNA polymerase, mitochondrial [EC:2.7.7.6] | (RefSeq) DNA-directed RNA polymerase 3, chloroplastic	[KL]	--	DNA-directed RNA polymerase {ECO:0000256|RuleBase:RU003805} OS=Prunus persica (Peach) PE=3 SV=1	PREDICTED: DNA-directed RNA polymerase 3, chloroplastic [Pyrus x bretschneideri]
EVM0012475.1	Molecular Function: cysteine-type endopeptidase inhibitor activity (GO:0004869);; Biological Process: proteolysis (GO:0006508);; Molecular Function: peptidase activity (GO:0008233);; Biological Process: negative regulation of peptidase activity (GO:0010466);;	--	--	--	Uncharacterized protein {ECO:0000313|EMBL:EMJ21693.1} OS=Prunus persica (Peach) PE=4 SV=1	hypothetical protein PRUPE_ppa013935mg [Prunus persica]
EVM0027604.1	--	--	[R]	General function prediction only	Uncharacterized protein {ECO:0000313|EMBL:EMJ14786.1} OS=Prunus persica (Peach) PE=4 SV=1	hypothetical protein PRUPE_ppa003057mg [Prunus persica]
EVM0006315.1	--	--	--	--	Uncharacterized protein {ECO:0000313|EMBL:EMJ04029.1} OS=Prunus persica (Peach) PE=4 SV=1	hypothetical protein PRUPE_ppa014419mg [Prunus persica]
EVM0025326.1	Molecular Function: 1-pyrroline-5-carboxylate dehydrogenase activity (GO:0003842);; Molecular Function: 3-chloroallyl aldehyde dehydrogenase activity (GO:0004028);; Molecular Function: aldehyde dehydrogenase (NAD) activity (GO:0004029);; Molecular Function: zinc ion binding (GO:0008270);; Cellular Component: chloroplast (GO:0009507);; Biological Process: proline catabolic process to glutamate (GO…	K00294|0|pmum:103338409|K00294 1-pyrroline-5-carboxylate dehydrogenase [EC:1.2.1.88] | (RefSeq) delta-1-pyrroline-5-carboxylate dehydrogenase 12A1, mitochondrial	[C]	Energy production and conversion	Uncharacterized protein {ECO:0000313|EMBL:EMJ11058.1} OS=Prunus persica (Peach) PE=3 SV=1	PREDICTED: delta-1-pyrroline-5-carboxylate dehydrogenase 12A1, mitochondrial [Prunus mume]
EVM0018771.1	Biological Process: cell proliferation (GO:0008283);; Biological Process: cellular process (GO:0009987);;	K12160|3.29683e-47|pper:PRUPE_ppa014098mg|K12160 small ubiquitin-related modifier | (RefSeq) hypothetical protein	[O]	Posttranslational modification, protein turnover, chaperones	Uncharacterized protein {ECO:0000313|EMBL:EMJ25039.1} OS=Prunus persica (Peach) PE=4 SV=1	hypothetical protein PRUPE_ppa014098mg [Prunus persica]
EVM0014698.1	Molecular Function: GTPase activity (GO:0003924);; Molecular Function: GTP binding (GO:0005525);; Biological Process: obsolete GTP catabolic process (GO:0006184);;	K17065|0|pmum:103320702|K17065 dynamin 1-like protein [EC:3.6.5.5] | (RefSeq) dynamin-related protein 3A-like	[UR]	--	Uncharacterized protein {ECO:0000313|EMBL:EMJ27605.1} (Fragment) OS=Prunus persica (Peach) PE=4 SV=1	PREDICTED: dynamin-related protein 3A-like [Prunus mume]
EVM0000607.1	--	--	[R]	General function prediction only	Putative reverse transcriptase (RNA-dependent DNA polymerase) domain containing protein {ECO:0000313|EMBL:CBL94129.1} OS=Malus domestica (Apple) PE=4 SV=1	PREDICTED: protein NYNRIN-like [Prunus mume]
EVM0026861.1	--	--	[R]	General function prediction only	Uncharacterized protein {ECO:0000313|EMBL:EMJ15487.1} OS=Prunus persica (Peach) PE=4 SV=1	PREDICTED: LRR receptor-like serine/threonine-protein kinase GSO2 [Prunus mume]
EVM0001182.1	--	--	[O]	Posttranslational modification, protein turnover, chaperones	Uncharacterized protein {ECO:0000313|EMBL:EMJ02963.1} OS=Prunus persica (Peach) PE=3 SV=1	PREDICTED: uncharacterized protein LOC103333915 [Prunus mume]
EVM0004701.1	--	--	--	--	Uncharacterized protein {ECO:0000313|EMBL:EMJ08872.1} OS=Prunus persica (Peach) PE=4 SV=1	PREDICTED: uncharacterized protein LOC103333805 [Prunus mume]
EVM0020074.1	Cellular Component: Golgi apparatus (GO:0005794);; Biological Process: protein glycosylation (GO:0006486);; Cellular Component: integral component of membrane (GO:0016021);; Molecular Function: carbohydrate binding (GO:0030246);; Molecular Function: galactosylxylosylprotein 3-beta-galactosyltransferase activity (GO:0047220);;	K20843|0|pmum:103325169|K20843 hydroxyproline O-galactosyltransferase 2/3/4/5/6 [EC:2.4.1.-] | (RefSeq) hydroxyproline O-galactosyltransferase GALT2	[G]	Carbohydrate transport and metabolism	Uncharacterized protein {ECO:0000313|EMBL:EMJ14807.1} OS=Prunus persica (Peach) PE=4 SV=1	PREDICTED: probable beta-1,3-galactosyltransferase 20 [Prunus mume]
EVM0001226.1	Molecular Function: nucleotide binding (GO:0000166);; Cellular Component: endoplasmic reticulum (GO:0005783);; Molecular Function: hydrolase activity (GO:0016787);; Cellular Component: membrane part (GO:0044425);;	--	[R]	General function prediction only	Protein ROOT HAIR DEFECTIVE 3 homolog {ECO:0000256|HAMAP-Rule:MF_03109} OS=Prunus persica (Peach) PE=3 SV=1	PREDICTED: protein ROOT HAIR DEFECTIVE 3 homolog 1-like [Prunus mume]
EVM0017854.1	--	--	--	--	Uncharacterized protein {ECO:0000313|EMBL:EMJ18630.1} OS=Prunus persica (Peach) PE=4 SV=1	hypothetical protein PRUPE_ppb011931mg [Prunus persica]
EVM0016539.1	Molecular Function: RNA binding (GO:0003723);; Molecular Function: mRNA (guanine-N7-)-methyltransferase activity (GO:0004482);; Cellular Component: nucleus (GO:0005634);; Biological Process: 7-methylguanosine mRNA capping (GO:0006370);; Biological Process: RNA (guanine-N7)-methylation (GO:0036265);;	K00565|0|pper:PRUPE_ppa007365mg|K00565 mRNA (guanine-N7-)-methyltransferase [EC:2.1.1.56] | (RefSeq) hypothetical protein	[A]	RNA processing and modification	mRNA cap guanine-N7 methyltransferase {ECO:0000256|PIRNR:PIRNR028762} OS=Prunus persica (Peach) PE=3 SV=1	hypothetical protein PRUPE_ppa007365mg [Prunus persica]
EVM0017940.1	--	--	--	--	Uncharacterized protein {ECO:0000313|EMBL:EMJ27384.1} OS=Prunus persica (Peach) PE=4 SV=1	hypothetical protein PRUPE_ppa015686mg [Prunus persica]
EVM0012197.2	--	--	--	--	Uncharacterized protein {ECO:0000313|EMBL:EMJ05871.1} OS=Prunus persica (Peach) PE=4 SV=1	PREDICTED: uncharacterized protein LOC103340545 [Prunus mume]
EVM0022014.1	--	K12846|4.92759e-132|pmum:103323549|K12846 U4/U6.U5 tri-snRNP-associated protein 3 | (RefSeq) U4/U6.U5 small nuclear ribonucleoprotein 27 kDa protein	[R]	General function prediction only	Uncharacterized protein {ECO:0000313|EMBL:EMJ28706.1} OS=Prunus persica (Peach) PE=4 SV=1	PREDICTED: U4/U6.U5 small nuclear ribonucleoprotein 27 kDa protein [Prunus mume]
EVM0004841.1	--	K08852|0|pmum:103340457|K08852 serine/threonine-protein kinase/endoribonuclease IRE1 [EC:2.7.11.1 3.1.26.-] | (RefSeq) serine/threonine-protein kinase/endoribonuclease IRE1a	[T]	Signal transduction mechanisms	Uncharacterized protein {ECO:0000313|EMBL:EMJ03198.1} OS=Prunus persica (Peach) PE=4 SV=1	PREDICTED: serine/threonine-protein kinase/endoribonuclease IRE1a [Prunus mume]
EVM0023617.1	--	--	[R]	General function prediction only	Uncharacterized protein {ECO:0000313|EMBL:EMJ23039.1} (Fragment) OS=Prunus persica (Peach) PE=4 SV=1	PREDICTED: uncharacterized protein LOC103405303 [Malus domestica]
EVM0015869.1	--	--	--	--	Uncharacterized protein {ECO:0000313|EMBL:EMJ15978.1} OS=Prunus persica (Peach) PE=4 SV=1	PREDICTED: U-box domain-containing protein 52-like [Prunus mume]
EVM0003500.1	--	--	--	--	Uncharacterized protein {ECO:0000313|EMBL:EMJ25615.1} OS=Prunus persica (Peach) PE=4 SV=1	PREDICTED: transcription factor HEC1-like [Prunus mume]
EVM0024698.1	Molecular Function: phosphoribosylamine-glycine ligase activity (GO:0004637);; Molecular Function: ATP binding (GO:0005524);; Biological Process: purine nucleobase biosynthetic process (GO:0009113);; Molecular Function: metal ion binding (GO:0046872);;	K01945|0|pper:PRUPE_ppa004353mg|K01945 phosphoribosylamine--glycine ligase [EC:6.3.4.13] | (RefSeq) hypothetical protein	[F]	Nucleotide transport and metabolism	Uncharacterized protein {ECO:0000313|EMBL:EMJ26946.1} OS=Prunus persica (Peach) PE=3 SV=1	hypothetical protein PRUPE_ppa004353mg [Prunus persica]
EVM0002484.1	--	--	--	--	Uncharacterized protein {ECO:0000313|EMBL:EMJ26182.1} OS=Prunus persica (Peach) PE=4 SV=1	hypothetical protein PRUPE_ppa020693mg [Prunus persica]
EVM0022957.2	--	--	[R]	General function prediction only	Uncharacterized protein {ECO:0000313|EMBL:EMJ27928.1} (Fragment) OS=Prunus persica (Peach) PE=4 SV=1	hypothetical protein PRUPE_ppa019364mg, partial [Prunus persica]
EVM0014312.2	Cellular Component: chloroplast (GO:0009507);; Biological Process: photosynthesis, light harvesting (GO:0009765);; Cellular Component: membrane (GO:0016020);; Molecular Function: metal ion binding (GO:0046872);;	K08908|0|pper:PRUPE_ppa010035mg|K08908 light-harvesting complex I chlorophyll a/b binding protein 2 | (RefSeq) hypothetical protein	--	--	Uncharacterized protein {ECO:0000313|EMBL:EMJ03650.1} OS=Prunus persica (Peach) PE=4 SV=1	hypothetical protein PRUPE_ppa010035mg [Prunus persica]
EVM0025204.1	--	--	--	--	Uncharacterized protein {ECO:0000313|EMBL:EMJ05913.1} (Fragment) OS=Prunus persica (Peach) PE=4 SV=1	PREDICTED: zinc finger MYM-type protein 1-like [Prunus mume]
EVM0001993.1	--	--	--	--	Uncharacterized protein {ECO:0000313|EMBL:EMJ26067.1} OS=Prunus persica (Peach) PE=4 SV=1	PREDICTED: uncharacterized protein LOC103322089 [Prunus mume]
EVM0020080.1	Molecular Function: zinc ion binding (GO:0008270);; Molecular Function: ligase activity (GO:0016874);;	--	--	--	Uncharacterized protein {ECO:0000313|EMBL:EMJ08637.1} OS=Prunus persica (Peach) PE=4 SV=1	hypothetical protein PRUPE_ppa005117mg [Prunus persica]
EVM0013815.1	--	--	--	--	Uncharacterized protein {ECO:0000313|EMBL:EMJ22823.1} OS=Prunus persica (Peach) PE=4 SV=1	PREDICTED: uncharacterized protein LOC103339055 [Prunus mume]
EVM0003161.1	Molecular Function: xylan 1,4-beta-xylosidase activity (GO:0009044);; Cellular Component: plant-type cell wall (GO:0009505);; Cellular Component: chloroplast (GO:0009507);; Biological Process: xyloglucan metabolic process (GO:0010411);; Molecular Function: carbohydrate binding (GO:0030246);; Molecular Function: maltose alpha-glucosidase activity (GO:0032450);; Biological Process: xylan catabolic …	K15925|0|pmum:103341474|K15925 alpha-D-xyloside xylohydrolase [EC:3.2.1.177] | (RefSeq) alpha-xylosidase 1	[G]	Carbohydrate transport and metabolism	Uncharacterized protein {ECO:0000313|EMBL:EMJ26514.1} OS=Prunus persica (Peach) PE=3 SV=1	PREDICTED: alpha-xylosidase 1 [Prunus mume]
EVM0014519.2	--	--	[K]	Transcription	Uncharacterized protein {ECO:0000313|EMBL:EMJ26132.1} OS=Prunus persica (Peach) PE=4 SV=1	PREDICTED: uncharacterized protein At5g08430-like isoform X1 [Malus domestica]
EVM0014013.1	--	K18998|0|pmum:103324731|K18998 RNA polymerase II C-terminal domain phosphatase-like 1/2 [EC:3.1.3.16] | (RefSeq) RNA polymerase II C-terminal domain phosphatase-like 1	[K]	Transcription	Uncharacterized protein {ECO:0000313|EMBL:EMJ15747.1} OS=Prunus persica (Peach) PE=4 SV=1	PREDICTED: RNA polymerase II C-terminal domain phosphatase-like 1 [Prunus mume]
EVM0010735.1	Molecular Function: DNA binding (GO:0003677);;	--	--	--	Uncharacterized protein {ECO:0000313|EMBL:EMJ02957.1} OS=Prunus persica (Peach) PE=4 SV=1	PREDICTED: uncharacterized protein LOC103333841 [Prunus mume]
EVM0010875.1	Molecular Function: nucleic acid binding (GO:0003676);; Molecular Function: zinc ion binding (GO:0008270);; Biological Process: DNA integration (GO:0015074);;	--	[R]	General function prediction only	Putative uncharacterized protein {ECO:0000313|EMBL:CAN81839.1} OS=Vitis vinifera (Grape) PE=4 SV=1	PREDICTED: uncharacterized protein LOC104879353 [Vitis vinifera]
EVM0004112.1	--	--	[K]	Transcription	Uncharacterized protein {ECO:0000313|EMBL:EMJ09365.1} OS=Prunus persica (Peach) PE=4 SV=1	PREDICTED: BEL1-like homeodomain protein 1 [Prunus mume]
EVM0013357.1	--	--	--	--	--	PREDICTED: putative disease resistance protein RGA4 [Prunus mume]
EVM0008278.1	Molecular Function: organic cyclic compound binding (GO:0097159);; Molecular Function: heterocyclic compound binding (GO:1901363);;	--	[R]	General function prediction only	Uncharacterized protein {ECO:0000313|EMBL:EMJ10610.1} OS=Prunus persica (Peach) PE=4 SV=1	PREDICTED: 28 kDa ribonucleoprotein, chloroplastic [Prunus mume]
EVM0028218.1	--	K13459|0|pper:PRUPE_ppa026334mg|K13459 disease resistance protein RPS2 | (RefSeq) hypothetical protein	[T]	Signal transduction mechanisms	Uncharacterized protein {ECO:0000313|EMBL:EMJ15475.1} OS=Prunus persica (Peach) PE=4 SV=1	hypothetical protein PRUPE_ppa026334mg [Prunus persica]
EVM0018463.1	--	--	--	--	Uncharacterized protein {ECO:0000313|EMBL:EMJ12848.1} OS=Prunus persica (Peach) PE=4 SV=1	PREDICTED: dehydration-responsive protein RD22-like [Prunus mume]
EVM0016664.1	Molecular Function: DNA binding (GO:0003677);; Molecular Function: DNA-binding transcription factor activity (GO:0003700);; Cellular Component: nucleus (GO:0005634);; Biological Process: regulation of transcription, DNA-templated (GO:0006355);;	--	--	--	CBF {ECO:0000313|EMBL:AFX97737.1} OS=Prunus mume (Japanese apricot) PE=2 SV=1	dehydration-responsive element-binding protein 1F [Prunus mume]
EVM0015883.1	Cellular Component: amyloplast (GO:0009501);; Cellular Component: chromoplast (GO:0009509);; Cellular Component: etioplast (GO:0009513);; Cellular Component: proplastid (GO:0009537);; Biological Process: chloroplast organization (GO:0009658);; Biological Process: leaf morphogenesis (GO:0009965);; Biological Process: chloroplast mRNA processing (GO:0010239);; Biological Process: carotenoid biosynt…	--	--	--	Uncharacterized protein {ECO:0000313|EMBL:EMJ01673.1} OS=Prunus persica (Peach) PE=4 SV=1	PREDICTED: protein PALE CRESS, chloroplastic [Prunus mume]
EVM0005172.1	Molecular Function: O-methyltransferase activity (GO:0008171);;	--	[R]	General function prediction only	O-methyltransferase {ECO:0000313|EMBL:BAA86059.1} OS=Pyrus pyrifolia (Chinese pear) PE=2 SV=1	PREDICTED: trans-resveratrol di-O-methyltransferase-like [Prunus mume]
EVM0021269.1	--	--	--	--	Uncharacterized protein {ECO:0000313|EMBL:EMJ27955.1} OS=Prunus persica (Peach) PE=4 SV=1	hypothetical protein PRUPE_ppa018811mg [Prunus persica]
EVM0021797.1	Molecular Function: binding (GO:0005488);;	--	--	--	Uncharacterized protein {ECO:0000313|EMBL:EMJ00483.1} OS=Prunus persica (Peach) PE=4 SV=1	PREDICTED: uncharacterized protein LOC103334570 [Prunus mume]
EVM0006418.1	Molecular Function: protein serine/threonine kinase activity (GO:0004674);; Molecular Function: ATP binding (GO:0005524);; Biological Process: protein phosphorylation (GO:0006468);;	K04733|0|pmum:103319746|K04733 interleukin-1 receptor-associated kinase 4 [EC:2.7.11.1] | (RefSeq) probable receptor-like protein kinase At1g80640	[T]	Signal transduction mechanisms	Uncharacterized protein {ECO:0000313|EMBL:EMJ23829.1} OS=Prunus persica (Peach) PE=3 SV=1	PREDICTED: probable receptor-like protein kinase At1g80640 [Prunus mume]
EVM0026924.1	--	--	--	--	Uncharacterized protein {ECO:0000313|EMBL:EMJ13793.1} OS=Prunus persica (Peach) PE=4 SV=1	hypothetical protein PRUPE_ppa016040mg [Prunus persica]
EVM0007932.1	Cellular Component: nucleus (GO:0005634);; Cellular Component: vacuole (GO:0005773);; Cellular Component: cytosol (GO:0005829);; Cellular Component: plasma membrane (GO:0005886);; Cellular Component: chloroplast (GO:0009507);; Biological Process: brassinosteroid mediated signaling pathway (GO:0009742);; Molecular Function: protein domain specific binding (GO:0019904);; Biological Process: respons…	K06630|0|pper:PRUPE_ppa010148mg|K06630 14-3-3 protein epsilon | (RefSeq) hypothetical protein	[O]	Posttranslational modification, protein turnover, chaperones	Uncharacterized protein {ECO:0000313|EMBL:EMJ24593.1} OS=Prunus persica (Peach) PE=3 SV=1	hypothetical protein PRUPE_ppa010148mg [Prunus persica]
EVM0023441.1	--	--	--	--	Uncharacterized protein {ECO:0000313|EMBL:EMJ18734.1} (Fragment) OS=Prunus persica (Peach) PE=4 SV=1	hypothetical protein PRUPE_ppa023362mg, partial [Prunus persica]
EVM0009451.1	--	--	--	--	Uncharacterized protein {ECO:0000313|EMBL:EMJ03750.1} OS=Prunus persica (Peach) PE=4 SV=1	PREDICTED: nucleolar and coiled-body phosphoprotein 1 [Prunus mume]
EVM0007041.1	--	--	[L]	Replication, recombination and repair	Uncharacterized protein {ECO:0000313|EMBL:EMJ09902.1} (Fragment) OS=Prunus persica (Peach) PE=4 SV=1	hypothetical protein PRUPE_ppa018658mg, partial [Prunus persica]
EVM0028065.1	--	--	[T]	Signal transduction mechanisms	Uncharacterized protein {ECO:0000313|EMBL:EMJ21868.1} OS=Prunus persica (Peach) PE=4 SV=1	PREDICTED: probable disease resistance RPP8-like protein 2-like [Fragaria vesca subsp. vesca]
EVM0028727.1	Molecular Function: ATP binding (GO:0005524);; Cellular Component: mitochondrial inner membrane (GO:0005743);; Biological Process: ATP synthesis coupled proton transport (GO:0015986);; Biological Process: ATP hydrolysis coupled proton transport (GO:0015991);; Cellular Component: proton-transporting ATP synthase complex, catalytic core F(1) (GO:0045261);; Molecular Function: proton-transporting AT…	K02132|0|mdm:13630204|K02132 F-type H+-transporting ATPase subunit alpha | (RefSeq) atp1, C3258_p37; atp1	[C]	Energy production and conversion	ATP synthase subunit alpha {ECO:0000256|RuleBase:RU003551} OS=Batis maritima (Maritime saltwort) PE=3 SV=1	ATP synthase subunit 1 (mitochondrion) [Batis maritima]
EVM0023139.1	--	--	[R]	General function prediction only	Uncharacterized protein {ECO:0000313|EMBL:EMJ23557.1} OS=Prunus persica (Peach) PE=4 SV=1	PREDICTED: histidine protein methyltransferase 1 homolog [Prunus mume]
EVM0001145.1	Molecular Function: structural constituent of ribosome (GO:0003735);; Cellular Component: ribosome (GO:0005840);; Biological Process: translation (GO:0006412);;	K02873|6.92805e-150|pper:PRUPE_ppa011512mg|K02873 large subunit ribosomal protein L13e | (RefSeq) hypothetical protein	[J]	Translation, ribosomal structure and biogenesis	60S ribosomal protein L13 {ECO:0000256|RuleBase:RU000572} OS=Prunus persica (Peach) PE=3 SV=1	hypothetical protein PRUPE_ppa011512mg [Prunus persica]
EVM0004289.1	Cellular Component: plant-type cell wall (GO:0009505);;	--	--	--	Uncharacterized protein {ECO:0000313|EMBL:EMJ18803.1} OS=Prunus persica (Peach) PE=4 SV=1	hypothetical protein PRUPE_ppa018156mg [Prunus persica]
EVM0000994.1	Molecular Function: protein serine/threonine phosphatase activity (GO:0004722);; Biological Process: protein dephosphorylation (GO:0006470);; Molecular Function: metal ion binding (GO:0046872);;	K14803|0|pmum:103340309|K14803 protein phosphatase PTC2/3 [EC:3.1.3.16] | (RefSeq) probable protein phosphatase 2C 47	[T]	Signal transduction mechanisms	Uncharacterized protein {ECO:0000313|EMBL:EMJ03347.1} OS=Prunus persica (Peach) PE=4 SV=1	PREDICTED: probable protein phosphatase 2C 47 [Prunus mume]
EVM0005115.1	--	--	--	--	Uncharacterized protein {ECO:0000313|EMBL:EMJ23789.1} OS=Prunus persica (Peach) PE=4 SV=1	hypothetical protein PRUPE_ppa004148mg [Prunus persica]
EVM0018570.1	Molecular Function: DNA binding (GO:0003677);; Cellular Component: nucleus (GO:0005634);; Biological Process: regulation of transcription, DNA-templated (GO:0006355);;	--	--	--	Uncharacterized protein {ECO:0000313|EMBL:EMJ08729.1} OS=Prunus persica (Peach) PE=4 SV=1	hypothetical protein PRUPE_ppa014157mg [Prunus persica]
EVM0021162.1	--	--	--	--	Uncharacterized protein {ECO:0000313|EMBL:EMJ04445.1} OS=Prunus persica (Peach) PE=4 SV=1	hypothetical protein PRUPE_ppa019469mg [Prunus persica]
EVM0000664.1	--	--	--	--	Uncharacterized protein {ECO:0000313|EMBL:EMJ19517.1} OS=Prunus persica (Peach) PE=4 SV=1	hypothetical protein PRUPE_ppa008392mg [Prunus persica]
EVM0020523.1	Molecular Function: galactokinase activity (GO:0004335);; Molecular Function: ATP binding (GO:0005524);; Cellular Component: cytosol (GO:0005829);; Biological Process: galactose metabolic process (GO:0006012);; Cellular Component: plasmodesma (GO:0009506);; Molecular Function: L-arabinokinase activity (GO:0009702);; Biological Process: arabinose metabolic process (GO:0019566);; Biological Process…	K12446|0|pper:PRUPE_ppa000820mg|K12446 L-arabinokinase [EC:2.7.1.46] | (RefSeq) hypothetical protein	[G]	Carbohydrate transport and metabolism	Uncharacterized protein {ECO:0000313|EMBL:EMJ28224.1} OS=Prunus persica (Peach) PE=2 SV=1	hypothetical protein PRUPE_ppa000820mg [Prunus persica]
EVM0025839.1	--	--	--	--	Uncharacterized protein {ECO:0000313|EMBL:EMJ14326.1} (Fragment) OS=Prunus persica (Peach) PE=4 SV=1	PREDICTED: NAC domain-containing protein 66-like [Prunus mume]
EVM0012528.1	--	--	--	--	Uncharacterized protein {ECO:0000313|EMBL:EMJ10739.1} OS=Prunus persica (Peach) PE=4 SV=1	hypothetical protein PRUPE_ppa010753mg [Prunus persica]
EVM0002471.1	--	--	--	--	Uncharacterized protein {ECO:0000313|EMBL:EMJ01255.1} OS=Prunus persica (Peach) PE=4 SV=1	PREDICTED: F-box/kelch-repeat protein At3g06240-like [Prunus mume]
EVM0005219.1	--	K02973|1.39369e-22|gmx:100500013|K02973 small subunit ribosomal protein S23e | (RefSeq) uncharacterized LOC100500013	[J]	Translation, ribosomal structure and biogenesis	Putative uncharacterized protein {ECO:0000313|EMBL:ACU14595.1} OS=Glycine max (Soybean) PE=2 SV=1	uncharacterized protein LOC100500013 [Glycine max]
EVM0023939.1	--	--	--	--	Uncharacterized protein {ECO:0000313|EMBL:EMJ18139.1} OS=Prunus persica (Peach) PE=4 SV=1	hypothetical protein PRUPE_ppa016485mg [Prunus persica]
EVM0003274.1	--	K11446|0|pper:PRUPE_ppa000143mg|K11446 histone demethylase JARID1 [EC:1.14.11.-] | (RefSeq) hypothetical protein	[R]	General function prediction only	Uncharacterized protein {ECO:0000313|EMBL:EMJ11636.1} OS=Prunus persica (Peach) PE=4 SV=1	hypothetical protein PRUPE_ppa000143mg [Prunus persica]
EVM0006404.1	--	--	--	--	Uncharacterized protein {ECO:0000313|EMBL:EMJ18855.1} OS=Prunus persica (Peach) PE=4 SV=1	hypothetical protein PRUPE_ppa000250mg [Prunus persica]
EVM0007904.1	--	--	--	--	Uncharacterized protein {ECO:0000313|EMBL:EMJ11261.1} (Fragment) OS=Prunus persica (Peach) PE=4 SV=1	PREDICTED: putative B3 domain-containing protein At1g78640 [Prunus mume]
EVM0010093.1	Biological Process: very long-chain fatty acid metabolic process (GO:0000038);; Molecular Function: nucleotide binding (GO:0000166);; Molecular Function: iron ion binding (GO:0005506);; Cellular Component: plasma membrane (GO:0005886);; Biological Process: fatty acid biosynthetic process (GO:0006633);; Biological Process: cuticle hydrocarbon biosynthetic process (GO:0006723);; Biological Process:…	--	--	--	Uncharacterized protein {ECO:0000313|EMBL:EMJ23182.1} OS=Prunus persica (Peach) PE=4 SV=1	PREDICTED: protein ECERIFERUM 3 isoform X1 [Prunus mume]
EVM0006374.1	--	--	[R]	General function prediction only	Uncharacterized protein {ECO:0000313|EMBL:EMJ23576.1} OS=Prunus persica (Peach) PE=4 SV=1	PREDICTED: pentatricopeptide repeat-containing protein At5g66520-like [Prunus mume]
EVM0005248.1	Cellular Component: nucleosome (GO:0000786);; Molecular Function: DNA binding (GO:0003677);; Cellular Component: nucleus (GO:0005634);; Biological Process: nucleosome assembly (GO:0006334);; Molecular Function: protein heterodimerization activity (GO:0046982);;	K11251|8.31776e-99|pper:PRUPE_ppa012888mg|K11251 histone H2A | (RefSeq) hypothetical protein	[B]	Chromatin structure and dynamics	Histone H2A {ECO:0000256|RuleBase:RU003556} OS=Prunus persica (Peach) PE=3 SV=1	hypothetical protein PRUPE_ppa012888mg [Prunus persica]
EVM0005589.1	Molecular Function: transferase activity, transferring phosphorus-containing groups (GO:0016772);;	K04733|0|pmum:103332482|K04733 interleukin-1 receptor-associated kinase 4 [EC:2.7.11.1] | (RefSeq) lysM domain receptor-like kinase 3	[T]	Signal transduction mechanisms	Uncharacterized protein {ECO:0000313|EMBL:EMJ20783.1} (Fragment) OS=Prunus persica (Peach) PE=4 SV=1	PREDICTED: lysM domain receptor-like kinase 3 [Prunus mume]
EVM0003904.1	--	--	--	--	Uncharacterized protein {ECO:0000313|EMBL:EMJ09844.1} OS=Prunus persica (Peach) PE=3 SV=1	PREDICTED: probable LRR receptor-like serine/threonine-protein kinase At3g47570 [Prunus mume]
EVM0028931.1	--	--	[T]	Signal transduction mechanisms	Uncharacterized protein {ECO:0000313|EMBL:EMJ02845.1} OS=Prunus persica (Peach) PE=4 SV=1	PREDICTED: auxin-induced in root cultures protein 12 [Prunus mume]
EVM0014220.1	Molecular Function: DNA binding (GO:0003677);; Molecular Function: DNA-binding transcription factor activity (GO:0003700);; Cellular Component: nucleus (GO:0005634);; Biological Process: regulation of transcription, DNA-templated (GO:0006355);; Molecular Function: protein dimerization activity (GO:0046983);;	K09264|1.28055e-146|pmum:103330320|K09264 MADS-box transcription factor, plant | (RefSeq) truncated transcription factor CAULIFLOWER A-like	[K]	Transcription	CAULIFLOWER A-like protein {ECO:0000313|EMBL:AIU94281.1} OS=Prunus pseudocerasus PE=2 SV=1	PREDICTED: truncated transcription factor CAULIFLOWER A-like isoform X2 [Prunus mume]
EVM0027575.1	Molecular Function: L-glutamate transmembrane transporter activity (GO:0005313);; Biological Process: sodium ion transport (GO:0006814);; Cellular Component: chloroplast thylakoid (GO:0009534);; Biological Process: response to nematode (GO:0009624);; Cellular Component: chloroplast envelope (GO:0009941);; Molecular Function: oxaloacetate transmembrane transporter activity (GO:0015131);; Molecular…	--	--	--	Uncharacterized protein {ECO:0000313|EMBL:EMJ00946.1} OS=Prunus persica (Peach) PE=4 SV=1	hypothetical protein PRUPE_ppa003588mg [Prunus persica]
EVM0010319.1	Molecular Function: oxidoreductase activity (GO:0016491);; Biological Process: oxidation-reduction process (GO:0055114);;	--	--	--	Uncharacterized protein {ECO:0000313|EMBL:EMJ02755.1} (Fragment) OS=Prunus persica (Peach) PE=4 SV=1	PREDICTED: uncharacterized protein LOC103334686 [Prunus mume]
EVM0023599.1	Molecular Function: oxygen-dependent protoporphyrinogen oxidase activity (GO:0004729);; Molecular Function: pyridoxamine-phosphate oxidase activity (GO:0004733);; Cellular Component: extracellular region (GO:0005576);; Cellular Component: cytosol (GO:0005829);; Biological Process: porphyrin-containing compound biosynthetic process (GO:0006779);; Biological Process: pyridoxine biosynthetic process…	K00231|0|pper:PRUPE_ppa003752mg|K00231 protoporphyrinogen/coproporphyrinogen III oxidase [EC:1.3.3.4 1.3.3.15] | (RefSeq) hypothetical protein	[H]	Coenzyme transport and metabolism	Uncharacterized protein {ECO:0000313|EMBL:EMJ22672.1} OS=Prunus persica (Peach) PE=4 SV=1	hypothetical protein PRUPE_ppa003752mg [Prunus persica]
EVM0021202.1	--	--	--	--	Uncharacterized protein {ECO:0000313|EMBL:EMJ04389.1} OS=Prunus persica (Peach) PE=4 SV=1	PREDICTED: uncharacterized protein LOC103340920 [Prunus mume]
EVM0023583.1	--	--	--	--	Uncharacterized protein {ECO:0000313|EMBL:EMJ18072.1} OS=Prunus persica (Peach) PE=4 SV=1	hypothetical protein PRUPE_ppa021273mg [Prunus persica]
EVM0007566.1	Molecular Function: tetrahydrofolylpolyglutamate synthase activity (GO:0004326);; Molecular Function: ATP binding (GO:0005524);; Cellular Component: mitochondrial matrix (GO:0005759);; Biological Process: one-carbon metabolic process (GO:0006730);; Biological Process: tetrahydrofolylpolyglutamate biosynthetic process (GO:0046901);;	K01930|0|pmum:103339255|K01930 folylpolyglutamate synthase [EC:6.3.2.17] | (RefSeq) folylpolyglutamate synthase	[H]	Coenzyme transport and metabolism	Uncharacterized protein {ECO:0000313|EMBL:EMJ16601.1} OS=Prunus persica (Peach) PE=4 SV=1	PREDICTED: folylpolyglutamate synthase isoform X1 [Prunus mume]
EVM0006674.2	--	--	--	--	Uncharacterized protein {ECO:0000313|EMBL:EMJ23561.1} OS=Prunus persica (Peach) PE=4 SV=1	PREDICTED: uncharacterized protein At4g15545 isoform X3 [Prunus mume]
EVM0011971.1	--	--	--	--	Uncharacterized protein {ECO:0000313|EMBL:EMJ01406.1} OS=Prunus persica (Peach) PE=4 SV=1	hypothetical protein PRUPE_ppa015782mg [Prunus persica]
EVM0002576.1	--	--	--	--	Uncharacterized protein {ECO:0000313|EMBL:EMJ22967.1} OS=Prunus persica (Peach) PE=4 SV=1	hypothetical protein PRUPE_ppb024553mg [Prunus persica]
EVM0023524.1	--	--	--	--	Uncharacterized protein {ECO:0000313|EMBL:EMJ01417.1} OS=Prunus persica (Peach) PE=4 SV=1	PREDICTED: UPF0690 protein C1orf52 homolog [Prunus mume]
EVM0019871.1	--	--	--	--	Uncharacterized protein {ECO:0000313|EMBL:EMJ07187.1} OS=Prunus persica (Peach) PE=4 SV=1	PREDICTED: uncharacterized protein LOC102613530 [Citrus sinensis]
EVM0011741.1	Molecular Function: binding (GO:0005488);; Molecular Function: kinase activity (GO:0016301);; Biological Process: phosphorylation (GO:0016310);;	K04733|0|pper:PRUPE_ppa002291mg|K04733 interleukin-1 receptor-associated kinase 4 [EC:2.7.11.1] | (RefSeq) hypothetical protein	--	--	Uncharacterized protein {ECO:0000313|EMBL:EMJ21415.1} OS=Prunus persica (Peach) PE=4 SV=1	hypothetical protein PRUPE_ppa002291mg [Prunus persica]
EVM0006981.1	Biological Process: DNA replication initiation (GO:0006270);; Biological Process: premeiotic DNA replication (GO:0006279);; Biological Process: DNA methylation (GO:0006306);; Biological Process: cell proliferation (GO:0008283);; Biological Process: gametophyte development (GO:0048229);; Biological Process: histone H3-K9 methylation (GO:0051567);;	K06628|0|pper:PRUPE_ppa003122mg|K06628 cell division control protein 45 | (RefSeq) hypothetical protein	[L]	Replication, recombination and repair	Uncharacterized protein {ECO:0000313|EMBL:EMJ00961.1} OS=Prunus persica (Peach) PE=4 SV=1	hypothetical protein PRUPE_ppa003122mg [Prunus persica]
EVM0028201.1	--	--	--	--	Uncharacterized protein {ECO:0000313|EMBL:EMJ26698.1} OS=Prunus persica (Peach) PE=4 SV=1	PREDICTED: filament-like plant protein 4 [Prunus mume]
EVM0008855.1	--	K16572|1.91718e-97|pper:PRUPE_ppa021875mg|K16572 gamma-tubulin complex component 5 | (RefSeq) hypothetical protein	[S]	Function unknown	Uncharacterized protein {ECO:0000313|EMBL:EMJ27851.1} OS=Prunus persica (Peach) PE=4 SV=1	hypothetical protein PRUPE_ppa021875mg [Prunus persica]
EVM0007236.1	Molecular Function: carbohydrate binding (GO:0030246);;	--	[S]	Function unknown	Uncharacterized protein {ECO:0000313|EMBL:EMJ27019.1} OS=Prunus persica (Peach) PE=4 SV=1	hypothetical protein PRUPE_ppa011475mg [Prunus persica]
EVM0020276.1	Biological Process: cellular iron ion homeostasis (GO:0006879);; Cellular Component: chloroplast (GO:0009507);; Biological Process: iron-sulfur cluster assembly (GO:0016226);; Biological Process: regulation of response to red or far red light (GO:2000030);;	--	--	--	Uncharacterized protein {ECO:0000313|EMBL:EMJ13580.1} OS=Prunus persica (Peach) PE=4 SV=1	PREDICTED: UPF0051 protein ABCI8, chloroplastic [Prunus mume]
EVM0010972.1	--	--	--	--	Uncharacterized protein {ECO:0000313|EMBL:EMJ08426.1} OS=Prunus persica (Peach) PE=4 SV=1	PREDICTED: uncharacterized protein LOC103337797 [Prunus mume]
EVM0020626.1	--	--	--	--	Uncharacterized protein {ECO:0000313|EMBL:EMJ04640.1} OS=Prunus persica (Peach) PE=4 SV=1	PREDICTED: uncharacterized protein LOC103339132 [Prunus mume]
EVM0026029.1	Molecular Function: oxidoreductase activity (GO:0016491);; Biological Process: oxidation-reduction process (GO:0055114);;	--	[R]	General function prediction only	Uncharacterized protein {ECO:0000313|EMBL:EMJ02767.1} OS=Prunus persica (Peach) PE=4 SV=1	hypothetical protein PRUPE_ppa018280mg [Prunus persica]
EVM0010402.1	Molecular Function: nucleic acid binding (GO:0003676);; Molecular Function: ATP binding (GO:0005524);; Molecular Function: ATP-dependent helicase activity (GO:0008026);; Biological Process: modulation by virus of host morphology or physiology (GO:0019048);;	K12614|0|pper:PRUPE_ppa004633mg|K12614 ATP-dependent RNA helicase DDX6/DHH1 [EC:3.6.4.13] | (RefSeq) hypothetical protein	[A]	RNA processing and modification	Uncharacterized protein {ECO:0000313|EMBL:EMJ21864.1} OS=Prunus persica (Peach) PE=3 SV=1	hypothetical protein PRUPE_ppa004633mg [Prunus persica]
EVM0015936.1	Biological Process: purine nucleobase transport (GO:0006863);; Cellular Component: integral component of membrane (GO:0016021);;	K15280|0|pmum:103328258|K15280 solute carrier family 35, member C2 | (RefSeq) probable sugar phosphate/phosphate translocator At1g06470	[S]	Function unknown	Uncharacterized protein {ECO:0000313|EMBL:ESW18404.1} OS=Phaseolus vulgaris (Kidney bean) PE=4 SV=1	PREDICTED: probable sugar phosphate/phosphate translocator At1g06470 [Prunus mume]
EVM0000295.1	--	--	--	--	Putative uncharacterized protein {ECO:0000313|EMBL:ABJ96376.1} OS=Prunus persica (Peach) PE=4 SV=1	hypothetical protein [Prunus persica]
EVM0002719.1	--	--	--	--	Uncharacterized protein {ECO:0000313|EMBL:EMJ09752.1} (Fragment) OS=Prunus persica (Peach) PE=3 SV=1	PREDICTED: uncharacterized protein LOC103342132 [Prunus mume]
EVM0000515.1	Biological Process: regulation of cyclin-dependent protein serine/threonine kinase activity (GO:0000079);; Cellular Component: nucleus (GO:0005634);; Molecular Function: protein kinase binding (GO:0019901);; Biological Process: cell division (GO:0051301);;	K05868|0|pmum:103334764|K05868 cyclin B | (RefSeq) G2/mitotic-specific cyclin-2-like	[D]	Cell cycle control, cell division, chromosome partitioning	CYC7 {ECO:0000313|EMBL:AET07179.1} OS=Rosa hybrid cultivar PE=2 SV=1	PREDICTED: G2/mitotic-specific cyclin-2-like [Prunus mume]
EVM0009678.1	Biological Process: primary metabolic process (GO:0044238);; Biological Process: cellular macromolecule metabolic process (GO:0044260);; Cellular Component: intracellular part (GO:0044424);;	K12160|1.06174e-38|pmum:103327033|K12160 small ubiquitin-related modifier | (RefSeq) small ubiquitin-related modifier 1-like	[O]	Posttranslational modification, protein turnover, chaperones	Uncharacterized protein {ECO:0000313|EMBL:EMJ25039.1} OS=Prunus persica (Peach) PE=4 SV=1	PREDICTED: small ubiquitin-related modifier 1-like [Prunus mume]
EVM0017013.1	--	--	--	--	Uncharacterized protein {ECO:0000313|EMBL:EMJ24696.1} OS=Prunus persica (Peach) PE=4 SV=1	hypothetical protein PRUPE_ppa011779mg [Prunus persica]
EVM0001947.1	--	K17680|0|pmum:103325299|K17680 twinkle protein [EC:3.6.4.12] | (RefSeq) twinkle homolog protein, chloroplastic/mitochondrial	--	--	Uncharacterized protein {ECO:0000313|EMBL:EMJ15666.1} (Fragment) OS=Prunus persica (Peach) PE=4 SV=1	PREDICTED: twinkle homolog protein, chloroplastic/mitochondrial [Prunus mume]
EVM0000910.1	--	--	[R]	General function prediction only	Putative uncharacterized protein {ECO:0000313|EMBL:CAN78493.1} OS=Vitis vinifera (Grape) PE=4 SV=1	PREDICTED: uncharacterized protein LOC103426835 [Malus domestica]
EVM0023166.1	--	K12837|0|pmum:103340058|K12837 splicing factor U2AF 65 kDa subunit | (RefSeq) splicing factor U2af large subunit B	[A]	RNA processing and modification	Uncharacterized protein {ECO:0000313|EMBL:EMJ04963.1} OS=Prunus persica (Peach) PE=4 SV=1	hypothetical protein PRUPE_ppa003118mg [Prunus persica]
EVM0015768.1	--	--	--	--	--	PREDICTED: uncharacterized protein LOC103959572 [Pyrus x bretschneideri]
EVM0020873.1	Molecular Function: FMN binding (GO:0010181);; Molecular Function: oxidoreductase activity (GO:0016491);; Biological Process: oxidation-reduction process (GO:0055114);;	--	--	--	Uncharacterized protein {ECO:0000313|EMBL:EMJ16723.1} OS=Prunus persica (Peach) PE=4 SV=1	PREDICTED: uncharacterized protein LOC103327414 [Prunus mume]
EVM0008153.1	Molecular Function: nucleotide binding (GO:0000166);; Molecular Function: histone acetyltransferase activity (GO:0004402);; Cellular Component: heterotrimeric G-protein complex (GO:0005834);; Biological Process: histone acetylation (GO:0016573);; Cellular Component: Cul4-RING E3 ubiquitin ligase complex (GO:0080008);;	K12857|0|pmum:103323618|K12857 Prp8 binding protein | (RefSeq) U5 small nuclear ribonucleoprotein 40 kDa protein	[A]	RNA processing and modification	Uncharacterized protein {ECO:0000313|EMBL:EMJ23598.1} OS=Prunus persica (Peach) PE=4 SV=1	PREDICTED: U5 small nuclear ribonucleoprotein 40 kDa protein [Prunus mume]
EVM0013640.1	--	K14012|0|pmum:103329327|K14012 UBX domain-containing protein 1 | (RefSeq) plant UBX domain-containing protein 4	[Y]	Nuclear structure	Uncharacterized protein {ECO:0000313|EMBL:EMJ16634.1} OS=Prunus persica (Peach) PE=4 SV=1	PREDICTED: UBA and UBX domain-containing protein At4g15410 [Prunus mume]
EVM0013559.1	Molecular Function: transferase activity, transferring phosphorus-containing groups (GO:0016772);;	--	[T]	Signal transduction mechanisms	Uncharacterized protein {ECO:0000313|EMBL:EMJ25400.1} OS=Prunus persica (Peach) PE=4 SV=1	PREDICTED: serine/threonine-protein kinase HT1-like [Prunus mume]
EVM0017163.1	--	--	--	--	Uncharacterized protein {ECO:0000313|EMBL:EMJ15953.1} (Fragment) OS=Prunus persica (Peach) PE=3 SV=1	PREDICTED: putative wall-associated receptor kinase-like 16 [Prunus mume]
EVM0021251.1	--	--	--	--	Uncharacterized protein {ECO:0000313|EMBL:EMJ14735.1} OS=Prunus persica (Peach) PE=4 SV=1	hypothetical protein PRUPE_ppa019634mg [Prunus persica]
EVM0010078.1	Biological Process: MAPK cascade (GO:0000165);; Molecular Function: protein serine/threonine kinase activity (GO:0004674);; Biological Process: protein phosphorylation (GO:0006468);;	K04424|0|pmum:103320552|K04424 sterile alpha motif and leucine zipper containing kinase AZK [EC:2.7.11.25] | (RefSeq) serine/threonine-protein kinase EDR1	[T]	Signal transduction mechanisms	Uncharacterized protein {ECO:0000313|EMBL:EMJ26533.1} OS=Prunus persica (Peach) PE=3 SV=1	PREDICTED: serine/threonine-protein kinase EDR1 [Prunus mume]
EVM0028403.1	--	--	--	--	Uncharacterized protein {ECO:0000313|EMBL:EMJ15796.1} OS=Prunus persica (Peach) PE=4 SV=1	hypothetical protein PRUPE_ppa023646mg [Prunus persica]
EVM0019577.1	Cellular Component: cytoplasmic vesicle (GO:0016023);;	--	--	--	Uncharacterized protein {ECO:0000313|EMBL:EMJ28081.1} OS=Prunus persica (Peach) PE=4 SV=1	hypothetical protein PRUPE_ppa016716mg [Prunus persica]
EVM0008282.1	Cellular Component: plasma membrane (GO:0005886);;	--	[OR]	--	Uncharacterized protein {ECO:0000313|EMBL:EMJ13535.1} OS=Prunus persica (Peach) PE=4 SV=1	hypothetical protein PRUPE_ppa014393mg [Prunus persica]
EVM0019350.1	Cellular Component: nucleus (GO:0005634);; Cellular Component: cytosol (GO:0005829);; Molecular Function: hydrolase activity (GO:0016787);;	K07023|2.31573e-176|pper:PRUPE_ppa010557mg|K07023 putative hydrolases of HD superfamily | (RefSeq) hypothetical protein	[R]	General function prediction only	Uncharacterized protein {ECO:0000313|EMBL:EMJ24957.1} OS=Prunus persica (Peach) PE=4 SV=1	hypothetical protein PRUPE_ppa010557mg [Prunus persica]
EVM0017962.1	Molecular Function: transferase activity (GO:0016740);;	K08235|3.89981e-179|pmum:103334295|K08235 xyloglucan:xyloglucosyl transferase [EC:2.4.1.207] | (RefSeq) xyloglucan endotransglucosylase/hydrolase protein 2-like	--	--	Xyloglucan endotransglucosylase/hydrolase {ECO:0000256|RuleBase:RU361120} OS=Prunus persica (Peach) PE=3 SV=1	PREDICTED: xyloglucan endotransglucosylase/hydrolase protein 2-like isoform X2 [Prunus mume]
EVM0024989.1	Molecular Function: succinate-semialdehyde dehydrogenase [NAD(P)+] activity (GO:0009013);; Biological Process: gamma-aminobutyric acid catabolic process (GO:0009450);; Biological Process: oxidation-reduction process (GO:0055114);;	K17761|0|pmum:103325589|K17761 succinate-semialdehyde dehydrogenase, mitochondrial [EC:1.2.1.24] | (RefSeq) succinate-semialdehyde dehydrogenase, mitochondrial	[C]	Energy production and conversion	Uncharacterized protein {ECO:0000313|EMBL:EMJ14941.1} (Fragment) OS=Prunus persica (Peach) PE=3 SV=1	PREDICTED: succinate-semialdehyde dehydrogenase, mitochondrial [Prunus mume]
EVM0021246.1	--	K18811|2.34191e-176|pmum:103320468|K18811 cyclin D5, plant | (RefSeq) cyclin-D5-1-like	[D]	Cell cycle control, cell division, chromosome partitioning	Uncharacterized protein {ECO:0000313|EMBL:EMJ25995.1} OS=Prunus persica (Peach) PE=3 SV=1	PREDICTED: cyclin-D5-1-like [Prunus mume]
EVM0006517.1	--	K10643|0|pmum:103337728|K10643 CCR4-NOT transcription complex subunit 4 [EC:2.3.2.27] | (RefSeq) uncharacterized LOC103337728	[K]	Transcription	Uncharacterized protein {ECO:0000313|EMBL:EMJ07942.1} OS=Prunus persica (Peach) PE=4 SV=1	PREDICTED: uncharacterized protein LOC103337728 isoform X2 [Prunus mume]
EVM0001354.1	--	--	[Q]	Secondary metabolites biosynthesis, transport and catabolism	Uncharacterized protein {ECO:0000313|EMBL:EMJ20203.1} OS=Prunus persica (Peach) PE=3 SV=1	hypothetical protein PRUPE_ppa004199mg [Prunus persica]
EVM0028602.1	Biological Process: very long-chain fatty acid metabolic process (GO:0000038);; Biological Process: phosphatidylglycerol biosynthetic process (GO:0006655);; Cellular Component: chloroplast thylakoid membrane (GO:0009535);; Cellular Component: photosystem II reaction center (GO:0009539);; Cellular Component: chloroplast stroma (GO:0009570);; Cellular Component: photosystem II oxygen evolving compl…	K08903|7.76731e-128|pmum:103334405|K08903 photosystem II 13kDa protein | (RefSeq) photosystem II reaction center PSB28 protein, chloroplastic	--	--	Photosystem II reaction center Psb28 protein {ECO:0000256|RuleBase:RU003509} OS=Prunus persica (Peach) PE=3 SV=1	PREDICTED: photosystem II reaction center PSB28 protein, chloroplastic [Prunus mume]
EVM0010498.1	--	--	--	--	--	PREDICTED: uncharacterized protein LOC103321481 [Prunus mume]
EVM0005063.1	--	--	--	--	Uncharacterized protein {ECO:0000313|EMBL:EMJ01284.1} (Fragment) OS=Prunus persica (Peach) PE=4 SV=1	PREDICTED: uncharacterized protein LOC103340828 isoform X2 [Prunus mume]
EVM0021539.1	--	--	--	--	Uncharacterized protein {ECO:0000313|EMBL:EMJ15981.1} OS=Prunus persica (Peach) PE=4 SV=1	PREDICTED: probable GPI-anchored adhesin-like protein PGA55 [Prunus mume]
EVM0002651.1	Biological Process: metabolic process (GO:0008152);; Molecular Function: glycopeptide alpha-N-acetylgalactosaminidase activity (GO:0033926);;	--	--	--	Uncharacterized protein {ECO:0000313|EMBL:EMJ25201.1} OS=Prunus persica (Peach) PE=4 SV=1	hypothetical protein PRUPE_ppa014917mg [Prunus persica]
EVM0022726.1	Molecular Function: protein serine/threonine kinase activity (GO:0004674);; Molecular Function: ATP binding (GO:0005524);; Biological Process: protein phosphorylation (GO:0006468);; Biological Process: recognition of pollen (GO:0048544);;	--	--	--	Serine/threonine-protein kinase {ECO:0000256|PIRNR:PIRNR000641} OS=Prunus persica (Peach) PE=3 SV=1	hypothetical protein PRUPE_ppa001369mg [Prunus persica]
EVM0021096.1	Biological Process: ubiquitin-dependent protein catabolic process (GO:0006511);; Molecular Function: acid-amino acid ligase activity (GO:0016881);; Biological Process: cellular response to extracellular stimulus (GO:0031668);; Biological Process: cellular response to stress (GO:0033554);; Biological Process: response to chemical (GO:0042221);; Biological Process: cellular biosynthetic process (GO…	--	[O]	Posttranslational modification, protein turnover, chaperones	Uncharacterized protein {ECO:0000313|EMBL:EMJ03669.1} OS=Prunus persica (Peach) PE=4 SV=1	PREDICTED: uncharacterized protein LOC103340339 [Prunus mume]
EVM0026513.1	--	--	--	--	Uncharacterized protein {ECO:0000313|EMBL:EMJ05279.1} OS=Prunus persica (Peach) PE=4 SV=1	PREDICTED: early nodulin-like protein 1 [Prunus mume]
EVM0021130.1	Molecular Function: transferase activity, transferring glycosyl groups (GO:0016757);;	K18819|0|pper:PRUPE_ppa008521mg|K18819 inositol 3-alpha-galactosyltransferase [EC:2.4.1.123] | (RefSeq) hypothetical protein	[G]	Carbohydrate transport and metabolism	Uncharacterized protein {ECO:0000313|EMBL:EMJ23830.1} OS=Prunus persica (Peach) PE=4 SV=1	hypothetical protein PRUPE_ppa008521mg [Prunus persica]
EVM0019853.1	Molecular Function: methyltransferase activity (GO:0008168);; Biological Process: methylation (GO:0032259);;	--	[R]	General function prediction only	Uncharacterized protein {ECO:0000313|EMBL:EMJ27210.1} OS=Prunus persica (Peach) PE=4 SV=1	PREDICTED: putative methyltransferase DDB_G0268948 [Pyrus x bretschneideri]
EVM0015897.1	--	--	[K]	Transcription	Putative high mobility group B protein 11 {ECO:0000313|EMBL:EXB90005.1} OS=Morus notabilis PE=4 SV=1	PREDICTED: putative high mobility group B protein 11 [Prunus mume]
EVM0000321.1	Cellular Component: cytoskeleton (GO:0005856);; Biological Process: phagocytosis (GO:0006909);; Biological Process: toxin catabolic process (GO:0009407);; Biological Process: response to wounding (GO:0009611);; Biological Process: abscisic acid-activated signaling pathway (GO:0009738);; Biological Process: response to cyclopentenone (GO:0010583);; Biological Process: cellular response to phosphat…	--	[S]	Function unknown	Uncharacterized protein {ECO:0000313|EMBL:EMJ03436.1} OS=Prunus persica (Peach) PE=4 SV=1	PREDICTED: ELMO domain-containing protein A isoform X1 [Prunus mume]
EVM0027866.1	Biological Process: defense response (GO:0006952);; Biological Process: signal transduction (GO:0007165);; Molecular Function: ADP binding (GO:0043531);;	--	--	--	Uncharacterized protein {ECO:0000313|EMBL:EMJ08030.1} OS=Prunus persica (Peach) PE=4 SV=1	hypothetical protein PRUPE_ppa026962mg [Prunus persica]
EVM0021500.1	--	--	--	--	Uncharacterized protein {ECO:0000313|EMBL:EMJ14223.1} OS=Prunus persica (Peach) PE=4 SV=1	PREDICTED: uncharacterized protein LOC103326041 [Prunus mume]
EVM0026036.1	--	--	--	--	Uncharacterized protein {ECO:0000313|EMBL:EMJ11900.1} (Fragment) OS=Prunus persica (Peach) PE=4 SV=1	PREDICTED: uncharacterized protein LOC103342211 [Prunus mume]
EVM0024478.1	--	--	--	--	Uncharacterized protein {ECO:0000313|EMBL:EMJ02764.1} (Fragment) OS=Prunus persica (Peach) PE=4 SV=1	hypothetical protein PRUPE_ppa018158mg, partial [Prunus persica]
EVM0004780.1	--	--	[O]	Posttranslational modification, protein turnover, chaperones	Uncharacterized protein {ECO:0000313|EMBL:EMJ19384.1} OS=Prunus persica (Peach) PE=4 SV=1	PREDICTED: RING-H2 finger protein ATL52-like [Prunus mume]
EVM0028737.1	--	--	--	--	Uncharacterized protein {ECO:0000313|EMBL:EMJ03688.1} OS=Prunus persica (Peach) PE=4 SV=1	PREDICTED: uncharacterized protein LOC103339528 [Prunus mume]
EVM0022575.1	Cellular Component: chloroplast (GO:0009507);; Biological Process: response to blue light (GO:0009637);; Biological Process: photosynthesis, light harvesting (GO:0009765);; Biological Process: response to far red light (GO:0010218);; Biological Process: myo-inositol hexakisphosphate biosynthetic process (GO:0010264);; Biological Process: chlorophyll catabolic process (GO:0015996);; Cellular Compo…	K14172|0|pper:PRUPE_ppa008546mg|K14172 light-harvesting complex II chlorophyll a/b binding protein 7 | (RefSeq) hypothetical protein	--	--	Uncharacterized protein {ECO:0000313|EMBL:EMJ10548.1} OS=Prunus persica (Peach) PE=4 SV=1	hypothetical protein PRUPE_ppa008546mg [Prunus persica]
EVM0007768.1	--	--	--	--	Uncharacterized protein {ECO:0000313|EMBL:EMJ18685.1} OS=Prunus persica (Peach) PE=4 SV=1	hypothetical protein PRUPE_ppb013748mg [Prunus persica]
EVM0026670.1	--	--	[K]	Transcription	Uncharacterized protein {ECO:0000313|EMBL:EMJ16940.1} OS=Prunus persica (Peach) PE=4 SV=1	hypothetical protein PRUPE_ppa009171mg [Prunus persica]
EVM0020288.1	Molecular Function: cGMP-dependent protein kinase activity (GO:0004692);; Molecular Function: ion channel activity (GO:0005216);; Molecular Function: calmodulin binding (GO:0005516);; Molecular Function: ATP binding (GO:0005524);; Biological Process: protein phosphorylation (GO:0006468);; Biological Process: ion transport (GO:0006811);; Biological Process: plant-type cell wall modification (GO:00…	K05391|0|pmum:103328178|K05391 cyclic nucleotide gated channel, other eukaryote | (RefSeq) putative cyclic nucleotide-gated ion channel 8	[PT]	--	Uncharacterized protein {ECO:0000313|EMBL:EMJ17703.1} OS=Prunus persica (Peach) PE=4 SV=1	PREDICTED: putative cyclic nucleotide-gated ion channel 8 [Prunus mume]
EVM0000824.1	--	--	--	--	Uncharacterized protein {ECO:0000313|EMBL:EMJ07747.1} (Fragment) OS=Prunus persica (Peach) PE=4 SV=1	hypothetical protein PRUPE_ppa018878mg, partial [Prunus persica]
EVM0023860.1	--	--	--	--	Uncharacterized protein {ECO:0000313|EMBL:KGN64107.1} OS=Cucumis sativus (Cucumber) PE=4 SV=1	hypothetical protein Csa_1G042190 [Cucumis sativus]
EVM0014572.1	Biological Process: double-strand break repair via homologous recombination (GO:0000724);; Cellular Component: nuclear chromatin (GO:0000790);; Molecular Function: DNA binding (GO:0003677);; Biological Process: DNA replication (GO:0006260);; Biological Process: mitotic recombination (GO:0006312);; Biological Process: sister chromatid cohesion (GO:0007062);; Biological Process: reciprocal meiotic …	K07466|0|pper:PRUPE_ppa002611mg|K07466 replication factor A1 | (RefSeq) hypothetical protein	[L]	Replication, recombination and repair	Uncharacterized protein {ECO:0000313|EMBL:EMJ03133.1} OS=Prunus persica (Peach) PE=4 SV=1	hypothetical protein PRUPE_ppa002611mg [Prunus persica]
EVM0009305.1	Cellular Component: plasma membrane (GO:0005886);; Molecular Function: kinase activity (GO:0016301);; Biological Process: phosphorylation (GO:0016310);;	--	[R]	General function prediction only	Uncharacterized protein {ECO:0000313|EMBL:EMJ06902.1} OS=Prunus persica (Peach) PE=4 SV=1	hypothetical protein PRUPE_ppa009836mg [Prunus persica]
EVM0018118.7	--	--	[TR]	--	Uncharacterized protein {ECO:0000313|EMBL:EMJ15120.1} OS=Prunus persica (Peach) PE=4 SV=1	hypothetical protein PRUPE_ppa009826mg [Prunus persica]
EVM0018399.1	--	K14432|0|pmum:103333085|K14432 ABA responsive element binding factor | (RefSeq) ABSCISIC ACID-INSENSITIVE 5-like protein 3	--	--	Uncharacterized protein {ECO:0000313|EMBL:EMJ25945.1} OS=Prunus persica (Peach) PE=4 SV=1	PREDICTED: ABSCISIC ACID-INSENSITIVE 5-like protein 3 [Prunus mume]
EVM0006848.1	--	--	--	--	Uncharacterized protein {ECO:0000313|EMBL:EOY02186.1} OS=Theobroma cacao (Cacao) PE=4 SV=1	Uncharacterized protein TCM_011894 [Theobroma cacao]
EVM0023887.1	--	--	[O]	Posttranslational modification, protein turnover, chaperones	Uncharacterized protein {ECO:0000313|EMBL:EMJ11567.1} OS=Prunus persica (Peach) PE=3 SV=1	hypothetical protein PRUPE_ppa001321mg [Prunus persica]
EVM0003682.1	Molecular Function: DNA binding (GO:0003677);; Molecular Function: chromatin binding (GO:0003682);; Molecular Function: DNA-binding transcription factor activity (GO:0003700);; Biological Process: regulation of transcription, DNA-templated (GO:0006355);; Biological Process: N-terminal protein myristoylation (GO:0006499);; Biological Process: fatty acid beta-oxidation (GO:0006635);; Biological Pro…	--	--	--	Uncharacterized protein {ECO:0000313|EMBL:EMJ12872.1} OS=Prunus persica (Peach) PE=4 SV=1	PREDICTED: protein PHR1-LIKE 1 isoform X1 [Prunus mume]
EVM0017879.1	--	--	--	--	Uncharacterized protein {ECO:0000313|EMBL:EMJ27929.1} OS=Prunus persica (Peach) PE=4 SV=1	PREDICTED: GDSL esterase/lipase At4g16230-like [Prunus mume]
EVM0026692.1	Molecular Function: calcium ion binding (GO:0005509);;	--	[S]	Function unknown	Uncharacterized protein {ECO:0000313|EMBL:EMJ03334.1} OS=Prunus persica (Peach) PE=4 SV=1	hypothetical protein PRUPE_ppa006171mg [Prunus persica]
EVM0012581.1	Molecular Function: catalytic activity (GO:0003824);;	K16240|0|pper:PRUPE_ppa014569mg|K16240 protein suppressor of PHYA-105 1 | (RefSeq) hypothetical protein	--	--	Uncharacterized protein {ECO:0000313|EMBL:EMJ19874.1} OS=Prunus persica (Peach) PE=4 SV=1	hypothetical protein PRUPE_ppa014569mg [Prunus persica]
EVM0018286.1	--	--	--	--	Uncharacterized protein {ECO:0000313|EMBL:EMJ27563.1} OS=Prunus persica (Peach) PE=4 SV=1	PREDICTED: F-box protein FBW2-like [Prunus mume]
EVM0001154.1	--	--	--	--	Putative uncharacterized protein {ECO:0000313|EMBL:CCB50524.1} OS=Vitis vinifera (Grape) PE=4 SV=1	PREDICTED: uncharacterized protein LOC103318923 isoform X3 [Prunus mume]
EVM0016458.1	--	--	[R]	General function prediction only	Uncharacterized protein {ECO:0000313|EMBL:EMJ09474.1} OS=Prunus persica (Peach) PE=4 SV=1	PREDICTED: receptor-like protein 12 [Prunus mume]
EVM0006005.1	--	K04733|0|pmum:103336285|K04733 interleukin-1 receptor-associated kinase 4 [EC:2.7.11.1] | (RefSeq) cysteine-rich receptor-like protein kinase 10	--	--	Uncharacterized protein {ECO:0000313|EMBL:EMJ02686.1} (Fragment) OS=Prunus persica (Peach) PE=3 SV=1	PREDICTED: cysteine-rich receptor-like protein kinase 10 [Prunus mume]
EVM0027700.1	Biological Process: metabolic process (GO:0008152);; Molecular Function: zinc ion binding (GO:0008270);; Molecular Function: hydrolase activity (GO:0016787);;	K15441|1.84594e-125|pmum:103323649|K15441 tRNA-specific adenosine deaminase 2 [EC:3.5.4.-] | (RefSeq) tRNA-specific adenosine deaminase 2	[F]	Nucleotide transport and metabolism	Uncharacterized protein {ECO:0000313|EMBL:EMJ28377.1} OS=Prunus persica (Peach) PE=4 SV=1	PREDICTED: tRNA-specific adenosine deaminase 2 [Prunus mume]
EVM0008575.1	--	--	--	--	Predicted protein {ECO:0000313|EMBL:CBL94164.1} OS=Malus domestica (Apple) PE=4 SV=1	PREDICTED: uncharacterized protein LOC103428832 [Malus domestica]
EVM0009384.1	--	--	--	--	Uncharacterized protein {ECO:0000313|EMBL:EMJ20358.1} OS=Prunus persica (Peach) PE=4 SV=1	hypothetical protein PRUPE_ppa016330mg [Prunus persica]
EVM0009494.1	--	K04683|0|pper:PRUPE_ppa021369mg|K04683 transcription factor Dp-1 | (RefSeq) hypothetical protein	[K]	Transcription	Uncharacterized protein {ECO:0000313|EMBL:EMJ09809.1} OS=Prunus persica (Peach) PE=3 SV=1	hypothetical protein PRUPE_ppa021369mg [Prunus persica]
EVM0020956.1	Molecular Function: monooxygenase activity (GO:0004497);; Molecular Function: iron ion binding (GO:0005506);; Molecular Function: electron transfer activity (GO:0009055);; Molecular Function: oxidoreductase activity, acting on paired donors, with incorporation or reduction of molecular oxygen (GO:0016705);; Molecular Function: oxygen binding (GO:0019825);; Molecular Function: heme binding (GO:002…	--	[QI]	--	Uncharacterized protein {ECO:0000313|EMBL:EMJ09973.1} OS=Prunus persica (Peach) PE=3 SV=1	hypothetical protein PRUPE_ppa023623mg [Prunus persica]
EVM0005824.1	--	--	--	--	Uncharacterized protein {ECO:0000313|EMBL:EMJ07436.1} OS=Prunus persica (Peach) PE=4 SV=1	hypothetical protein PRUPE_ppa015480mg [Prunus persica]
EVM0008514.1	Cellular Component: nucleus (GO:0005634);; Biological Process: autophagy (GO:0006914);; Molecular Function: microtubule binding (GO:0008017);; Biological Process: fatty acid catabolic process (GO:0009062);;	K08341|3.50786e-18|pper:PRUPE_ppa022704mg|K08341 GABA(A) receptor-associated protein | (RefSeq) hypothetical protein	[Z]	Cytoskeleton	Autophagy-related protein {ECO:0000256|RuleBase:RU004384} (Fragment) OS=Prunus persica (Peach) PE=3 SV=1	hypothetical protein PRUPE_ppa022704mg, partial [Prunus persica]
EVM0014887.1	--	--	--	--	Uncharacterized protein {ECO:0000313|EMBL:EMJ21265.1} OS=Prunus persica (Peach) PE=4 SV=1	PREDICTED: uncharacterized protein LOC103332636 [Prunus mume]
EVM0010597.1	--	--	--	--	Uncharacterized protein {ECO:0000313|EMBL:EMJ05968.1} OS=Prunus persica (Peach) PE=4 SV=1	PREDICTED: cingulin-like [Prunus mume]
EVM0024410.1	--	--	--	--	Uncharacterized protein {ECO:0000313|EMBL:EMJ15154.1} OS=Prunus persica (Peach) PE=4 SV=1	PREDICTED: uncharacterized protein LOC103324374 [Prunus mume]
EVM0000734.1	--	--	[R]	General function prediction only	Uncharacterized protein {ECO:0000313|EMBL:EMJ07962.1} OS=Prunus persica (Peach) PE=4 SV=1	PREDICTED: pentatricopeptide repeat-containing protein At3g53360, mitochondrial [Prunus mume]
EVM0004495.1	Cellular Component: plasma membrane (GO:0005886);;	--	--	--	Uncharacterized protein {ECO:0000313|EMBL:EMJ09705.1} OS=Prunus persica (Peach) PE=4 SV=1	PREDICTED: uncharacterized protein LOC103326070 [Prunus mume]
EVM0007324.1	Molecular Function: phosphoprotein phosphatase activity (GO:0004721);; Biological Process: response to stress (GO:0006950);; Biological Process: signal transduction (GO:0007165);; Biological Process: response to abiotic stimulus (GO:0009628);; Biological Process: stomatal complex development (GO:0010374);;	--	[T]	Signal transduction mechanisms	Uncharacterized protein {ECO:0000313|EMBL:EMJ21601.1} OS=Prunus persica (Peach) PE=3 SV=1	hypothetical protein PRUPE_ppa007366mg [Prunus persica]
EVM0015722.1	--	K20986|3.30438e-91|pper:PRUPE_ppa023867mg|K20986 geranyl diphosphate phosphohydrolase [EC:3.6.1.68] | (RefSeq) hypothetical protein	--	--	Uncharacterized protein {ECO:0000313|EMBL:EMJ27780.1} OS=Prunus persica (Peach) PE=3 SV=1	hypothetical protein PRUPE_ppa023867mg [Prunus persica]
EVM0001558.1	--	--	--	--	Uncharacterized protein {ECO:0000313|EMBL:EMJ22406.1} OS=Prunus persica (Peach) PE=4 SV=1	hypothetical protein PRUPE_ppa026245mg [Prunus persica]
EVM0006075.1	Biological Process: amino acid transmembrane transport (GO:0003333);; Cellular Component: vacuolar membrane (GO:0005774);; Biological Process: fatty acid beta-oxidation (GO:0006635);; Molecular Function: basic amino acid transmembrane transporter activity (GO:0015326);; Cellular Component: integral component of membrane (GO:0016021);; Biological Process: protein import into peroxisome matrix (GO:…	K03294|0|pper:PRUPE_ppa003498mg|K03294 basic amino acid/polyamine antiporter, APA family | (RefSeq) hypothetical protein	[E]	Amino acid transport and metabolism	Uncharacterized protein {ECO:0000313|EMBL:EMJ06087.1} OS=Prunus persica (Peach) PE=4 SV=1	hypothetical protein PRUPE_ppa003498mg [Prunus persica]
EVM0012012.1	Biological Process: metabolic process (GO:0008152);; Cellular Component: chloroplast (GO:0009507);; Biological Process: regulation of biological process (GO:0050789);;	K03671|4.05017e-102|pper:PRUPE_ppa020121mg|K03671 thioredoxin 1 | (RefSeq) hypothetical protein	[O]	Posttranslational modification, protein turnover, chaperones	Uncharacterized protein {ECO:0000313|EMBL:EMJ00161.1} (Fragment) OS=Prunus persica (Peach) PE=4 SV=1	hypothetical protein PRUPE_ppa020121mg, partial [Prunus persica]
EVM0014087.1	--	--	--	--	Uncharacterized protein {ECO:0000313|EMBL:EMJ04021.1} OS=Prunus persica (Peach) PE=4 SV=1	hypothetical protein PRUPE_ppa014276mg [Prunus persica]
EVM0016493.1	Molecular Function: DNA binding (GO:0003677);; Molecular Function: chromatin binding (GO:0003682);;	K09422|0|pmum:103326827|K09422 myb proto-oncogene protein, plant | (RefSeq) transcription factor MYB46	[K]	Transcription	Uncharacterized protein {ECO:0000313|EMBL:EMJ12962.1} OS=Prunus persica (Peach) PE=4 SV=1	PREDICTED: transcription factor MYB46 [Prunus mume]
EVM0018102.1	Molecular Function: triose-phosphate isomerase activity (GO:0004807);; Biological Process: glycolytic process (GO:0006096);;	K01803|6.2357e-37|pper:PRUPE_ppa010323mg|K01803 triosephosphate isomerase (TIM) [EC:5.3.1.1] | (RefSeq) hypothetical protein	[G]	Carbohydrate transport and metabolism	Triosephosphate isomerase {ECO:0000256|RuleBase:RU000517} OS=Prunus persica (Peach) PE=3 SV=1	hypothetical protein PRUPE_ppa010323mg [Prunus persica]
EVM0026126.1	--	--	[P]	Inorganic ion transport and metabolism	Uncharacterized protein {ECO:0000313|EMBL:EMJ26708.1} OS=Prunus persica (Peach) PE=4 SV=1	PREDICTED: calcium uptake protein 1, mitochondrial [Prunus mume]
EVM0023259.1	Molecular Function: structural constituent of ribosome (GO:0003735);; Cellular Component: cell wall (GO:0005618);; Cellular Component: plasma membrane (GO:0005886);; Biological Process: translation (GO:0006412);; Cellular Component: cytosolic small ribosomal subunit (GO:0022627);;	K02979|6.13251e-39|pper:PRUPE_ppa014541mg|K02979 small subunit ribosomal protein S28e | (RefSeq) hypothetical protein	[J]	Translation, ribosomal structure and biogenesis	Uncharacterized protein {ECO:0000313|EMBL:EMJ04036.1} OS=Prunus persica (Peach) PE=2 SV=1	hypothetical protein PRUPE_ppa014541mg [Prunus persica]
EVM0012504.1	--	K04733|0|pper:PRUPE_ppa025607mg|K04733 interleukin-1 receptor-associated kinase 4 [EC:2.7.11.1] | (RefSeq) hypothetical protein	--	--	Uncharacterized protein {ECO:0000313|EMBL:EMJ12325.1} OS=Prunus persica (Peach) PE=4 SV=1	hypothetical protein PRUPE_ppa025607mg [Prunus persica]
EVM0001263.1	--	--	--	--	Uncharacterized protein {ECO:0000313|EMBL:EMJ06531.1} OS=Prunus persica (Peach) PE=4 SV=1	PREDICTED: probable membrane-associated kinase regulator 4 [Prunus mume]
EVM0010436.3	Molecular Function: structural constituent of ribosome (GO:0003735);; Cellular Component: mitochondrion (GO:0005739);; Biological Process: translation (GO:0006412);; Cellular Component: chloroplast (GO:0009507);; Cellular Component: small ribosomal subunit (GO:0015935);; Molecular Function: rRNA binding (GO:0019843);;	--	[J]	Translation, ribosomal structure and biogenesis	Uncharacterized protein {ECO:0000313|EMBL:KCW76062.1} (Fragment) OS=Eucalyptus grandis (Flooded gum) PE=3 SV=1	PREDICTED: ribosomal protein S19, mitochondrial-like [Fragaria vesca subsp. vesca]
EVM0008858.1	--	--	--	--	Uncharacterized protein {ECO:0000313|EMBL:EMJ02337.1} (Fragment) OS=Prunus persica (Peach) PE=4 SV=1	hypothetical protein PRUPE_ppa016432mg, partial [Prunus persica]
EVM0012008.1	Molecular Function: NADH dehydrogenase activity (GO:0003954);; Molecular Function: flavin adenine dinucleotide binding (GO:0050660);; Biological Process: oxidation-reduction process (GO:0055114);;	K17872|0|pper:PRUPE_ppa003934mg|K17872 NADH:ubiquinone reductase (non-electrogenic) [EC:1.6.5.9] | (RefSeq) hypothetical protein	[C]	Energy production and conversion	Uncharacterized protein {ECO:0000313|EMBL:EMJ11080.1} OS=Prunus persica (Peach) PE=4 SV=1	hypothetical protein PRUPE_ppa003934mg [Prunus persica]
EVM0010039.1	--	--	--	--	Uncharacterized protein {ECO:0000313|EMBL:EMJ00916.1} OS=Prunus persica (Peach) PE=4 SV=1	PREDICTED: uncharacterized protein LOC103336054 [Prunus mume]
EVM0005373.1	--	--	--	--	Putative TNP2-like transposon protein {ECO:0000313|EMBL:AAC97237.1} OS=Arabidopsis thaliana (Mouse-ear cress) PE=4 SV=1	PREDICTED: uncharacterized protein LOC101306728 [Fragaria vesca subsp. vesca]
EVM0008329.1	--	--	[R]	General function prediction only	Uncharacterized protein {ECO:0000313|EMBL:EMJ24444.1} OS=Prunus persica (Peach) PE=3 SV=1	PREDICTED: sugar transport protein 13-like [Prunus mume]
EVM0012462.1	--	--	--	--	Uncharacterized protein {ECO:0000313|EMBL:EMJ00489.1} OS=Prunus persica (Peach) PE=4 SV=1	hypothetical protein PRUPE_ppa022957mg [Prunus persica]
EVM0005107.1	Molecular Function: DNA binding (GO:0003677);; Molecular Function: DNA-binding transcription factor activity (GO:0003700);; Cellular Component: nucleus (GO:0005634);; Biological Process: regulation of transcription, DNA-templated (GO:0006355);;	K09286|4.63823e-113|pper:PRUPE_ppa012516mg|K09286 EREBP-like factor | (RefSeq) hypothetical protein	--	--	Uncharacterized protein {ECO:0000313|EMBL:EMJ07233.1} OS=Prunus persica (Peach) PE=4 SV=1	hypothetical protein PRUPE_ppa012516mg [Prunus persica]
EVM0002917.1	--	--	--	--	Uncharacterized protein {ECO:0000313|EMBL:EMJ05590.1} OS=Prunus persica (Peach) PE=4 SV=1	hypothetical protein PRUPE_ppa006879mg [Prunus persica]
EVM0004837.1	Molecular Function: metal ion binding (GO:0046872);;	--	--	--	Uncharacterized protein {ECO:0000313|EMBL:EMJ22993.1} OS=Prunus persica (Peach) PE=4 SV=1	hypothetical protein PRUPE_ppa004764mg [Prunus persica]
EVM0021043.1	Molecular Function: nucleic acid binding (GO:0003676);; Molecular Function: zinc ion binding (GO:0008270);; Biological Process: post-embryonic development (GO:0009791);; Biological Process: DNA integration (GO:0015074);; Biological Process: reproductive structure development (GO:0048608);;	--	[R]	General function prediction only	Putative uncharacterized protein {ECO:0000313|EMBL:CAN83275.1} OS=Vitis vinifera (Grape) PE=4 SV=1	hypothetical protein VITISV_026335 [Vitis vinifera]
EVM0004666.1	--	--	--	--	Uncharacterized protein {ECO:0000313|EMBL:EMJ27921.1} (Fragment) OS=Prunus persica (Peach) PE=4 SV=1	hypothetical protein PRUPE_ppa019721mg, partial [Prunus persica]
EVM0005499.1	--	--	[PT]	--	Uncharacterized protein {ECO:0000313|EMBL:EMJ14439.1} OS=Prunus persica (Peach) PE=4 SV=1	PREDICTED: cyclic nucleotide-gated ion channel 1-like [Prunus mume]
EVM0022906.1	--	--	--	--	Uncharacterized protein {ECO:0000313|EMBL:EMJ08807.1} OS=Prunus persica (Peach) PE=4 SV=1	hypothetical protein PRUPE_ppa018906mg [Prunus persica]
EVM0028627.1	Biological Process: gibberellin biosynthetic process (GO:0009686);; Biological Process: gibberellic acid mediated signaling pathway (GO:0009740);; Cellular Component: membrane (GO:0016020);;	--	[R]	General function prediction only	Uncharacterized protein {ECO:0000313|EMBL:EMJ21568.1} OS=Prunus persica (Peach) PE=4 SV=1	hypothetical protein PRUPE_ppa017744mg [Prunus persica]
EVM0020524.1	Molecular Function: monooxygenase activity (GO:0004497);; Molecular Function: iron ion binding (GO:0005506);; Molecular Function: electron transfer activity (GO:0009055);; Molecular Function: oxidoreductase activity, acting on paired donors, with incorporation or reduction of molecular oxygen (GO:0016705);; Molecular Function: heme binding (GO:0020037);; Biological Process: oxidation-reduction pr…	K20617|0|pmum:103337960|K20617 cytochrome P450 family 71 subfamily A | (RefSeq) CYP71AP13, p450; cytochrome P450 71A1-like	[Q]	Secondary metabolites biosynthesis, transport and catabolism	Cytochrome P450 71AP13 {ECO:0000313|EMBL:BAP15885.1} OS=Prunus mume (Japanese apricot) PE=2 SV=1	PREDICTED: cytochrome P450 71A1-like [Prunus mume]
EVM0022800.1	Molecular Function: metal ion binding (GO:0046872);;	--	[O]	Posttranslational modification, protein turnover, chaperones	Uncharacterized protein {ECO:0000313|EMBL:EMJ19685.1} OS=Prunus persica (Peach) PE=4 SV=1	hypothetical protein PRUPE_ppa012075mg [Prunus persica]
EVM0011533.1	Molecular Function: protein serine/threonine kinase activity (GO:0004674);; Molecular Function: ATP binding (GO:0005524);; Biological Process: protein phosphorylation (GO:0006468);;	--	[R]	General function prediction only	Uncharacterized protein {ECO:0000313|EMBL:EMJ09512.1} OS=Prunus persica (Peach) PE=4 SV=1	hypothetical protein PRUPE_ppa003043mg [Prunus persica]
EVM0027473.1	Molecular Function: nucleic acid binding (GO:0003676);; Biological Process: DNA metabolic process (GO:0006259);;	--	[R]	General function prediction only	Uncharacterized protein {ECO:0000313|EMBL:EMJ01412.1} OS=Prunus persica (Peach) PE=4 SV=1	hypothetical protein PRUPE_ppa015697mg [Prunus persica]
EVM0015472.1	--	--	--	--	Uncharacterized protein {ECO:0000313|EMBL:EMJ25094.1} OS=Prunus persica (Peach) PE=4 SV=1	hypothetical protein PRUPE_ppa010880mg [Prunus persica]
EVM0018240.1	Biological Process: cellular metabolic process (GO:0044237);; Molecular Function: dihydrokaempferol 4-reductase activity (GO:0045552);; Molecular Function: coenzyme binding (GO:0050662);; Biological Process: oxidation-reduction process (GO:0055114);;	--	[V]	Defense mechanisms	Uncharacterized protein {ECO:0000313|EMBL:EMJ20923.1} OS=Prunus persica (Peach) PE=4 SV=1	hypothetical protein PRUPE_ppa025960mg [Prunus persica]
EVM0020358.1	--	--	--	--	--	PREDICTED: uncharacterized protein LOC103962356 [Pyrus x bretschneideri]
EVM0022164.1	Biological Process: xylem development (GO:0010089);; Biological Process: cell wall macromolecule metabolic process (GO:0044036);;	--	--	--	Uncharacterized protein {ECO:0000313|EMBL:EMJ13344.1} OS=Prunus persica (Peach) PE=4 SV=1	PREDICTED: LOB domain-containing protein 4 [Prunus mume]
EVM0002948.1	--	--	--	--	Uncharacterized protein {ECO:0000313|EMBL:EMJ04217.1} OS=Prunus persica (Peach) PE=4 SV=1	hypothetical protein PRUPE_ppa017938mg [Prunus persica]
EVM0009855.1	Cellular Component: plasma membrane (GO:0005886);; Molecular Function: polyneuridine-aldehyde esterase activity (GO:0050529);;	--	--	--	Uncharacterized protein {ECO:0000313|EMBL:EMJ23608.1} OS=Prunus persica (Peach) PE=4 SV=1	hypothetical protein PRUPE_ppa008152mg [Prunus persica]
EVM0029093.1	--	--	[R]	General function prediction only	Uncharacterized protein {ECO:0000313|EMBL:KDP36856.1} OS=Jatropha curcas (Barbados nut) PE=4 SV=1	PREDICTED: pentatricopeptide repeat-containing protein At2g33680 [Prunus mume]
EVM0002460.1	Molecular Function: nucleic acid binding (GO:0003676);; Molecular Function: exonuclease activity (GO:0004527);; Cellular Component: cytoplasm (GO:0005737);; Biological Process: nucleotide biosynthetic process (GO:0009165);;	K18327|0|pper:PRUPE_ppa010165mg|K18327 RNA exonuclease 4 [EC:3.1.-.-] | (RefSeq) hypothetical protein	[L]	Replication, recombination and repair	Uncharacterized protein {ECO:0000313|EMBL:EMJ13075.1} OS=Prunus persica (Peach) PE=4 SV=1	hypothetical protein PRUPE_ppa010165mg [Prunus persica]
EVM0016971.1	--	K04733|0|pmum:103331234|K04733 interleukin-1 receptor-associated kinase 4 [EC:2.7.11.1] | (RefSeq) rust resistance kinase Lr10-like	[T]	Signal transduction mechanisms	Uncharacterized protein {ECO:0000313|EMBL:EMJ21756.1} OS=Prunus persica (Peach) PE=3 SV=1	PREDICTED: probable receptor-like protein kinase At5g39020 [Prunus mume]
EVM0012387.1	--	--	[R]	General function prediction only	Uncharacterized protein {ECO:0000313|EMBL:EMJ14396.1} OS=Prunus persica (Peach) PE=4 SV=1	PREDICTED: receptor-like protein 12 [Prunus mume]
EVM0017694.1	Biological Process: positive regulation of cell proliferation (GO:0008284);; Biological Process: embryo development ending in seed dormancy (GO:0009793);;	--	--	--	Uncharacterized protein {ECO:0000313|EMBL:EMJ00931.1} OS=Prunus persica (Peach) PE=4 SV=1	PREDICTED: cingulin isoform X3 [Prunus mume]
EVM0024199.1	Molecular Function: protein kinase C binding (GO:0005080);; Cellular Component: peroxisome (GO:0005777);; Cellular Component: plasma membrane (GO:0005886);; Biological Process: sulfur compound metabolic process (GO:0006790);; Molecular Function: zinc ion binding (GO:0008270);; Biological Process: purine ribonucleotide metabolic process (GO:0009150);; Molecular Function: adenylylsulfatase activity…	K02503|1.99288e-110|pmum:103339101|K02503 histidine triad (HIT) family protein | (RefSeq) 14 kDa zinc-binding protein	[T]	Signal transduction mechanisms	Uncharacterized protein {ECO:0000313|EMBL:EMJ03899.1} OS=Prunus persica (Peach) PE=4 SV=1	PREDICTED: 14 kDa zinc-binding protein [Prunus mume]
EVM0008750.1	Biological Process: double-strand break repair via homologous recombination (GO:0000724);; Cellular Component: Smc5-Smc6 complex (GO:0030915);;	--	[BDL]	--	Uncharacterized protein {ECO:0000313|EMBL:EMJ21787.1} OS=Prunus persica (Peach) PE=4 SV=1	hypothetical protein PRUPE_ppa000655mg [Prunus persica]
EVM0010292.1	--	--	--	--	Uncharacterized protein {ECO:0000313|EMBL:EMJ27935.1} OS=Prunus persica (Peach) PE=4 SV=1	hypothetical protein PRUPE_ppa025407mg [Prunus persica]
EVM0000379.1	--	--	--	--	Uncharacterized protein {ECO:0000313|EMBL:EMJ04583.1} OS=Prunus persica (Peach) PE=4 SV=1	PREDICTED: putative protein TPRXL [Prunus mume]
EVM0019619.1	--	--	--	--	Uncharacterized protein {ECO:0000313|EMBL:EMJ22245.1} OS=Prunus persica (Peach) PE=4 SV=1	PREDICTED: WRKY transcription factor 55 [Prunus mume]
EVM0000562.1	--	--	--	--	Uncharacterized protein {ECO:0000313|EMBL:EMJ15304.1} (Fragment) OS=Prunus persica (Peach) PE=4 SV=1	hypothetical protein PRUPE_ppa017040mg, partial [Prunus persica]
EVM0005026.1	Molecular Function: hydrolase activity, hydrolyzing O-glycosyl compounds (GO:0004553);; Biological Process: carbohydrate metabolic process (GO:0005975);;	K01179|0|pmum:103331410|K01179 endoglucanase [EC:3.2.1.4] | (RefSeq) endoglucanase 14-like	--	--	Endoglucanase {ECO:0000256|RuleBase:RU361166} (Fragment) OS=Prunus persica (Peach) PE=3 SV=1	PREDICTED: endoglucanase 14-like [Prunus mume]
EVM0010012.1	Cellular Component: nucleus (GO:0005634);; Cellular Component: plastid (GO:0009536);; Molecular Function: indole-3-acetic acid amido synthetase activity (GO:0010279);;	K14487|0|pmum:103322161|K14487 auxin responsive GH3 gene family | (RefSeq) indole-3-acetic acid-amido synthetase GH3.17-like	--	--	Uncharacterized protein {ECO:0000313|EMBL:EMJ23240.1} OS=Prunus persica (Peach) PE=4 SV=1	PREDICTED: indole-3-acetic acid-amido synthetase GH3.17-like [Prunus mume]
EVM0001700.1	--	--	[S]	Function unknown	Uncharacterized protein {ECO:0000313|EMBL:EMJ02587.1} OS=Prunus persica (Peach) PE=4 SV=1	PREDICTED: protein unc-50 homolog [Prunus mume]
EVM0003201.1	--	--	[T]	Signal transduction mechanisms	Uncharacterized protein {ECO:0000313|EMBL:EMJ18097.1} (Fragment) OS=Prunus persica (Peach) PE=4 SV=1	PREDICTED: mitogen-activated protein kinase kinase kinase 1-like [Prunus mume]
EVM0025460.1	Molecular Function: magnesium ion binding (GO:0000287);; Molecular Function: ATP binding (GO:0005524);; Cellular Component: cytoplasm (GO:0005737);; Biological Process: response to fungus (GO:0009620);; Biological Process: jasmonic acid biosynthetic process (GO:0009695);; Biological Process: response to jasmonic acid (GO:0009753);; Biological Process: inositol trisphosphate metabolic process (GO:…	K00913|1.5713e-171|pper:PRUPE_ppa008332mg|K00913 inositol-1,3,4-trisphosphate 5/6-kinase / inositol-tetrakisphosphate 1-kinase [EC:2.7.1.159 2.7.1.134] | (RefSeq) hypothetical protein	--	--	Inositol-tetrakisphosphate 1-kinase {ECO:0000256|PIRNR:PIRNR038186} OS=Prunus persica (Peach) PE=3 SV=1	hypothetical protein PRUPE_ppa008332mg [Prunus persica]
EVM0013987.1	--	--	[R]	General function prediction only	Putative retroelement polyprotein {ECO:0000313|EMBL:AEJ72555.1} OS=Malus domestica (Apple) PE=4 SV=1	PREDICTED: uncharacterized protein LOC103428444 [Malus domestica]
EVM0018486.1	Molecular Function: kinase activity (GO:0016301);; Biological Process: phosphorylation (GO:0016310);;	K00891|0|pper:PRUPE_ppa009120mg|K00891 shikimate kinase [EC:2.7.1.71] | (RefSeq) hypothetical protein	--	--	Uncharacterized protein {ECO:0000313|EMBL:EMJ06821.1} OS=Prunus persica (Peach) PE=3 SV=1	hypothetical protein PRUPE_ppa009120mg [Prunus persica]
EVM0004793.1	Molecular Function: alditol:NADP+ 1-oxidoreductase activity (GO:0004032);; Biological Process: oxidation-reduction process (GO:0055114);;	--	[R]	General function prediction only	Inositol oxygenase 1 {ECO:0000313|EMBL:EXC37941.1} OS=Morus notabilis PE=4 SV=1	Inositol oxygenase 1 [Morus notabilis]
EVM0012036.1	--	K02882|5.81315e-29|pmum:103337634|K02882 large subunit ribosomal protein L18Ae | (RefSeq) 60S ribosomal protein L18a-like	[J]	Translation, ribosomal structure and biogenesis	Uncharacterized protein {ECO:0000313|EMBL:EMJ16314.1} OS=Prunus persica (Peach) PE=4 SV=1	PREDICTED: 60S ribosomal protein L18a-like [Prunus mume]
EVM0014643.1	Biological Process: cell morphogenesis (GO:0000902);; Biological Process: membrane fusion (GO:0006944);; Biological Process: cell growth (GO:0016049);; Biological Process: Golgi vesicle transport (GO:0048193);;	--	--	--	Uncharacterized protein {ECO:0000313|EMBL:EMJ03633.1} OS=Prunus persica (Peach) PE=4 SV=1	hypothetical protein PRUPE_ppa009876mg [Prunus persica]
EVM0009624.1	--	K18732|8.39488e-151|pper:PRUPE_ppa011183mg|K18732 SAP domain-containing ribonucleoprotein | (RefSeq) hypothetical protein	--	--	Uncharacterized protein {ECO:0000313|EMBL:EMJ07063.1} OS=Prunus persica (Peach) PE=4 SV=1	hypothetical protein PRUPE_ppa011183mg [Prunus persica]
EVM0016924.1	--	--	--	--	Uncharacterized protein {ECO:0000313|EMBL:EMJ01483.1} (Fragment) OS=Prunus persica (Peach) PE=4 SV=1	PREDICTED: putative FBD-associated F-box protein At5g56700 [Prunus mume]
EVM0009104.1	Cellular Component: plasma membrane (GO:0005886);; Biological Process: oligopeptide transport (GO:0006857);; Molecular Function: oligopeptide transmembrane transporter activity (GO:0015198);; Biological Process: transmembrane transport (GO:0055085);;	--	[T]	Signal transduction mechanisms	Uncharacterized protein {ECO:0000313|EMBL:EMJ25704.1} OS=Prunus persica (Peach) PE=4 SV=1	hypothetical protein PRUPE_ppa022679mg [Prunus persica]
EVM0021227.1	Cellular Component: nucleus (GO:0005634);; Biological Process: rRNA processing (GO:0006364);; Biological Process: tRNA metabolic process (GO:0006399);; Biological Process: chloroplast organization (GO:0009658);; Biological Process: embryo development ending in seed dormancy (GO:0009793);; Biological Process: thylakoid membrane organization (GO:0010027);; Biological Process: vegetative to reproduc…	--	--	--	Uncharacterized protein {ECO:0000313|EMBL:EMJ07127.1} OS=Prunus persica (Peach) PE=4 SV=1	hypothetical protein PRUPE_ppa011641mg [Prunus persica]
EVM0003911.1	Biological Process: protein targeting to mitochondrion (GO:0006626);;	K00799|9.41735e-126|pmum:103321185|K00799 glutathione S-transferase [EC:2.5.1.18] | (RefSeq) glutathione S-transferase	--	--	Uncharacterized protein {ECO:0000313|EMBL:EMJ24760.1} OS=Prunus persica (Peach) PE=4 SV=1	PREDICTED: uncharacterized protein LOC103321185 [Prunus mume]
EVM0020676.1	--	--	--	--	Putative uncharacterized protein {ECO:0000313|EMBL:EFJ24090.1} OS=Selaginella moellendorffii (Spikemoss) PE=4 SV=1	--
EVM0006713.1	--	K08592|5.99863e-54|pmum:103328680|K08592 sentrin-specific protease 1 [EC:3.4.22.68] | (RefSeq) sentrin-specific protease 2-like	--	--	Uncharacterized protein {ECO:0000313|EnsemblPlants:Solyc06g051700.1.1} OS=Solanum lycopersicum (Tomato) PE=4 SV=1	PREDICTED: sentrin-specific protease 1-like [Prunus mume]
EVM0014432.1	Molecular Function: zinc ion binding (GO:0008270);;	--	[A]	RNA processing and modification	Uncharacterized protein {ECO:0000313|EMBL:EMJ07105.1} OS=Prunus persica (Peach) PE=4 SV=1	PREDICTED: uncharacterized protein LOC103320035 [Prunus mume]
EVM0027174.1	--	K15429|4.66969e-83|pper:PRUPE_ppa008990mg|K15429 tRNA (guanine37-N1)-methyltransferase [EC:2.1.1.228] | (RefSeq) hypothetical protein	[A]	RNA processing and modification	Uncharacterized protein {ECO:0000313|EMBL:EMJ05089.1} OS=Prunus persica (Peach) PE=4 SV=1	hypothetical protein PRUPE_ppa008990mg [Prunus persica]
EVM0009092.1	Molecular Function: hydrolase activity (GO:0016787);;	--	--	--	Subtilisin-like serine protease {ECO:0000313|EMBL:AES61117.2} OS=Medicago truncatula (Barrel medic) PE=4 SV=2	Subtilisin-like protease [Medicago truncatula]
EVM0016561.1	--	K13447|0|pmum:103338602|K13447 respiratory burst oxidase [EC:1.6.3.- 1.11.1.-] | (RefSeq) respiratory burst oxidase homolog protein F-like	[PQ]	--	Uncharacterized protein {ECO:0000313|EMBL:EMJ11527.1} OS=Prunus persica (Peach) PE=4 SV=1	PREDICTED: respiratory burst oxidase homolog protein F-like [Prunus mume]
EVM0002202.1	Molecular Function: riboflavin synthase activity (GO:0004746);; Biological Process: riboflavin biosynthetic process (GO:0009231);; Cellular Component: chloroplast (GO:0009507);; Molecular Function: oxidoreductase activity (GO:0016491);; Biological Process: oxidation-reduction process (GO:0055114);;	K00793|0|pmum:103328537|K00793 riboflavin synthase [EC:2.5.1.9] | (RefSeq) riboflavin synthase	[H]	Coenzyme transport and metabolism	Uncharacterized protein {ECO:0000313|EMBL:EMJ00036.1} OS=Prunus persica (Peach) PE=4 SV=1	PREDICTED: riboflavin synthase [Prunus mume]
EVM0011266.1	Molecular Function: ATP binding (GO:0005524);; Biological Process: obsolete ATP catabolic process (GO:0006200);; Molecular Function: xenobiotic transmembrane transporting ATPase activity (GO:0008559);; Molecular Function: ferric-transporting ATPase activity (GO:0015408);; Cellular Component: integral component of membrane (GO:0016021);; Biological Process: transmembrane transport (GO:0055085);;	K05658|0|pper:PRUPE_ppa000269mg|K05658 ATP-binding cassette, subfamily B (MDR/TAP), member 1 [EC:3.6.3.44] | (RefSeq) hypothetical protein	[Q]	Secondary metabolites biosynthesis, transport and catabolism	Uncharacterized protein {ECO:0000313|EMBL:EMJ05881.1} OS=Prunus persica (Peach) PE=3 SV=1	hypothetical protein PRUPE_ppa000269mg [Prunus persica]
EVM0003270.1	Molecular Function: SNAP receptor activity (GO:0005484);; Biological Process: intracellular protein transport (GO:0006886);; Cellular Component: membrane (GO:0016020);; Biological Process: vesicle-mediated transport (GO:0016192);;	--	[U]	Intracellular trafficking, secretion, and vesicular transport	Uncharacterized protein {ECO:0000313|EMBL:EMJ21329.1} (Fragment) OS=Prunus persica (Peach) PE=3 SV=1	PREDICTED: syntaxin-22 [Prunus mume]
EVM0014037.1	--	--	--	--	Uncharacterized protein {ECO:0000313|EMBL:EMJ16192.1} OS=Prunus persica (Peach) PE=4 SV=1	PREDICTED: WPP domain-interacting tail-anchored protein 1 [Prunus mume]
EVM0008421.1	--	--	[S]	Function unknown	Uncharacterized protein {ECO:0000313|EMBL:EMJ21200.1} (Fragment) OS=Prunus persica (Peach) PE=4 SV=1	hypothetical protein PRUPE_ppb023458mg, partial [Prunus persica]
EVM0003247.1	--	K14488|5.74278e-82|pmum:103327254|K14488 SAUR family protein | (RefSeq) auxin-induced protein 6B-like	--	--	Uncharacterized protein {ECO:0000313|EMBL:EMJ08939.1} OS=Prunus persica (Peach) PE=4 SV=1	PREDICTED: auxin-induced protein 6B-like [Prunus mume]
EVM0004416.1	Molecular Function: heme binding (GO:0020037);;	--	[R]	General function prediction only	Uncharacterized protein {ECO:0000313|EMBL:EMJ17094.1} OS=Prunus persica (Peach) PE=4 SV=1	hypothetical protein PRUPE_ppa010670mg [Prunus persica]
EVM0009371.1	--	--	--	--	Uncharacterized protein {ECO:0000313|EMBL:KDO53175.1} (Fragment) OS=Citrus sinensis (Sweet orange) PE=4 SV=1	PREDICTED: uncharacterized protein LOC102625722 [Citrus sinensis]
EVM0018324.1	--	K13457|3.6984e-157|pmum:103335350|K13457 disease resistance protein RPM1 | (RefSeq) disease resistance protein RPM1-like	[T]	Signal transduction mechanisms	Uncharacterized protein {ECO:0000313|EMBL:EMJ01427.1} (Fragment) OS=Prunus persica (Peach) PE=4 SV=1	PREDICTED: disease resistance protein RPM1-like [Prunus mume]
EVM0024768.1	--	--	[R]	General function prediction only	Uncharacterized protein {ECO:0000313|EMBL:EMJ20655.1} OS=Prunus persica (Peach) PE=4 SV=1	hypothetical protein PRUPE_ppa021192mg [Prunus persica]
EVM0025242.1	Cellular Component: cytoplasm (GO:0005737);; Biological Process: response to heat (GO:0009408);; Biological Process: response to salt stress (GO:0009651);; Molecular Function: Hsp70 protein binding (GO:0030544);;	K09562|0|pper:PRUPE_ppa006803mg|K09562 hsp70-interacting protein | (RefSeq) hypothetical protein	[O]	Posttranslational modification, protein turnover, chaperones	Uncharacterized protein {ECO:0000313|EMBL:EMJ06507.1} OS=Prunus persica (Peach) PE=4 SV=1	hypothetical protein PRUPE_ppa006803mg [Prunus persica]
EVM0011288.1	--	--	--	--	Uncharacterized protein {ECO:0000313|EMBL:EMJ14735.1} OS=Prunus persica (Peach) PE=4 SV=1	hypothetical protein PRUPE_ppa019634mg [Prunus persica]
EVM0015235.1	--	--	--	--	Uncharacterized protein {ECO:0000313|EMBL:EMJ00613.1} OS=Prunus persica (Peach) PE=4 SV=1	hypothetical protein PRUPE_ppa026278mg [Prunus persica]
EVM0024519.1	--	--	[U]	Intracellular trafficking, secretion, and vesicular transport	Uncharacterized protein {ECO:0000313|EMBL:EMJ07164.1} OS=Prunus persica (Peach) PE=4 SV=1	hypothetical protein PRUPE_ppa012045mg [Prunus persica]
EVM0005999.1	Molecular Function: nucleotide binding (GO:0000166);; Molecular Function: DNA-binding transcription factor activity (GO:0003700);; Cellular Component: nucleus (GO:0005634);; Biological Process: regulation of transcription, DNA-templated (GO:0006355);; Molecular Function: zinc ion binding (GO:0008270);; Biological Process: response to light intensity (GO:0009642);; Biological Process: response to …	K03549|0|pmum:103338808|K03549 KUP system potassium uptake protein | (RefSeq) potassium transporter 2	[K]	Transcription	Uncharacterized protein {ECO:0000313|EMBL:EMJ12112.1} OS=Prunus persica (Peach) PE=4 SV=1	PREDICTED: NF-X1-type zinc finger protein NFXL1 [Prunus mume]
EVM0029013.1	Molecular Function: DNA binding (GO:0003677);; Molecular Function: DNA-binding transcription factor activity (GO:0003700);; Cellular Component: nucleus (GO:0005634);; Biological Process: regulation of transcription, DNA-templated (GO:0006355);;	--	--	--	Uncharacterized protein {ECO:0000313|EMBL:EMJ03690.1} OS=Prunus persica (Peach) PE=4 SV=1	PREDICTED: ethylene-responsive transcription factor WIN1-like [Prunus mume]
EVM0008854.1	--	--	--	--	Uncharacterized protein {ECO:0000313|EMBL:EMJ07177.1} OS=Prunus persica (Peach) PE=4 SV=1	PREDICTED: protein FANTASTIC FOUR 3 [Prunus mume]
EVM0016800.1	Molecular Function: nucleotide binding (GO:0000166);; Molecular Function: glutamate dehydrogenase (NADP+) activity (GO:0004354);; Biological Process: cellular amino acid metabolic process (GO:0006520);; Biological Process: spermidine biosynthetic process (GO:0008295);; Biological Process: glucuronoxylan metabolic process (GO:0010413);; Biological Process: xylan biosynthetic process (GO:0045492);;…	K00262|0|pper:PRUPE_ppa002737mg|K00262 glutamate dehydrogenase (NADP+) [EC:1.4.1.4] | (RefSeq) hypothetical protein	[E]	Amino acid transport and metabolism	Uncharacterized protein {ECO:0000313|EMBL:EMJ16047.1} OS=Prunus persica (Peach) PE=3 SV=1	hypothetical protein PRUPE_ppa002737mg [Prunus persica]
EVM0028890.1	--	K14843|0|mdm:103429118|K14843 pescadillo | (RefSeq) uncharacterized LOC103429118	--	--	Uncharacterized protein {ECO:0000313|EMBL:EMJ16505.1} OS=Prunus persica (Peach) PE=4 SV=1	PREDICTED: uncharacterized protein LOC103429118 [Malus domestica]
EVM0021935.1	--	--	[R]	General function prediction only	Uncharacterized protein {ECO:0000313|EMBL:EMJ02290.1} OS=Prunus persica (Peach) PE=4 SV=1	PREDICTED: serine/threonine-protein phosphatase 6 regulatory ankyrin repeat subunit B-like [Prunus mume]
EVM0002611.1	--	--	--	--	Uncharacterized protein {ECO:0000313|EMBL:EMJ02907.1} OS=Prunus persica (Peach) PE=4 SV=1	hypothetical protein PRUPE_ppa004070mg [Prunus persica]
EVM0027236.2	--	--	--	--	Uncharacterized protein {ECO:0000313|EMBL:EMJ25209.1} (Fragment) OS=Prunus persica (Peach) PE=4 SV=1	PREDICTED: uncharacterized protein LOC103321128 isoform X2 [Prunus mume]
EVM0012760.1	--	--	--	--	--	PREDICTED: uncharacterized protein LOC103343679 [Prunus mume]
EVM0008805.1	Biological Process: cell death (GO:0008219);; Cellular Component: chloroplast thylakoid (GO:0009534);; Cellular Component: chloroplast inner membrane (GO:0009706);; Biological Process: embryo development ending in seed dormancy (GO:0009793);; Biological Process: defense response to bacterium, incompatible interaction (GO:0009816);; Biological Process: leaf morphogenesis (GO:0009965);; Biological …	K13071|0|pmum:103326271|K13071 pheophorbide a oxygenase [EC:1.14.15.17] | (RefSeq) pheophorbide a oxygenase, chloroplastic	--	--	Uncharacterized protein {ECO:0000313|EMBL:EMJ09405.1} (Fragment) OS=Prunus persica (Peach) PE=4 SV=1	PREDICTED: pheophorbide a oxygenase, chloroplastic [Prunus mume]
EVM0028367.1	--	--	--	--	Uncharacterized protein {ECO:0000313|EMBL:EMJ04567.1} (Fragment) OS=Prunus persica (Peach) PE=4 SV=1	PREDICTED: probable F-box protein At1g60180 [Prunus mume]
EVM0009483.1	Cellular Component: mitochondrion (GO:0005739);; Biological Process: lipid metabolic process (GO:0006629);; Biological Process: response to water deprivation (GO:0009414);; Biological Process: response to abscisic acid (GO:0009737);; Molecular Function: hydrolase activity, acting on ester bonds (GO:0016788);; Biological Process: gene silencing by RNA (GO:0031047);; Biological Process: mitochondri…	--	[R]	General function prediction only	Uncharacterized protein {ECO:0000313|EMBL:EMJ15431.1} (Fragment) OS=Prunus persica (Peach) PE=4 SV=1	hypothetical protein PRUPE_ppa025752mg, partial [Prunus persica]
EVM0005326.1	--	--	--	--	Uncharacterized protein {ECO:0000313|EMBL:EMJ09102.1} OS=Prunus persica (Peach) PE=4 SV=1	PREDICTED: putative BTB/POZ domain-containing protein DOT3 [Prunus mume]
EVM0010171.1	--	--	[R]	General function prediction only	Pentatricopeptide repeat superfamily protein, putative isoform 2 {ECO:0000313|EMBL:EOY20208.1} OS=Theobroma cacao (Cacao) PE=4 SV=1	PREDICTED: putative pentatricopeptide repeat-containing protein At1g16830 [Prunus mume]
EVM0001169.1	Molecular Function: ATP binding (GO:0005524);; Biological Process: phosphorylation (GO:0016310);; Biological Process: metal ion transport (GO:0030001);; Molecular Function: inositol pentakisphosphate 2-kinase activity (GO:0035299);; Molecular Function: metal ion binding (GO:0046872);;	--	--	--	Uncharacterized protein {ECO:0000313|EMBL:EMJ27403.1} (Fragment) OS=Prunus persica (Peach) PE=4 SV=1	hypothetical protein PRUPE_ppa016245mg, partial [Prunus persica]
EVM0019815.4	--	--	[S]	Function unknown	Uncharacterized protein {ECO:0000313|EMBL:EMJ28908.1} OS=Prunus persica (Peach) PE=4 SV=1	hypothetical protein PRUPE_ppa009857mg [Prunus persica]
EVM0003173.1	--	K15095|0|pmum:103331916|K15095 (+)-neomenthol dehydrogenase [EC:1.1.1.208] | (RefSeq) (+)-neomenthol dehydrogenase-like	[Q]	Secondary metabolites biosynthesis, transport and catabolism	Uncharacterized protein {ECO:0000313|EMBL:EMJ20407.1} OS=Prunus persica (Peach) PE=3 SV=1	PREDICTED: uncharacterized protein LOC103331916 [Prunus mume]
EVM0003120.1	--	K15095|0|pper:PRUPE_ppa009292mg|K15095 (+)-neomenthol dehydrogenase [EC:1.1.1.208] | (RefSeq) hypothetical protein	[Q]	Secondary metabolites biosynthesis, transport and catabolism	Uncharacterized protein {ECO:0000313|EMBL:EMJ19947.1} OS=Prunus persica (Peach) PE=3 SV=1	hypothetical protein PRUPE_ppa009292mg [Prunus persica]
EVM0011217.1	--	--	--	--	Uncharacterized protein {ECO:0000313|EMBL:EMJ13385.1} OS=Prunus persica (Peach) PE=4 SV=1	PREDICTED: uncharacterized protein F12A10.7 [Prunus mume]
EVM0005434.1	--	--	[O]	Posttranslational modification, protein turnover, chaperones	Uncharacterized protein {ECO:0000313|EMBL:EMJ11182.1} OS=Prunus persica (Peach) PE=4 SV=1	hypothetical protein PRUPE_ppa005133mg [Prunus persica]
EVM0006773.1	Cellular Component: plasma membrane (GO:0005886);;	--	[S]	Function unknown	Uncharacterized protein {ECO:0000313|EMBL:EMJ27193.1} OS=Prunus persica (Peach) PE=4 SV=1	PREDICTED: uncharacterized protein LOC103322179 [Prunus mume]
EVM0022409.1	--	K03283|0|pmum:103332704|K03283 heat shock 70kDa protein 1/8 | (RefSeq) heat shock cognate 70 kDa protein	[O]	Posttranslational modification, protein turnover, chaperones	Uncharacterized protein {ECO:0000313|EMBL:EMJ20734.1} (Fragment) OS=Prunus persica (Peach) PE=3 SV=1	PREDICTED: LOW QUALITY PROTEIN: heat shock cognate 70 kDa protein [Prunus mume]
EVM0001659.1	Molecular Function: ATP binding (GO:0005524);; Cellular Component: mitochondrial matrix (GO:0005759);; Biological Process: obsolete ATP catabolic process (GO:0006200);; Biological Process: protein folding (GO:0006457);; Biological Process: proteolysis (GO:0006508);; Molecular Function: peptidase activity (GO:0008233);; Biological Process: chlorophyll catabolic process (GO:0015996);; Molecular Fun…	K03544|0|pper:PRUPE_ppa003261mg|K03544 ATP-dependent Clp protease ATP-binding subunit ClpX | (RefSeq) hypothetical protein	[O]	Posttranslational modification, protein turnover, chaperones	Uncharacterized protein {ECO:0000313|EMBL:EMJ20072.1} OS=Prunus persica (Peach) PE=4 SV=1	hypothetical protein PRUPE_ppa003261mg [Prunus persica]
EVM0003889.1	Molecular Function: phospholipase D activity (GO:0004630);; Molecular Function: calcium ion binding (GO:0005509);; Cellular Component: vacuole (GO:0005773);; Cellular Component: plasma membrane (GO:0005886);; Cellular Component: plasmodesma (GO:0009506);; Biological Process: positive regulation of abscisic acid-activated signaling pathway (GO:0009789);; Biological Process: programmed cell death (…	K01115|0|pper:PRUPE_ppa001300mg|K01115 phospholipase D1/2 [EC:3.1.4.4] | (RefSeq) hypothetical protein	[I]	Lipid transport and metabolism	Phospholipase D {ECO:0000256|PIRNR:PIRNR036470} OS=Prunus persica (Peach) PE=3 SV=1	hypothetical protein PRUPE_ppa001300mg [Prunus persica]
EVM0018391.1	--	--	[O]	Posttranslational modification, protein turnover, chaperones	Uncharacterized protein {ECO:0000313|EMBL:EMJ09282.1} OS=Prunus persica (Peach) PE=4 SV=1	hypothetical protein PRUPE_ppa001499mg [Prunus persica]
EVM0025658.1	--	--	[R]	General function prediction only	Uncharacterized protein {ECO:0000313|EMBL:EMJ01987.1} OS=Prunus persica (Peach) PE=4 SV=1	PREDICTED: putative pentatricopeptide repeat-containing protein At5g37570 [Prunus mume]
EVM0015060.1	Molecular Function: nucleic acid binding (GO:0003676);; Molecular Function: protein dimerization activity (GO:0046983);;	--	[L]	Replication, recombination and repair	Uncharacterized protein {ECO:0000313|EMBL:EMJ21633.1} OS=Prunus persica (Peach) PE=4 SV=1	hypothetical protein PRUPE_ppa003125mg [Prunus persica]
EVM0006284.1	Molecular Function: monooxygenase activity (GO:0004497);; Molecular Function: iron ion binding (GO:0005506);; Cellular Component: plasma membrane (GO:0005886);; Molecular Function: electron transfer activity (GO:0009055);; Molecular Function: oxidoreductase activity, acting on paired donors, with incorporation or reduction of molecular oxygen (GO:0016705);; Molecular Function: oxygen binding (GO:…	--	[Q]	Secondary metabolites biosynthesis, transport and catabolism	Uncharacterized protein {ECO:0000313|EMBL:EMJ05649.1} OS=Prunus persica (Peach) PE=3 SV=1	hypothetical protein PRUPE_ppa026370mg [Prunus persica]
EVM0023178.1	Biological Process: transition metal ion transport (GO:0000041);; Molecular Function: iron ion binding (GO:0005506);; Cellular Component: vacuole (GO:0005773);; Biological Process: fatty acid metabolic process (GO:0006631);; Molecular Function: electron transfer activity (GO:0009055);; Biological Process: suberin biosynthetic process (GO:0010345);; Molecular Function: alkane 1-monooxygenase activ…	K15401|0|pper:PRUPE_ppa020227mg|K15401 fatty acid omega-hydroxylase [EC:1.14.-.-] | (RefSeq) hypothetical protein	[QI]	--	Uncharacterized protein {ECO:0000313|EMBL:EMJ09846.1} (Fragment) OS=Prunus persica (Peach) PE=3 SV=1	hypothetical protein PRUPE_ppa020227mg, partial [Prunus persica]
EVM0017745.1	--	--	--	--	Uncharacterized protein {ECO:0000313|EMBL:EMJ27741.1} (Fragment) OS=Prunus persica (Peach) PE=4 SV=1	PREDICTED: uncharacterized protein LOC103323728 [Prunus mume]
EVM0025572.1	Molecular Function: transferase activity, transferring acyl groups (GO:0016746);;	--	--	--	Uncharacterized protein {ECO:0000313|EMBL:EMJ09219.1} OS=Prunus persica (Peach) PE=4 SV=1	PREDICTED: acyltransferase-like protein At1g54570, chloroplastic [Prunus mume]
EVM0002745.1	--	--	--	--	Uncharacterized protein {ECO:0000313|EMBL:EMJ07442.1} OS=Prunus persica (Peach) PE=3 SV=1	PREDICTED: probable LRR receptor-like serine/threonine-protein kinase At1g53430 [Prunus mume]
EVM0002168.1	Biological Process: metabolic process (GO:0008152);; Molecular Function: oxidoreductase activity (GO:0016491);;	K00422|0|pmum:103324680|K00422 polyphenol oxidase [EC:1.10.3.1] | (RefSeq) polyphenol oxidase I, chloroplastic-like	--	--	Uncharacterized protein {ECO:0000313|EMBL:EMJ15769.1} OS=Prunus persica (Peach) PE=4 SV=1	PREDICTED: polyphenol oxidase I, chloroplastic-like [Prunus mume]
EVM0009029.1	--	--	--	--	Uncharacterized protein {ECO:0000313|EMBL:EMJ21017.1} (Fragment) OS=Prunus persica (Peach) PE=3 SV=1	PREDICTED: probable LRR receptor-like serine/threonine-protein kinase At3g47570 [Prunus mume]
EVM0002966.1	--	--	[R]	General function prediction only	Uncharacterized protein {ECO:0000313|EMBL:EMJ24713.1} OS=Prunus persica (Peach) PE=4 SV=1	hypothetical protein PRUPE_ppa011892mg [Prunus persica]
EVM0005378.1	--	--	[TU]	--	Uncharacterized protein {ECO:0000313|EMBL:EMJ12294.1} OS=Prunus persica (Peach) PE=4 SV=1	hypothetical protein PRUPE_ppa000751mg [Prunus persica]
EVM0024602.1	--	--	[J]	Translation, ribosomal structure and biogenesis	Uncharacterized protein {ECO:0000313|EMBL:EMJ16658.1} OS=Prunus persica (Peach) PE=4 SV=1	hypothetical protein PRUPE_ppa006406mg [Prunus persica]
EVM0028613.1	Molecular Function: calmodulin-dependent protein kinase activity (GO:0004683);; Molecular Function: ATP binding (GO:0005524);; Biological Process: protein phosphorylation (GO:0006468);; Biological Process: signal transduction (GO:0007165);;	K07198|0|pmum:103320742|K07198 5'-AMP-activated protein kinase, catalytic alpha subunit [EC:2.7.11.11] | (RefSeq) CBL-interacting serine/threonine-protein kinase 5-like	[T]	Signal transduction mechanisms	Uncharacterized protein {ECO:0000313|EMBL:EMJ24489.1} OS=Prunus persica (Peach) PE=4 SV=1	PREDICTED: CBL-interacting serine/threonine-protein kinase 5-like [Prunus mume]
EVM0020138.1	Molecular Function: carbonate dehydratase activity (GO:0004089);; Molecular Function: zinc ion binding (GO:0008270);; Biological Process: carbon utilization (GO:0015976);;	K01673|0|pmum:103329856|K01673 carbonic anhydrase [EC:4.2.1.1] | (RefSeq) carbonic anhydrase, chloroplastic-like	[P]	Inorganic ion transport and metabolism	Carbonic anhydrase {ECO:0000256|RuleBase:RU003956} OS=Prunus persica (Peach) PE=3 SV=1	PREDICTED: carbonic anhydrase 2, chloroplastic-like isoform X1 [Prunus mume]
EVM0013979.1	Molecular Function: RNA binding (GO:0003723);; Biological Process: rRNA processing (GO:0006364);; Biological Process: translation (GO:0006412);; Biological Process: aromatic amino acid family biosynthetic process (GO:0009073);; Biological Process: chloroplast relocation (GO:0009902);; Biological Process: thylakoid membrane organization (GO:0010027);; Biological Process: regulation of proton trans…	--	--	--	Uncharacterized protein {ECO:0000313|EMBL:EMJ19331.1} OS=Prunus persica (Peach) PE=4 SV=1	hypothetical protein PRUPE_ppa007132mg [Prunus persica]
EVM0022157.1	Biological Process: mitotic cell cycle (GO:0000278);; Biological Process: regionalization (GO:0003002);; Molecular Function: DNA binding (GO:0003677);; Molecular Function: DNA topoisomerase type II (ATP-hydrolyzing) activity (GO:0003918);; Molecular Function: ATP binding (GO:0005524);; Cellular Component: nucleus (GO:0005634);; Cellular Component: chromosome (GO:0005694);; Biological Process: DNA…	--	--	--	DNA topoisomerase 6 subunit B {ECO:0000256|HAMAP-Rule:MF_03165} OS=Prunus persica (Peach) PE=3 SV=1	PREDICTED: DNA topoisomerase 6 subunit B [Prunus mume]
EVM0020790.1	--	K17046|0|pmum:103326708|K17046 protein DEK | (RefSeq) DNA ligase 1	[B]	Chromatin structure and dynamics	Uncharacterized protein {ECO:0000313|EMBL:EMJ13053.1} OS=Prunus persica (Peach) PE=4 SV=1	PREDICTED: protein DEK [Prunus mume]
EVM0021748.2	Biological Process: metabolic process (GO:0008152);; Molecular Function: hydrolase activity, acting on ester bonds (GO:0016788);;	--	--	--	Pectinesterase {ECO:0000256|RuleBase:RU000589} OS=Prunus persica (Peach) PE=3 SV=1	PREDICTED: pectinesterase-like [Prunus mume]
EVM0019404.1	--	K00558|0|pmum:103325919|K00558 DNA (cytosine-5)-methyltransferase 1 [EC:2.1.1.37] | (RefSeq) DNA (cytosine-5)-methyltransferase CMT3	--	--	Cytosine-specific methyltransferase {ECO:0000256|RuleBase:RU000417} OS=Prunus persica (Peach) PE=3 SV=1	PREDICTED: DNA (cytosine-5)-methyltransferase CMT3 [Prunus mume]
EVM0012144.1	--	--	--	--	Uncharacterized protein {ECO:0000313|EMBL:EMJ14778.1} OS=Prunus persica (Peach) PE=4 SV=1	hypothetical protein PRUPE_ppa014990mg [Prunus persica]
EVM0014316.1	--	--	--	--	Uncharacterized protein {ECO:0000313|EMBL:EXB54617.1} OS=Morus notabilis PE=4 SV=1	PREDICTED: uncharacterized protein LOC103341874 [Prunus mume]
EVM0015144.2	--	--	--	--	Uncharacterized protein {ECO:0000313|EMBL:EMJ20152.1} OS=Prunus persica (Peach) PE=4 SV=1	PREDICTED: flocculation protein FLO11 [Prunus mume]
EVM0016966.1	Biological Process: regionalization (GO:0003002);; Molecular Function: DNA binding (GO:0003677);; Molecular Function: DNA-binding transcription factor activity (GO:0003700);; Biological Process: regulation of transcription, DNA-templated (GO:0006355);; Biological Process: plant-type secondary cell wall biogenesis (GO:0009834);; Biological Process: positive regulation of cell fate commitment (GO:0…	--	--	--	Uncharacterized protein {ECO:0000313|EMBL:EMJ14643.1} OS=Prunus persica (Peach) PE=4 SV=1	hypothetical protein PRUPE_ppa025341mg [Prunus persica]
EVM0018266.1	--	--	--	--	Uncharacterized protein {ECO:0000313|EMBL:EMJ09093.1} OS=Prunus persica (Peach) PE=4 SV=1	hypothetical protein PRUPE_ppa021030mg [Prunus persica]
EVM0005752.1	--	K12837|0|pmum:103323909|K12837 splicing factor U2AF 65 kDa subunit | (RefSeq) splicing factor U2af large subunit A-like	[A]	RNA processing and modification	Uncharacterized protein {ECO:0000313|EMBL:EMJ28503.1} OS=Prunus persica (Peach) PE=4 SV=1	PREDICTED: splicing factor U2af large subunit A-like isoform X1 [Prunus mume]
EVM0015803.1	Molecular Function: dimethylallyltranstransferase activity (GO:0004161);; Molecular Function: structural constituent of nuclear pore (GO:0005487);; Molecular Function: protein binding (GO:0005515);; Cellular Component: nuclear envelope (GO:0005635);; Cellular Component: mitochondrion (GO:0005739);; Biological Process: negative regulation of flower development (GO:0009910);; Cellular Component: ch…	K12501|5.26991e-157|pper:PRUPE_ppa017682mg|K12501 homogentisate solanesyltransferase [EC:2.5.1.117] | (RefSeq) hypothetical protein	--	--	Uncharacterized protein {ECO:0000313|EMBL:EMJ05730.1} (Fragment) OS=Prunus persica (Peach) PE=4 SV=1	hypothetical protein PRUPE_ppa017682mg, partial [Prunus persica]
EVM0003515.1	--	K00858|2.32403e-167|pper:PRUPE_ppa026496mg|K00858 NAD+ kinase [EC:2.7.1.23] | (RefSeq) hypothetical protein	[R]	General function prediction only	Uncharacterized protein {ECO:0000313|EMBL:EMJ13961.1} OS=Prunus persica (Peach) PE=4 SV=1	hypothetical protein PRUPE_ppa026496mg [Prunus persica]
EVM0011895.1	Molecular Function: protein serine/threonine kinase activity (GO:0004674);; Molecular Function: ATP binding (GO:0005524);; Biological Process: protein phosphorylation (GO:0006468);;	--	[T]	Signal transduction mechanisms	Uncharacterized protein {ECO:0000313|EMBL:EMJ26372.1} OS=Prunus persica (Peach) PE=3 SV=1	hypothetical protein PRUPE_ppa002269mg [Prunus persica]
EVM0018769.1	--	--	[T]	Signal transduction mechanisms	Uncharacterized protein {ECO:0000313|EMBL:EMJ09403.1} OS=Prunus persica (Peach) PE=3 SV=1	PREDICTED: probable receptor-like protein kinase At2g23200 [Prunus mume]
EVM0002532.1	--	--	--	--	Uncharacterized protein {ECO:0000313|EMBL:EMJ09511.1} OS=Prunus persica (Peach) PE=4 SV=1	PREDICTED: uncharacterized protein LOC103335077 [Prunus mume]
EVM0004815.1	Molecular Function: ligase activity (GO:0016874);;	--	[R]	General function prediction only	Uncharacterized protein {ECO:0000313|EMBL:EMJ03733.1} OS=Prunus persica (Peach) PE=4 SV=1	hypothetical protein PRUPE_ppa011044mg [Prunus persica]
EVM0012939.1	Biological Process: very long-chain fatty acid metabolic process (GO:0000038);; Biological Process: RNA splicing, via endonucleolytic cleavage and ligation (GO:0000394);; Biological Process: pseudouridine synthesis (GO:0001522);; Molecular Function: RNA binding (GO:0003723);; Molecular Function: lysozyme activity (GO:0003796);; Cellular Component: cytosol (GO:0005829);; Biological Process: methio…	--	[A]	RNA processing and modification	Uncharacterized protein {ECO:0000313|EMBL:EMJ10528.1} OS=Prunus persica (Peach) PE=3 SV=1	PREDICTED: RNA pseudouridine synthase 7 isoform X1 [Prunus mume]
EVM0004945.1	--	--	--	--	Uncharacterized protein {ECO:0000313|EMBL:EMJ01133.1} OS=Prunus persica (Peach) PE=4 SV=1	PREDICTED: F-box/kelch-repeat protein At3g24760 [Prunus mume]
EVM0027162.1	--	--	--	--	Uncharacterized protein {ECO:0000313|EMBL:EMJ01152.1} OS=Prunus persica (Peach) PE=4 SV=1	hypothetical protein PRUPE_ppa1027167mg [Prunus persica]
EVM0000763.1	Molecular Function: protein serine/threonine kinase activity (GO:0004674);; Molecular Function: ATP binding (GO:0005524);; Cellular Component: plasma membrane (GO:0005886);; Biological Process: protein phosphorylation (GO:0006468);;	--	[T]	Signal transduction mechanisms	Uncharacterized protein {ECO:0000313|EMBL:EMJ26476.1} OS=Prunus persica (Peach) PE=3 SV=1	PREDICTED: receptor like protein kinase S.2 [Prunus mume]
EVM0021305.1	--	--	--	--	Uncharacterized protein {ECO:0000313|EMBL:EMJ13699.1} OS=Prunus persica (Peach) PE=4 SV=1	PREDICTED: uncharacterized protein LOC103325199 [Prunus mume]
EVM0002253.1	--	--	--	--	Uncharacterized protein {ECO:0000313|EMBL:EMJ15051.1} OS=Prunus persica (Peach) PE=4 SV=1	hypothetical protein PRUPE_ppa013768mg [Prunus persica]
EVM0026067.1	Molecular Function: SNAP receptor activity (GO:0005484);; Cellular Component: endoplasmic reticulum (GO:0005783);; Cellular Component: plasma membrane (GO:0005886);; Biological Process: protein targeting to membrane (GO:0006612);;	K08506|0|pmum:103342116|K08506 syntaxin of plants SYP7 | (RefSeq) syntaxin-71-like	--	--	Uncharacterized protein {ECO:0000313|EMBL:EMJ08545.1} OS=Prunus persica (Peach) PE=4 SV=1	PREDICTED: syntaxin-71-like [Prunus mume]
EVM0019132.1	Molecular Function: transferase activity, transferring hexosyl groups (GO:0016758);;	--	[GC]	--	Uncharacterized protein {ECO:0000313|EMBL:EMJ15111.1} OS=Prunus persica (Peach) PE=4 SV=1	hypothetical protein PRUPE_ppa005654mg [Prunus persica]
EVM0021976.1	Molecular Function: glutamate dehydrogenase [NAD(P)+] activity (GO:0004353);; Molecular Function: copper ion binding (GO:0005507);; Molecular Function: ATP binding (GO:0005524);; Cellular Component: mitochondrion (GO:0005739);; Biological Process: cellular amino acid metabolic process (GO:0006520);; Molecular Function: zinc ion binding (GO:0008270);; Biological Process: response to absence of lig…	K00261|0|pper:PRUPE_ppa006457mg|K00261 glutamate dehydrogenase (NAD(P)+) [EC:1.4.1.3] | (RefSeq) hypothetical protein	[E]	Amino acid transport and metabolism	Glutamate dehydrogenase {ECO:0000256|PIRNR:PIRNR000185} OS=Prunus persica (Peach) PE=3 SV=1	PREDICTED: glutamate dehydrogenase 1 [Prunus mume]
EVM0000328.1	Molecular Function: nucleotide binding (GO:0000166);; Molecular Function: transmembrane transporter activity (GO:0022891);; Molecular Function: ATPase activity, coupled to transmembrane movement of substances (GO:0042626);;	--	[Q]	Secondary metabolites biosynthesis, transport and catabolism	Uncharacterized protein {ECO:0000313|EMBL:EMJ28283.1} OS=Prunus persica (Peach) PE=4 SV=1	PREDICTED: pleiotropic drug resistance protein 1-like isoform X3 [Prunus mume]
EVM0011598.1	Biological Process: DNA damage checkpoint (GO:0000077);; Biological Process: regulation of DNA repair (GO:0006282);; Molecular Function: hydrolase activity (GO:0016787);; Cellular Component: checkpoint clamp complex (GO:0030896);;	K10994|0|pper:PRUPE_ppa005804mg|K10994 cell cycle checkpoint control protein RAD9A [EC:3.1.11.2] | (RefSeq) hypothetical protein	[DL]	--	Uncharacterized protein {ECO:0000313|EMBL:EMJ06399.1} OS=Prunus persica (Peach) PE=4 SV=1	hypothetical protein PRUPE_ppa005804mg [Prunus persica]
EVM0012367.1	Molecular Function: carboxylic ester hydrolase activity (GO:0004091);; Biological Process: metabolic process (GO:0008152);; Molecular Function: retinyl-palmitate esterase activity (GO:0050253);; Molecular Function: methyl indole-3-acetate esterase activity (GO:0080030);; Molecular Function: methyl salicylate esterase activity (GO:0080031);; Molecular Function: methyl jasmonate esterase activity (…	--	[V]	Defense mechanisms	Uncharacterized protein {ECO:0000313|EMBL:EMJ19520.1} OS=Prunus persica (Peach) PE=4 SV=1	hypothetical protein PRUPE_ppa008412mg [Prunus persica]
EVM0003584.1	Molecular Function: nucleic acid binding (GO:0003676);; Molecular Function: catalytic activity (GO:0003824);; Cellular Component: intracellular (GO:0005622);; Biological Process: DNA metabolic process (GO:0006259);;	--	--	--	Uncharacterized protein {ECO:0000313|EMBL:EMJ13779.1} (Fragment) OS=Prunus persica (Peach) PE=4 SV=1	PREDICTED: uncharacterized protein LOC103449768 [Malus domestica]
EVM0013746.1	--	--	[R]	General function prediction only	Tetratricopeptide-like helical, putative {ECO:0000313|EMBL:EOY27215.1} OS=Theobroma cacao (Cacao) PE=4 SV=1	PREDICTED: putative pentatricopeptide repeat-containing protein At5g37570 [Prunus mume]
EVM0002509.1	Molecular Function: ATPase activity, coupled to transmembrane movement of substances (GO:0042626);;	K05658|9.98e-70|pper:PRUPE_ppa015387mg|K05658 ATP-binding cassette, subfamily B (MDR/TAP), member 1 [EC:3.6.3.44] | (RefSeq) hypothetical protein	[Q]	Secondary metabolites biosynthesis, transport and catabolism	Uncharacterized protein {ECO:0000313|EMBL:EMJ17366.1} OS=Prunus persica (Peach) PE=3 SV=1	hypothetical protein PRUPE_ppa015387mg [Prunus persica]
EVM0028037.1	--	--	[I]	Lipid transport and metabolism	Patatin {ECO:0000256|RuleBase:RU361262} OS=Prunus persica (Peach) PE=3 SV=1	hypothetical protein PRUPE_ppa026872mg [Prunus persica]
EVM0014826.1	Molecular Function: transmembrane receptor protein tyrosine kinase activity (GO:0004714);; Molecular Function: phosphoprotein phosphatase activity (GO:0004721);; Molecular Function: ATP binding (GO:0005524);; Biological Process: protein phosphorylation (GO:0006468);;	K11855|0|pper:PRUPE_ppa000932mg|K11855 ubiquitin carboxyl-terminal hydrolase 36/42 [EC:3.4.19.12] | (RefSeq) hypothetical protein	--	--	Ubiquitin carboxyl-terminal hydrolase {ECO:0000256|RuleBase:RU004435} OS=Prunus persica (Peach) PE=3 SV=1	hypothetical protein PRUPE_ppa000932mg [Prunus persica]
EVM0010177.1	--	--	--	--	Uncharacterized protein {ECO:0000313|EMBL:EMJ02857.1} OS=Prunus persica (Peach) PE=4 SV=1	PREDICTED: TMV resistance protein N-like [Pyrus x bretschneideri]
EVM0009575.1	--	--	--	--	Uncharacterized protein {ECO:0000313|EMBL:EMJ13322.1} OS=Prunus persica (Peach) PE=4 SV=1	hypothetical protein PRUPE_ppa012057mg [Prunus persica]
EVM0004579.1	--	--	--	--	Uncharacterized protein {ECO:0000313|EMBL:EMJ25580.1} OS=Prunus persica (Peach) PE=4 SV=1	PREDICTED: UPF0481 protein At3g47200-like [Prunus mume]
EVM0013985.1	Cellular Component: ubiquitin ligase complex (GO:0000151);; Molecular Function: ubiquitin-protein transferase activity (GO:0004842);; Biological Process: protein ubiquitination (GO:0016567);;	K08332|0|pper:PRUPE_ppa026658mg|K08332 vacuolar protein 8 | (RefSeq) hypothetical protein	[S]	Function unknown	Uncharacterized protein {ECO:0000313|EMBL:EMJ07988.1} (Fragment) OS=Prunus persica (Peach) PE=4 SV=1	hypothetical protein PRUPE_ppa026658mg, partial [Prunus persica]
EVM0025163.1	--	--	--	--	Uncharacterized protein {ECO:0000313|EMBL:EMJ22489.1} OS=Prunus persica (Peach) PE=4 SV=1	hypothetical protein PRUPE_ppa017958mg [Prunus persica]
EVM0026693.1	--	--	[R]	General function prediction only	Uncharacterized protein {ECO:0000313|EMBL:EMJ26893.1} OS=Prunus persica (Peach) PE=4 SV=1	PREDICTED: putative lipase ROG1 [Prunus mume]
EVM0025807.1	--	--	--	--	Uncharacterized protein {ECO:0000313|EMBL:EMJ07085.1} OS=Prunus persica (Peach) PE=4 SV=1	hypothetical protein PRUPE_ppa011310mg [Prunus persica]
EVM0012412.1	--	--	[R]	General function prediction only	Uncharacterized protein {ECO:0000313|EMBL:EMJ11953.1} OS=Prunus persica (Peach) PE=4 SV=1	PREDICTED: putative pentatricopeptide repeat-containing protein At5g37570 [Prunus mume]
EVM0025737.1	--	K18999|0|pper:PRUPE_ppa018277mg|K18999 RNA polymerase II C-terminal domain phosphatase-like 3/4 [EC:3.1.3.16] | (RefSeq) hypothetical protein	--	--	Uncharacterized protein {ECO:0000313|EMBL:EMJ17290.1} OS=Prunus persica (Peach) PE=4 SV=1	hypothetical protein PRUPE_ppa018277mg [Prunus persica]
EVM0023237.1	--	--	[Q]	Secondary metabolites biosynthesis, transport and catabolism	Uncharacterized protein {ECO:0000313|EMBL:EMJ13906.1} OS=Prunus persica (Peach) PE=3 SV=1	hypothetical protein PRUPE_ppa018666mg [Prunus persica]
EVM0020774.1	--	K04733|0|pper:PRUPE_ppa026593mg|K04733 interleukin-1 receptor-associated kinase 4 [EC:2.7.11.1] | (RefSeq) hypothetical protein	--	--	Uncharacterized protein {ECO:0000313|EMBL:EMJ25828.1} OS=Prunus persica (Peach) PE=3 SV=1	hypothetical protein PRUPE_ppa026593mg [Prunus persica]
EVM0006187.1	--	--	[R]	General function prediction only	Uncharacterized protein {ECO:0000313|EMBL:EMJ21472.1} OS=Prunus persica (Peach) PE=4 SV=1	hypothetical protein PRUPE_ppa000999mg [Prunus persica]
EVM0019175.1	Molecular Function: iron ion binding (GO:0005506);; Molecular Function: electron transfer activity (GO:0009055);; Biological Process: fruit development (GO:0010154);; Molecular Function: flavonoid 3'-monooxygenase activity (GO:0016711);; Molecular Function: heme binding (GO:0020037);; Biological Process: oxidation-reduction process (GO:0055114);;	--	[Q]	Secondary metabolites biosynthesis, transport and catabolism	Uncharacterized protein {ECO:0000313|EMBL:EMJ20186.1} OS=Prunus persica (Peach) PE=3 SV=1	PREDICTED: cytochrome P450 78A9 [Prunus mume]
EVM0028026.1	--	--	--	--	Uncharacterized protein {ECO:0000313|EMBL:EMJ25911.1} OS=Prunus persica (Peach) PE=4 SV=1	hypothetical protein PRUPE_ppa025053mg [Prunus persica]
EVM0016208.1	--	--	[QR]	--	Uncharacterized protein {ECO:0000313|EMBL:EMJ03443.1} OS=Prunus persica (Peach) PE=3 SV=1	PREDICTED: probable 2-oxoglutarate-dependent dioxygenase At3g49630 isoform X1 [Prunus mume]
EVM0023089.1	--	--	--	--	Uncharacterized protein {ECO:0000313|EMBL:EMJ05169.1} (Fragment) OS=Prunus persica (Peach) PE=4 SV=1	hypothetical protein PRUPE_ppa023826mg, partial [Prunus persica]
EVM0006482.1	Molecular Function: zinc ion binding (GO:0008270);;	--	[A]	RNA processing and modification	Uncharacterized protein {ECO:0000313|EMBL:EMJ00661.1} (Fragment) OS=Prunus persica (Peach) PE=4 SV=1	PREDICTED: uncharacterized protein LOC103334049 isoform X2 [Prunus mume]
EVM0003355.1	Molecular Function: D-lactate dehydrogenase (cytochrome) activity (GO:0004458);; Molecular Function: UDP-N-acetylmuramate dehydrogenase activity (GO:0008762);; Molecular Function: flavin adenine dinucleotide binding (GO:0050660);; Biological Process: oxidation-reduction process (GO:0055114);;	K18204|0|pmum:103340152|K18204 D-2-hydroxyglutarate dehydrogenase [EC:1.1.99.39] | (RefSeq) D-2-hydroxyglutarate dehydrogenase, mitochondrial	[C]	Energy production and conversion	Uncharacterized protein {ECO:0000313|EMBL:EMJ05390.1} OS=Prunus persica (Peach) PE=4 SV=1	PREDICTED: D-2-hydroxyglutarate dehydrogenase, mitochondrial isoform X2 [Prunus mume]
EVM0004604.1	Biological Process: activation of MAPKK activity (GO:0000186);; Molecular Function: MAP kinase kinase kinase activity (GO:0004709);; Molecular Function: ATP binding (GO:0005524);; Biological Process: protein targeting to membrane (GO:0006612);; Biological Process: membrane fusion (GO:0006944);; Biological Process: regulation of plant-type hypersensitive response (GO:0010363);; Biological Process:…	K04733|0|pper:PRUPE_ppa006182mg|K04733 interleukin-1 receptor-associated kinase 4 [EC:2.7.11.1] | (RefSeq) hypothetical protein	[T]	Signal transduction mechanisms	Uncharacterized protein {ECO:0000313|EMBL:EMJ18929.1} OS=Prunus persica (Peach) PE=4 SV=1	hypothetical protein PRUPE_ppa006182mg [Prunus persica]
EVM0007506.1	--	--	[R]	General function prediction only	Uncharacterized protein {ECO:0000313|EMBL:EMJ15635.1} OS=Prunus persica (Peach) PE=4 SV=1	hypothetical protein PRUPE_ppa025632mg [Prunus persica]
EVM0001113.1	Molecular Function: oxidoreductase activity, acting on paired donors, with incorporation or reduction of molecular oxygen, 2-oxoglutarate as one donor, and incorporation of one atom each of oxygen into both donors (GO:0016706);; Biological Process: oxidation-reduction process (GO:0055114);;	--	[QR]	--	Uncharacterized protein {ECO:0000313|EMBL:EMJ03501.1} OS=Prunus persica (Peach) PE=3 SV=1	hypothetical protein PRUPE_ppa007932mg [Prunus persica]
EVM0011752.1	--	--	--	--	Uncharacterized protein {ECO:0000313|EMBL:EMJ00852.1} OS=Prunus persica (Peach) PE=4 SV=1	hypothetical protein PRUPE_ppa004400mg [Prunus persica]
EVM0005149.1	Cellular Component: endosome (GO:0005768);; Cellular Component: Golgi apparatus (GO:0005794);; Cellular Component: trans-Golgi network (GO:0005802);; Cellular Component: membrane (GO:0016020);;	--	--	--	Uncharacterized protein {ECO:0000313|EMBL:EMJ16110.1} OS=Prunus persica (Peach) PE=4 SV=1	hypothetical protein PRUPE_ppa000621mg [Prunus persica]
EVM0007667.1	Biological Process: rRNA processing (GO:0006364);; Biological Process: regulation of translation (GO:0006417);; Cellular Component: plastid chromosome (GO:0009508);; Biological Process: chloroplast relocation (GO:0009902);; Biological Process: leaf morphogenesis (GO:0009965);; Biological Process: thylakoid membrane organization (GO:0010027);; Biological Process: photosystem II assembly (GO:001020…	--	--	--	Uncharacterized protein {ECO:0000313|EMBL:EMJ24381.1} OS=Prunus persica (Peach) PE=4 SV=1	PREDICTED: uncharacterized protein LOC103319766 [Prunus mume]
EVM0022754.1	--	--	--	--	Uncharacterized protein {ECO:0000313|EMBL:EMJ09228.1} OS=Prunus persica (Peach) PE=4 SV=1	hypothetical protein PRUPE_ppa003080mg [Prunus persica]
EVM0014626.1	Molecular Function: protein binding (GO:0005515);; Cellular Component: cytoplasm (GO:0005737);;	K10523|3.2438e-161|pmum:103319749|K10523 speckle-type POZ protein | (RefSeq) BTB/POZ domain-containing protein At4g08455-like	[DR]	--	Uncharacterized protein {ECO:0000313|EMBL:EMJ25054.1} OS=Prunus persica (Peach) PE=4 SV=1	PREDICTED: BTB/POZ domain-containing protein At4g08455-like [Prunus mume]
EVM0024224.1	Molecular Function: protein serine/threonine kinase activity (GO:0004674);; Molecular Function: ATP binding (GO:0005524);; Biological Process: protein phosphorylation (GO:0006468);;	--	[T]	Signal transduction mechanisms	Uncharacterized protein {ECO:0000313|EMBL:EMJ08580.1} OS=Prunus persica (Peach) PE=3 SV=1	hypothetical protein PRUPE_ppa004429mg [Prunus persica]
EVM0020448.1	Cellular Component: chloroplast stroma (GO:0009570);; Molecular Function: ADP-ribose pyrophosphohydrolase activity (GO:0080041);; Molecular Function: ADP-glucose pyrophosphohydrolase activity (GO:0080042);;	K18447|0|pper:PRUPE_ppa009118mg|K18447 ADP-sugar diphosphatase [EC:3.6.1.21] | (RefSeq) hypothetical protein	[L]	Replication, recombination and repair	Uncharacterized protein {ECO:0000313|EMBL:EMJ10588.1} OS=Prunus persica (Peach) PE=4 SV=1	hypothetical protein PRUPE_ppa009118mg [Prunus persica]
EVM0017424.1	--	--	[O]	Posttranslational modification, protein turnover, chaperones	Uncharacterized protein {ECO:0000313|EMBL:EMJ14510.1} OS=Prunus persica (Peach) PE=4 SV=1	hypothetical protein PRUPE_ppb019001mg [Prunus persica]
EVM0022970.1	Molecular Function: threonine-type endopeptidase activity (GO:0004298);; Cellular Component: nucleus (GO:0005634);; Cellular Component: cytoplasm (GO:0005737);; Cellular Component: proteasome core complex (GO:0005839);; Biological Process: proteolysis involved in cellular protein catabolic process (GO:0051603);;	K02737|0|pmum:103321999|K02737 20S proteasome subunit beta 5 [EC:3.4.25.1] | (RefSeq) proteasome subunit beta type-5	[O]	Posttranslational modification, protein turnover, chaperones	Proteasome subunit beta type {ECO:0000256|RuleBase:RU004203} OS=Prunus persica (Peach) PE=3 SV=1	PREDICTED: proteasome subunit beta type-5 [Prunus mume]
EVM0009979.1	Molecular Function: nucleotide binding (GO:0000166);; Molecular Function: structural constituent of ribosome (GO:0003735);; Cellular Component: ribosome (GO:0005840);; Biological Process: translation (GO:0006412);;	K02974|3.96218e-94|pper:PRUPE_ppa013144mg|K02974 small subunit ribosomal protein S24e | (RefSeq) hypothetical protein	[J]	Translation, ribosomal structure and biogenesis	40S ribosomal protein S24 {ECO:0000256|RuleBase:RU004383} OS=Prunus persica (Peach) PE=3 SV=1	hypothetical protein PRUPE_ppa013144mg [Prunus persica]
EVM0013859.1	Molecular Function: structural constituent of ribosome (GO:0003735);; Biological Process: translation (GO:0006412);; Cellular Component: small ribosomal subunit (GO:0015935);;	K02973|1.59306e-75|pper:PRUPE_ppa012246mg|K02973 small subunit ribosomal protein S23e | (RefSeq) hypothetical protein	[J]	Translation, ribosomal structure and biogenesis	Uncharacterized protein {ECO:0000313|EMBL:EMJ19697.1} OS=Prunus persica (Peach) PE=3 SV=1	hypothetical protein PRUPE_ppa012246mg [Prunus persica]
EVM0017496.1	--	--	[S]	Function unknown	Uncharacterized protein {ECO:0000313|EMBL:EMJ10733.1} OS=Prunus persica (Peach) PE=4 SV=1	hypothetical protein PRUPE_ppa010694mg [Prunus persica]
EVM0017205.1	Molecular Function: protein kinase activity (GO:0004672);; Biological Process: phosphorylation (GO:0016310);;	K04733|0|pper:PRUPE_ppa007318mg|K04733 interleukin-1 receptor-associated kinase 4 [EC:2.7.11.1] | (RefSeq) hypothetical protein	[T]	Signal transduction mechanisms	Uncharacterized protein {ECO:0000313|EMBL:EMJ01115.1} OS=Prunus persica (Peach) PE=3 SV=1	hypothetical protein PRUPE_ppa007318mg [Prunus persica]
EVM0017343.1	--	--	[R]	General function prediction only	Luminal-binding protein 2 {ECO:0000313|EMBL:EXC01672.1} OS=Morus notabilis PE=3 SV=1	PREDICTED: uncharacterized protein LOC103336134, partial [Prunus mume]
EVM0025150.2	Molecular Function: oxidoreductase activity (GO:0016491);; Molecular Function: metal ion binding (GO:0046872);;	--	[QI]	--	Uncharacterized protein {ECO:0000313|EMBL:EMJ13587.1} OS=Prunus persica (Peach) PE=3 SV=1	PREDICTED: cytochrome P450 CYP72A219-like [Prunus mume]
EVM0021602.1	Molecular Function: shikimate kinase activity (GO:0004765);; Molecular Function: ATP binding (GO:0005524);; Biological Process: glycine catabolic process (GO:0006546);; Biological Process: unsaturated fatty acid biosynthetic process (GO:0006636);; Biological Process: oxidoreduction coenzyme metabolic process (GO:0006733);; Biological Process: vitamin metabolic process (GO:0006766);; Biological Pr…	--	--	--	Uncharacterized protein {ECO:0000313|EMBL:EMJ10421.1} OS=Prunus persica (Peach) PE=4 SV=1	PREDICTED: probable inactive shikimate kinase like 2, chloroplastic [Prunus mume]
EVM0013276.1	--	--	[R]	General function prediction only	Uncharacterized protein {ECO:0000313|EMBL:EMJ27863.1} OS=Prunus persica (Peach) PE=4 SV=1	PREDICTED: pentatricopeptide repeat-containing protein At3g22470, mitochondrial-like [Prunus mume]
EVM0019331.1	--	--	--	--	Uncharacterized protein {ECO:0000313|EMBL:EMJ09719.1} OS=Prunus persica (Peach) PE=4 SV=1	PREDICTED: F-box protein At2g26160-like [Prunus mume]
EVM0006917.1	--	--	[R]	General function prediction only	Uncharacterized protein {ECO:0000313|EMBL:KDP35540.1} OS=Jatropha curcas (Barbados nut) PE=4 SV=1	PREDICTED: uncharacterized protein LOC103439286 [Malus domestica]
EVM0019508.1	--	--	[R]	General function prediction only	Uncharacterized protein {ECO:0000313|EMBL:EMJ12746.1} OS=Prunus persica (Peach) PE=4 SV=1	PREDICTED: pentatricopeptide repeat-containing protein At2g35130 [Prunus mume]
EVM0001581.1	Molecular Function: spermidine synthase activity (GO:0004766);; Biological Process: metabolic process (GO:0008152);;	K18787|0|pmum:103324273|K18787 thermospermine synthase [EC:2.5.1.79] | (RefSeq) thermospermine synthase ACAULIS5-like	[E]	Amino acid transport and metabolism	Uncharacterized protein {ECO:0000313|EMBL:EMJ23466.1} OS=Prunus persica (Peach) PE=3 SV=1	PREDICTED: thermospermine synthase ACAULIS5-like [Prunus mume]
EVM0002521.1	Molecular Function: calcium ion binding (GO:0005509);; Biological Process: pyrimidine ribonucleotide biosynthetic process (GO:0009220);; Cellular Component: chloroplast (GO:0009507);; Cellular Component: photosystem II oxygen evolving complex (GO:0009654);; Biological Process: photosynthesis (GO:0015979);; Cellular Component: extrinsic component of membrane (GO:0019898);;	--	[J]	Translation, ribosomal structure and biogenesis	Uncharacterized protein {ECO:0000313|EMBL:EMJ06968.1} OS=Prunus persica (Peach) PE=4 SV=1	PREDICTED: uncharacterized protein LOC103344681 [Prunus mume]
EVM0023898.1	--	--	--	--	Uncharacterized protein {ECO:0000313|EMBL:EMJ16169.1} OS=Prunus persica (Peach) PE=4 SV=1	PREDICTED: probable secreted beta-glucosidase adg3 isoform X2 [Prunus mume]
EVM0018777.1	Molecular Function: zinc ion binding (GO:0008270);;	K16285|1.11255e-93|pper:PRUPE_ppa013029mg|K16285 RING/U-box domain-containing protein [EC:2.3.2.27] | (RefSeq) hypothetical protein	[O]	Posttranslational modification, protein turnover, chaperones	Uncharacterized protein {ECO:0000313|EMBL:EMJ24906.1} OS=Prunus persica (Peach) PE=4 SV=1	hypothetical protein PRUPE_ppa013029mg [Prunus persica]
EVM0009481.1	--	--	--	--	Uncharacterized protein {ECO:0000313|EMBL:EMJ23752.1} OS=Prunus persica (Peach) PE=4 SV=1	PREDICTED: F-box/FBD/LRR-repeat protein At1g13570-like [Malus domestica]
EVM0012941.1	--	--	--	--	Uncharacterized protein {ECO:0000313|EMBL:EXC06049.1} OS=Morus notabilis PE=4 SV=1	hypothetical protein L484_009960 [Morus notabilis]
EVM0019773.1	--	--	--	--	Uncharacterized protein {ECO:0000313|EMBL:ERP61806.1} (Fragment) OS=Populus trichocarpa (Western balsam poplar) PE=4 SV=1	PREDICTED: uncharacterized protein LOC103336983 [Prunus mume]
EVM0022770.1	--	K05391|0|pmum:103325463|K05391 cyclic nucleotide gated channel, other eukaryote | (RefSeq) cyclic nucleotide-gated ion channel 1-like	[PT]	--	Uncharacterized protein {ECO:0000313|EMBL:EMJ20224.1} OS=Prunus persica (Peach) PE=4 SV=1	PREDICTED: cyclic nucleotide-gated ion channel 1-like [Prunus mume]
EVM0023997.1	Biological Process: carbohydrate metabolic process (GO:0005975);; Molecular Function: arabinose-5-phosphate isomerase activity (GO:0019146);; Molecular Function: carbohydrate binding (GO:0030246);; Molecular Function: adenyl nucleotide binding (GO:0030554);;	K06041|0|pper:PRUPE_ppa007700mg|K06041 arabinose-5-phosphate isomerase [EC:5.3.1.13] | (RefSeq) hypothetical protein	--	--	Uncharacterized protein {ECO:0000313|EMBL:EMJ02551.1} OS=Prunus persica (Peach) PE=3 SV=1	hypothetical protein PRUPE_ppa007700mg [Prunus persica]
EVM0028391.1	Molecular Function: protein serine/threonine kinase activity (GO:0004674);; Molecular Function: ATP binding (GO:0005524);; Biological Process: protein phosphorylation (GO:0006468);;	--	--	--	Uncharacterized protein {ECO:0000313|EMBL:EMJ26093.1} OS=Prunus persica (Peach) PE=3 SV=1	PREDICTED: serine/threonine-protein kinase-like protein ACR4 [Prunus mume]
EVM0015610.1	Biological Process: cell division (GO:0051301);;	K03363|0|pmum:103339597|K03363 cell division cycle 20, cofactor of APC complex | (RefSeq) cell division cycle 20.1, cofactor of APC complex-like	[DO]	--	Uncharacterized protein {ECO:0000313|EMBL:EMJ04338.1} (Fragment) OS=Prunus persica (Peach) PE=4 SV=1	PREDICTED: cell division cycle 20.1, cofactor of APC complex-like isoform X1 [Prunus mume]
EVM0001046.1	--	--	--	--	Uncharacterized protein {ECO:0000313|EMBL:EMJ20920.1} (Fragment) OS=Prunus persica (Peach) PE=4 SV=1	hypothetical protein PRUPE_ppa025939mg, partial [Prunus persica]
EVM0003104.1	Biological Process: nucleobase-containing compound metabolic process (GO:0006139);; Biological Process: phosphorylation (GO:0016310);; Molecular Function: nucleoside monophosphate kinase activity (GO:0019201);;	K00939|1.84656e-156|pmum:103330359|K00939 adenylate kinase [EC:2.7.4.3] | (RefSeq) probable adenylate kinase 7, mitochondrial	[F]	Nucleotide transport and metabolism	Uncharacterized protein {ECO:0000313|EMBL:EMJ17166.1} OS=Prunus persica (Peach) PE=3 SV=1	PREDICTED: adenylate kinase 1, mitochondrial [Prunus mume]
EVM0012450.1	--	--	--	--	Uncharacterized protein {ECO:0000313|EMBL:EMJ00430.1} OS=Prunus persica (Peach) PE=4 SV=1	hypothetical protein PRUPE_ppa022080mg [Prunus persica]
EVM0001033.1	Cellular Component: mitochondrion (GO:0005739);; Cellular Component: vacuolar membrane (GO:0005774);; Cellular Component: plasma membrane (GO:0005886);; Molecular Function: zinc ion binding (GO:0008270);; Molecular Function: alanine-glyoxylate transaminase activity (GO:0008453);; Biological Process: arginine catabolic process to glutamate (GO:0019544);; Molecular Function: pyridoxal phosphate bin…	K00827|0|pmum:103318900|K00827 alanine-glyoxylate transaminase / (R)-3-amino-2-methylpropionate-pyruvate transaminase [EC:2.6.1.44 2.6.1.40] | (RefSeq) alanine--glyoxylate aminotransferase 2 homolog 1, mitochondrial-like	[E]	Amino acid transport and metabolism	Uncharacterized protein {ECO:0000313|EMBL:EMJ23624.1} OS=Prunus persica (Peach) PE=3 SV=1	PREDICTED: alanine--glyoxylate aminotransferase 2 homolog 1, mitochondrial-like [Prunus mume]
EVM0006015.1	--	--	--	--	--	PREDICTED: pentatricopeptide repeat-containing protein At1g20300, mitochondrial [Prunus mume]
EVM0009727.1	--	--	[S]	Function unknown	Uncharacterized protein {ECO:0000313|EMBL:EMJ17047.1} OS=Prunus persica (Peach) PE=4 SV=1	hypothetical protein PRUPE_ppa010267mg [Prunus persica]
EVM0020330.1	--	--	--	--	--	PREDICTED: uncharacterized protein LOC103331923 [Prunus mume]
EVM0012244.1	--	--	--	--	Uncharacterized protein {ECO:0000313|EMBL:EMJ12879.1} OS=Prunus persica (Peach) PE=4 SV=1	hypothetical protein PRUPE_ppa005882mg [Prunus persica]
EVM0019047.1	--	--	--	--	Uncharacterized protein {ECO:0000313|EMBL:EMJ24861.1} OS=Prunus persica (Peach) PE=4 SV=1	PREDICTED: uncharacterized protein LOC103332944 [Prunus mume]
EVM0016882.1	--	K15326|0|pmum:103328887|K15326 tRNA-splicing endonuclease subunit Sen54 | (RefSeq) uncharacterized LOC103328887	[J]	Translation, ribosomal structure and biogenesis	Uncharacterized protein {ECO:0000313|EMBL:EMJ12158.1} OS=Prunus persica (Peach) PE=4 SV=1	PREDICTED: uncharacterized protein LOC103328887 isoform X1 [Prunus mume]
EVM0009478.1	Cellular Component: cytosol (GO:0005829);; Biological Process: cysteine biosynthetic process from serine (GO:0006535);; Molecular Function: serine O-acetyltransferase activity (GO:0009001);;	K00640|0|pper:PRUPE_ppa021964mg|K00640 serine O-acetyltransferase [EC:2.3.1.30] | (RefSeq) hypothetical protein	[E]	Amino acid transport and metabolism	Uncharacterized protein {ECO:0000313|EMBL:EMJ05342.1} (Fragment) OS=Prunus persica (Peach) PE=4 SV=1	hypothetical protein PRUPE_ppa021964mg, partial [Prunus persica]
EVM0014128.1	--	--	--	--	Uncharacterized protein {ECO:0000313|EMBL:EMJ20329.1} OS=Prunus persica (Peach) PE=4 SV=1	hypothetical protein PRUPE_ppa015889mg [Prunus persica]
EVM0026995.1	Molecular Function: ribonuclease inhibitor activity (GO:0008428);; Biological Process: regulation of RNA metabolic process (GO:0051252);;	--	--	--	4-hydroxy-4-methyl-2-oxoglutarate aldolase {ECO:0000256|RuleBase:RU004338} OS=Prunus persica (Peach) PE=3 SV=1	PREDICTED: regulator of ribonuclease-like protein 3 [Prunus mume]
EVM0025963.1	--	--	--	--	Uncharacterized protein {ECO:0000313|EMBL:EMJ18630.1} OS=Prunus persica (Peach) PE=4 SV=1	hypothetical protein PRUPE_ppb011931mg [Prunus persica]
EVM0019721.2	--	--	--	--	Uncharacterized protein {ECO:0000313|EMBL:EMJ24480.1} OS=Prunus persica (Peach) PE=4 SV=1	hypothetical protein PRUPE_ppa009460mg [Prunus persica]
EVM0016995.1	Cellular Component: endoplasmic reticulum (GO:0005783);; Cellular Component: plasma membrane (GO:0005886);; Biological Process: metabolic process (GO:0008152);; Biological Process: response to wounding (GO:0009611);; Biological Process: regulation of systemic acquired resistance (GO:0010112);; Molecular Function: IAA-Ala conjugate hydrolase activity (GO:0010179);;	K14664|0|pmum:103342871|K14664 IAA-amino acid hydrolase [EC:3.5.1.-] | (RefSeq) IAA-amino acid hydrolase ILR1-like 4	--	--	Uncharacterized protein {ECO:0000313|EMBL:EMJ16584.1} OS=Prunus persica (Peach) PE=4 SV=1	PREDICTED: IAA-amino acid hydrolase ILR1-like 4 [Prunus mume]
EVM0008861.1	--	--	[R]	General function prediction only	Uncharacterized protein {ECO:0000313|EMBL:EMJ11268.1} OS=Prunus persica (Peach) PE=4 SV=1	hypothetical protein PRUPE_ppa019464mg [Prunus persica]
EVM0018375.1	--	--	--	--	Uncharacterized protein {ECO:0000313|EMBL:EMJ05249.1} OS=Prunus persica (Peach) PE=4 SV=1	PREDICTED: putative ribonuclease H protein At1g65750 [Prunus mume]
EVM0003979.1	--	--	--	--	Uncharacterized protein {ECO:0000313|EMBL:EMJ11054.1} OS=Prunus persica (Peach) PE=4 SV=1	hypothetical protein PRUPE_ppa014835mg [Prunus persica]
EVM0013570.1	Biological Process: microtubule cytoskeleton organization (GO:0000226);; Biological Process: cytokinesis (GO:0000910);; Molecular Function: microtubule binding (GO:0008017);;	K16732|0|pper:PRUPE_ppa003128mg|K16732 protein regulator of cytokinesis 1 | (RefSeq) hypothetical protein	[DZ]	--	Uncharacterized protein {ECO:0000313|EMBL:EMJ23253.1} OS=Prunus persica (Peach) PE=4 SV=1	hypothetical protein PRUPE_ppa003128mg [Prunus persica]
EVM0003872.1	Molecular Function: transferase activity, transferring glycosyl groups (GO:0016757);;	--	[S]	Function unknown	Uncharacterized protein {ECO:0000313|EMBL:EMJ06062.1} OS=Prunus persica (Peach) PE=4 SV=1	hypothetical protein PRUPE_ppa019715mg [Prunus persica]
EVM0000145.1	Cellular Component: integral component of membrane (GO:0016021);;	--	[U]	Intracellular trafficking, secretion, and vesicular transport	Uncharacterized protein {ECO:0000313|EMBL:EMJ01743.1} OS=Prunus persica (Peach) PE=4 SV=1	PREDICTED: LAG1 longevity assurance homolog 2 [Prunus mume]
EVM0001774.1	--	--	--	--	Nodulin MtN21 /EamA transporter family protein {ECO:0000313|EMBL:EOY02332.1} OS=Theobroma cacao (Cacao) PE=4 SV=1	PREDICTED: uncharacterized protein LOC103330182 [Prunus mume]
EVM0011794.1	--	--	--	--	Uncharacterized protein {ECO:0000313|EMBL:EMJ24854.1} OS=Prunus persica (Peach) PE=4 SV=1	PREDICTED: uncharacterized protein LOC103323036 [Prunus mume]
EVM0026367.1	--	--	--	--	Uncharacterized protein {ECO:0000313|EMBL:EMJ02337.1} (Fragment) OS=Prunus persica (Peach) PE=4 SV=1	hypothetical protein PRUPE_ppa016432mg, partial [Prunus persica]
EVM0001632.1	--	--	--	--	Uncharacterized protein {ECO:0000313|EMBL:EMJ28172.1} OS=Prunus persica (Peach) PE=4 SV=1	hypothetical protein PRUPE_ppa002391mg [Prunus persica]
EVM0013424.1	--	--	[T]	Signal transduction mechanisms	Uncharacterized protein {ECO:0000313|EMBL:EMJ14082.1} OS=Prunus persica (Peach) PE=4 SV=1	hypothetical protein PRUPE_ppa021720mg [Prunus persica]
EVM0028834.1	--	--	--	--	Uncharacterized protein {ECO:0000313|EMBL:EMJ03385.1} (Fragment) OS=Prunus persica (Peach) PE=4 SV=1	hypothetical protein PRUPE_ppa026190mg, partial [Prunus persica]
EVM0013179.1	--	K01527|3.83953e-46|mdm:103438305|K01527 nascent polypeptide-associated complex subunit beta | (RefSeq) nascent polypeptide-associated complex subunit beta-like	[K]	Transcription	Uncharacterized protein {ECO:0000313|EMBL:EMJ10909.1} OS=Prunus persica (Peach) PE=4 SV=1	PREDICTED: transcription factor BTF3 homolog 4-like [Malus domestica]
EVM0007953.2	Molecular Function: nucleotide binding (GO:0000166);; Molecular Function: nucleic acid binding (GO:0003676);;	--	[R]	General function prediction only	Uncharacterized protein {ECO:0000313|EMBL:EMJ03644.1} OS=Prunus persica (Peach) PE=4 SV=1	PREDICTED: RNA-binding protein 24-A-like [Prunus mume]
EVM0005924.1	Molecular Function: nucleotide binding (GO:0000166);; Cellular Component: vacuole (GO:0005773);; Cellular Component: chloroplast stroma (GO:0009570);; Biological Process: stomatal complex morphogenesis (GO:0010103);; Biological Process: mRNA modification (GO:0016556);;	--	[G]	Carbohydrate transport and metabolism	Uncharacterized protein {ECO:0000313|EMBL:EMJ15363.1} (Fragment) OS=Prunus persica (Peach) PE=4 SV=1	hypothetical protein PRUPE_ppa018961mg, partial [Prunus persica]
EVM0021002.1	Molecular Function: NADH dehydrogenase activity (GO:0003954);; Molecular Function: calcium ion binding (GO:0005509);; Cellular Component: peroxisome (GO:0005777);; Molecular Function: disulfide oxidoreductase activity (GO:0015036);; Cellular Component: extrinsic component of mitochondrial inner membrane (GO:0031314);; Molecular Function: flavin adenine dinucleotide binding (GO:0050660);; Biologic…	K17871|0|pper:PRUPE_ppa003367mg|K17871 NADH:ubiquinone reductase (non-electrogenic) [EC:1.6.5.9] | (RefSeq) hypothetical protein	[C]	Energy production and conversion	Uncharacterized protein {ECO:0000313|EMBL:EMJ16221.1} OS=Prunus persica (Peach) PE=4 SV=1	hypothetical protein PRUPE_ppa003367mg [Prunus persica]
EVM0000510.1	Molecular Function: hydrolase activity, acting on ester bonds (GO:0016788);;	--	--	--	Putative uncharacterized protein {ECO:0000313|EMBL:ABJ96375.1} OS=Prunus persica (Peach) PE=4 SV=1	PREDICTED: quinone oxidoreductase PIG3-like isoform X1 [Prunus mume]
EVM0007161.1	Molecular Function: methyltransferase activity (GO:0008168);; Biological Process: methylation (GO:0032259);;	--	--	--	Uncharacterized protein {ECO:0000313|EMBL:EMJ12759.1} OS=Prunus persica (Peach) PE=4 SV=1	PREDICTED: uncharacterized protein LOC103325624 [Prunus mume]
EVM0004176.1	Molecular Function: zinc ion binding (GO:0008270);; Molecular Function: 2-alkenal reductase [NAD(P)] activity (GO:0032440);; Biological Process: oxidation-reduction process (GO:0055114);;	--	[R]	General function prediction only	Uncharacterized protein {ECO:0000313|EMBL:EMJ07494.1} OS=Prunus persica (Peach) PE=4 SV=1	PREDICTED: 2-alkenal reductase (NADP(+)-dependent)-like [Prunus mume]
EVM0022743.1	Molecular Function: zinc ion binding (GO:0008270);; Molecular Function: ligase activity (GO:0016874);;	--	[O]	Posttranslational modification, protein turnover, chaperones	Uncharacterized protein {ECO:0000313|EMBL:EMJ10740.1} OS=Prunus persica (Peach) PE=4 SV=1	PREDICTED: RING-H2 finger protein ATL47-like [Prunus mume]
EVM0002179.1	--	K02934|6.8201e-164|pper:PRUPE_ppa010838mg|K02934 large subunit ribosomal protein L6e | (RefSeq) hypothetical protein	[J]	Translation, ribosomal structure and biogenesis	Uncharacterized protein {ECO:0000313|EMBL:EMJ03710.1} OS=Prunus persica (Peach) PE=4 SV=1	hypothetical protein PRUPE_ppa010838mg [Prunus persica]
[truncated: 26,427 more rows]
