# Supplementary material for: The genome of Chinese flowering cherry (Cerasus serrulata) provides new insights into Cerasus species
Source: Hortic Res. 2020 Oct 1;7:165. doi: 10.1038/s41438-020-00382-1 (PMC7527954; doi:10.1038/s41438-020-00382-1)
Supplement: Supplementary file 3 — Table S9 The family of miRNAs, rRNAs and tRNAs in Cerasus serrulata [file 41438_2020_382_MOESM3_ESM.xlsx]

## Sheet: Sheet1
Table S9 The family of miRNAs, rRNAs and tRNAs in Cerasus serrulata
miRNA_famlily	Number		rRNA_family	Number		tRNA_family	number
MIR167_1	2		SSU_rRNA_eukarya	32		Type=Tyr	12
MIR171_2	1		5_8S_rRNA	12		Type=Pseudo	35
MIR164	2		5S_rRNA	245		Type=Asp	25
MIR477	2		LSU_rRNA_eukarya	26		Type=Asn	24
MIR535	5					Type=Val	86
mir-160	2					Type=Pro	25
MIR169_5	3					Type=Glu	28
mir-399	11					Type=Met	32
mir-393	3					Type=Leu	39
MIR473	1					Type=Thr	28
MIR159	8					Type=Undet	5
MIR396	2					Type=Trp	12
mir-395	6					Type=Arg	29
mir-172	3					Type=His	13
mir-166	3					Type=Cys	13
mir-156	4					Type=Lys	33
MIR168	1					Type=Ile	25
MIR169_2	11					Type=Gln	14
MIR398	4					Type=Ser	34
MIR162_2	2					Type=Gly	40
MIR171_1	11					Type=Phe	17
MIR403	2					Type=Ala	58
MIR828	1
MIR397	2
MIR390	2
