# Supplementary material for: The genome of Chinese flowering cherry (Cerasus serrulata) provides new insights into Cerasus species
Source: Hortic Res. 2020 Oct 1;7:165. doi: 10.1038/s41438-020-00382-1 (PMC7527954; doi:10.1038/s41438-020-00382-1)
Supplement: Supplementary file 4 — Table S12 Specific family genes annotated in Cerasus serrulata [file 41438_2020_382_MOESM4_ESM.xlsx]

## Sheet: Cerasus_serrulata_Unique_gene_a
Table S12 Specific family genes annotated in Cerasus serrulata
gene_ID	swiss_prot_annottation	GO_BP	GO_CC	GO_MF	KO_ID	KO_name	ko_ID:ko_name	nr_annotation	TrEMBL_annotation	KOG_ID	KOG_description	KOG_cluster_code	KOG_cluster_description
EVM0000007.1	Probable adenylate kinase 6, chloroplastic OS=Arabidopsis thaliana OX=3702 GN=At2g39270 PE=2 SV=1	NA	NA	NA	K00939	adenylate kinase	ko00230:Purine metabolism	probable adenylate kinase 1, chloroplastic [Prunus persica]	Uncharacterized protein OS=Prunus persica OX=3760 GN=PRUPE_2G220900 PE=3 SV=1	KOG3078	Adenylate kinase	[F]	Nucleotide transport and metabolism
EVM0000009.1	Inositol hexakisphosphate and diphosphoinositol-pentakisphosphate kinase VIP1 OS=Arabidopsis thaliana OX=3702 GN=VIP1 PE=1 SV=1	NA	NA	NA	NA	NA	NA	inositol hexakisphosphate and diphosphoinositol-pentakisphosphate kinase VIP1-like isoform X1 [Prunus avium]	Inositol hexakisphosphate and diphosphoinositol-pentakisphosphate kinase OS=Prunus persica OX=3760 GN=PRUPE_3G272600 PE=3 SV=1	KOG1057	Arp2/3 complex-interacting protein VIP1/Asp1, involved in regulation of actin cytoskeleton	[Z]	Cytoskeleton
EVM0000017.1	Indole-3-acetic acid-amido synthetase GH3.10 OS=Arabidopsis thaliana OX=3702 GN=GH3.10 PE=2 SV=1	NA	NA	NA	K14487	auxin responsive GH3 gene family	ko04075:Plant hormone signal transduction	indole-3-acetic acid-amido synthetase GH3.10 [Prunus avium]	Uncharacterized protein OS=Prunus persica OX=3760 GN=PRUPE_3G233900 PE=4 SV=1	NA	NA	NA	NA
EVM0000020.1		NA	NA	NA	NA	NA	NA	uncharacterized protein Pyn_16498 [Prunus yedoensis var. nudiflora]	Uncharacterized protein OS=Prunus yedoensis var. nudiflora OX=2094558 GN=Pyn_16498 PE=4 SV=1	NA	NA	NA	NA
EVM0000034.1		NA	NA	NA	K06130	lysophospholipase II	ko00564:Glycerophospholipid metabolism	hypothetical protein Pyn_03188 [Prunus yedoensis var. nudiflora]	Uncharacterized protein OS=Prunus yedoensis var. nudiflora OX=2094558 GN=Pyn_03188 PE=4 SV=1	KOG2112	Lysophospholipase	[I]	Lipid transport and metabolism
EVM0000048.1	Glucose and ribitol dehydrogenase OS=Daucus carota OX=4039 GN=CAISE5 PE=2 SV=1	NA	NA	NA	NA	NA	NA	glucose/ribitol dehydrogenase [Artemisia annua]	Glucose and ribitol dehydrogenase like 1 OS=Quercus suber OX=58331 GN=CFP56_58349 PE=4 SV=1	KOG0725	Reductases with broad range of substrate specificities	[R]	General function prediction only
EVM0000058.1		NA	NA	NA	K13457	disease resistance protein RPM1	ko04626:Plant-pathogen interaction	PREDICTED: uncharacterized protein LOC103326882 [Prunus mume]	Uncharacterized protein (Fragment) OS=Prunus persica OX=3760 GN=PRUPE_6G297100 PE=4 SV=1	NA	NA	NA	NA
EVM0000060.1		NA	NA	NA	NA	NA	NA	hypothetical protein PRUPE_3G015200 [Prunus persica]	Uncharacterized protein OS=Prunus persica OX=3760 GN=PRUPE_3G015200 PE=4 SV=1	NA	NA	NA	NA
EVM0000062.1		NA	NA	NA	NA	NA	NA	uncharacterized protein LOC109948957 [Prunus persica]		NA	NA	NA	NA
EVM0000073.1		NA	NA	NA	NA	NA	NA			NA	NA	NA	NA
EVM0000077.1		NA	NA	NA	NA	NA	NA			NA	NA	NA	NA
EVM0000079.1		NA	NA	NA	NA	NA	NA	hypothetical protein PRUPE_1G541000 [Prunus persica]	Uncharacterized protein OS=Prunus persica OX=3760 GN=PRUPE_1G541000 PE=4 SV=1	NA	NA	NA	NA
EVM0000083.1		NA	NA	NA	NA	NA	NA			NA	NA	NA	NA
EVM0000097.1	60S ribosomal protein L35 OS=Euphorbia esula OX=3993 GN=RPL35 PE=2 SV=1	NA	NA	NA	NA	NA	NA	PREDICTED: 60S ribosomal protein L35-like [Prunus mume]	Uncharacterized protein OS=Prunus persica OX=3760 GN=PRUPE_ppa012945mg PE=3 SV=1	KOG3436	60S ribosomal protein L35	[J]	Translation, ribosomal structure and biogenesis
EVM0000109.1		NA	NA	NA	NA	NA	NA	putative serine/threonine kinase [Malus domestica]	Uncharacterized protein (Fragment) OS=Prunus persica OX=3760 GN=PRUPE_ppb022325mg PE=4 SV=1	NA	NA	NA	NA
EVM0000112.1	Uroporphyrinogen-III C-methyltransferase OS=Bacillus megaterium OX=1404 GN=cobA PE=3 SV=1			methyltransferase activity(GO:0008168)	K02303	uroporphyrin-III C-methyltransferase	ko00860:Porphyrin and chlorophyll metabolism	uncharacterized protein Pyn_30402 [Prunus yedoensis var. nudiflora]	Uncharacterized protein OS=Prunus yedoensis var. nudiflora OX=2094558 GN=Pyn_30402 PE=4 SV=1	KOG1527	Uroporphyrin III methyltransferase	[H]	Coenzyme transport and metabolism
EVM0000114.1		NA	NA	NA	NA	NA	NA	hypothetical protein Pyn_20197 [Prunus yedoensis var. nudiflora]	Uncharacterized protein OS=Prunus yedoensis var. nudiflora OX=2094558 GN=Pyn_20197 PE=4 SV=1	NA	NA	NA	NA
EVM0000122.1		NA	NA	NA	NA	NA	NA	PREDICTED: uncharacterized protein LOC103342412 isoform X1 [Prunus mume]		NA	NA	NA	NA
EVM0000128.1		NA	NA	NA	NA	NA	NA	hypothetical protein PRUPE_4G145400 [Prunus persica]	Uncharacterized protein OS=Prunus persica OX=3760 GN=PRUPE_4G145400 PE=4 SV=1	NA	NA	NA	NA
EVM0000131.1	Katanin p80 WD40 repeat-containing subunit B1 homolog OS=Arabidopsis thaliana OX=3702 GN=At5g23430 PE=2 SV=3			protein binding(GO:0005515)	K18643	katanin p80 WD40 repeat-containing subunit B1	NA:NA	katanin p80 WD40 repeat-containing subunit B1 homolog isoform X1 [Prunus avium]	Katanin p80 WD40 repeat-containing subunit B1 homolog OS=Prunus persica OX=3760 GN=PRUPE_4G039800 PE=3 SV=1	KOG0267	Microtubule severing protein katanin p80 subunit B (contains WD40 repeats)	[D]	Cell cycle control, cell division, chromosome partitioning
EVM0000141.1		NA	NA	NA	NA	NA	NA	hypothetical protein PRUPE_1G533500 [Prunus persica]	Uncharacterized protein OS=Prunus persica OX=3760 GN=PRUPE_1G533500 PE=4 SV=1	NA	NA	NA	NA
EVM0000142.1		NA	NA	NA	NA	NA	NA			NA	NA	NA	NA
EVM0000152.1	Probable phosphoribosylformylglycinamidine synthase, chloroplastic/mitochondrial OS=Arabidopsis thaliana OX=3702 GN=At1g74260 PE=2 SV=3	NA	NA	NA	K01952	phosphoribosylformylglycinamidine synthase	ko00230:Purine metabolism	probable phosphoribosylformylglycinamidine synthase, chloroplastic/mitochondrial [Prunus persica]	Uncharacterized protein OS=Prunus persica OX=3760 GN=PRUPE_8G024000 PE=3 SV=1	KOG1907	Phosphoribosylformylglycinamidine synthase	[F]	Nucleotide transport and metabolism
EVM0000157.1	NAC domain-containing protein 7 OS=Arabidopsis thaliana OX=3702 GN=NAC007 PE=1 SV=2	regulation of transcription, DNA-templated(GO:0006355)		DNA binding(GO:0003677)	NA	NA	NA	uncharacterized protein Pyn_09410 [Prunus yedoensis var. nudiflora]	Uncharacterized protein OS=Prunus yedoensis var. nudiflora OX=2094558 GN=Pyn_09410 PE=4 SV=1	NA	NA	NA	NA
EVM0000162.1	Protein NDL3 OS=Arabidopsis thaliana OX=3702 GN=NDL3 PE=1 SV=1	NA	NA	NA	NA	NA	NA	pentatricopeptide repeat-containing protein At3g24000, mitochondrial-like [Prunus avium]	Uncharacterized protein OS=Prunus persica OX=3760 GN=PRUPE_7G213300 PE=4 SV=1	KOG2931	Differentiation-related gene 1 protein (NDR1 protein), related proteins	[S]	Function unknown
EVM0000162.2	Protein NDL3 OS=Arabidopsis thaliana OX=3702 GN=NDL3 PE=1 SV=1	NA	NA	NA	NA	NA	NA	pentatricopeptide repeat-containing protein At3g24000, mitochondrial-like [Prunus avium]	Uncharacterized protein OS=Prunus persica OX=3760 GN=PRUPE_7G213300 PE=4 SV=1	KOG2931	Differentiation-related gene 1 protein (NDR1 protein), related proteins	[S]	Function unknown
EVM0000163.1	Mannosylglycoprotein endo-beta-mannosidase OS=Lilium longiflorum OX=4690 GN=EBM PE=1 SV=4	carbohydrate metabolic process(GO:0005975)		hydrolase activity, hydrolyzing O-glycosyl compounds(GO:0004553)	K18577	mannosylglycoprotein endo-beta-mannosidase	NA:NA	mannosylglycoprotein endo-beta-mannosidase isoform X1 [Prunus yedoensis var. nudiflora]	Mannosylglycoprotein endo-beta-mannosidase isoform X1 OS=Prunus yedoensis var. nudiflora OX=2094558 GN=Pyn_06535 PE=4 SV=1	KOG2230	Predicted beta-mannosidase	[G]	Carbohydrate transport and metabolism
EVM0000175.1		proteolysis(GO:0006508)		cysteine-type peptidase activity(GO:0008234)	NA	NA	NA	hypothetical protein PRUPE_4G261000 [Prunus persica]	Uncharacterized protein OS=Prunus persica OX=3760 GN=PRUPE_4G261000 PE=4 SV=1	NA	NA	NA	NA
EVM0000198.1	Probable S-adenosylmethionine-dependent methyltransferase At5g38100 OS=Arabidopsis thaliana OX=3702 GN=At5g38100 PE=2 SV=1			methyltransferase activity(GO:0008168)	NA	NA	NA	probable S-adenosylmethionine-dependent methyltransferase At5g38100 [Prunus persica]	Uncharacterized protein OS=Prunus persica OX=3760 GN=PRUPE_5G228400 PE=4 SV=1	NA	NA	NA	NA
EVM0000202.1	Uncharacterized mitochondrial protein AtMg01130 OS=Arabidopsis thaliana OX=3702 GN=AtMg01130 PE=4 SV=1	NA	NA	NA	NA	NA	NA	putative mitochondrial protein [Morus notabilis]	Putative mitochondrial protein OS=Morus notabilis OX=981085 GN=L484_006112 PE=4 SV=1	NA	NA	NA	NA
EVM0000204.1		NA	NA	NA	NA	NA	NA			NA	NA	NA	NA
EVM0000206.1		NA	NA	NA	NA	NA	NA	hypothetical protein Pyn_05304 [Prunus yedoensis var. nudiflora]	Uncharacterized protein OS=Prunus yedoensis var. nudiflora OX=2094558 GN=Pyn_05304 PE=4 SV=1	NA	NA	NA	NA
EVM0000209.1	Plant UBX domain-containing protein 10 OS=Arabidopsis thaliana OX=3702 GN=PUX10 PE=2 SV=1			protein binding(GO:0005515)	K18726	FAS-associated factor 2	NA:NA	plant UBX domain-containing protein 10-like [Prunus avium]	Uncharacterized protein OS=Prunus persica OX=3760 GN=PRUPE_5G170100 PE=4 SV=1	KOG1470	Phosphatidylinositol transfer protein PDR16 and related proteins	[I]	Lipid transport and metabolism
EVM0000221.1		NA	NA	NA	NA	NA	NA	hypothetical protein Pyn_37790 [Prunus yedoensis var. nudiflora]	Uncharacterized protein OS=Prunus yedoensis var. nudiflora OX=2094558 GN=Pyn_37790 PE=4 SV=1	NA	NA	NA	NA
EVM0000222.1	Serine/threonine-protein kinase BSK5 OS=Arabidopsis thaliana OX=3702 GN=BSK5 PE=1 SV=1	protein phosphorylation(GO:0006468)		protein kinase activity(GO:0004672)	NA	NA	NA	probable serine/threonine-protein kinase BSK3 [Prunus persica]	Uncharacterized protein OS=Prunus persica OX=3760 GN=PRUPE_6G065400 PE=4 SV=1	NA	NA	NA	NA
EVM0000227.1		NA	NA	NA	NA	NA	NA	uncharacterized protein LOC110770825 [Prunus avium]	Uncharacterized protein OS=Citrus unshiu OX=55188 GN=CUMW_123480 PE=4 SV=1	NA	NA	NA	NA
EVM0000228.1		NA	NA	NA	NA	NA	NA	hypothetical protein PRUPE_2G003900 [Prunus persica]	Uncharacterized protein OS=Prunus persica OX=3760 GN=PRUPE_2G003900 PE=4 SV=1	NA	NA	NA	NA
EVM0000235.1	WRKY DNA-binding transcription factor 70 OS=Solanum lycopersicum OX=4081 GN=WRKY70 PE=2 SV=1	regulation of transcription, DNA-templated(GO:0006355)		sequence-specific DNA binding(GO:0043565)| DNA-binding transcription factor activity(GO:0003700)	NA	NA	NA	putative WRKY transcription factor 70 [Prunus yedoensis var. nudiflora]	Putative WRKY transcription factor 70 OS=Prunus yedoensis var. nudiflora OX=2094558 GN=Pyn_08308 PE=4 SV=1	NA	NA	NA	NA
EVM0000253.1		NA	NA	NA	NA	NA	NA	PREDICTED: disease resistance RPP13-like protein 4 [Prunus mume]	Uncharacterized protein OS=Prunus persica OX=3760 GN=PRUPE_ppa016037mg PE=4 SV=1	NA	NA	NA	NA
EVM0000254.1		NA	NA	NA	NA	NA	NA	hypothetical protein PRUPE_3G240300 [Prunus persica]	Uncharacterized protein OS=Prunus persica OX=3760 GN=PRUPE_3G240300 PE=4 SV=1	NA	NA	NA	NA
EVM0000255.1		NA	NA	NA	NA	NA	NA	hypothetical protein Pyn_40048 [Prunus yedoensis var. nudiflora]	Uncharacterized protein OS=Prunus yedoensis var. nudiflora OX=2094558 GN=Pyn_40048 PE=4 SV=1	NA	NA	NA	NA
EVM0000263.1		NA	NA	NA	NA	NA	NA	uncharacterized protein LOC110771968 [Prunus avium]	Uncharacterized protein OS=Prunus persica OX=3760 GN=PRUPE_4G151500 PE=4 SV=1	NA	NA	NA	NA
EVM0000264.1		NA	NA	NA	NA	NA	NA	uncharacterized WD repeat-containing protein C2A9.03-like isoform X1 [Prunus avium]	Putative WD repeat-containing protein C2A9.03 isoform X1 OS=Prunus yedoensis var. nudiflora OX=2094558 GN=Pyn_20602 PE=4 SV=1	NA	NA	NA	NA
EVM0000266.1	3-methyl-2-oxobutanoate hydroxymethyltransferase 2, mitochondrial OS=Arabidopsis thaliana OX=3702 GN=KPHMT2 PE=1 SV=1	pantothenate biosynthetic process(GO:0015940)		3-methyl-2-oxobutanoate hydroxymethyltransferase activity(GO:0003864)	K00606	3-methyl-2-oxobutanoate hydroxymethyltransferase	ko00770:Pantothenate and CoA biosynthesis	PREDICTED: uncharacterized protein LOC103331157 [Prunus mume]	Uncharacterized protein OS=Prunus persica OX=3760 GN=PRUPE_2G085600 PE=4 SV=1	KOG2949	Ketopantoate hydroxymethyltransferase	[H]	Coenzyme transport and metabolism
EVM0000266.2	3-methyl-2-oxobutanoate hydroxymethyltransferase 2, mitochondrial OS=Arabidopsis thaliana OX=3702 GN=KPHMT2 PE=1 SV=1	pantothenate biosynthetic process(GO:0015940)		3-methyl-2-oxobutanoate hydroxymethyltransferase activity(GO:0003864)	K00606	3-methyl-2-oxobutanoate hydroxymethyltransferase	ko00770:Pantothenate and CoA biosynthesis	PREDICTED: uncharacterized protein LOC103331157 [Prunus mume]	Uncharacterized protein OS=Prunus persica OX=3760 GN=PRUPE_2G085600 PE=4 SV=1	KOG2949	Ketopantoate hydroxymethyltransferase	[H]	Coenzyme transport and metabolism
EVM0000268.1		NA	NA	NA	NA	NA	NA	PREDICTED: uncharacterized protein LOC107882007 [Prunus mume]	Uncharacterized protein (Fragment) OS=Prunus persica OX=3760 GN=PRUPE_ppa016448mg PE=4 SV=1	NA	NA	NA	NA
EVM0000275.1	Sugar transporter ERD6-like 16 OS=Arabidopsis thaliana OX=3702 GN=At5g18840 PE=2 SV=2	transmembrane transport(GO:0055085)	integral component of membrane(GO:0016021)	transmembrane transporter activity(GO:0022857)	K08145	MFS transporter, SP family, solute carrier family 2 (facilitated glucose transporter), member 8	NA:NA	uncharacterized protein LOC113359950 [Papaver somniferum]	Uncharacterized protein OS=Prunus persica OX=3760 GN=PRUPE_1G144900 PE=3 SV=1	KOG0254	Predicted transporter (major facilitator superfamily)	[R]	General function prediction only
EVM0000276.1		NA	NA	NA	NA	NA	NA	zinc finger BED domain-containing protein RICESLEEPER 1-like [Prunus persica]	Uncharacterized protein (Fragment) OS=Prunus persica OX=3760 GN=PRUPE_ppa016152mg PE=4 SV=1	KOG1121	Tam3-transposase (Ac family)	[L]	Replication, recombination and repair
EVM0000283.1		NA	NA	NA	NA	NA	NA	PREDICTED: uncharacterized protein LOC105351870 [Fragaria vesca subsp. vesca]	Uncharacterized protein OS=Fagus sylvatica OX=28930 GN=FSB_LOCUS52949 PE=4 SV=1	NA	NA	NA	NA
EVM0000290.1		NA	NA	NA	NA	NA	NA	uncharacterized protein Pyn_12236 [Prunus yedoensis var. nudiflora]	Uncharacterized protein OS=Prunus yedoensis var. nudiflora OX=2094558 GN=Pyn_12236 PE=4 SV=1	NA	NA	NA	NA
EVM0000295.1		NA	NA	NA	NA	NA	NA	glutathione S-transferase T3-like [Prunus avium]	Uncharacterized protein OS=Prunus persica OX=3760 PE=4 SV=1	NA	NA	NA	NA
EVM0000306.1		NA	NA	NA	NA	NA	NA			NA	NA	NA	NA
EVM0000309.1	Calcineurin B-like protein 7 OS=Oryza sativa subsp. japonica OX=39947 GN=CBL7 PE=2 SV=1			calcium ion binding(GO:0005509)	NA	NA	NA	uncharacterized protein Pyn_07426 [Prunus yedoensis var. nudiflora]	Uncharacterized protein OS=Prunus yedoensis var. nudiflora OX=2094558 GN=Pyn_07426 PE=4 SV=1	NA	NA	NA	NA
EVM0000314.1	Protein-S-isoprenylcysteine O-methyltransferase A OS=Arabidopsis thaliana OX=3702 GN=ICMTA PE=1 SV=1	C-terminal protein methylation(GO:0006481)	integral component of membrane(GO:0016021)	protein C-terminal S-isoprenylcysteine carboxyl O-methyltransferase activity(GO:0004671)	K00587	protein-S-isoprenylcysteine O-methyltransferase	ko00900:Terpenoid backbone biosynthesis	protein-S-isoprenylcysteine O-methyltransferase A-like isoform X1 [Prunus avium]	Protein-S-isoprenylcysteine O-methyltransferase OS=Prunus yedoensis var. nudiflora OX=2094558 GN=Pyn_18087 PE=3 SV=1	KOG2628	Farnesyl cysteine-carboxyl methyltransferase	[O]	Posttranslational modification, protein turnover, chaperones
EVM0000317.1		NA	NA	NA	NA	NA	NA			NA	NA	NA	NA
EVM0000320.1		proteolysis(GO:0006508)		cysteine-type peptidase activity(GO:0008234)	NA	NA	NA	hypothetical protein PRUPE_5G238300 [Prunus persica]	Uncharacterized protein OS=Prunus persica OX=3760 GN=PRUPE_5G238300 PE=4 SV=1	NA	NA	NA	NA
EVM0000324.1	Auxin-responsive protein SAUR72 OS=Arabidopsis thaliana OX=3702 GN=SAUR72 PE=2 SV=1	response to auxin(GO:0009733)			K14488	SAUR family protein	ko04075:Plant hormone signal transduction	auxin-responsive protein SAUR50 [Prunus avium]	Uncharacterized protein OS=Prunus persica OX=3760 GN=PRUPE_6G232300 PE=4 SV=1	NA	NA	NA	NA
EVM0000327.1	Carbamoyl-phosphate synthase small chain, chloroplastic OS=Arabidopsis thaliana OX=3702 GN=CARA PE=1 SV=1	NA	NA	NA	K01956	carbamoyl-phosphate synthase small subunit	ko00240:Pyrimidine metabolism|ko00250:Alanine, aspartate and glutamate metabolism	carbamoyl-phosphate synthase small chain chloroplastic isoform X1 [Prunus yedoensis var. nudiflora]	Carbamoyl-phosphate synthase small chain chloroplastic isoform X1 OS=Prunus yedoensis var. nudiflora OX=2094558 GN=Pyn_37460 PE=3 SV=1	KOG0370	Multifunctional pyrimidine synthesis protein CAD (includes carbamoyl-phophate synthetase, aspartate transcarbamylase, and glutamine amidotransferase)	[R]	General function prediction only
EVM0000331.1	Cationic amino acid transporter 2, vacuolar OS=Arabidopsis thaliana OX=3702 GN=CAT2 PE=1 SV=1	transmembrane transport(GO:0055085)	membrane(GO:0016020)	transmembrane transporter activity(GO:0022857)| protein binding(GO:0005515)	K13863	solute carrier family 7 (cationic amino acid transporter), member 1	ko05206:MicroRNAs in cancer	uncharacterized protein LOC110638420 [Hevea brasiliensis]	Cationic amino acid transporter 4 vacuolar OS=Prunus yedoensis var. nudiflora OX=2094558 GN=Pyn_09858 PE=4 SV=1	KOG1286	Amino acid transporters	[E]	Amino acid transport and metabolism
EVM0000334.1	PH, RCC1 and FYVE domains-containing protein 1 OS=Arabidopsis thaliana OX=3702 GN=PRAF1 PE=1 SV=1	regulation of transcription, DNA-templated(GO:0006355)		DNA binding(GO:0003677)| metal ion binding(GO:0046872)	NA	NA	NA	uncharacterized protein LOC110765074 isoform X3 [Prunus avium]	Uncharacterized protein OS=Prunus persica OX=3760 GN=PRUPE_3G014600 PE=4 SV=1	NA	NA	NA	NA
EVM0000337.1		NA	NA	NA	NA	NA	NA			NA	NA	NA	NA
EVM0000353.1		NA	NA	NA	NA	NA	NA	hypothetical protein PRUPE_4G096800 [Prunus persica]	Uncharacterized protein OS=Prunus persica OX=3760 GN=PRUPE_4G096800 PE=4 SV=1	NA	NA	NA	NA
EVM0000356.1		NA	NA	NA	NA	NA	NA	PREDICTED: uncharacterized protein LOC103957011 [Pyrus x bretschneideri]	Putative transcription factor interactor and regulator CCHC(Zn) family OS=Rosa chinensis OX=74649 GN=RchiOBHm_Chr5g0005991 PE=4 SV=1	NA	NA	NA	NA
EVM0000364.1		NA	NA	NA	NA	NA	NA	uncharacterized protein Pyn_14798 [Prunus yedoensis var. nudiflora]	Uncharacterized protein OS=Prunus yedoensis var. nudiflora OX=2094558 GN=Pyn_14798 PE=4 SV=1	KOG1825	Fry-like conserved proteins	[R]	General function prediction only
EVM0000367.1		NA	NA	NA	NA	NA	NA			NA	NA	NA	NA
EVM0000375.1	Sulfate transporter 3.1 OS=Arabidopsis thaliana OX=3702 GN=SULTR3;1 PE=2 SV=1	NA	NA	NA	K17471	sulfate transporter 3	NA:NA	sulfate transporter 3.1-like [Prunus avium]	Sulfate transporter 3.1 OS=Prunus yedoensis var. nudiflora OX=2094558 GN=Pyn_27726 PE=4 SV=1	KOG0236	Sulfate/bicarbonate/oxalate exchanger SAT-1 and related transporters (SLC26 family)	[P]	Inorganic ion transport and metabolism
EVM0000381.1	Bifunctional bis(5&apos;-adenosyl)-triphosphatase/adenylylsulfatase FHIT OS=Arabidopsis thaliana OX=3702 GN=FHIT PE=1 SV=1	NA	NA	NA	K01522	bis(5'-adenosyl)-triphosphatase	ko00230:Purine metabolism|ko05222:Small cell lung cancer|ko05223:Non-small cell lung cancer	bifunctional bis(5&apos;-adenosyl)-triphosphatase/adenylylsulfatase FHIT [Prunus avium]	Bis(5-adenosyl)-triphosphatase OS=Prunus yedoensis var. nudiflora OX=2094558 GN=Pyn_15742 PE=4 SV=1	KOG3379	Diadenosine polyphosphate hydrolase and related proteins of the histidine triad (HIT) family	[R]	General function prediction only
EVM0000386.1	tRNA-specific adenosine deaminase TAD1 OS=Arabidopsis thaliana OX=3702 GN=TAD1 PE=1 SV=1	RNA processing(GO:0006396)		RNA binding(GO:0003723)| adenosine deaminase activity(GO:0004000)	NA	NA	NA	Adenosine deaminase/editase, partial [Corchorus capsularis]	Adenosine deaminase/editase (Fragment) OS=Corchorus capsularis OX=210143 GN=CCACVL1_14158 PE=4 SV=1	KOG2458	Endoplasmic reticulum protein EP58, contains filamin rod domain and KDEL motif	[R]	General function prediction only
EVM0000389.1	Probable protein phosphatase 2C 55 OS=Arabidopsis thaliana OX=3702 GN=At4g16580 PE=2 SV=2			catalytic activity(GO:0003824)	K17508	protein phosphatase PTC7	NA:NA	probable protein phosphatase 2C 55 [Prunus avium]	Uncharacterized protein OS=Prunus yedoensis var. nudiflora OX=2094558 GN=Pyn_30053 PE=4 SV=1	KOG1379	Serine/threonine protein phosphatase	[T]	Signal transduction mechanisms
EVM0000395.1	Chloride channel protein CLC-e OS=Arabidopsis thaliana OX=3702 GN=CLC-E PE=2 SV=2	transmembrane transport(GO:0055085)| chloride transport(GO:0006821)	membrane(GO:0016020)	voltage-gated chloride channel activity(GO:0005247)	NA	NA	NA	chloride channel protein CLC-e [Prunus avium]	Chloride channel protein OS=Prunus yedoensis var. nudiflora OX=2094558 GN=Pyn_13572 PE=3 SV=1	KOG0475	Cl- channel CLC-3 and related proteins (CLC superfamily)	[P]	Inorganic ion transport and metabolism
EVM0000406.1		NA	NA	NA	NA	NA	NA	hypothetical protein PRUPE_4G163000 [Prunus persica]	Uncharacterized protein OS=Prunus persica OX=3760 GN=PRUPE_4G163000 PE=4 SV=1	NA	NA	NA	NA
EVM0000409.1		NA	NA	NA	NA	NA	NA	hypothetical protein PRUPE_8G072100 [Prunus persica]	Uncharacterized protein OS=Prunus persica OX=3760 GN=PRUPE_8G072100 PE=4 SV=1	NA	NA	NA	NA
EVM0000418.1		NA	NA	NA	NA	NA	NA		Uncharacterized protein OS=Prunus yedoensis var. nudiflora OX=2094558 GN=Pyn_22993 PE=4 SV=1	NA	NA	NA	NA
EVM0000484.1		NA	NA	NA	NA	NA	NA	uncharacterized protein LOC109948635 [Prunus persica]	Uncharacterized protein (Fragment) OS=Mucuna pruriens OX=157652 GN=CR513_61562 PE=4 SV=1	NA	NA	NA	NA
EVM0000486.1		NA	NA	NA	NA	NA	NA	putative disease resistance protein RGA3 isoform X3 [Prunus avium]	Uncharacterized protein (Fragment) OS=Prunus persica OX=3760 GN=PRUPE_ppa020993mg PE=4 SV=1	NA	NA	NA	NA
EVM0000488.1	Translation factor GUF1 homolog, mitochondrial OS=Ricinus communis OX=3988 GN=RCOM_0855130 PE=3 SV=1			GTP binding(GO:0005525)| GTPase activity(GO:0003924)	NA	NA	NA	hypothetical protein F511_02307 [Dorcoceras hygrometricum]	Translation factor GUF1 homolog, mitochondrial OS=Dorcoceras hygrometricum OX=472368 GN=F511_02307 PE=3 SV=1	KOG0462	Elongation factor-type GTP-binding protein	[J]	Translation, ribosomal structure and biogenesis
EVM0000489.1		NA	NA	NA	NA	NA	NA	hypothetical protein PRUPE_1G012500 [Prunus persica]	Uncharacterized protein OS=Prunus persica OX=3760 GN=PRUPE_1G012500 PE=4 SV=1	NA	NA	NA	NA
EVM0000494.1		NA	NA	NA	NA	NA	NA	hypothetical protein Pyn_14722 [Prunus yedoensis var. nudiflora]	Uncharacterized protein OS=Prunus yedoensis var. nudiflora OX=2094558 GN=Pyn_14722 PE=4 SV=1	NA	NA	NA	NA
EVM0000499.1		NA	NA	NA	NA	NA	NA	uncharacterized protein LOC110766665 [Prunus avium]	Uncharacterized protein (Fragment) OS=Prunus persica OX=3760 GN=PRUPE_ppb017391mg PE=4 SV=1	NA	NA	NA	NA
EVM0000506.1		NA	NA	NA	NA	NA	NA	uncharacterized protein LOC110770969 [Prunus avium]	Uncharacterized protein (Fragment) OS=Prunus persica OX=3760 GN=PRUPE_ppa024720mg PE=4 SV=1	NA	NA	NA	NA
EVM0000510.1		NA	NA	NA	NA	NA	NA	hypothetical protein [Prunus persica]	Uncharacterized protein OS=Prunus persica OX=3760 PE=4 SV=1	NA	NA	NA	NA
EVM0000516.1	Polyol transporter 5 OS=Arabidopsis thaliana OX=3702 GN=PLT5 PE=1 SV=2	transmembrane transport(GO:0055085)	integral component of membrane(GO:0016021)	transmembrane transporter activity(GO:0022857)	NA	NA	NA	Polyol transporter 5 [Mucuna pruriens]	Polyol transporter 5 OS=Mucuna pruriens OX=157652 GN=PLT5 PE=4 SV=1	KOG0254	Predicted transporter (major facilitator superfamily)	[R]	General function prediction only
EVM0000521.1		NA	NA	NA	NA	NA	NA	PREDICTED: uncharacterized protein LOC103336015 [Prunus mume]		NA	NA	NA	NA
EVM0000529.1	Protein DA1-related 1 OS=Arabidopsis thaliana OX=3702 GN=DAR1 PE=1 SV=3	protein phosphorylation(GO:0006468)		ATP binding(GO:0005524)| protein kinase activity(GO:0004672)	NA	NA	NA	pentatricopeptide repeat-containing protein [Prunus yedoensis var. nudiflora]	Pentatricopeptide repeat-containing protein OS=Prunus yedoensis var. nudiflora OX=2094558 GN=Pyn_40378 PE=4 SV=1	KOG1703	Adaptor protein Enigma and related PDZ-LIM proteins	[Z]	Cytoskeleton
EVM0000531.1	Reactive Intermediate Deaminase A, chloroplastic OS=Arabidopsis thaliana OX=3702 GN=RIDA PE=1 SV=1	NA	NA	NA	K09022	2-iminobutanoate/2-iminopropanoate deaminase	NA:NA	Zinc finger, RING-type [Corchorus capsularis]	Zinc finger, RING-type OS=Corchorus capsularis OX=210143 GN=CCACVL1_12833 PE=4 SV=1	KOG2317	Putative translation initiation inhibitor UK114/IBM1	[J]	Translation, ribosomal structure and biogenesis
EVM0000531.2	Reactive Intermediate Deaminase A, chloroplastic OS=Arabidopsis thaliana OX=3702 GN=RIDA PE=1 SV=1	NA	NA	NA	NA	NA	NA	Zinc finger, RING-type [Corchorus capsularis]	Zinc finger, RING-type OS=Corchorus capsularis OX=210143 GN=CCACVL1_12833 PE=4 SV=1	KOG2317	Putative translation initiation inhibitor UK114/IBM1	[J]	Translation, ribosomal structure and biogenesis
EVM0000542.1	Eukaryotic translation initiation factor 2 subunit alpha OS=Arabidopsis thaliana OX=3702 GN=EIF2A PE=1 SV=1			translation initiation factor activity(GO:0003743)| RNA binding(GO:0003723)	K03103	multiple inositol-polyphosphate phosphatase / 2,3-bisphosphoglycerate 3-phosphatase	ko00010:Glycolysis / Gluconeogenesis|ko00562:Inositol phosphate metabolism	multiple inositol polyphosphate phosphatase 1-like isoform X1 [Prunus avium]	Uncharacterized protein OS=Prunus persica OX=3760 GN=PRUPE_2G255400 PE=3 SV=1	KOG1382	Multiple inositol polyphosphate phosphatase	[R]	General function prediction only
EVM0000549.1	Transcription factor TCP4 OS=Arabidopsis thaliana OX=3702 GN=TCP4 PE=1 SV=1	NA	NA	NA	NA	NA	NA	PREDICTED: transcription factor TCP4 [Prunus mume]	Uncharacterized protein OS=Prunus persica OX=3760 GN=PRUPE_4G171100 PE=4 SV=1	NA	NA	NA	NA
EVM0000554.1		NA	NA	NA	NA	NA	NA	hypothetical protein PRUPE_1G164500 [Prunus persica]	Uncharacterized protein OS=Prunus persica OX=3760 GN=PRUPE_1G164500 PE=4 SV=1	NA	NA	NA	NA
EVM0000558.1	DNA-directed RNA polymerase I subunit 1 OS=Arabidopsis thaliana OX=3702 GN=NRPA1 PE=3 SV=1	transcription, DNA-templated(GO:0006351)		DNA-directed 5'-3' RNA polymerase activity(GO:0003899)| DNA binding(GO:0003677)	NA	NA	NA	DNA-directed RNA polymerase I subunit 1 [Prunus yedoensis var. nudiflora]	DNA-directed RNA polymerase subunit OS=Prunus yedoensis var. nudiflora OX=2094558 GN=Pyn_37794 PE=3 SV=1	KOG0262	RNA polymerase I, large subunit	[K]	Transcription
EVM0000567.1		NA	NA	NA	NA	NA	NA			NA	NA	NA	NA
EVM0000570.1				enzyme inhibitor activity(GO:0004857)	NA	NA	NA	hypothetical protein PRUPE_8G267500 [Prunus persica]	Uncharacterized protein OS=Prunus persica OX=3760 GN=PRUPE_8G267500 PE=4 SV=1	NA	NA	NA	NA
EVM0000571.1		NA	NA	NA	NA	NA	NA			NA	NA	NA	NA
EVM0000572.2	F-box protein At1g70590 OS=Arabidopsis thaliana OX=3702 GN=At1g70590 PE=2 SV=1	NA	NA	NA	NA	NA	NA	F-box protein [Prunus yedoensis var. nudiflora]	F-box protein OS=Prunus yedoensis var. nudiflora OX=2094558 GN=Pyn_11386 PE=4 SV=1	KOG1550	Extracellular protein SEL-1 and related proteins	[T]	Signal transduction mechanisms
EVM0000576.1		NA	NA	NA	NA	NA	NA	hypothetical protein Pyn_29897 [Prunus yedoensis var. nudiflora]	Uncharacterized protein OS=Prunus yedoensis var. nudiflora OX=2094558 GN=Pyn_29897 PE=4 SV=1	NA	NA	NA	NA
EVM0000579.1		NA	NA	NA	NA	NA	NA	hypothetical protein PRUPE_5G081700 [Prunus persica]	Uncharacterized protein OS=Prunus persica OX=3760 GN=PRUPE_5G081700 PE=4 SV=1	NA	NA	NA	NA
EVM0000583.1		NA	NA	NA	NA	NA	NA	protein MAIN-LIKE 1-like [Prunus avium]	Uncharacterized protein (Fragment) OS=Prunus persica OX=3760 GN=PRUPE_ppa021479mg PE=4 SV=1	NA	NA	NA	NA
EVM0000584.1		NA	NA	NA	NA	NA	NA			NA	NA	NA	NA
EVM0000589.1		NA	NA	NA	NA	NA	NA	hypothetical protein PRUPE_5G181700 [Prunus persica]	Uncharacterized protein OS=Prunus persica OX=3760 GN=PRUPE_5G181700 PE=4 SV=1	NA	NA	NA	NA
EVM0000590.1		NA	NA	NA	K03453	bile acid:Na+ symporter, BASS family	NA:NA	probable sodium/metabolite cotransporter BASS2, chloroplastic [Prunus avium]	Uncharacterized protein OS=Prunus persica OX=3760 GN=PRUPE_ppa007523mg PE=4 SV=1	NA	NA	NA	NA
EVM0000597.1	E3 ubiquitin-protein ligase RMA1H1 OS=Capsicum annuum OX=4072 GN=RMA1H1 PE=1 SV=1			metal ion binding(GO:0046872)	K10666	E3 ubiquitin-protein ligase RNF5	ko04141:Protein processing in endoplasmic reticulum	hypothetical protein PRUPE_8G105100 [Prunus persica]	Uncharacterized protein OS=Prunus persica OX=3760 GN=PRUPE_8G105100 PE=4 SV=1	KOG0823	Predicted E3 ubiquitin ligase	[O]	Posttranslational modification, protein turnover, chaperones
EVM0000598.1		NA	NA	NA	NA	NA	NA	putative HAT dimerization domain, ribonuclease H-like domain-containing protein [Rosa chinensis]	Putative HAT dimerization domain, ribonuclease H-like domain-containing protein OS=Rosa chinensis OX=74649 GN=RchiOBHm_Chr5g0055451 PE=4 SV=1	NA	NA	NA	NA
EVM0000600.1	TMV resistance protein N OS=Nicotiana glutinosa OX=35889 GN=N PE=1 SV=1			ADP binding(GO:0043531)	NA	NA	NA	TMV resistance protein N-like [Prunus avium]	Uncharacterized protein OS=Prunus persica OX=3760 GN=PRUPE_1G557200 PE=4 SV=1	NA	NA	NA	NA
EVM0000608.1		NA	NA	NA	NA	NA	NA	DNA repair protein XRCC3 homolog [Prunus persica]		NA	NA	NA	NA
EVM0000616.1		NA	NA	NA	NA	NA	NA			NA	NA	NA	NA
EVM0000617.1		NA	NA	NA	NA	NA	NA	hypothetical protein PRUPE_5G017600 [Prunus persica]	Uncharacterized protein OS=Prunus persica OX=3760 GN=PRUPE_ppa013644mg PE=4 SV=1	NA	NA	NA	NA
EVM0000618.1	Probable E3 ubiquitin-protein ligase ARI8 OS=Arabidopsis thaliana OX=3702 GN=ARI8 PE=2 SV=1	NA	NA	NA	K11968	ariadne-1	NA:NA	PREDICTED: probable E3 ubiquitin-protein ligase ARI7 [Pyrus x bretschneideri]	RBR-type E3 ubiquitin transferase OS=Gossypium barbadense OX=3634 GN=GOBAR_DD11542 PE=3 SV=1	KOG1815	Predicted E3 ubiquitin ligase	[O]	Posttranslational modification, protein turnover, chaperones
EVM0000622.1		NA	NA	NA	NA	NA	NA	hypothetical protein COLO4_35678 [Corchorus olitorius]	Uncharacterized protein OS=Corchorus olitorius OX=93759 GN=COLO4_35678 PE=4 SV=1	KOG0504	FOG: Ankyrin repeat	[R]	General function prediction only
EVM0000623.1	Probable amidase At4g34880 OS=Arabidopsis thaliana OX=3702 GN=At4g34880 PE=2 SV=1			translation initiation factor activity(GO:0003743)	NA	NA	NA	putative amidase [Prunus yedoensis var. nudiflora]	Putative amidase OS=Prunus yedoensis var. nudiflora OX=2094558 GN=Pyn_25232 PE=4 SV=1	KOG1211	Amidases	[J]	Translation, ribosomal structure and biogenesis
EVM0000625.1		NA	NA	NA	NA	NA	NA	PREDICTED: uncharacterized protein LOC107881144 [Prunus mume]		NA	NA	NA	NA
EVM0000626.3		NA	NA	NA	NA	NA	NA	PREDICTED: uncharacterized protein LOC103336750 isoform X2 [Prunus mume]	Uncharacterized protein OS=Prunus persica OX=3760 GN=PRUPE_6G222400 PE=4 SV=1	NA	NA	NA	NA
EVM0000626.4		NA	NA	NA	NA	NA	NA	PREDICTED: uncharacterized protein LOC103336750 isoform X2 [Prunus mume]	Uncharacterized protein OS=Prunus persica OX=3760 GN=PRUPE_6G222400 PE=4 SV=1	NA	NA	NA	NA
EVM0000629.1		NA	NA	NA	NA	NA	NA	hypothetical protein PRUPE_5G043500 [Prunus persica]	Uncharacterized protein OS=Prunus persica OX=3760 GN=PRUPE_5G043500 PE=4 SV=1	NA	NA	NA	NA
EVM0000634.1		NA	NA	NA	NA	NA	NA	hypothetical protein PRUPE_2G036600 [Prunus persica]	Uncharacterized protein OS=Prunus persica OX=3760 GN=PRUPE_2G036600 PE=4 SV=1	NA	NA	NA	NA
EVM0000652.1		NA	NA	NA	NA	NA	NA	hypothetical protein PRUPE_8G250500 [Prunus persica]	Uncharacterized protein OS=Prunus persica OX=3760 GN=PRUPE_8G250500 PE=4 SV=1	NA	NA	NA	NA
EVM0000655.1		proteolysis(GO:0006508)		cysteine-type peptidase activity(GO:0008234)	NA	NA	NA	uncharacterized protein LOC109948957 [Prunus persica]		NA	NA	NA	NA
EVM0000656.1		NA	NA	NA	NA	NA	NA			NA	NA	NA	NA
EVM0000657.1		NA	NA	NA	NA	NA	NA	hypothetical protein PRUPE_7G222800 [Prunus persica]	Uncharacterized protein OS=Prunus persica OX=3760 GN=PRUPE_ppa008368mg PE=4 SV=1	NA	NA	NA	NA
EVM0000668.1		NA	NA	NA	NA	NA	NA	uncharacterized protein LOC110761603 [Prunus avium]	Uncharacterized protein OS=Prunus persica OX=3760 GN=PRUPE_5G199500 PE=4 SV=1	NA	NA	NA	NA
EVM0000671.1	Tyrosine-sulfated glycopeptide receptor 1 OS=Arabidopsis thaliana OX=3702 GN=PSY1R PE=1 SV=1			protein binding(GO:0005515)	NA	NA	NA	hypothetical protein PRUPE_4G169200 [Prunus persica]	Uncharacterized protein OS=Prunus persica OX=3760 GN=PRUPE_4G169200 PE=4 SV=1	NA	NA	NA	NA
EVM0000673.1		NA	NA	NA	NA	NA	NA	hypothetical protein Pyn_29991 [Prunus yedoensis var. nudiflora]	Uncharacterized protein OS=Prunus yedoensis var. nudiflora OX=2094558 GN=Pyn_29991 PE=4 SV=1	NA	NA	NA	NA
EVM0000682.1	F-box/kelch-repeat protein SKIP4 OS=Arabidopsis thaliana OX=3702 GN=SKIP4 PE=1 SV=1			protein binding(GO:0005515)	K01068	acyl-coenzyme A thioesterase 1/2/4	ko00062:Fatty acid elongation|ko01040:Biosynthesis of unsaturated fatty acids	cAMP-dependent protein kinase regulatory subunit [Parasponia andersonii]	cAMP-dependent protein kinase regulatory subunit OS=Parasponia andersonii OX=3476 GN=PanWU01x14_276990 PE=4 SV=1	KOG1072	FOG: Kelch repeat	[R]	General function prediction only
EVM0000685.1		NA	NA	NA	NA	NA	NA	hypothetical protein PRUPE_2G002800 [Prunus persica]	Uncharacterized protein OS=Prunus persica OX=3760 GN=PRUPE_2G002800 PE=4 SV=1	NA	NA	NA	NA
EVM0000685.2		NA	NA	NA	NA	NA	NA	hypothetical protein PRUPE_2G002800 [Prunus persica]	Uncharacterized protein OS=Prunus persica OX=3760 GN=PRUPE_2G002800 PE=4 SV=1	NA	NA	NA	NA
EVM0000685.3		NA	NA	NA	NA	NA	NA	hypothetical protein PRUPE_2G002800 [Prunus persica]	Uncharacterized protein OS=Prunus persica OX=3760 GN=PRUPE_2G002800 PE=4 SV=1	NA	NA	NA	NA
EVM0000687.1				RNA-DNA hybrid ribonuclease activity(GO:0004523)| nucleic acid binding(GO:0003676)	NA	NA	NA	hypothetical protein PRUPE_8G078100 [Prunus persica]	Uncharacterized protein OS=Prunus persica OX=3760 GN=PRUPE_8G078100 PE=4 SV=1	NA	NA	NA	NA
EVM0000688.1		NA	NA	NA	NA	NA	NA			NA	NA	NA	NA
EVM0000699.1		NA	NA	NA	NA	NA	NA	hypothetical protein PRUPE_8G072200 [Prunus persica]	Uncharacterized protein OS=Prunus persica OX=3760 GN=PRUPE_8G072200 PE=4 SV=1	NA	NA	NA	NA
EVM0000710.1	Probable serine/threonine-protein kinase PBL23 OS=Arabidopsis thaliana OX=3702 GN=PBL23 PE=2 SV=1	protein phosphorylation(GO:0006468)		ATP binding(GO:0005524)| protein kinase activity(GO:0004672)	NA	NA	NA	serine/threonine-protein kinase CDL1 isoform X2 [Prunus yedoensis var. nudiflora]	Serine/threonine-protein kinase CDL1 isoform X2 OS=Prunus yedoensis var. nudiflora OX=2094558 GN=Pyn_18535 PE=3 SV=1	KOG1187	Serine/threonine protein kinase	[T]	Signal transduction mechanisms
EVM0000711.1	Exocyst complex component SEC3A OS=Arabidopsis thaliana OX=3702 GN=SEC3A PE=1 SV=1	exocytosis(GO:0006887)	exocyst(GO:0000145)		K19983	exocyst complex component 1	NA:NA	exocyst complex component SEC3A [Prunus yedoensis var. nudiflora]	Exocyst complex component SEC3A OS=Prunus yedoensis var. nudiflora OX=2094558 GN=Pyn_34256 PE=4 SV=1	KOG2148	Exocyst protein Sec3	[U]	Intracellular trafficking, secretion, and vesicular transport
EVM0000717.1		NA	NA	NA	NA	NA	NA	uncharacterized protein LOC109948957 [Prunus persica]	Uncharacterized protein OS=Prunus persica OX=3760 GN=PRUPE_1G476000 PE=4 SV=1	NA	NA	NA	NA
EVM0000722.1		NA	NA	NA	NA	NA	NA	hypothetical protein Pyn_10176 [Prunus yedoensis var. nudiflora]	Uncharacterized protein OS=Prunus yedoensis var. nudiflora OX=2094558 GN=Pyn_10176 PE=4 SV=1	NA	NA	NA	NA
EVM0000733.1		NA	NA	NA	NA	NA	NA		Uncharacterized protein OS=Prunus persica OX=3760 GN=PRUPE_ppa015163mg PE=4 SV=1	NA	NA	NA	NA
EVM0000736.1		NA	NA	NA	NA	NA	NA	gag-pol polyprotein [Rosa rugosa]	Gag-pol polyprotein OS=Rosa rugosa OX=74645 PE=4 SV=1	NA	NA	NA	NA
EVM0000743.1		NA	NA	NA	NA	NA	NA	vegetative cell wall protein gp1 [Prunus yedoensis var. nudiflora]	Vegetative cell wall protein gp1 OS=Prunus yedoensis var. nudiflora OX=2094558 GN=Pyn_17773 PE=4 SV=1	NA	NA	NA	NA
EVM0000757.1		NA	NA	NA	NA	NA	NA	uncharacterized protein LOC109946288 [Prunus persica]	Uncharacterized protein OS=Prunus persica OX=3760 GN=PRUPE_8G037200 PE=4 SV=1	NA	NA	NA	NA
EVM0000759.1	Probable LRR receptor-like serine/threonine-protein kinase RKF3 OS=Arabidopsis thaliana OX=3702 GN=RKF3 PE=2 SV=1	transmembrane transport(GO:0055085)| protein phosphorylation(GO:0006468)	integral component of membrane(GO:0016021)	ATP binding(GO:0005524)| transmembrane transporter activity(GO:0022857)| protein kinase activity(GO:0004672)	NA	NA	NA	probable LRR receptor-like serine/threonine-protein kinase RKF3 [Prunus avium]	Uncharacterized protein OS=Prunus persica OX=3760 GN=PRUPE_8G248800 PE=4 SV=1	KOG1187	Serine/threonine protein kinase	[T]	Signal transduction mechanisms
EVM0000773.1				electron transfer activity(GO:0009055)	NA	NA	NA	PREDICTED: stellacyanin-like isoform X1 [Prunus mume]	Stellacyanin OS=Prunus yedoensis var. nudiflora OX=2094558 GN=Pyn_24280 PE=4 SV=1	NA	NA	NA	NA
EVM0000779.1		NA	NA	NA	NA	NA	NA	hypothetical protein PRUPE_8G211300 [Prunus persica]	Uncharacterized protein OS=Prunus persica OX=3760 GN=PRUPE_8G211300 PE=4 SV=1	NA	NA	NA	NA
EVM0000782.1		NA	NA	NA	NA	NA	NA			NA	NA	NA	NA
EVM0000791.1		NA	NA	NA	NA	NA	NA	hypothetical protein PRUPE_1G078500 [Prunus persica]	Uncharacterized protein OS=Prunus persica OX=3760 GN=PRUPE_1G078500 PE=4 SV=1	NA	NA	NA	NA
EVM0000792.1		NA	NA	NA	NA	NA	NA	uncharacterized protein LOC110762541 [Prunus avium]	Uncharacterized protein OS=Prunus persica OX=3760 GN=PRUPE_ppa022447mg PE=4 SV=1	NA	NA	NA	NA
EVM0000799.1				nucleic acid binding(GO:0003676)| RNA-DNA hybrid ribonuclease activity(GO:0004523)	NA	NA	NA	hypothetical protein PRUPE_1G509200 [Prunus persica]	Uncharacterized protein (Fragment) OS=Prunus persica OX=3760 GN=PRUPE_ppa018907mg PE=4 SV=1	KOG1075	FOG: Reverse transcriptase	[R]	General function prediction only
EVM0000800.1		NA	NA	NA	NA	NA	NA	bromodomain-containing factor 1 isoform X2 [Prunus persica]	Uncharacterized protein OS=Prunus persica OX=3760 GN=PRUPE_8G049900 PE=4 SV=1	NA	NA	NA	NA
EVM0000801.1		NA	NA	NA	NA	NA	NA	hypothetical protein PRUPE_2G130200 [Prunus persica]	Uncharacterized protein OS=Prunus persica OX=3760 GN=PRUPE_2G130200 PE=4 SV=1	NA	NA	NA	NA
EVM0000803.1	Chloroplast envelope membrane 70 kDa heat shock-related protein OS=Spinacia oleracea OX=3562 GN=SCE70 PE=1 SV=3	NA	NA	NA	K03283	heat shock 70kDa protein 1/2/6/8	ko03040:Spliceosome|ko04010:MAPK signaling pathway|ko04141:Protein processing in endoplasmic reticulum|ko04144:Endocytosis|ko04213:Longevity regulating pathway - multiple species|ko04612:Antigen processing and presentation|ko04915:Estrogen signaling pathway|ko05134:Legionellosis|ko05145:Toxoplasmosis|ko05162:Measles|ko05164:Influenza A|ko05169:Epstein-Barr virus infection	heat shock 70 kDa protein 18-like [Prunus avium]	Uncharacterized protein (Fragment) OS=Prunus persica OX=3760 GN=PRUPE_ppa024566mg PE=3 SV=1	KOG0101	Molecular chaperones HSP70/HSC70, HSP70 superfamily	[O]	Posttranslational modification, protein turnover, chaperones
EVM0000815.1		NA	NA	NA	NA	NA	NA	tryptophan--tRNA ligase cytoplasmic-like [Prunus yedoensis var. nudiflora]	Tryptophan--tRNA ligase cytoplasmic-like OS=Prunus yedoensis var. nudiflora OX=2094558 GN=Pyn_39578 PE=4 SV=1	NA	NA	NA	NA
EVM0000819.1		NA	NA	NA	NA	NA	NA	hypothetical protein PRUPE_7G042300 [Prunus persica]	Uncharacterized protein OS=Prunus persica OX=3760 GN=PRUPE_7G042300 PE=4 SV=1	NA	NA	NA	NA
EVM0000821.1		NA	NA	NA	NA	NA	NA	hypothetical protein Pyn_38453 [Prunus yedoensis var. nudiflora]	Uncharacterized protein OS=Prunus yedoensis var. nudiflora OX=2094558 GN=Pyn_38453 PE=4 SV=1	NA	NA	NA	NA
EVM0000844.1		NA	NA	NA	NA	NA	NA			NA	NA	NA	NA
EVM0000863.1		NA	NA	NA	NA	NA	NA	PREDICTED: uncharacterized protein LOC103336015 [Prunus mume]	Uncharacterized protein OS=Prunus yedoensis var. nudiflora OX=2094558 GN=Pyn_38806 PE=4 SV=1	KOG1075	FOG: Reverse transcriptase	[R]	General function prediction only
EVM0000865.1				nucleic acid binding(GO:0003676)| RNA-DNA hybrid ribonuclease activity(GO:0004523)	NA	NA	NA	uncharacterized protein LOC18773687 [Prunus persica]	Uncharacterized protein (Fragment) OS=Prunus persica OX=3760 GN=PRUPE_6G185900 PE=4 SV=1	NA	NA	NA	NA
EVM0000871.1		NA	NA	NA	NA	NA	NA			NA	NA	NA	NA
EVM0000875.1	G-type lectin S-receptor-like serine/threonine-protein kinase LECRK3 OS=Oryza sativa subsp. indica OX=39946 GN=LECRK3 PE=3 SV=2	NA	NA	NA	NA	NA	NA	LOW QUALITY PROTEIN: G-type lectin S-receptor-like serine/threonine-protein kinase LECRK3 [Prunus persica]	Uncharacterized protein OS=Prunus persica OX=3760 GN=PRUPE_6G020900 PE=4 SV=1	NA	NA	NA	NA
EVM0000877.1	5&apos;-adenylylsulfate reductase 3, chloroplastic OS=Arabidopsis thaliana OX=3702 GN=APR3 PE=2 SV=2	cell redox homeostasis(GO:0045454)		catalytic activity(GO:0003824)| hydrolase activity, acting on ester bonds(GO:0016788)	K05907	adenylyl-sulfate reductase (glutathione)	ko00920:Sulfur metabolism	5&apos;-adenylylsulfate reductase 3, chloroplastic-like [Prunus avium]	Uncharacterized protein OS=Prunus persica OX=3760 GN=PRUPE_4G216100 PE=4 SV=1	KOG0189	Phosphoadenosine phosphosulfate reductase	[E]	Amino acid transport and metabolism
EVM0000880.2		NA	NA	NA	NA	NA	NA	hypothetical protein PRUPE_7G079000 [Prunus persica]	Uncharacterized protein OS=Prunus persica OX=3760 GN=PRUPE_7G079000 PE=4 SV=1	NA	NA	NA	NA
EVM0000884.1	Uncharacterized mitochondrial protein AtMg01250 OS=Arabidopsis thaliana OX=3702 GN=AtMg01250 PE=4 SV=1			RNA-DNA hybrid ribonuclease activity(GO:0004523)| nucleic acid binding(GO:0003676)	NA	NA	NA	PREDICTED: LOW QUALITY PROTEIN: uncharacterized protein LOC103343662 [Prunus mume]	Uncharacterized protein (Fragment) OS=Prunus persica OX=3760 GN=PRUPE_ppa023095mg PE=4 SV=1	KOG1075	FOG: Reverse transcriptase	[R]	General function prediction only
EVM0000885.1	Thioredoxin-like protein YLS8 OS=Arabidopsis thaliana OX=3702 GN=YLS8 PE=2 SV=1	mRNA splicing, via spliceosome(GO:0000398)	U4/U6 x U5 tri-snRNP complex(GO:0046540)		K12859	U5 snRNP protein, DIM1 family	ko03040:Spliceosome	hypothetical protein CUMW_100560 [Citrus unshiu]	Uncharacterized protein OS=Citrus unshiu OX=55188 GN=CUMW_100560 PE=4 SV=1	KOG3414	Component of the U4/U6.U5 snRNP/mitosis protein DIM1	[D]	Cell cycle control, cell division, chromosome partitioning
EVM0000896.1	Telomerase reverse transcriptase OS=Arabidopsis thaliana OX=3702 GN=TERT PE=1 SV=1	ATP synthesis coupled proton transport(GO:0015986)		RNA-directed DNA polymerase activity(GO:0003964)| proton-transporting ATP synthase activity, rotational mechanism(GO:0046933)	K11126	telomerase reverse transcriptase	ko05166:HTLV-I infection	telomerase reverse transcriptase isoform X1 [Prunus avium]	Telomerase reverse transcriptase OS=Prunus persica OX=3760 GN=PRUPE_2G012600 PE=3 SV=1	KOG1005	Telomerase catalytic subunit/reverse transcriptase TERT	[B]	Chromatin structure and dynamics
EVM0000897.1	UDP-glycosyltransferase TURAN OS=Arabidopsis thaliana OX=3702 GN=TUN PE=2 SV=1			oxidoreductase activity(GO:0016491)	K03842	beta-1,4-mannosyltransferase	ko00510:N-Glycan biosynthesis|ko00513:Various types of N-glycan biosynthesis	UDP-glycosyltransferase TURAN isoform X1 [Prunus yedoensis var. nudiflora]	UDP-glycosyltransferase TURAN isoform X1 OS=Prunus yedoensis var. nudiflora OX=2094558 GN=Pyn_14811 PE=4 SV=1	KOG2941	Beta-1,4-mannosyltransferase	[O]	Posttranslational modification, protein turnover, chaperones
EVM0000899.2		NA	NA	NA	K13114	pinin	ko03013:RNA transport|ko03015:mRNA surveillance pathway	pinin [Prunus yedoensis var. nudiflora]	Pinin OS=Prunus yedoensis var. nudiflora OX=2094558 GN=Pyn_21734 PE=4 SV=1	KOG3756	Pinin (desmosome-associated protein)	[Z]	Cytoskeleton
EVM0000902.1		NA	NA	NA	NA	NA	NA			NA	NA	NA	NA
EVM0000903.1	Pentatricopeptide repeat-containing protein At3g06920 OS=Arabidopsis thaliana OX=3702 GN=At3g06920 PE=2 SV=1	NA	NA	NA	NA	NA	NA	PREDICTED: protein FAM179A [Prunus mume]	Uncharacterized protein OS=Prunus persica OX=3760 GN=PRUPE_1G135600 PE=4 SV=1	KOG2933	Uncharacterized conserved protein	[S]	Function unknown
EVM0000905.1		NA	NA	NA	NA	NA	NA	PREDICTED: uncharacterized protein LOC108866196 [Pyrus x bretschneideri]		NA	NA	NA	NA
EVM0000907.1		NA	NA	NA	NA	NA	NA	pentatricopeptide repeat-containing protein At1g12620-like [Prunus avium]	Uncharacterized protein OS=Prunus persica OX=3760 GN=PRUPE_1G180300 PE=4 SV=1	NA	NA	NA	NA
EVM0000910.1		NA	NA	NA	NA	NA	NA	PREDICTED: uncharacterized protein LOC103426835 [Malus domestica]	DNA-directed DNA polymerase OS=Handroanthus impetiginosus OX=429701 GN=CDL12_00821 PE=4 SV=1	KOG0017	FOG: Transposon-encoded proteins with TYA, reverse transcriptase, integrase domains in various combinations	[R]	General function prediction only
EVM0000916.1		NA	NA	NA	NA	NA	NA	early light-induced protein 1, chloroplastic-like [Prunus avium]	Early light-induced protein 1 chloroplastic OS=Prunus yedoensis var. nudiflora OX=2094558 GN=Pyn_05901 PE=4 SV=1	NA	NA	NA	NA
EVM0000917.1	Inorganic pyrophosphatase 2 OS=Arabidopsis thaliana OX=3702 GN=At1g17710 PE=2 SV=1	regulation of transcription, DNA-templated(GO:0006355)		phosphatase activity(GO:0016791)| DNA binding(GO:0003677)	NA	NA	NA	homeobox protein ATH1 [Prunus avium]	Homeobox protein ATH1 isoform X1 OS=Prunus yedoensis var. nudiflora OX=2094558 GN=Pyn_20333 PE=4 SV=1	KOG3120	Predicted haloacid dehalogenase-like hydrolase	[R]	General function prediction only
EVM0000922.1		NA	NA	NA	NA	NA	NA	uncharacterized protein LOC110774234 [Prunus avium]	Uncharacterized protein OS=Prunus persica OX=3760 PE=4 SV=1	NA	NA	NA	NA
EVM0000926.1	Shikimate O-hydroxycinnamoyltransferase OS=Arabidopsis thaliana OX=3702 GN=HST PE=1 SV=1			transferase activity, transferring acyl groups other than amino-acyl groups(GO:0016747)	NA	NA	NA	shikimate O-hydroxycinnamoyltransferase-like [Prunus avium]	Shikimate O-hydroxycinnamoyltransferase-like OS=Prunus yedoensis var. nudiflora OX=2094558 GN=Pyn_17185 PE=4 SV=1	NA	NA	NA	NA
EVM0000927.1		NA	NA	NA	NA	NA	NA	hypothetical protein EUGRSUZ_A00495 [Eucalyptus grandis]	Uncharacterized protein OS=Eucalyptus grandis OX=71139 GN=EUGRSUZ_A00495 PE=4 SV=1	NA	NA	NA	NA
EVM0000929.1		NA	NA	NA	NA	NA	NA	glutathione S-transferase T3-like [Prunus avium]	Uncharacterized protein OS=Prunus persica OX=3760 PE=4 SV=1	NA	NA	NA	NA
EVM0000943.1		NA	NA	NA	NA	NA	NA	hypothetical protein Pyn_39213 [Prunus yedoensis var. nudiflora]	Uncharacterized protein OS=Prunus yedoensis var. nudiflora OX=2094558 GN=Pyn_39213 PE=4 SV=1	NA	NA	NA	NA
EVM0000945.1	Epoxide hydrolase B OS=Mycobacterium tuberculosis (strain CDC 1551 / Oshkosh) OX=83331 GN=MT1988 PE=1 SV=2	NA	NA	NA	NA	NA	NA	Bifunctional epoxide hydrolase 2, partial [Mucuna pruriens]	Bifunctional epoxide hydrolase 2 (Fragment) OS=Mucuna pruriens OX=157652 GN=EPHX2 PE=4 SV=1	KOG4178	Soluble epoxide hydrolase	[I]	Lipid transport and metabolism
EVM0000946.1		NA	NA	NA	NA	NA	NA			NA	NA	NA	NA
EVM0000948.1		NA	NA	NA	NA	NA	NA	hypothetical protein PRUPE_3G304900, partial [Prunus persica]	Uncharacterized protein (Fragment) OS=Prunus persica OX=3760 GN=PRUPE_3G304900 PE=4 SV=1	NA	NA	NA	NA
EVM0000951.1	Actin-related protein 2 OS=Arabidopsis thaliana OX=3702 GN=ARP2 PE=1 SV=1			transferase activity, transferring acyl groups other than amino-acyl groups(GO:0016747)	NA	NA	NA	Transferase [Corchorus capsularis]	Transferase OS=Corchorus capsularis OX=210143 GN=CCACVL1_10183 PE=3 SV=1	KOG0677	Actin-related protein Arp2/3 complex, subunit Arp2	[Z]	Cytoskeleton
EVM0000952.1	Kinesin-like protein KIN-14A OS=Arabidopsis thaliana OX=3702 GN=KIN14A PE=1 SV=1	microtubule-based movement(GO:0007018)		microtubule binding(GO:0008017)| microtubule motor activity(GO:0003777)| ATP binding(GO:0005524)	NA	NA	NA	PREDICTED: LOW QUALITY PROTEIN: kinesin-like protein KCA2 [Prunus mume]	Uncharacterized protein OS=Prunus persica OX=3760 GN=PRUPE_6G198800 PE=3 SV=1	KOG0239	Kinesin (KAR3 subfamily)	[Z]	Cytoskeleton
EVM0000953.1		NA	NA	NA	NA	NA	NA	uncharacterized protein LOC110756416 [Prunus avium]	Uncharacterized protein (Fragment) OS=Prunus persica OX=3760 GN=PRUPE_ppa027097mg PE=4 SV=1	NA	NA	NA	NA
EVM0000954.1	Putative receptor-like protein kinase At3g47110 OS=Arabidopsis thaliana OX=3702 GN=At3g47110 PE=3 SV=1	protein phosphorylation(GO:0006468)		protein binding(GO:0005515)| protein kinase activity(GO:0004672)| ATP binding(GO:0005524)	NA	NA	NA	probable LRR receptor-like serine/threonine-protein kinase At3g47570 [Prunus avium]	Putative LRR receptor-like serine/threonine-protein kinase OS=Prunus yedoensis var. nudiflora OX=2094558 GN=Pyn_25896 PE=4 SV=1	NA	NA	NA	NA
EVM0000966.1		NA	NA	NA	NA	NA	NA	hypothetical protein PRUPE_5G202200 [Prunus persica]	Uncharacterized protein OS=Prunus persica OX=3760 GN=PRUPE_5G202200 PE=4 SV=1	NA	NA	NA	NA
EVM0000969.1	ABC transporter G family member 10 OS=Arabidopsis thaliana OX=3702 GN=ABCG10 PE=3 SV=1			ATPase activity(GO:0016887)| ATP binding(GO:0005524)	NA	NA	NA	hypothetical protein PRUPE_3G122500 [Prunus persica]	Uncharacterized protein OS=Prunus persica OX=3760 GN=PRUPE_3G122500 PE=4 SV=1	KOG0061	Transporter, ABC superfamily (Breast cancer resistance protein)	[Q]	Secondary metabolites biosynthesis, transport and catabolism
EVM0000970.1		NA	NA	NA	NA	NA	NA	hypothetical protein PRUPE_6G031800 [Prunus persica]	Uncharacterized protein OS=Prunus persica OX=3760 GN=PRUPE_6G031800 PE=4 SV=1	NA	NA	NA	NA
EVM0000972.1		NA	NA	NA	NA	NA	NA	hypothetical protein Pyn_20669 [Prunus yedoensis var. nudiflora]	Uncharacterized protein OS=Prunus yedoensis var. nudiflora OX=2094558 GN=Pyn_20669 PE=4 SV=1	NA	NA	NA	NA
EVM0000981.1		NA	NA	NA	NA	NA	NA	hypothetical protein PRUPE_1G562400, partial [Prunus persica]	Uncharacterized protein OS=Prunus persica OX=3760 GN=PRUPE_ppb020680mg PE=4 SV=1	NA	NA	NA	NA
EVM0000997.1	Probable copper-transporting ATPase HMA5 OS=Arabidopsis thaliana OX=3702 GN=HMA5 PE=1 SV=2	metal ion transport(GO:0030001)		metal ion binding(GO:0046872)	NA	NA	NA	putative copper-transporting ATPase HMA5, partial [Mucuna pruriens]	Uncharacterized protein OS=Vitis vinifera OX=29760 GN=VIT_02s0025g03630 PE=4 SV=1	KOG0207	Cation transport ATPase	[P]	Inorganic ion transport and metabolism
EVM0000998.1		NA	NA	NA	NA	NA	NA			NA	NA	NA	NA
EVM0001002.1	50S ribosomal protein L27 OS=Bifidobacterium longum (strain DJO10A) OX=205913 GN=rpmA PE=3 SV=1	translation(GO:0006412)	intracellular(GO:0005622)| ribosome(GO:0005840)	structural constituent of ribosome(GO:0003735)	K02899	large subunit ribosomal protein L27	ko03010:Ribosome	uncharacterized protein LOC110769954 isoform X1 [Prunus avium]	Uncharacterized protein OS=Prunus persica OX=3760 GN=PRUPE_8G096700 PE=3 SV=1	KOG4600	Mitochondrial ribosomal protein MRP7 (L2)	[J]	Translation, ribosomal structure and biogenesis
EVM0001004.1	Arginase 1, mitochondrial OS=Oryza sativa subsp. indica OX=39946 GN=B0616E02-H0507E05.7 PE=1 SV=1			metal ion binding(GO:0046872)	K01476	arginase	ko00220:Arginine biosynthesis|ko00330:Arginine and proline metabolism|ko01230:Biosynthesis of amino acids|ko05146:Amoebiasis	PREDICTED: arginase 1, mitochondrial [Oryza brachyantha]	Arginase OS=Anthurium amnicola OX=1678845 GN=At4g08900 PE=3 SV=1	KOG2964	Arginase family protein	[E]	Amino acid transport and metabolism
EVM0001009.1		NA	NA	NA	NA	NA	NA			NA	NA	NA	NA
EVM0001014.1	Putative germin-like protein 2-3 OS=Oryza sativa subsp. japonica OX=39947 GN=Os02g0491800 PE=3 SV=1			nutrient reservoir activity(GO:0045735)	NA	NA	NA	putative germin-like protein 2-3 isoform X1 [Prunus avium]	Uncharacterized protein OS=Prunus persica OX=3760 GN=PRUPE_4G095600 PE=3 SV=1	NA	NA	NA	NA
EVM0001021.1		NA	NA	NA	NA	NA	NA	hypothetical protein PRUPE_4G182500 [Prunus persica]	Uncharacterized protein OS=Prunus persica OX=3760 GN=PRUPE_4G182500 PE=4 SV=1	NA	NA	NA	NA
EVM0001041.1	AP2-associated protein kinase 1 OS=Sus scrofa OX=9823 GN=AAK1 PE=2 SV=2	protein phosphorylation(GO:0006468)		protein kinase activity(GO:0004672)| ATP binding(GO:0005524)	K08853	AP2-associated kinase	NA:NA	AP2-associated protein kinase 1 isoform X3 [Prunus avium]	Uncharacterized protein OS=Prunus persica OX=3760 GN=PRUPE_2G004800 PE=4 SV=1	KOG1989	ARK protein kinase family	[T]	Signal transduction mechanisms
EVM0001043.1		NA	NA	NA	NA	NA	NA			NA	NA	NA	NA
EVM0001044.1	Ribonuclease II, chloroplastic/mitochondrial OS=Arabidopsis thaliana OX=3702 GN=RNR1 PE=2 SV=1		integral component of membrane(GO:0016021)	ribonuclease activity(GO:0004540)| RNA binding(GO:0003723)| serine-type endopeptidase activity(GO:0004252)	K01147	exoribonuclease II	NA:NA	ribonuclease II chloroplastic/mitochondrial [Prunus yedoensis var. nudiflora]	Ribonuclease II chloroplastic/mitochondrial OS=Prunus yedoensis var. nudiflora OX=2094558 GN=Pyn_03402 PE=4 SV=1	KOG2102	Exosomal 3'-5' exoribonuclease complex, subunit Rrp44/Dis3	[J]	Translation, ribosomal structure and biogenesis
EVM0001049.1		NA	NA	NA	NA	NA	NA	hypothetical protein PRUPE_7G117500 [Prunus persica]	Uncharacterized protein OS=Prunus persica OX=3760 GN=PRUPE_7G117500 PE=4 SV=1	NA	NA	NA	NA
EVM0001050.1	IST1-like protein OS=Dictyostelium discoideum OX=44689 GN=DDB_G0289029 PE=3 SV=1	protein transport(GO:0015031)			NA	NA	NA	uncharacterized protein LOC110761349 [Prunus avium]	Uncharacterized protein OS=Prunus persica OX=3760 GN=PRUPE_7G178000 PE=4 SV=1	KOG2027	Spindle pole body protein	[Z]	Cytoskeleton
EVM0001052.1		NA	NA	NA	NA	NA	NA	hypothetical protein PRUPE_1G116700 [Prunus persica]	Uncharacterized protein OS=Prunus persica OX=3760 GN=PRUPE_1G116700 PE=4 SV=1	NA	NA	NA	NA
EVM0001053.1		NA	NA	NA	NA	NA	NA			NA	NA	NA	NA
EVM0001058.1				nucleic acid binding(GO:0003676)| RNA-DNA hybrid ribonuclease activity(GO:0004523)	NA	NA	NA	hypothetical protein PRUPE_2G092000 [Prunus persica]	Uncharacterized protein OS=Prunus persica OX=3760 GN=PRUPE_2G092000 PE=4 SV=1	NA	NA	NA	NA
EVM0001065.1				nucleic acid binding(GO:0003676)| zinc ion binding(GO:0008270)	NA	NA	NA	PREDICTED: uncharacterized protein LOC103342549 [Prunus mume]	Uncharacterized protein OS=Prunus persica OX=3760 GN=PRUPE_1G169500 PE=4 SV=1	NA	NA	NA	NA
EVM0001071.1	Zinc finger CCCH domain-containing protein 36 OS=Oryza sativa subsp. japonica OX=39947 GN=Os05g0497500 PE=4 SV=1	NA	NA	NA	NA	NA	NA	uncharacterized protein LOC18777225 [Prunus persica]	Uncharacterized protein OS=Prunus persica OX=3760 GN=PRUPE_5G206700 PE=4 SV=1	NA	NA	NA	NA
EVM0001076.1		NA	NA	NA	NA	NA	NA	hypothetical protein PRUPE_7G192700 [Prunus persica]	Uncharacterized protein OS=Prunus persica OX=3760 GN=PRUPE_7G192700 PE=4 SV=1	NA	NA	NA	NA
EVM0001083.1		NA	NA	NA	NA	NA	NA			NA	NA	NA	NA
EVM0001093.1	Nuclear poly(A) polymerase 4 OS=Arabidopsis thaliana OX=3702 GN=PAPS4 PE=1 SV=1	RNA polyadenylation(GO:0043631)		polynucleotide adenylyltransferase activity(GO:0004652)| nucleotidyltransferase activity(GO:0016779)| RNA binding(GO:0003723)	K14376	poly(A) polymerase	ko03015:mRNA surveillance pathway	hypothetical protein PRUPE_3G057700 [Prunus persica]	Uncharacterized protein OS=Prunus persica OX=3760 GN=PRUPE_3G057700 PE=4 SV=1	KOG2245	Poly(A) polymerase and related nucleotidyltransferases	[A]	RNA processing and modification
EVM0001098.1		NA	NA	NA	K19043	E3 ubiquitin-protein ligase RHF	NA:NA	E3 ubiquitin-protein ligase RHF1A [Prunus yedoensis var. nudiflora]	E3 ubiquitin-protein ligase RHF1A OS=Prunus yedoensis var. nudiflora OX=2094558 GN=Pyn_15420 PE=4 SV=1	NA	NA	NA	NA
EVM0001112.1		NA	NA	NA	NA	NA	NA	hypothetical protein Pyn_19191 [Prunus yedoensis var. nudiflora]	Uncharacterized protein OS=Prunus yedoensis var. nudiflora OX=2094558 GN=Pyn_19191 PE=4 SV=1	KOG1426	FOG: RCC1 domain	[S]	Function unknown
EVM0001116.1	Lysine histidine transporter 1 OS=Arabidopsis thaliana OX=3702 GN=LHT1 PE=1 SV=1	NA	NA	NA	NA	NA	NA	hypothetical protein CUMW_229900 [Citrus unshiu]	Uncharacterized protein OS=Citrus unshiu OX=55188 GN=CUMW_229900 PE=4 SV=1	KOG1303	Amino acid transporters	[E]	Amino acid transport and metabolism
EVM0001121.2	Reticulon-like protein B22 OS=Arabidopsis thaliana OX=3702 GN=RTNLB22 PE=2 SV=1	NA	NA	NA	NA	NA	NA	reticulon-like protein B22 [Prunus persica]	Uncharacterized protein OS=Prunus persica OX=3760 GN=PRUPE_3G023400 PE=4 SV=1	KOG4197	FOG: PPR repeat	[R]	General function prediction only
EVM0001121.3	Reticulon-like protein B22 OS=Arabidopsis thaliana OX=3702 GN=RTNLB22 PE=2 SV=1	NA	NA	NA	NA	NA	NA	reticulon-like protein B22 [Prunus persica]	Uncharacterized protein OS=Prunus persica OX=3760 GN=PRUPE_3G023400 PE=4 SV=1	KOG4197	FOG: PPR repeat	[R]	General function prediction only
EVM0001126.1	Uncharacterized mitochondrial protein AtMg00860 OS=Arabidopsis thaliana OX=3702 GN=AtMg00860 PE=4 SV=1	NA	NA	NA	NA	NA	NA	uncharacterized protein LOC112164308 [Rosa chinensis]	Putative nucleotidyltransferase, Ribonuclease H OS=Rosa chinensis OX=74649 GN=RchiOBHm_Chr5g0078051 PE=4 SV=1	KOG0017	FOG: Transposon-encoded proteins with TYA, reverse transcriptase, integrase domains in various combinations	[R]	General function prediction only
EVM0001127.1		NA	NA	NA	NA	NA	NA	PREDICTED: TMV resistance protein N-like [Prunus mume]	Uncharacterized protein OS=Prunus persica OX=3760 GN=PRUPE_7G065500 PE=4 SV=1	NA	NA	NA	NA
EVM0001129.1		NA	NA	NA	NA	NA	NA			NA	NA	NA	NA
EVM0001132.1		NA	NA	NA	NA	NA	NA	uncharacterized protein LOC109947309 [Prunus persica]	Uncharacterized protein OS=Prunus yedoensis var. nudiflora OX=2094558 GN=Pyn_00488 PE=4 SV=1	NA	NA	NA	NA
EVM0001138.1		NA	NA	NA	NA	NA	NA	uncharacterized protein LOC109950854 [Prunus persica]	Uncharacterized protein OS=Prunus persica OX=3760 GN=PRUPE_7G045600 PE=4 SV=1	NA	NA	NA	NA
EVM0001140.1		NA	NA	NA	NA	NA	NA	hypothetical protein PRUPE_7G023200 [Prunus persica]	Uncharacterized protein OS=Prunus persica OX=3760 GN=PRUPE_7G023200 PE=4 SV=1	NA	NA	NA	NA
EVM0001144.1		NA	NA	NA	NA	NA	NA	hypothetical protein Pyn_06613 [Prunus yedoensis var. nudiflora]	Uncharacterized protein OS=Prunus yedoensis var. nudiflora OX=2094558 GN=Pyn_06613 PE=4 SV=1	NA	NA	NA	NA
EVM0001153.1		NA	NA	NA	NA	NA	NA			NA	NA	NA	NA
EVM0001161.1		NA	NA	NA	NA	NA	NA	PREDICTED: uncharacterized protein LOC103334078 isoform X1 [Prunus mume]	Kinesin-like calmodulin-binding protein isoform X3 OS=Prunus yedoensis var. nudiflora OX=2094558 GN=Pyn_22273 PE=4 SV=1	NA	NA	NA	NA
EVM0001164.1	COP1-interactive protein 1 OS=Arabidopsis thaliana OX=3702 GN=CIP1 PE=1 SV=1			actin binding(GO:0003779)	NA	NA	NA	sporulation-specific protein 15 [Prunus avium]	Uncharacterized protein OS=Prunus persica OX=3760 GN=PRUPE_5G115300 PE=4 SV=1	NA	NA	NA	NA
EVM0001165.1		NA	NA	NA	NA	NA	NA	PREDICTED: uncharacterized protein LOC103336015 [Prunus mume]	Uncharacterized protein (Fragment) OS=Prunus persica OX=3760 GN=PRUPE_ppa024701mg PE=4 SV=1	NA	NA	NA	NA
EVM0001169.1		metal ion transport(GO:0030001)		metal ion binding(GO:0046872)	NA	NA	NA	hypothetical protein PRUPE_1G549900 [Prunus persica]	Uncharacterized protein OS=Prunus persica OX=3760 GN=PRUPE_1G549900 PE=4 SV=1	NA	NA	NA	NA
EVM0001175.1		NA	NA	NA	NA	NA	NA	uncharacterized protein LOC18774275 [Prunus persica]	Uncharacterized protein (Fragment) OS=Prunus persica OX=3760 GN=PRUPE_ppa023542mg PE=4 SV=1	NA	NA	NA	NA
EVM0001179.1		NA	NA	NA	NA	NA	NA	hypothetical protein Pyn_36451 [Prunus yedoensis var. nudiflora]	Uncharacterized protein OS=Prunus yedoensis var. nudiflora OX=2094558 GN=Pyn_36451 PE=4 SV=1	NA	NA	NA	NA
EVM0001184.1		NA	NA	NA	NA	NA	NA	hypothetical protein PRUPE_2G272900 [Prunus persica]	Uncharacterized protein OS=Prunus persica OX=3760 GN=PRUPE_ppa018199mg PE=4 SV=1	NA	NA	NA	NA
EVM0001186.1				RNA-DNA hybrid ribonuclease activity(GO:0004523)| nucleic acid binding(GO:0003676)	NA	NA	NA	uncharacterized protein LOC110751913 [Prunus avium]	Uncharacterized protein (Fragment) OS=Prunus persica OX=3760 GN=PRUPE_ppa016000mg PE=4 SV=1	NA	NA	NA	NA
EVM0001189.1		NA	NA	NA	NA	NA	NA	uncharacterized protein LOC18774519 [Prunus persica]	Uncharacterized protein OS=Prunus persica OX=3760 GN=PRUPE_ppb020897mg PE=4 SV=1	NA	NA	NA	NA
EVM0001193.1		NA	NA	NA	NA	NA	NA	PREDICTED: uncharacterized protein LOC107881313 [Prunus mume]	Uncharacterized protein (Fragment) OS=Prunus persica OX=3760 GN=PRUPE_ppa025194mg PE=4 SV=1	NA	NA	NA	NA
EVM0001197.1		NA	NA	NA	NA	NA	NA	hypothetical protein PRUPE_8G166500 [Prunus persica]	Uncharacterized protein OS=Prunus persica OX=3760 GN=PRUPE_8G166500 PE=4 SV=1	NA	NA	NA	NA
EVM0001198.1	Annexin D2 OS=Arabidopsis thaliana OX=3702 GN=ANN2 PE=1 SV=1			calcium-dependent phospholipid binding(GO:0005544)| calcium ion binding(GO:0005509)	NA	NA	NA	uncharacterized protein LOC110753174 [Prunus avium]	Uncharacterized protein OS=Prunus persica OX=3760 GN=PRUPE_1G253100 PE=4 SV=1	KOG0819	Annexin	[U]	Intracellular trafficking, secretion, and vesicular transport
EVM0001206.1	Photosystem I iron-sulfur center OS=Aethionema cordifolium OX=434059 GN=psaC PE=3 SV=1	NA	NA	NA	K02691	photosystem I subunit VII	ko00195:Photosynthesis	photosystem I subunit VII [Nuphar advena]	Photosystem I iron-sulfur center OS=Arabidopsis lyrata subsp. petraea OX=59691 GN=psaC PE=3 SV=1	NA	NA	NA	NA
EVM0001207.1		NA	NA	NA	NA	NA	NA	F-box/kelch-repeat protein [Prunus yedoensis var. nudiflora]	F-box/kelch-repeat protein OS=Prunus yedoensis var. nudiflora OX=2094558 GN=Pyn_31784 PE=4 SV=1	NA	NA	NA	NA
EVM0001208.1		NA	NA	NA	NA	NA	NA	DNA repair protein XRCC3 homolog [Prunus persica]		NA	NA	NA	NA
EVM0001209.1		NA	NA	NA	NA	NA	NA			NA	NA	NA	NA
EVM0001232.1	Synaptotagmin-4 OS=Arabidopsis thaliana OX=3702 GN=SYT4 PE=2 SV=1	NA	NA	NA	NA	NA	NA	synaptotagmin-4 [Prunus persica]	Synaptotagmin-4 OS=Prunus yedoensis var. nudiflora OX=2094558 GN=Pyn_16547 PE=4 SV=1	KOG1012	Ca2+-dependent lipid-binding protein CLB1/vesicle protein vp115/Granuphilin A, contains C2 domain	[R]	General function prediction only
EVM0001235.1	Cation/H(+) antiporter 28 OS=Arabidopsis thaliana OX=3702 GN=CHX28 PE=2 SV=2	cation transport(GO:0006812)| transmembrane transport(GO:0055085)	integral component of membrane(GO:0016021)	solute:proton antiporter activity(GO:0015299)	NA	NA	NA	43kDa postsynaptic protein [Trema orientale]	43kDa postsynaptic protein OS=Trema orientalis OX=63057 GN=TorRG33x02_325360 PE=4 SV=1	KOG1650	Predicted K+/H+-antiporter	[P]	Inorganic ion transport and metabolism
EVM0001237.1				zinc ion binding(GO:0008270)	NA	NA	NA	hypothetical protein PRUPE_3G123400 [Prunus persica]	Uncharacterized protein OS=Prunus persica OX=3760 GN=PRUPE_3G123400 PE=4 SV=1	NA	NA	NA	NA
EVM0001240.1		NA	NA	NA	NA	NA	NA	hypothetical protein PRUPE_8G246600 [Prunus persica]	Uncharacterized protein OS=Prunus persica OX=3760 GN=PRUPE_8G246600 PE=4 SV=1	NA	NA	NA	NA
EVM0001241.1	Ethanolamine-phosphate cytidylyltransferase OS=Arabidopsis thaliana OX=3702 GN=PECT1 PE=1 SV=1	biosynthetic process(GO:0009058)		catalytic activity(GO:0003824)	K00967	ethanolamine-phosphate cytidylyltransferase	ko00440:Phosphonate and phosphinate metabolism|ko00564:Glycerophospholipid metabolism	hypothetical protein Pyn_19547 [Prunus yedoensis var. nudiflora]	Uncharacterized protein OS=Prunus yedoensis var. nudiflora OX=2094558 GN=Pyn_19547 PE=4 SV=1	KOG2803	Choline phosphate cytidylyltransferase/Predicted CDP-ethanolamine synthase	[I]	Lipid transport and metabolism
EVM0001242.1	Putative cyclin-D7-1 OS=Arabidopsis thaliana OX=3702 GN=CYCD7-1 PE=3 SV=1		nucleus(GO:0005634)		NA	NA	NA	hypothetical protein Pyn_16812 [Prunus yedoensis var. nudiflora]	Uncharacterized protein OS=Prunus yedoensis var. nudiflora OX=2094558 GN=Pyn_16812 PE=3 SV=1	KOG4635	Vacuolar import and degradation protein	[U]	Intracellular trafficking, secretion, and vesicular transport
EVM0001246.1		NA	NA	NA	NA	NA	NA			NA	NA	NA	NA
EVM0001251.1	DNA gyrase subunit A, chloroplastic/mitochondrial OS=Arabidopsis thaliana OX=3702 GN=GYRA PE=1 SV=2	DNA topological change(GO:0006265)		DNA binding(GO:0003677)| ATP binding(GO:0005524)| DNA topoisomerase type II (ATP-hydrolyzing) activity(GO:0003918)	K02469	DNA gyrase subunit A	NA:NA	PREDICTED: DNA gyrase subunit A, chloroplastic/mitochondrial [Prunus mume]	Uncharacterized protein OS=Prunus persica OX=3760 GN=PRUPE_2G060900 PE=4 SV=1	KOG0355	DNA topoisomerase type II	[B]	Chromatin structure and dynamics
EVM0001254.1		NA	NA	NA	NA	NA	NA	uncharacterized protein Pyn_30938 [Prunus yedoensis var. nudiflora]	Uncharacterized protein OS=Prunus yedoensis var. nudiflora OX=2094558 GN=Pyn_30938 PE=4 SV=1	NA	NA	NA	NA
EVM0001259.1	ABC transporter B family member 15 OS=Arabidopsis thaliana OX=3702 GN=ABCB15 PE=3 SV=1	transmembrane transport(GO:0055085)	integral component of membrane(GO:0016021)	ATP binding(GO:0005524)| ATPase activity, coupled to transmembrane movement of substances(GO:0042626)	K05658	ATP-binding cassette, subfamily B (MDR/TAP), member 1	ko02010:ABC transporters|ko04976:Bile secretion|ko05206:MicroRNAs in cancer	PREDICTED: LOW QUALITY PROTEIN: putative multidrug resistance protein [Prunus mume]	Uncharacterized protein OS=Prunus persica OX=3760 GN=PRUPE_ppa026960mg PE=4 SV=1	KOG0055	Multidrug/pheromone exporter, ABC superfamily	[Q]	Secondary metabolites biosynthesis, transport and catabolism
EVM0001260.1	Membrane steroid-binding protein 2 OS=Arabidopsis thaliana OX=3702 GN=MSBP2 PE=1 SV=1	NA	NA	NA	K17278	membrane-associated progesterone receptor component	NA:NA	membrane steroid-binding protein 2 [Prunus yedoensis var. nudiflora]	Membrane steroid-binding protein 2 OS=Prunus yedoensis var. nudiflora OX=2094558 GN=Pyn_27746 PE=3 SV=1	KOG1110	Putative steroid membrane receptor Hpr6.6/25-Dx	[R]	General function prediction only
EVM0001273.1	Syntaxin-121 OS=Arabidopsis thaliana OX=3702 GN=SYP121 PE=1 SV=1		membrane(GO:0016020)	hydrolase activity, acting on ester bonds(GO:0016788)	K03424	TatD DNase family protein [EC:3.1.21.-]	NA:NA	hypothetical protein Pyn_25349 [Prunus yedoensis var. nudiflora]	Uncharacterized protein OS=Prunus yedoensis var. nudiflora OX=2094558 GN=Pyn_25349 PE=4 SV=1	KOG3020	TatD-related DNase	[L]	Replication, recombination and repair
EVM0001277.1		NA	NA	NA	NA	NA	NA	hypothetical protein Pyn_34566 [Prunus yedoensis var. nudiflora]	Uncharacterized protein OS=Prunus yedoensis var. nudiflora OX=2094558 GN=Pyn_34566 PE=4 SV=1	NA	NA	NA	NA
EVM0001282.1		NA	NA	NA	NA	NA	NA			NA	NA	NA	NA
EVM0001286.1		NA	NA	NA	NA	NA	NA	hypothetical protein PRUPE_1G270200 [Prunus persica]	Uncharacterized protein OS=Prunus persica OX=3760 GN=PRUPE_1G270200 PE=4 SV=1	NA	NA	NA	NA
EVM0001290.1	Epoxide hydrolase A OS=Mycobacterium tuberculosis (strain ATCC 25618 / H37Rv) OX=83332 GN=ephA PE=1 SV=1	NA	NA	NA	NA	NA	NA	uncharacterized protein LOC18793588 [Prunus persica]	Uncharacterized protein (Fragment) OS=Capsella rubella OX=81985 GN=CARUB_v10004250mg PE=4 SV=1	KOG4178	Soluble epoxide hydrolase	[I]	Lipid transport and metabolism
EVM0001296.1	ABC transporter B family member 11 OS=Arabidopsis thaliana OX=3702 GN=ABCB11 PE=2 SV=1	transmembrane transport(GO:0055085)	integral component of membrane(GO:0016021)	ATPase activity(GO:0016887)| ATPase activity, coupled to transmembrane movement of substances(GO:0042626)| ATP binding(GO:0005524)	K05658	ATP-binding cassette, subfamily B (MDR/TAP), member 1	ko02010:ABC transporters|ko04976:Bile secretion|ko05206:MicroRNAs in cancer	hypothetical protein PRUPE_1G103900 [Prunus persica]	Uncharacterized protein OS=Prunus persica OX=3760 GN=PRUPE_1G103900 PE=4 SV=1	KOG0055	Multidrug/pheromone exporter, ABC superfamily	[Q]	Secondary metabolites biosynthesis, transport and catabolism
EVM0001298.1		NA	NA	NA	NA	NA	NA			NA	NA	NA	NA
EVM0001305.1				enzyme inhibitor activity(GO:0004857)	NA	NA	NA	PREDICTED: uncharacterized protein LOC108169977 [Malus domestica]		NA	NA	NA	NA
EVM0001313.1	Protein NCA1 OS=Arabidopsis thaliana OX=3702 GN=NCA1 PE=1 SV=1			protein binding(GO:0005515)	NA	NA	NA	PREDICTED: uncharacterized protein LOC103330891 [Prunus mume]	Uncharacterized protein OS=Prunus persica OX=3760 GN=PRUPE_2G051700 PE=4 SV=1	NA	NA	NA	NA
EVM0001319.1		NA	NA	NA	NA	NA	NA			NA	NA	NA	NA
EVM0001332.1		NA	NA	NA	NA	NA	NA			NA	NA	NA	NA
EVM0001333.1	3-oxoacyl-[acyl-carrier-protein] reductase, chloroplastic OS=Cuphea lanceolata OX=3930 GN=CLKR27 PE=2 SV=1	NA	NA	NA	K00059	3-oxoacyl-[acyl-carrier protein] reductase	ko00061:Fatty acid biosynthesis|ko00780:Biotin metabolism|ko01040:Biosynthesis of unsaturated fatty acids|ko01212:Fatty acid metabolism	3-oxoacyl-[acyl-carrier-protein] reductase 4 [Prunus yedoensis var. nudiflora]	3-oxoacyl-[acyl-carrier-protein] reductase 4 OS=Prunus yedoensis var. nudiflora OX=2094558 GN=Pyn_33718 PE=4 SV=1	KOG1200	Mitochondrial/plastidial beta-ketoacyl-ACP reductase	[I]	Lipid transport and metabolism
EVM0001335.1	LON peptidase N-terminal domain and RING finger protein 1 OS=Homo sapiens OX=9606 GN=LONRF1 PE=1 SV=2	NA	NA	NA	NA	NA	NA	LON peptidase N-terminal domain and RING finger protein 1 isoform X1 [Prunus avium]	Putative transcription factor C2H2 family OS=Rosa chinensis OX=74649 GN=RchiOBHm_Chr7g0182141 PE=4 SV=1	KOG4159	Predicted E3 ubiquitin ligase	[O]	Posttranslational modification, protein turnover, chaperones
EVM0001336.1	Pentatricopeptide repeat-containing protein At5g46100 OS=Arabidopsis thaliana OX=3702 GN=At5g46100 PE=2 SV=1	NA	NA	NA	NA	NA	NA	pentatricopeptide repeat-containing protein [Prunus yedoensis var. nudiflora]	Pentatricopeptide repeat-containing protein OS=Prunus yedoensis var. nudiflora OX=2094558 GN=Pyn_30434 PE=4 SV=1	KOG4197	FOG: PPR repeat	[R]	General function prediction only
EVM0001340.1		NA	NA	NA	NA	NA	NA			NA	NA	NA	NA
EVM0001354.1	Cytochrome P450 89A9 OS=Arabidopsis thaliana OX=3702 GN=CYP89A9 PE=2 SV=1	oxidation-reduction process(GO:0055114)		oxidoreductase activity, acting on paired donors, with incorporation or reduction of molecular oxygen(GO:0016705)| heme binding(GO:0020037)| iron ion binding(GO:0005506)	NA	NA	NA	hypothetical protein CUMW_072710 [Citrus unshiu]	Uncharacterized protein OS=Citrus unshiu OX=55188 GN=CUMW_072710 PE=4 SV=1	KOG0156	Cytochrome P450 CYP2 subfamily	[Q]	Secondary metabolites biosynthesis, transport and catabolism
EVM0001357.1	Protein JINGUBANG OS=Arabidopsis thaliana OX=3702 GN=JGB PE=1 SV=1			RNA binding(GO:0003723)| protein binding(GO:0005515)	NA	NA	NA	hypothetical protein PRUPE_3G063900 [Prunus persica]	Uncharacterized protein OS=Prunus persica OX=3760 GN=PRUPE_3G063900 PE=4 SV=1	KOG2814	Transcription coactivator complex, P50 component (LigT RNA ligase/phosphodiesterase family)	[K]	Transcription
EVM0001359.1		NA	NA	NA	NA	NA	NA	PREDICTED: uncharacterized protein LOC103331166 [Prunus mume]	Integrase, catalytic core OS=Corchorus capsularis OX=210143 GN=CCACVL1_27318 PE=4 SV=1	KOG0017	FOG: Transposon-encoded proteins with TYA, reverse transcriptase, integrase domains in various combinations	[R]	General function prediction only
EVM0001362.1		dephosphorylation(GO:0016311)		protein tyrosine/serine/threonine phosphatase activity(GO:0008138)	K14819	dual specificity phosphatase 12	NA:NA	dual specificity protein phosphatase 12 [Prunus persica]	Uncharacterized protein OS=Prunus persica OX=3760 GN=PRUPE_7G034500 PE=4 SV=1	NA	NA	NA	NA
EVM0001367.1	Ninja-family protein AFP3 OS=Arabidopsis thaliana OX=3702 GN=AFP3 PE=1 SV=1			nucleic acid binding(GO:0003676)	NA	NA	NA	hypothetical protein PRUPE_3G254500 [Prunus persica]	Uncharacterized protein OS=Prunus persica OX=3760 GN=PRUPE_3G254500 PE=4 SV=1	KOG0116	RasGAP SH3 binding protein rasputin, contains NTF2 and RRM domains	[T]	Signal transduction mechanisms
EVM0001380.1	Homocysteine S-methyltransferase 2 OS=Arabidopsis thaliana OX=3702 GN=HMT-2 PE=1 SV=1	protein phosphorylation(GO:0006468)		protein kinase activity(GO:0004672)	NA	NA	NA	hypothetical protein CCACVL1_14909 [Corchorus capsularis]	Uncharacterized protein OS=Corchorus capsularis OX=210143 GN=CCACVL1_14909 PE=4 SV=1	KOG0192	Tyrosine kinase specific for activated (GTP-bound) p21cdc42Hs	[T]	Signal transduction mechanisms
EVM0001389.1		NA	NA	NA	NA	NA	NA	hypothetical protein PRUPE_8G137100 [Prunus persica]	Uncharacterized protein OS=Prunus persica OX=3760 GN=PRUPE_8G137100 PE=4 SV=1	NA	NA	NA	NA
EVM0001403.1	Retrovirus-related Pol polyprotein from transposon TNT 1-94 OS=Nicotiana tabacum OX=4097 PE=2 SV=1	NA	NA	NA	NA	NA	NA	uncharacterized protein LOC110752729 [Prunus avium]	Uncharacterized protein OS=Vitis vinifera OX=29760 GN=VITISV_006175 PE=4 SV=1	KOG0017	FOG: Transposon-encoded proteins with TYA, reverse transcriptase, integrase domains in various combinations	[R]	General function prediction only
EVM0001407.1		NA	NA	NA	NA	NA	NA	uncharacterized protein LOC110762120 [Prunus avium]	Uncharacterized protein (Fragment) OS=Prunus persica OX=3760 GN=PRUPE_ppa020489mg PE=4 SV=1	NA	NA	NA	NA
EVM0001408.1		NA	NA	NA	NA	NA	NA	probable protein phosphatase 2C 51 [Prunus persica]	Uncharacterized protein OS=Prunus persica OX=3760 GN=PRUPE_8G037200 PE=4 SV=1	NA	NA	NA	NA
EVM0001411.1		NA	NA	NA	NA	NA	NA	PREDICTED: uncharacterized protein LOC103318957 [Prunus mume]	Leucine-rich repeat extensin-like protein 2 OS=Prunus yedoensis var. nudiflora OX=2094558 GN=Pyn_01214 PE=4 SV=1	NA	NA	NA	NA
EVM0001418.1	Retrovirus-related Pol polyprotein from transposon TNT 1-94 OS=Nicotiana tabacum OX=4097 PE=2 SV=1	NA	NA	NA	NA	NA	NA	OSJNBa0061C06.9 [Oryza sativa Japonica Group]	Uncharacterized protein OS=Fagus sylvatica OX=28930 GN=FSB_LOCUS6974 PE=4 SV=1	KOG0017	FOG: Transposon-encoded proteins with TYA, reverse transcriptase, integrase domains in various combinations	[R]	General function prediction only
EVM0001419.1		NA	NA	NA	NA	NA	NA			NA	NA	NA	NA
EVM0001420.1		NA	NA	NA	NA	NA	NA	putative S-adenosylmethionine decarboxylase [Prunus yedoensis var. nudiflora]	Uncharacterized protein (Fragment) OS=Prunus persica OX=3760 GN=PRUPE_ppb024585mg PE=4 SV=1	NA	NA	NA	NA
EVM0001424.1	Protein RCC2 OS=Homo sapiens OX=9606 GN=RCC2 PE=1 SV=2			protein binding(GO:0005515)	NA	NA	NA	protein IQ-DOMAIN 32 [Prunus avium]	Uncharacterized protein OS=Prunus persica OX=3760 GN=PRUPE_1G369000 PE=4 SV=1	KOG1427	Uncharacterized conserved protein, contains RCC1 domain	[S]	Function unknown
EVM0001427.1				protein binding(GO:0005515)	NA	NA	NA	hypothetical protein PRUPE_8G051700 [Prunus persica]	Uncharacterized protein OS=Prunus persica OX=3760 GN=PRUPE_8G051700 PE=4 SV=1	NA	NA	NA	NA
EVM0001435.1		NA	NA	NA	NA	NA	NA	hypothetical protein Pyn_30400 [Prunus yedoensis var. nudiflora]	Uncharacterized protein OS=Prunus yedoensis var. nudiflora OX=2094558 GN=Pyn_30400 PE=4 SV=1	NA	NA	NA	NA
EVM0001438.1	Probable inactive receptor kinase At5g58300 OS=Arabidopsis thaliana OX=3702 GN=At5g58300 PE=1 SV=1	protein phosphorylation(GO:0006468)		protein kinase activity(GO:0004672)| ATP binding(GO:0005524)	NA	NA	NA	PREDICTED: probable inactive receptor kinase At5g58300 isoform X1 [Prunus mume]	Uncharacterized protein OS=Prunus persica OX=3760 GN=PRUPE_6G296300 PE=4 SV=1	NA	NA	NA	NA
EVM0001439.1		NA	NA	NA	NA	NA	NA	hypothetical protein Pyn_11306 [Prunus yedoensis var. nudiflora]	Uncharacterized protein OS=Prunus yedoensis var. nudiflora OX=2094558 GN=Pyn_11306 PE=4 SV=1	NA	NA	NA	NA
EVM0001441.1		NA	NA	NA	NA	NA	NA	hypothetical protein PRUPE_6G048700 [Prunus persica]	Uncharacterized protein OS=Prunus persica OX=3760 GN=PRUPE_6G048700 PE=4 SV=1	NA	NA	NA	NA
EVM0001444.1		NA	NA	NA	NA	NA	NA		Uncharacterized protein OS=Quercus suber OX=58331 GN=CFP56_76685 PE=4 SV=1	NA	NA	NA	NA
EVM0001461.1	Chaperone protein dnaJ 72 OS=Arabidopsis thaliana OX=3702 GN=ATJ72 PE=2 SV=1	NA	NA	NA	NA	NA	NA	chaperone protein dnaJ 72 isoform X1 [Prunus avium]	Chaperone protein dnaJ 72 OS=Prunus yedoensis var. nudiflora OX=2094558 GN=Pyn_18981 PE=4 SV=1	KOG0714	Molecular chaperone (DnaJ superfamily)	[O]	Posttranslational modification, protein turnover, chaperones
EVM0001467.1	RHOMBOID-like protein 5 OS=Arabidopsis thaliana OX=3702 GN=RBL5 PE=3 SV=1		integral component of membrane(GO:0016021)	serine-type endopeptidase activity(GO:0004252)	NA	NA	NA	RHOMBOID-like protein 5 [Prunus avium]	Rhomboid-like protein OS=Prunus yedoensis var. nudiflora OX=2094558 GN=Pyn_33403 PE=3 SV=1	KOG2289	Rhomboid family proteins	[T]	Signal transduction mechanisms
EVM0001471.1		NA	NA	NA	NA	NA	NA	uncharacterized protein LOC112202498 [Rosa chinensis]	Uncharacterized protein (Fragment) OS=Prunus persica OX=3760 GN=PRUPE_ppa018217mg PE=4 SV=1	NA	NA	NA	NA
EVM0001474.1	40S ribosomal protein S9-1 OS=Arabidopsis thaliana OX=3702 GN=RPS9B PE=1 SV=1			RNA binding(GO:0003723)	K02997	small subunit ribosomal protein S9e	ko03010:Ribosome	40S ribosomal protein S9-2-like isoform X1 [Prunus avium]	Uncharacterized protein OS=Prunus persica OX=3760 GN=PRUPE_5G189800 PE=3 SV=1	KOG3301	Ribosomal protein S4	[J]	Translation, ribosomal structure and biogenesis
EVM0001480.1	Isoflavone 3&apos;-hydroxylase (Fragment) OS=Medicago truncatula OX=3880 GN=CYP81E9 PE=1 SV=1	oxidation-reduction process(GO:0055114)		iron ion binding(GO:0005506)| heme binding(GO:0020037)| oxidoreductase activity, acting on paired donors, with incorporation or reduction of molecular oxygen(GO:0016705)	NA	NA	NA	cytochrome P450 81D11 [Prunus persica]	Uncharacterized protein (Fragment) OS=Prunus persica OX=3760 GN=PRUPE_ppa016513mg PE=3 SV=1	KOG0156	Cytochrome P450 CYP2 subfamily	[Q]	Secondary metabolites biosynthesis, transport and catabolism
EVM0001487.1		NA	NA	NA	NA	NA	NA	uncharacterized protein Pyn_19026 [Prunus yedoensis var. nudiflora]	Uncharacterized protein OS=Prunus yedoensis var. nudiflora OX=2094558 GN=Pyn_19026 PE=4 SV=1	NA	NA	NA	NA
EVM0001488.1		NA	NA	NA	NA	NA	NA	hypothetical protein PRUPE_4G240100 [Prunus persica]	Uncharacterized protein OS=Prunus persica OX=3760 GN=PRUPE_4G240100 PE=4 SV=1	NA	NA	NA	NA
EVM0001504.1				DNA binding(GO:0003677)	NA	NA	NA	hypothetical protein PRUPE_1G199600 [Prunus persica]	Uncharacterized protein OS=Prunus persica OX=3760 GN=PRUPE_1G199600 PE=4 SV=1	NA	NA	NA	NA
EVM0001505.1				protein binding(GO:0005515)	NA	NA	NA	receptor-like protein 2 [Prunus yedoensis var. nudiflora]	Receptor-like protein 2 OS=Prunus yedoensis var. nudiflora OX=2094558 GN=Pyn_34989 PE=4 SV=1	NA	NA	NA	NA
EVM0001510.1	Probable copper-transporting ATPase HMA5 OS=Arabidopsis thaliana OX=3702 GN=HMA5 PE=1 SV=2	metal ion transport(GO:0030001)		metal ion binding(GO:0046872)	NA	NA	NA	putative copper-transporting ATPase HMA5, partial [Mucuna pruriens]	Uncharacterized protein OS=Vitis vinifera OX=29760 GN=VIT_02s0025g03630 PE=4 SV=1	KOG0207	Cation transport ATPase	[P]	Inorganic ion transport and metabolism
EVM0001514.1		NA	NA	NA	NA	NA	NA			NA	NA	NA	NA
EVM0001521.1		NA	NA	NA	NA	NA	NA	hypothetical protein F511_09127 [Dorcoceras hygrometricum]	Uncharacterized protein OS=Prunus persica OX=3760 GN=PRUPE_ppa020198mg PE=4 SV=1	NA	NA	NA	NA
EVM0001523.1	AUGMIN subunit 6 OS=Arabidopsis thaliana OX=3702 GN=AUG6 PE=1 SV=1	signal transduction(GO:0007165)	protein phosphatase type 2A complex(GO:0000159)	protein phosphatase regulator activity(GO:0019888)	NA	NA	NA	Protein phosphatase 2A, regulatory B subunit, B56 [Corchorus capsularis]	Protein phosphatase 2A, regulatory B subunit, B56 OS=Corchorus capsularis OX=210143 GN=CCACVL1_17220 PE=4 SV=1	NA	NA	NA	NA
EVM0001529.1		NA	NA	NA	NA	NA	NA	uncharacterized protein LOC110757088 isoform X1 [Prunus avium]	Uncharacterized protein OS=Prunus persica OX=3760 GN=PRUPE_5G142100 PE=4 SV=1	KOG0265	U5 snRNP-specific protein-like factor and related proteins	[A]	RNA processing and modification
EVM0001535.1		NA	NA	NA	K11699	RNA-dependent RNA polymerase	NA:NA	uncharacterized protein LOC109950260 [Prunus persica]	Uncharacterized protein OS=Prunus persica OX=3760 GN=PRUPE_7G221300 PE=4 SV=1	NA	NA	NA	NA
EVM0001545.1	Probable serine/threonine-protein kinase At1g54610 OS=Arabidopsis thaliana OX=3702 GN=At1g54610 PE=1 SV=1	protein phosphorylation(GO:0006468)		protein kinase activity(GO:0004672)| ATP binding(GO:0005524)	K08819	cyclin-dependent kinase 12/13	NA:NA	PREDICTED: probable serine/threonine-protein kinase At1g54610 [Prunus mume]	Uncharacterized protein OS=Prunus persica OX=3760 GN=PRUPE_6G167000 PE=4 SV=1	KOG0600	Cdc2-related protein kinase	[D]	Cell cycle control, cell division, chromosome partitioning
EVM0001551.1		NA	NA	NA	NA	NA	NA	hypothetical protein PRUPE_6G347900 [Prunus persica]	Uncharacterized protein OS=Prunus persica OX=3760 GN=PRUPE_6G347900 PE=4 SV=1	NA	NA	NA	NA
EVM0001555.1		NA	NA	NA	NA	NA	NA	uncharacterized protein LOC109946288 [Prunus persica]	Uncharacterized protein OS=Prunus persica OX=3760 GN=PRUPE_8G037200 PE=4 SV=1	NA	NA	NA	NA
EVM0001556.1		NA	NA	NA	NA	NA	NA	hypothetical protein PRUPE_1G063900 [Prunus persica]	Uncharacterized protein OS=Prunus persica OX=3760 GN=PRUPE_1G063900 PE=4 SV=1	NA	NA	NA	NA
EVM0001557.1		NA	NA	NA	NA	NA	NA			NA	NA	NA	NA
EVM0001566.1		NA	NA	NA	NA	NA	NA	replication protein A 70 kDa DNA-binding subunit B [Prunus persica]		NA	NA	NA	NA
EVM0001567.3	Mediator of RNA polymerase II transcription subunit 20a OS=Arabidopsis thaliana OX=3702 GN=MED20A PE=1 SV=1	regulation of transcription by RNA polymerase II(GO:0006357)	mediator complex(GO:0016592)	transcription coregulator activity(GO:0003712)	K13528	mediator of RNA polymerase II transcription subunit 20	NA:NA	mediator of RNA polymerase II transcription subunit 20a isoform X1 [Prunus avium]	Mediator of RNA polymerase II transcription subunit 20 OS=Prunus yedoensis var. nudiflora OX=2094558 GN=MED20 PE=3 SV=1	KOG1383	Glutamate decarboxylase/sphingosine phosphate lyase	[E]	Amino acid transport and metabolism
EVM0001569.1		NA	NA	NA	NA	NA	NA	hypothetical protein PRUPE_1G243300 [Prunus persica]	Uncharacterized protein OS=Prunus persica OX=3760 GN=PRUPE_1G243300 PE=4 SV=1	NA	NA	NA	NA
EVM0001579.1	Probable purine permease 11 OS=Arabidopsis thaliana OX=3702 GN=PUP11 PE=1 SV=1			GTP binding(GO:0005525)| GTPase activity(GO:0003924)	NA	NA	NA	putative purine permease 11 [Capsicum baccatum]	Putative purine permease 11 OS=Capsicum baccatum OX=33114 GN=CQW23_03029 PE=4 SV=1	NA	NA	NA	NA
EVM0001582.1		NA	NA	NA	NA	NA	NA	hypothetical protein PRUPE_5G064800 [Prunus persica]	Uncharacterized protein OS=Prunus persica OX=3760 GN=PRUPE_5G064800 PE=4 SV=1	NA	NA	NA	NA
EVM0001583.1		NA	NA	NA	NA	NA	NA			NA	NA	NA	NA
EVM0001584.1		NA	NA	NA	NA	NA	NA	PREDICTED: uncharacterized mitochondrial protein AtMg00810-like [Prunus mume]	Uncharacterized protein OS=Trifolium subterraneum OX=3900 GN=TSUD_358770 PE=4 SV=1	KOG0017	FOG: Transposon-encoded proteins with TYA, reverse transcriptase, integrase domains in various combinations	[R]	General function prediction only
EVM0001587.1				protein binding(GO:0005515)	NA	NA	NA	hypothetical protein PRUPE_7G182200 [Prunus persica]	Uncharacterized protein OS=Prunus persica OX=3760 GN=PRUPE_ppb018877mg PE=4 SV=1	NA	NA	NA	NA
EVM0001592.1		NA	NA	NA	NA	NA	NA	hypothetical protein PRUPE_6G172700 [Prunus persica]	Uncharacterized protein OS=Prunus persica OX=3760 GN=PRUPE_6G172700 PE=4 SV=1	NA	NA	NA	NA
EVM0001593.1		NA	NA	NA	NA	NA	NA	uncharacterized protein Pyn_13026 [Prunus yedoensis var. nudiflora]	Uncharacterized protein OS=Prunus yedoensis var. nudiflora OX=2094558 GN=Pyn_13026 PE=4 SV=1	NA	NA	NA	NA
EVM0001596.1				protein binding(GO:0005515)	NA	NA	NA	hypothetical protein Pyn_01879 [Prunus yedoensis var. nudiflora]	Uncharacterized protein OS=Prunus yedoensis var. nudiflora OX=2094558 GN=Pyn_01879 PE=3 SV=1	NA	NA	NA	NA
EVM0001597.1	Heat shock protein 90-2 OS=Arabidopsis thaliana OX=3702 GN=HSP90-2 PE=1 SV=1	NA	NA	NA	K04079	molecular chaperone HtpG	ko04141:Protein processing in endoplasmic reticulum|ko04151:PI3K-Akt signaling pathway|ko04612:Antigen processing and presentation|ko04621:NOD-like receptor signaling pathway|ko04626:Plant-pathogen interaction|ko04914:Progesterone-mediated oocyte maturation|ko04915:Estrogen signaling pathway|ko05200:Pathways in cancer|ko05215:Prostate cancer	hypothetical protein PRUPE_8G252600 [Prunus persica]	Uncharacterized protein OS=Prunus persica OX=3760 GN=PRUPE_8G252600 PE=4 SV=1	KOG0019	Molecular chaperone (HSP90 family)	[O]	Posttranslational modification, protein turnover, chaperones
EVM0001599.1		NA	NA	NA	NA	NA	NA	PREDICTED: uncharacterized protein LOC107882007 [Prunus mume]	Uncharacterized protein (Fragment) OS=Prunus persica OX=3760 GN=PRUPE_ppa016448mg PE=4 SV=1	NA	NA	NA	NA
EVM0001601.1	Alpha-glucosidase OS=Spinacia oleracea OX=3562 PE=1 SV=1	carbohydrate metabolic process(GO:0005975)		hydrolase activity, hydrolyzing O-glycosyl compounds(GO:0004553)	NA	NA	NA	unnamed protein product, partial [Vitis vinifera]	Galactose mutarotase-like domain-containing protein OS=Cynara cardunculus var. scolymus OX=59895 GN=Ccrd_005629 PE=4 SV=1	KOG1065	Maltase glucoamylase and related hydrolases, glycosyl hydrolase family 31	[G]	Carbohydrate transport and metabolism
EVM0001607.1		NA	NA	NA	K14794	ribosomal RNA-processing protein 12	NA:NA	hypothetical protein PRUPE_7G186700 [Prunus persica]	Uncharacterized protein OS=Prunus persica OX=3760 GN=PRUPE_7G186700 PE=4 SV=1	KOG1248	Uncharacterized conserved protein	[S]	Function unknown
EVM0001610.1	Ribosomal protein S13, mitochondrial OS=Oenothera berteroana OX=3950 GN=RPS13 PE=3 SV=2	NA	NA	NA	K02952	small subunit ribosomal protein S13	ko03010:Ribosome	putative mitochondrial protein [Morus notabilis]	Putative mitochondrial protein OS=Morus notabilis OX=981085 GN=L484_006112 PE=4 SV=1	NA	NA	NA	NA
EVM0001612.1		proteolysis(GO:0006508)		cysteine-type peptidase activity(GO:0008234)	NA	NA	NA	uncharacterized protein LOC109947782 isoform X1 [Prunus persica]	Uncharacterized protein OS=Citrus unshiu OX=55188 GN=CUMW_015970 PE=4 SV=1	NA	NA	NA	NA
EVM0001612.2		proteolysis(GO:0006508)		cysteine-type peptidase activity(GO:0008234)	NA	NA	NA	uncharacterized protein LOC109947782 isoform X1 [Prunus persica]	Uncharacterized protein OS=Citrus unshiu OX=55188 GN=CUMW_015970 PE=4 SV=1	NA	NA	NA	NA
EVM0001612.3		proteolysis(GO:0006508)		cysteine-type peptidase activity(GO:0008234)	NA	NA	NA	uncharacterized protein LOC109947782 isoform X1 [Prunus persica]	Uncharacterized protein OS=Citrus unshiu OX=55188 GN=CUMW_015970 PE=4 SV=1	NA	NA	NA	NA
EVM0001615.1		NA	NA	NA	NA	NA	NA	PREDICTED: TMV resistance protein N-like [Prunus mume]	Uncharacterized protein OS=Prunus persica OX=3760 GN=PRUPE_8G023600 PE=4 SV=1	NA	NA	NA	NA
EVM0001618.1	Isocitrate dehydrogenase [NADP] OS=Nicotiana tabacum OX=4097 PE=2 SV=1	protein phosphorylation(GO:0006468)| oxidation-reduction process(GO:0055114)		oxidoreductase activity, acting on the CH-OH group of donors, NAD or NADP as acceptor(GO:0016616)| protein kinase activity(GO:0004672)| ATP binding(GO:0005524)	K00031	isocitrate dehydrogenase	ko00020:Citrate cycle (TCA cycle)|ko00480:Glutathione metabolism|ko00720:Carbon fixation pathways in prokaryotes|ko01200:Carbon metabolism|ko01210:2-Oxocarboxylic acid metabolism|ko01230:Biosynthesis of amino acids|ko04146:Peroxisome	serine/threonine-protein kinase RHS3 [Prunus avium]	Uncharacterized protein OS=Prunus persica OX=3760 GN=PRUPE_4G124600 PE=4 SV=1	KOG1526	NADP-dependent isocitrate dehydrogenase	[C]	Energy production and conversion
EVM0001620.1		NA	NA	NA	NA	NA	NA	hypothetical protein PRUPE_7G075400 [Prunus persica]	Uncharacterized protein OS=Prunus persica OX=3760 GN=PRUPE_7G075400 PE=4 SV=1	NA	NA	NA	NA
EVM0001622.1	Amino-acid permease BAT1 OS=Arabidopsis thaliana OX=3702 GN=BAT1 PE=2 SV=2	NA	NA	NA	NA	NA	NA	PREDICTED: amino-acid permease BAT1-like [Prunus mume]	Uncharacterized protein OS=Prunus persica OX=3760 GN=PRUPE_ppa022085mg PE=4 SV=1	KOG1289	Amino acid transporters	[E]	Amino acid transport and metabolism
EVM0001623.2	UPF0187 protein At3g61320, chloroplastic OS=Arabidopsis thaliana OX=3702 GN=At3g61320 PE=2 SV=2	NA	NA	NA	K08994	ion channel-forming bestrophin family protein	NA:NA	UPF0187 protein At3g61320, chloroplastic-like [Prunus avium]	Uncharacterized protein OS=Prunus persica OX=3760 GN=PRUPE_2G168100 PE=4 SV=1	NA	NA	NA	NA
EVM0001630.1		NA	NA	NA	NA	NA	NA			NA	NA	NA	NA
EVM0001631.1	Zinc finger CCCH domain-containing protein 17 OS=Arabidopsis thaliana OX=3702 GN=At2g02160 PE=1 SV=1			metal ion binding(GO:0046872)	NA	NA	NA	zinc finger CCCH domain-containing protein 17 [Prunus avium]	Uncharacterized protein OS=Prunus persica OX=3760 GN=PRUPE_1G342700 PE=4 SV=1	KOG4791	Uncharacterized conserved protein	[S]	Function unknown
EVM0001642.1	Pyruvate, phosphate dikinase, chloroplastic OS=Mesembryanthemum crystallinum OX=3544 GN=PPD PE=2 SV=1	phosphorylation(GO:0016310)		ATP binding(GO:0005524)| transferase activity, transferring phosphorus-containing groups(GO:0016772)| kinase activity(GO:0016301)	K01006	pyruvate, orthophosphate dikinase	ko00620:Pyruvate metabolism|ko00710:Carbon fixation in photosynthetic organisms|ko00720:Carbon fixation pathways in prokaryotes|ko01200:Carbon metabolism	hypothetical protein PRUPE_1G146600 [Prunus persica]	Uncharacterized protein OS=Prunus persica OX=3760 GN=PRUPE_1G146600 PE=4 SV=1	NA	NA	NA	NA
EVM0001647.1		NA	NA	NA	NA	NA	NA	hypothetical protein PRUPE_2G001200 [Prunus persica]	Uncharacterized protein OS=Prunus persica OX=3760 GN=PRUPE_2G001200 PE=4 SV=1	NA	NA	NA	NA
EVM0001650.1		NA	NA	NA	K08869	aarF domain-containing kinase	NA:NA	probable serine/threonine-protein kinase abkC [Prunus persica]	Uncharacterized protein OS=Prunus persica OX=3760 GN=PRUPE_4G034900 PE=4 SV=1	KOG1236	Predicted unusual protein kinase	[R]	General function prediction only
EVM0001654.1	Protein SIEVE ELEMENT OCCLUSION B OS=Arabidopsis thaliana OX=3702 GN=SEOB PE=1 SV=1	NA	NA	NA	NA	NA	NA	PREDICTED: protein SIEVE ELEMENT OCCLUSION B-like [Prunus mume]	Uncharacterized protein OS=Prunus persica OX=3760 GN=PRUPE_ppa023699mg PE=4 SV=1	NA	NA	NA	NA
EVM0001659.1	CLP protease regulatory subunit CLPX1, mitochondrial OS=Arabidopsis thaliana OX=3702 GN=CLPX1 PE=2 SV=1	ubiquitin-dependent protein catabolic process(GO:0006511)| multicellular organism development(GO:0007275)	nucleus(GO:0005634)	ATP binding(GO:0005524)	K03544	ATP-dependent Clp protease ATP-binding subunit ClpX	ko04112:Cell cycle - Caulobacter	CLP protease regulatory subunit CLPX1, mitochondrial [Prunus avium]	Uncharacterized protein OS=Prunus persica OX=3760 GN=PRUPE_2G310000 PE=4 SV=1	KOG0745	Putative ATP-dependent Clp-type protease (AAA+ ATPase superfamily)	[O]	Posttranslational modification, protein turnover, chaperones
EVM0001662.1		NA	NA	NA	NA	NA	NA	uncharacterized protein LOC110753638 [Prunus avium]	Uncharacterized protein OS=Prunus persica OX=3760 GN=PRUPE_5G079100 PE=4 SV=1	NA	NA	NA	NA
EVM0001663.1	21.7 kDa class VI heat shock protein OS=Arabidopsis thaliana OX=3702 GN=HSP21.7 PE=2 SV=1	NA	NA	NA	K13993	HSP20 family protein	ko04141:Protein processing in endoplasmic reticulum	hypothetical protein PRUPE_4G201100 [Prunus persica]	Uncharacterized protein OS=Prunus persica OX=3760 GN=PRUPE_4G201100 PE=3 SV=1	NA	NA	NA	NA
EVM0001665.1		NA	NA	NA	NA	NA	NA			NA	NA	NA	NA
EVM0001667.1		NA	NA	NA	NA	NA	NA	protein ALWAYS EARLY 3-like [Prunus avium]		NA	NA	NA	NA
EVM0001670.1	Hexose carrier protein HEX6 OS=Ricinus communis OX=3988 GN=HEX6 PE=2 SV=1	transmembrane transport(GO:0055085)	integral component of membrane(GO:0016021)	transmembrane transporter activity(GO:0022857)	NA	NA	NA	hexose carrier protein HEX6-like [Prunus avium]	Uncharacterized protein OS=Prunus persica OX=3760 GN=PRUPE_2G274300 PE=3 SV=1	KOG0254	Predicted transporter (major facilitator superfamily)	[R]	General function prediction only
EVM0001671.1		NA	NA	NA	NA	NA	NA	hypothetical protein PRUPE_5G068500 [Prunus persica]	Uncharacterized protein OS=Prunus persica OX=3760 GN=PRUPE_5G068500 PE=4 SV=1	NA	NA	NA	NA
EVM0001684.1		NA	NA	NA	NA	NA	NA	disease resistance protein RPM1-like [Prunus avium]	Uncharacterized protein OS=Prunus persica OX=3760 GN=PRUPE_ppa026627mg PE=3 SV=1	NA	NA	NA	NA
EVM0001691.1	General transcription and DNA repair factor IIH subunit TFB1-1 OS=Arabidopsis thaliana OX=3702 GN=TFB1-1 PE=2 SV=1	NA	NA	NA	K03141	transcription initiation factor TFIIH subunit 1	ko03022:Basal transcription factors|ko03420:Nucleotide excision repair|ko05203:Viral carcinogenesis	probable RNA polymerase II transcription factor B subunit 1-3 isoform X1 [Prunus avium]	Uncharacterized protein OS=Prunus persica OX=3760 GN=PRUPE_1G583500 PE=4 SV=1	KOG2074	RNA polymerase II transcription initiation/nucleotide excision repair factor TFIIH, subunit TFB1	[L]	Replication, recombination and repair
EVM0001693.1		NA	NA	NA	NA	NA	NA	hypothetical protein PRUPE_1G130600 [Prunus persica]	Uncharacterized protein OS=Prunus persica OX=3760 GN=PRUPE_ppb013170mg PE=4 SV=1	NA	NA	NA	NA
EVM0001699.1		NA	NA	NA	NA	NA	NA	hypothetical protein PRUPE_8G251500 [Prunus persica]	Uncharacterized protein OS=Prunus persica OX=3760 GN=PRUPE_8G251500 PE=4 SV=1	NA	NA	NA	NA
EVM0001704.1		NA	NA	NA	NA	NA	NA			NA	NA	NA	NA
EVM0001707.1	TMV resistance protein N OS=Nicotiana glutinosa OX=35889 GN=N PE=1 SV=1	signal transduction(GO:0007165)		ADP binding(GO:0043531)| protein binding(GO:0005515)	NA	NA	NA	TMV resistance protein N isoform X1 [Prunus persica]	Uncharacterized protein (Fragment) OS=Prunus persica OX=3760 GN=PRUPE_ppa022242mg PE=4 SV=1	NA	NA	NA	NA
EVM0001712.1		NA	NA	NA	NA	NA	NA	hypothetical protein PRUPE_8G015400 [Prunus persica]	Uncharacterized protein OS=Prunus persica OX=3760 GN=PRUPE_8G015400 PE=4 SV=1	NA	NA	NA	NA
EVM0001713.1		NA	NA	NA	NA	NA	NA	hypothetical protein PRUPE_3G106600 [Prunus persica]	Uncharacterized protein OS=Prunus persica OX=3760 GN=PRUPE_3G106600 PE=4 SV=1	NA	NA	NA	NA
EVM0001715.1	Peptidyl-prolyl cis-trans isomerase CYP21-4 OS=Arabidopsis thaliana OX=3702 GN=CYP21-4 PE=2 SV=1	protein peptidyl-prolyl isomerization(GO:0000413)		peptidyl-prolyl cis-trans isomerase activity(GO:0003755)	NA	NA	NA	uncharacterized protein Pyn_32658 [Prunus yedoensis var. nudiflora]	Uncharacterized protein OS=Prunus yedoensis var. nudiflora OX=2094558 GN=Pyn_32658 PE=4 SV=1	NA	NA	NA	NA
EVM0001718.1		NA	NA	NA	NA	NA	NA	hypothetical protein PRUPE_8G054600 [Prunus persica]	Uncharacterized protein OS=Prunus persica OX=3760 GN=PRUPE_8G054600 PE=4 SV=1	NA	NA	NA	NA
EVM0001727.1		NA	NA	NA	NA	NA	NA	hypothetical protein PRUPE_4G037600 [Prunus persica]	Uncharacterized protein OS=Prunus persica OX=3760 GN=PRUPE_4G037600 PE=4 SV=1	NA	NA	NA	NA
EVM0001730.1		NA	NA	NA	NA	NA	NA	hypothetical protein Pyn_35265 [Prunus yedoensis var. nudiflora]	Uncharacterized protein OS=Prunus yedoensis var. nudiflora OX=2094558 GN=Pyn_35265 PE=3 SV=1	NA	NA	NA	NA
EVM0001737.1		NA	NA	NA	NA	NA	NA			KOG0869	CCAAT-binding factor, subunit A (HAP3)	[K]	Transcription
EVM0001743.1	Homeobox-DDT domain protein RLT3 OS=Arabidopsis thaliana OX=3702 GN=RLT3 PE=3 SV=1	NA	NA	NA	NA	NA	NA	hypothetical protein Pyn_32510 [Prunus yedoensis var. nudiflora]	Uncharacterized protein OS=Prunus yedoensis var. nudiflora OX=2094558 GN=Pyn_32510 PE=4 SV=1	NA	NA	NA	NA
EVM0001746.1		NA	NA	NA	NA	NA	NA	TMV resistance protein N-like [Prunus avium]	Uncharacterized protein OS=Prunus persica OX=3760 GN=PRUPE_5G019000 PE=4 SV=1	NA	NA	NA	NA
EVM0001748.1		regulation of transcription, DNA-templated(GO:0006355)	nucleolus(GO:0005730)	DNA binding(GO:0003677)| transcription factor binding(GO:0008134)	K02331	DNA polymerase phi	NA:NA	DNA polymerase V [Prunus persica]	Uncharacterized protein OS=Prunus persica OX=3760 GN=PRUPE_8G075100 PE=4 SV=1	KOG1926	Predicted regulator of rRNA gene transcription (MYB-binding protein)	[K]	Transcription
EVM0001751.1				enzyme inhibitor activity(GO:0004857)	NA	NA	NA	PREDICTED: uncharacterized protein LOC108169977 [Malus domestica]		NA	NA	NA	NA
EVM0001752.1		NA	NA	NA	NA	NA	NA	PREDICTED: uncharacterized protein LOC107880425 [Prunus mume]	Putative transcription factor interactor and regulator CCHC(Zn) family OS=Rosa chinensis OX=74649 GN=RchiOBHm_Chr5g0005991 PE=4 SV=1	NA	NA	NA	NA
EVM0001760.1		NA	NA	NA	NA	NA	NA	LOW QUALITY PROTEIN: uncharacterized protein LOC110765232 [Prunus avium]	Putative nucleotidyltransferase, Ribonuclease H OS=Rosa chinensis OX=74649 GN=RchiOBHm_Chr2g0154881 PE=4 SV=1	NA	NA	NA	NA
EVM0001762.1		NA	NA	NA	NA	NA	NA	hypothetical protein PRUPE_2G072400 [Prunus persica]	Uncharacterized protein OS=Prunus persica OX=3760 GN=PRUPE_2G072400 PE=4 SV=1	NA	NA	NA	NA
EVM0001767.1		NA	NA	NA	NA	NA	NA	uncharacterized protein LOC109946288 [Prunus persica]	Uncharacterized protein OS=Prunus persica OX=3760 GN=PRUPE_8G037200 PE=4 SV=1	NA	NA	NA	NA
EVM0001771.1	Regulator of nonsense transcripts UPF2 OS=Arabidopsis thaliana OX=3702 GN=UPF2 PE=2 SV=1	NA	NA	NA	K14327	regulator of nonsense transcripts 2	ko03013:RNA transport|ko03015:mRNA surveillance pathway	hypothetical protein PRUPE_3G086600 [Prunus persica]	Uncharacterized protein OS=Prunus persica OX=3760 GN=PRUPE_3G086600 PE=4 SV=1	KOG2051	Nonsense-mediated mRNA decay 2 protein	[A]	RNA processing and modification
EVM0001772.1		NA	NA	NA	NA	NA	NA	cyclic nucleotide-gated ion channel 1-like [Prunus yedoensis var. nudiflora]	Cyclic nucleotide-gated ion channel 1-like OS=Prunus yedoensis var. nudiflora OX=2094558 GN=Pyn_32368 PE=4 SV=1	NA	NA	NA	NA
EVM0001775.1		NA	NA	NA	NA	NA	NA	hypothetical protein PRUPE_1G153900 [Prunus persica]	Uncharacterized protein OS=Prunus persica OX=3760 GN=PRUPE_1G153900 PE=4 SV=1	NA	NA	NA	NA
EVM0001780.1	CBS domain-containing protein CBSCBSPB3 OS=Arabidopsis thaliana OX=3702 GN=CBSCBSPB3 PE=1 SV=1			protein binding(GO:0005515)	NA	NA	NA	CBS domain-containing protein CBSCBSPB3 [Prunus persica]	Uncharacterized protein OS=Prunus persica OX=3760 GN=PRUPE_1G553500 PE=4 SV=1	NA	NA	NA	NA
EVM0001786.1		NA	NA	NA	NA	NA	NA	hypothetical protein PRUPE_3G012700 [Prunus persica]	Uncharacterized protein OS=Prunus persica OX=3760 GN=PRUPE_3G012700 PE=4 SV=1	NA	NA	NA	NA
EVM0001791.1		NA	NA	NA	NA	NA	NA	hypothetical protein PRUPE_6G182100 [Prunus persica]	Uncharacterized protein (Fragment) OS=Prunus persica OX=3760 GN=PRUPE_ppa020324mg PE=4 SV=1	NA	NA	NA	NA
EVM0001800.1		NA	NA	NA	NA	NA	NA	PREDICTED: probable copper-transporting ATPase HMA5 [Pyrus x bretschneideri]	Uncharacterized protein OS=Citrus unshiu OX=55188 GN=CUMW_235150 PE=4 SV=1	NA	NA	NA	NA
EVM0001801.1	Protein SUPPRESSOR OF npr1-1, CONSTITUTIVE 1 OS=Arabidopsis thaliana OX=3702 GN=SNC1 PE=1 SV=5	NA	NA	NA	NA	NA	NA	disease resistance protein TAO1-like [Prunus avium]	Uncharacterized protein (Fragment) OS=Prunus persica OX=3760 GN=PRUPE_1G160500 PE=4 SV=1	NA	NA	NA	NA
EVM0001803.1		NA	NA	NA	NA	NA	NA			NA	NA	NA	NA
EVM0001811.1		NA	NA	NA	NA	NA	NA	hypothetical protein PRUPE_7G256800 [Prunus persica]	Uncharacterized protein OS=Prunus persica OX=3760 GN=PRUPE_7G256800 PE=4 SV=1	NA	NA	NA	NA
EVM0001812.1	Auxin response factor 15 OS=Oryza sativa subsp. japonica OX=39947 GN=ARF15 PE=2 SV=1			DNA binding(GO:0003677)	K14486	auxin response factor	ko04075:Plant hormone signal transduction	auxin response factor 3 [Prunus persica]	Auxin response factor OS=Prunus persica OX=3760 GN=PRUPE_4G053800 PE=3 SV=1	NA	NA	NA	NA
EVM0001816.1		NA	NA	NA	NA	NA	NA	PREDICTED: uncharacterized protein LOC103338071 [Prunus mume]	Uncharacterized protein (Fragment) OS=Prunus persica OX=3760 GN=PRUPE_ppa022177mg PE=4 SV=1	NA	NA	NA	NA
EVM0001820.1		NA	NA	NA	NA	NA	NA	hypothetical protein B456_001G161100 [Gossypium raimondii]	Uncharacterized protein OS=Gossypium raimondii OX=29730 GN=B456_001G161100 PE=4 SV=1	NA	NA	NA	NA
EVM0001822.1		NA	NA	NA	NA	NA	NA	uncharacterized protein LOC109946288 [Prunus persica]	Uncharacterized protein OS=Prunus persica OX=3760 GN=PRUPE_8G037200 PE=4 SV=1	NA	NA	NA	NA
EVM0001823.1		NA	NA	NA	NA	NA	NA	uncharacterized protein LOC110748391, partial [Prunus avium]	Putative aminotransferase-like, plant mobile domain-containing protein OS=Rosa chinensis OX=74649 GN=RchiOBHm_Chr7g0195461 PE=4 SV=1	NA	NA	NA	NA
EVM0001842.3	Sirohydrochlorin ferrochelatase, chloroplastic OS=Arabidopsis thaliana OX=3702 GN=SIRB PE=1 SV=1	cobalamin biosynthetic process(GO:0009236)		sirohydrochlorin cobaltochelatase activity(GO:0016852)	K03794	sirohydrochlorin ferrochelatase	ko00860:Porphyrin and chlorophyll metabolism	sirohydrochlorin ferrochelatase chloroplastic [Prunus yedoensis var. nudiflora]	Sirohydrochlorin ferrochelatase chloroplastic OS=Prunus yedoensis var. nudiflora OX=2094558 GN=Pyn_36265 PE=4 SV=1	NA	NA	NA	NA
EVM0001843.1		proteolysis(GO:0006508)		cysteine-type peptidase activity(GO:0008234)	NA	NA	NA	hypothetical protein PRUPE_2G063700 [Prunus persica]	Uncharacterized protein (Fragment) OS=Prunus persica OX=3760 GN=PRUPE_ppa015729mg PE=4 SV=1	NA	NA	NA	NA
EVM0001850.1		NA	NA	NA	NA	NA	NA	PREDICTED: uncharacterized protein LOC105351728 [Fragaria vesca subsp. vesca]	Uncharacterized protein OS=Prunus persica OX=3760 GN=PRUPE_ppa011282mg PE=4 SV=1	NA	NA	NA	NA
EVM0001857.1	ER membrane protein complex subunit 3 OS=Danio rerio OX=7955 GN=emc3 PE=2 SV=1		membrane(GO:0016020)	protein binding(GO:0005515)	NA	NA	NA	PREDICTED: ER membrane protein complex subunit 3 [Prunus mume]	ER membrane protein complex subunit 3 OS=Prunus persica OX=3760 GN=PRUPE_4G009900 PE=3 SV=1	KOG3188	Uncharacterized conserved protein	[S]	Function unknown
EVM0001864.1	Origin of replication complex subunit 3 OS=Arabidopsis thaliana OX=3702 GN=ORC3 PE=1 SV=1	DNA replication(GO:0006260)	nuclear origin of replication recognition complex(GO:0005664)	DNA binding(GO:0003677)	K02605	origin recognition complex subunit 3	ko04110:Cell cycle|ko04111:Cell cycle - yeast|ko04113:Meiosis - yeast	origin of replication complex subunit 3 isoform X2 [Prunus avium]	Origin of replication complex subunit 3 OS=Prunus yedoensis var. nudiflora OX=2094558 GN=Pyn_25378 PE=4 SV=1	KOG2538	Origin recognition complex, subunit 3	[L]	Replication, recombination and repair
EVM0001865.1		NA	NA	NA	NA	NA	NA			NA	NA	NA	NA
EVM0001871.1	Pentatricopeptide repeat-containing protein At2g20710, mitochondrial OS=Arabidopsis thaliana OX=3702 GN=At2g20710 PE=2 SV=1	NA	NA	NA	NA	NA	NA	pentatricopeptide repeat-containing protein [Prunus yedoensis var. nudiflora]	Pentatricopeptide repeat-containing protein OS=Prunus yedoensis var. nudiflora OX=2094558 GN=Pyn_05299 PE=4 SV=1	KOG4197	FOG: PPR repeat	[R]	General function prediction only
EVM0001872.1	Cyclic nucleotide-gated ion channel 1 OS=Arabidopsis thaliana OX=3702 GN=CNGC1 PE=1 SV=1	ion transport(GO:0006811)| transmembrane transport(GO:0055085)	membrane(GO:0016020)	ion channel activity(GO:0005216)	K05391	cyclic nucleotide gated channel, plant	ko04626:Plant-pathogen interaction	cyclic nucleotide-gated ion channel 1-like [Prunus avium]	Putative Ion transport domain, transcription regulator, NtcA OS=Rosa chinensis OX=74649 GN=RchiOBHm_Chr1g0381221 PE=4 SV=1	KOG0498	K+-channel ERG and related proteins, contain PAS/PAC sensor domain	[T]	Signal transduction mechanisms
EVM0001872.2	Putative cyclic nucleotide-gated ion channel 13 OS=Arabidopsis thaliana OX=3702 GN=CNGC13 PE=3 SV=2	NA	NA	NA	K05391	cyclic nucleotide gated channel, plant	ko04626:Plant-pathogen interaction	cyclic nucleotide-gated ion channel 1-like [Prunus avium]	Putative Ion transport domain, transcription regulator, NtcA OS=Rosa chinensis OX=74649 GN=RchiOBHm_Chr1g0381221 PE=4 SV=1	KOG0498	K+-channel ERG and related proteins, contain PAS/PAC sensor domain	[T]	Signal transduction mechanisms
EVM0001874.1		NA	NA	NA	NA	NA	NA	PREDICTED: B3 domain-containing protein Os01g0723500-like [Prunus mume]	Uncharacterized protein OS=Prunus persica OX=3760 GN=PRUPE_4G178300 PE=4 SV=1	NA	NA	NA	NA
EVM0001878.1		NA	NA	NA	NA	NA	NA	PREDICTED: keratin, type I cytoskeletal 10-like [Prunus mume]	uncharacterized protein LOC103496217 OS=Cucumis melo OX=3656 GN=LOC103496217 PE=4 SV=1	KOG0017	FOG: Transposon-encoded proteins with TYA, reverse transcriptase, integrase domains in various combinations	[R]	General function prediction only
EVM0001879.1		NA	NA	NA	NA	NA	NA	glycine-rich protein DC9.1-like isoform X1 [Prunus avium]	Uncharacterized protein OS=Prunus persica OX=3760 GN=PRUPE_4G225800 PE=4 SV=1	NA	NA	NA	NA
EVM0001880.1		NA	NA	NA	NA	NA	NA	WD repeat-containing protein 91 homolog isoform X2 [Prunus avium]	WD repeat-containing protein 91 homolog OS=Prunus yedoensis var. nudiflora OX=2094558 GN=Pyn_21234 PE=4 SV=1	NA	NA	NA	NA
EVM0001882.1	Auxin-induced protein X10A OS=Glycine max OX=3847 PE=2 SV=1	response to auxin(GO:0009733)			K14488	SAUR family protein	ko04075:Plant hormone signal transduction	hypothetical protein PRUPE_8G079500 [Prunus persica]	Uncharacterized protein OS=Prunus persica OX=3760 GN=PRUPE_8G079500 PE=4 SV=1	NA	NA	NA	NA
EVM0001888.1	Putative fasciclin-like arabinogalactan protein 20 OS=Arabidopsis thaliana OX=3702 GN=FLA20 PE=3 SV=1	NA	NA	NA	NA	NA	NA	PREDICTED: putative fasciclin-like arabinogalactan protein 20 [Prunus mume]	Putative fasciclin-like arabinogalactan protein 20 OS=Prunus yedoensis var. nudiflora OX=2094558 GN=Pyn_10807 PE=4 SV=1	NA	NA	NA	NA
EVM0001900.1		NA	NA	NA	NA	NA	NA	uncharacterized protein LOC110773259 [Prunus avium]	Uncharacterized protein (Fragment) OS=Prunus persica OX=3760 GN=PRUPE_ppa023472mg PE=4 SV=1	NA	NA	NA	NA
EVM0001909.1		NA	NA	NA	NA	NA	NA	hypothetical protein PRUPE_8G077300 [Prunus persica]	Uncharacterized protein OS=Prunus persica OX=3760 GN=PRUPE_8G077300 PE=4 SV=1	NA	NA	NA	NA
EVM0001914.1		NA	NA	NA	NA	NA	NA			NA	NA	NA	NA
EVM0001918.1		NA	NA	NA	NA	NA	NA	hypothetical protein PRUPE_8G214200 [Prunus persica]	Uncharacterized protein OS=Prunus persica OX=3760 GN=PRUPE_8G214200 PE=4 SV=1	NA	NA	NA	NA
EVM0001927.1		NA	NA	NA	NA	NA	NA			NA	NA	NA	NA
EVM0001932.1		NA	NA	NA	NA	NA	NA	hypothetical protein PRUPE_1G311100 [Prunus persica]	Uncharacterized protein OS=Prunus persica OX=3760 GN=PRUPE_1G311100 PE=4 SV=1	NA	NA	NA	NA
EVM0001943.1		NA	NA	NA	NA	NA	NA			NA	NA	NA	NA
EVM0001948.1		NA	NA	NA	NA	NA	NA	PREDICTED: transcription factor TCP2 [Prunus mume]	Transcription factor TCP2 OS=Prunus yedoensis var. nudiflora OX=2094558 GN=Pyn_18035 PE=4 SV=1	NA	NA	NA	NA
EVM0001952.1		NA	NA	NA	NA	NA	NA	uncharacterized protein LOC110757258 [Prunus avium]	Uncharacterized protein OS=Prunus persica OX=3760 GN=PRUPE_ppa000620mg PE=4 SV=1	NA	NA	NA	NA
EVM0001962.1	S-linalool synthase OS=Clarkia breweri OX=36903 GN=LIS PE=2 SV=1			lyase activity(GO:0016829)| terpene synthase activity(GO:0010333)| magnesium ion binding(GO:0000287)	K17982	geranyllinalool synthase	ko00904:Diterpenoid biosynthesis	S-linalool synthase [Prunus yedoensis var. nudiflora]	S-linalool synthase OS=Prunus yedoensis var. nudiflora OX=2094558 GN=Pyn_23363 PE=3 SV=1	NA	NA	NA	NA
EVM0001964.1		NA	NA	NA	NA	NA	NA	hypothetical protein PRUPE_6G040600 [Prunus persica]	Uncharacterized protein OS=Prunus persica OX=3760 GN=PRUPE_6G040600 PE=4 SV=1	NA	NA	NA	NA
EVM0001972.1		NA	NA	NA	NA	NA	NA	hypothetical protein PRUPE_7G082000 [Prunus persica]	Uncharacterized protein OS=Prunus persica OX=3760 GN=PRUPE_1G507200 PE=4 SV=1	NA	NA	NA	NA
EVM0001972.2		NA	NA	NA	NA	NA	NA	hypothetical protein PRUPE_7G082000 [Prunus persica]	Uncharacterized protein OS=Prunus persica OX=3760 GN=PRUPE_1G507200 PE=4 SV=1	NA	NA	NA	NA
EVM0001982.1		NA	NA	NA	NA	NA	NA	uncharacterized protein LOC110769568 [Prunus avium]	Uncharacterized protein OS=Prunus persica OX=3760 GN=PRUPE_7G078800 PE=4 SV=1	NA	NA	NA	NA
EVM0001994.1	Cytochrome c oxidase subunit 6b-1 OS=Arabidopsis thaliana OX=3702 GN=COX6B-1 PE=1 SV=1		mitochondrion(GO:0005739)		K02267	cytochrome c oxidase subunit 6b	ko00190:Oxidative phosphorylation|ko04260:Cardiac muscle contraction|ko04932:Non-alcoholic fatty liver disease (NAFLD)|ko05010:Alzheimer's disease|ko05012:Parkinson's disease|ko05016:Huntington's disease	cytochrome c oxidase subunit 6b-1 [Prunus yedoensis var. nudiflora]	Cytochrome c oxidase subunit 6b-1 OS=Prunus yedoensis var. nudiflora OX=2094558 GN=Pyn_07910 PE=4 SV=1	KOG3057	Cytochrome c oxidase, subunit VIb/COX12	[C]	Energy production and conversion
EVM0001995.1		NA	NA	NA	NA	NA	NA	hypothetical protein PRUPE_1G310600 [Prunus persica]	Uncharacterized protein OS=Prunus persica OX=3760 GN=PRUPE_1G310600 PE=4 SV=1	NA	NA	NA	NA
EVM0001996.1		NA	NA	NA	NA	NA	NA	uncharacterized protein Pyn_18169 [Prunus yedoensis var. nudiflora]	Uncharacterized protein OS=Prunus yedoensis var. nudiflora OX=2094558 GN=Pyn_18169 PE=4 SV=1	NA	NA	NA	NA
EVM0002015.1	RGG repeats nuclear RNA binding protein B OS=Arabidopsis thaliana OX=3702 GN=RGGB PE=1 SV=1	NA	NA	NA	K13199	plasminogen activator inhibitor 1 RNA-binding protein	NA:NA	RGG repeats nuclear RNA binding protein A-like [Prunus avium]	Uncharacterized protein OS=Prunus persica OX=3760 GN=PRUPE_2G132500 PE=4 SV=1	KOG2945	Predicted RNA-binding protein	[R]	General function prediction only
EVM0002017.1		NA	NA	NA	NA	NA	NA			NA	NA	NA	NA
EVM0002020.1	60S ribosomal protein L38 OS=Arabidopsis thaliana OX=3702 GN=RPL38A PE=3 SV=1	translation(GO:0006412)	ribosome(GO:0005840)| intracellular(GO:0005622)	structural constituent of ribosome(GO:0003735)	K02923	large subunit ribosomal protein L38e	ko03010:Ribosome	PREDICTED: 60S ribosomal protein L38-like [Brassica rapa]	Uncharacterized protein (Fragment) OS=Prunus persica OX=3760 GN=PRUPE_ppa019382mg PE=3 SV=1	KOG3499	60S ribosomal protein L38	[J]	Translation, ribosomal structure and biogenesis
EVM0002030.1		NA	NA	NA	NA	NA	NA			NA	NA	NA	NA
EVM0002031.1	TMV resistance protein N OS=Nicotiana glutinosa OX=35889 GN=N PE=1 SV=1			ADP binding(GO:0043531)	NA	NA	NA	disease resistance protein TAO1-like isoform X3 [Prunus avium]	Uncharacterized protein OS=Prunus persica OX=3760 GN=PRUPE_8G053300 PE=4 SV=1	NA	NA	NA	NA
EVM0002034.1	Probable mitochondrial adenine nucleotide transporter BTL3 OS=Arabidopsis thaliana OX=3702 GN=At5g64970 PE=2 SV=1	NA	NA	NA	NA	NA	NA	uncharacterized protein Pyn_24523 [Prunus yedoensis var. nudiflora]	Uncharacterized protein OS=Prunus yedoensis var. nudiflora OX=2094558 GN=Pyn_24523 PE=4 SV=1	KOG0752	Mitochondrial solute carrier protein	[C]	Energy production and conversion
EVM0002045.1		NA	NA	NA	NA	NA	NA	uncharacterized protein LOC110764199 [Prunus avium]	Uncharacterized protein OS=Prunus persica OX=3760 GN=PRUPE_2G075200 PE=4 SV=1	NA	NA	NA	NA
EVM0002047.1		NA	NA	NA	NA	NA	NA	hypothetical protein PRUPE_6G247600 [Prunus persica]	Uncharacterized protein OS=Prunus persica OX=3760 GN=PRUPE_6G247600 PE=4 SV=1	NA	NA	NA	NA
EVM0002055.1	Ninja-family protein mc410 OS=Nicotiana tabacum OX=4097 GN=MC410 PE=2 SV=1	NA	NA	NA	NA	NA	NA	ninja-family protein mc410 [Prunus yedoensis var. nudiflora]	Ninja-family protein mc410 OS=Prunus yedoensis var. nudiflora OX=2094558 GN=Pyn_11014 PE=4 SV=1	NA	NA	NA	NA
EVM0002059.1		NA	NA	NA	NA	NA	NA			NA	NA	NA	NA
EVM0002062.1		NA	NA	NA	NA	NA	NA	hypothetical protein PRUPE_8G020700 [Prunus persica]	Uncharacterized protein OS=Prunus persica OX=3760 GN=PRUPE_8G020700 PE=4 SV=1	NA	NA	NA	NA
EVM0002066.1		NA	NA	NA	NA	NA	NA	uncharacterized protein LOC110772623 [Prunus avium]	Uncharacterized protein OS=Prunus persica OX=3760 GN=PRUPE_ppa015900mg PE=4 SV=1	NA	NA	NA	NA
EVM0002069.1		NA	NA	NA	NA	NA	NA	uncharacterized protein LOC110755572 [Prunus avium]	Uncharacterized protein OS=Prunus persica OX=3760 GN=PRUPE_4G262700 PE=4 SV=1	NA	NA	NA	NA
EVM0002074.1		NA	NA	NA	K01988	lactosylceramide 4-alpha-galactosyltransferase	ko00603:Glycosphingolipid biosynthesis - globo series	lactosylceramide 4-alpha-galactosyltransferase-like [Prunus yedoensis var. nudiflora]	Lactosylceramide 4-alpha-galactosyltransferase-like OS=Prunus yedoensis var. nudiflora OX=2094558 GN=Pyn_38644 PE=4 SV=1	NA	NA	NA	NA
EVM0002088.1		NA	NA	NA	NA	NA	NA	protein FAR1-RELATED SEQUENCE 5-like [Prunus avium]		NA	NA	NA	NA
EVM0002091.1		NA	NA	NA	NA	NA	NA	hypothetical protein PRUPE_4G168500 [Prunus persica]	Uncharacterized protein OS=Prunus persica OX=3760 GN=PRUPE_4G168500 PE=4 SV=1	NA	NA	NA	NA
EVM0002106.1	Heavy metal-associated isoprenylated plant protein 8 OS=Arabidopsis thaliana OX=3702 GN=HIPP08 PE=3 SV=1	metal ion transport(GO:0030001)		metal ion binding(GO:0046872)	NA	NA	NA	heavy metal-associated isoprenylated plant protein 8-like [Prunus avium]	Heavy metal-associated isoprenylated plant protein 8 OS=Prunus yedoensis var. nudiflora OX=2094558 GN=Pyn_29671 PE=4 SV=1	KOG1603	Copper chaperone	[P]	Inorganic ion transport and metabolism
EVM0002108.1		NA	NA	NA	NA	NA	NA			NA	NA	NA	NA
EVM0002109.1		NA	NA	NA	NA	NA	NA			NA	NA	NA	NA
EVM0002110.1	Long chain acyl-CoA synthetase 7, peroxisomal OS=Arabidopsis thaliana OX=3702 GN=LACS7 PE=1 SV=2	NA	NA	NA	NA	NA	NA	long chain acyl-CoA synthetase 7, peroxisomal-like [Prunus avium]	Uncharacterized protein OS=Prunus persica OX=3760 GN=PRUPE_3G211300 PE=4 SV=1	KOG1256	Long-chain acyl-CoA synthetases (AMP-forming)	[I]	Lipid transport and metabolism
EVM0002111.1		NA	NA	NA	NA	NA	NA	uncharacterized protein LOC110755227 [Prunus avium]	Uncharacterized protein OS=Prunus persica OX=3760 GN=PRUPE_1G055400 PE=4 SV=1	KOG1075	FOG: Reverse transcriptase	[R]	General function prediction only
EVM0002117.1		NA	NA	NA	NA	NA	NA			NA	NA	NA	NA
EVM0002120.1		NA	NA	NA	NA	NA	NA			NA	NA	NA	NA
EVM0002123.1	Cytochrome P450 82A3 OS=Glycine max OX=3847 GN=CYP82A3 PE=2 SV=1	NA	NA	NA	NA	NA	NA	cytochrome P450 CYP82D47-like [Prunus avium]	Uncharacterized protein OS=Prunus persica OX=3760 GN=PRUPE_ppa004464mg PE=3 SV=1	NA	NA	NA	NA
EVM0002124.1		NA	NA	NA	NA	NA	NA			NA	NA	NA	NA
EVM0002130.1	Monothiol glutaredoxin-S1 OS=Arabidopsis thaliana OX=3702 GN=GRXS1 PE=3 SV=1	cell redox homeostasis(GO:0045454)		electron transfer activity(GO:0009055)| protein disulfide oxidoreductase activity(GO:0015035)	K03676	glutaredoxin 3	NA:NA	Monothiol glutaredoxin-S6, partial [Mucuna pruriens]	Monothiol glutaredoxin-s2 OS=Quercus suber OX=58331 GN=CFP56_17167 PE=4 SV=1	KOG1752	Glutaredoxin and related proteins	[O]	Posttranslational modification, protein turnover, chaperones
EVM0002133.1		NA	NA	NA	NA	NA	NA	uncharacterized protein Pyn_16086 [Prunus yedoensis var. nudiflora]	Uncharacterized protein OS=Prunus yedoensis var. nudiflora OX=2094558 GN=Pyn_16086 PE=4 SV=1	NA	NA	NA	NA
EVM0002143.1	ABC transporter E family member 2 OS=Arabidopsis thaliana OX=3702 GN=ABCE2 PE=2 SV=1	regulation of transcription, DNA-templated(GO:0006355)		ATPase activity(GO:0016887)| ATP binding(GO:0005524)	NA	NA	NA	hypothetical protein Pyn_09093 [Prunus yedoensis var. nudiflora]	Uncharacterized protein OS=Prunus yedoensis var. nudiflora OX=2094558 GN=Pyn_09093 PE=4 SV=1	KOG0063	RNAse L inhibitor, ABC superfamily	[A]	RNA processing and modification
EVM0002144.1		NA	NA	NA	NA	NA	NA	uncharacterized protein LOC110750400 [Prunus avium]	Uncharacterized protein OS=Prunus persica OX=3760 GN=PRUPE_3G176800 PE=4 SV=1	NA	NA	NA	NA
EVM0002153.1		NA	NA	NA	NA	NA	NA	hypothetical protein PRUPE_1G250000 [Prunus persica]	Uncharacterized protein OS=Prunus persica OX=3760 GN=PRUPE_1G250000 PE=4 SV=1	NA	NA	NA	NA
EVM0002154.1	KH domain-containing protein At3g08620 OS=Arabidopsis thaliana OX=3702 GN=At3g08620 PE=2 SV=1	electron transport chain(GO:0022900)	mitochondrial inner membrane(GO:0005743)| respiratory chain(GO:0070469)	RNA binding(GO:0003723)	K14945	protein quaking	NA:NA	KH domain-containing protein [Prunus yedoensis var. nudiflora]	KH domain-containing protein OS=Prunus yedoensis var. nudiflora OX=2094558 GN=Pyn_20236 PE=4 SV=1	KOG1588	RNA-binding protein Sam68 and related KH domain proteins	[A]	RNA processing and modification
EVM0002155.1		NA	NA	NA	NA	NA	NA	uncharacterized protein A4U43_C05F12450 [Asparagus officinalis]	Uncharacterized protein OS=Prunus yedoensis var. nudiflora OX=2094558 GN=Pyn_34819 PE=4 SV=1	NA	NA	NA	NA
EVM0002157.1		NA	NA	NA	NA	NA	NA	hypothetical protein PRUPE_1G012600 [Prunus persica]	Uncharacterized protein OS=Prunus persica OX=3760 GN=PRUPE_1G012600 PE=4 SV=1	NA	NA	NA	NA
EVM0002163.1		NA	NA	NA	NA	NA	NA	uncharacterized protein LOC109948635 [Prunus persica]		NA	NA	NA	NA
EVM0002164.1	Auxin-induced in root cultures protein 12 OS=Arabidopsis thaliana OX=3702 GN=AIR12 PE=1 SV=3	NA	NA	NA	NA	NA	NA	auxin-induced in root cultures protein 12 isoform X1 [Prunus yedoensis var. nudiflora]	Auxin-induced in root cultures protein 12 isoform X1 OS=Prunus yedoensis var. nudiflora OX=2094558 GN=Pyn_02815 PE=4 SV=1	KOG4293	Predicted membrane protein, contains DoH and Cytochrome b-561/ferric reductase transmembrane domains	[T]	Signal transduction mechanisms
EVM0002165.1		NA	NA	NA	NA	NA	NA	hypothetical protein PRUPE_8G212500 [Prunus persica]	Uncharacterized protein OS=Prunus persica OX=3760 GN=PRUPE_8G212500 PE=4 SV=1	NA	NA	NA	NA
EVM0002167.1	2-hydroxyisoflavanone dehydratase OS=Glycyrrhiza echinata OX=46348 GN=HIDM PE=1 SV=1			hydrolase activity(GO:0016787)	NA	NA	NA	tuliposide B-converting enzyme 1, amyloplastic-like [Quercus suber]	Uncharacterized protein OS=Citrus unshiu OX=55188 GN=CUMW_067900 PE=4 SV=1	KOG1515	Arylacetamide deacetylase	[V]	Defense mechanisms
EVM0002171.1	Probable magnesium transporter NIPA9 OS=Arabidopsis thaliana OX=3702 GN=At5g11960 PE=2 SV=1	NA	NA	NA	NA	NA	NA	probable magnesium transporter NIPA9 [Prunus persica]	Probable magnesium transporter OS=Prunus persica OX=3760 GN=PRUPE_1G409300 PE=3 SV=1	NA	NA	NA	NA
EVM0002175.1	Protein MICRORCHIDIA 2 OS=Arabidopsis thaliana OX=3702 GN=MORC2 PE=1 SV=1	NA	NA	NA	NA	NA	NA	hypothetical protein CCACVL1_26096 [Corchorus capsularis]	Uncharacterized protein OS=Corchorus capsularis OX=210143 GN=CCACVL1_26096 PE=4 SV=1	NA	NA	NA	NA
EVM0002180.1	Protein PELOTA 1 OS=Arabidopsis thaliana OX=3702 GN=PEL1 PE=2 SV=1	NA	NA	NA	K06965	protein pelota	ko03015:mRNA surveillance pathway	protein PELOTA 1-like [Prunus persica]	Uncharacterized protein OS=Prunus persica OX=3760 GN=PRUPE_7G122700 PE=4 SV=1	KOG2869	Meiotic cell division protein Pelota/DOM34	[J]	Translation, ribosomal structure and biogenesis
EVM0002195.1	Peroxiredoxin-like 2A OS=Homo sapiens OX=9606 GN=PRXL2A PE=1 SV=3	oxidation-reduction process(GO:0055114)			NA	NA	NA	PREDICTED: uncharacterized protein LOC103342089 [Prunus mume]	Uncharacterized protein OS=Prunus persica OX=3760 GN=PRUPE_ppa006278mg PE=4 SV=1	KOG4498	Uncharacterized conserved protein	[S]	Function unknown
EVM0002196.1		NA	NA	NA	NA	NA	NA	PREDICTED: uncharacterized protein LOC107881024 [Prunus mume]		NA	NA	NA	NA
EVM0002206.1		NA	NA	NA	NA	NA	NA	hypothetical protein PRUPE_8G010800 [Prunus persica]	Uncharacterized protein OS=Prunus persica OX=3760 GN=PRUPE_8G010800 PE=4 SV=1	NA	NA	NA	NA
EVM0002210.1	Alpha-mannosidase At3g26720 OS=Arabidopsis thaliana OX=3702 GN=At3g26720 PE=1 SV=1	mannose metabolic process(GO:0006013)| protein glycosylation(GO:0006486)		alpha-mannosidase activity(GO:0004559)| metal ion binding(GO:0046872)| sialyltransferase activity(GO:0008373)	K01191	alpha-mannosidase	ko00511:Other glycan degradation	hypothetical protein CCACVL1_10111 [Corchorus capsularis]	Uncharacterized protein OS=Corchorus capsularis OX=210143 GN=CCACVL1_10111 PE=4 SV=1	KOG1959	Glycosyl hydrolase, family 38 - alpha-mannosidase	[G]	Carbohydrate transport and metabolism
EVM0002214.1		NA	NA	NA	NA	NA	NA	hypothetical protein LSAT_7X96620 [Lactuca sativa]	Uncharacterized protein OS=Fagus sylvatica OX=28930 GN=FSB_LOCUS13902 PE=4 SV=1	NA	NA	NA	NA
EVM0002218.1		NA	NA	NA	NA	NA	NA			NA	NA	NA	NA
EVM0002236.1		NA	NA	NA	NA	NA	NA	hypothetical protein PRUPE_7G175900 [Prunus persica]	Uncharacterized protein OS=Prunus persica OX=3760 GN=PRUPE_7G175900 PE=4 SV=1	NA	NA	NA	NA
EVM0002240.1		NA	NA	NA	NA	NA	NA			NA	NA	NA	NA
EVM0002245.1		NA	NA	NA	NA	NA	NA	uncharacterized protein LOC110765264 [Prunus avium]	Uncharacterized protein OS=Prunus persica OX=3760 GN=PRUPE_ppa015900mg PE=4 SV=1	NA	NA	NA	NA
EVM0002253.1		NA	NA	NA	NA	NA	NA	hypothetical protein PRUPE_4G122700 [Prunus persica]	Uncharacterized protein OS=Prunus persica OX=3760 GN=PRUPE_4G122700 PE=4 SV=1	NA	NA	NA	NA
EVM0002261.1	Glutamate receptor 2.9 OS=Arabidopsis thaliana OX=3702 GN=GLR2.9 PE=2 SV=1		membrane(GO:0016020)	ionotropic glutamate receptor activity(GO:0004970)	NA	NA	NA	hypothetical protein PRUPE_4G171700 [Prunus persica]	Uncharacterized protein OS=Prunus persica OX=3760 GN=PRUPE_4G171700 PE=3 SV=1	KOG1052	Glutamate-gated kainate-type ion channel receptor subunit GluR5 and related subunits	[T]	Signal transduction mechanisms
EVM0002264.1		NA	NA	NA	NA	NA	NA	hypothetical protein PRUPE_4G163300 [Prunus persica]	Uncharacterized protein OS=Prunus persica OX=3760 GN=PRUPE_4G163300 PE=4 SV=1	NA	NA	NA	NA
EVM0002276.1	Ornithine aminotransferase, mitochondrial OS=Arabidopsis thaliana OX=3702 GN=DELTA-OAT PE=1 SV=1			RNA binding(GO:0003723)| transaminase activity(GO:0008483)| pyridoxal phosphate binding(GO:0030170)	NA	NA	NA	PREDICTED: KH domain-containing protein At4g18375-like [Prunus mume]	Uncharacterized protein OS=Prunus persica OX=3760 GN=PRUPE_4G083200 PE=4 SV=1	KOG1402	Ornithine aminotransferase	[E]	Amino acid transport and metabolism
EVM0002279.1		NA	NA	NA	NA	NA	NA	hypothetical protein PRUPE_4G026500 [Prunus persica]	Uncharacterized protein OS=Prunus persica OX=3760 GN=PRUPE_4G026500 PE=4 SV=1	NA	NA	NA	NA
EVM0002284.1		NA	NA	NA	NA	NA	NA	uncharacterized protein Pyn_39417 [Prunus yedoensis var. nudiflora]	Uncharacterized protein OS=Prunus yedoensis var. nudiflora OX=2094558 GN=Pyn_39417 PE=4 SV=1	KOG1454	Predicted hydrolase/acyltransferase (alpha/beta hydrolase superfamily)	[R]	General function prediction only
EVM0002292.1		NA	NA	NA	NA	NA	NA	hypothetical protein Pyn_22533 [Prunus yedoensis var. nudiflora]	Uncharacterized protein OS=Prunus yedoensis var. nudiflora OX=2094558 GN=Pyn_22533 PE=4 SV=1	KOG2874	rRNA processing protein	[D]	Cell cycle control, cell division, chromosome partitioning
EVM0002293.1		regulation of transcription, DNA-templated(GO:0006355)		double-stranded DNA binding(GO:0003690)	K15032	mTERF domain-containing protein, mitochondrial	NA:NA	transcription termination factor MTERF15 mitochondrial [Prunus yedoensis var. nudiflora]	Transcription termination factor MTERF15 mitochondrial OS=Prunus yedoensis var. nudiflora OX=2094558 GN=Pyn_37484 PE=4 SV=1	KOG1267	Mitochondrial transcription termination factor, mTERF	[R]	General function prediction only
EVM0002299.1		NA	NA	NA	NA	NA	NA	hypothetical protein PRUPE_6G166400 [Prunus persica]	Uncharacterized protein OS=Prunus persica OX=3760 GN=PRUPE_6G166400 PE=4 SV=1	NA	NA	NA	NA
EVM0002310.1				RNA-DNA hybrid ribonuclease activity(GO:0004523)| nucleic acid binding(GO:0003676)	NA	NA	NA	uncharacterized protein LOC110751913 [Prunus avium]	Uncharacterized protein (Fragment) OS=Prunus persica OX=3760 GN=PRUPE_ppa016000mg PE=4 SV=1	KOG1075	FOG: Reverse transcriptase	[R]	General function prediction only
EVM0002316.1		NA	NA	NA	NA	NA	NA	hypothetical protein PRUPE_5G127600 [Prunus persica]	Uncharacterized protein OS=Prunus persica OX=3760 GN=PRUPE_5G127600 PE=4 SV=1	NA	NA	NA	NA
EVM0002330.1		NA	NA	NA	NA	NA	NA	formin-like protein 5 [Prunus persica]	Uncharacterized protein OS=Prunus persica OX=3760 GN=PRUPE_6G247800 PE=4 SV=1	NA	NA	NA	NA
EVM0002334.1		NA	NA	NA	NA	NA	NA	hypothetical protein PRUPE_6G011800 [Prunus persica]	Uncharacterized protein OS=Prunus persica OX=3760 GN=PRUPE_6G011800 PE=4 SV=1	NA	NA	NA	NA
EVM0002342.1		NA	NA	NA	NA	NA	NA	DNA repair protein XRCC3 homolog [Prunus persica]		NA	NA	NA	NA
EVM0002345.1	Alcohol dehydrogenase-like 6 OS=Arabidopsis thaliana OX=3702 GN=At5g24760 PE=2 SV=2	NA	NA	NA	K00001	alcohol dehydrogenase	ko00010:Glycolysis / Gluconeogenesis|ko00071:Fatty acid degradation|ko00350:Tyrosine metabolism|ko00625:Chloroalkane and chloroalkene degradation|ko00626:Naphthalene degradation|ko00830:Retinol metabolism|ko00980:Metabolism of xenobiotics by cytochrome P450|ko00982:Drug metabolism - cytochrome P450|ko01220:Degradation of aromatic compounds	PREDICTED: alcohol dehydrogenase-like 6 isoform X1 [Prunus mume]	Uncharacterized protein OS=Prunus persica OX=3760 GN=PRUPE_5G245200 PE=3 SV=1	KOG0022	Alcohol dehydrogenase, class III	[Q]	Secondary metabolites biosynthesis, transport and catabolism
EVM0002345.2	Alcohol dehydrogenase-like 6 OS=Arabidopsis thaliana OX=3702 GN=At5g24760 PE=2 SV=2	NA	NA	NA	K00001	alcohol dehydrogenase	ko00010:Glycolysis / Gluconeogenesis|ko00071:Fatty acid degradation|ko00350:Tyrosine metabolism|ko00625:Chloroalkane and chloroalkene degradation|ko00626:Naphthalene degradation|ko00830:Retinol metabolism|ko00980:Metabolism of xenobiotics by cytochrome P450|ko00982:Drug metabolism - cytochrome P450|ko01220:Degradation of aromatic compounds	PREDICTED: alcohol dehydrogenase-like 6 isoform X1 [Prunus mume]	Uncharacterized protein OS=Prunus persica OX=3760 GN=PRUPE_5G245200 PE=3 SV=1	KOG0022	Alcohol dehydrogenase, class III	[Q]	Secondary metabolites biosynthesis, transport and catabolism
EVM0002349.1		NA	NA	NA	NA	NA	NA	F-box/LRR-repeat protein At3g03360-like [Prunus avium]	Uncharacterized protein OS=Trema orientalis OX=63057 GN=TorRG33x02_315590 PE=4 SV=1	NA	NA	NA	NA
EVM0002367.1	Protein POLLEN DEFECTIVE IN GUIDANCE 1 OS=Arabidopsis thaliana OX=3702 GN=POD1 PE=1 SV=1			nucleic acid binding(GO:0003676)	NA	NA	NA	protein POLLEN DEFECTIVE IN GUIDANCE 1 [Prunus avium]	Uncharacterized protein OS=Prunus persica OX=3760 GN=PRUPE_1G335900 PE=4 SV=1	KOG2490	Predicted membrane protein	[S]	Function unknown
EVM0002374.1	Probable anion transporter 4, chloroplastic OS=Arabidopsis thaliana OX=3702 GN=ANTR4 PE=2 SV=1	transmembrane transport(GO:0055085)| protein phosphorylation(GO:0006468)	integral component of membrane(GO:0016021)	ATP binding(GO:0005524)| protein kinase activity(GO:0004672)	NA	NA	NA	probable anion transporter 4, chloroplastic [Prunus avium]	Uncharacterized protein OS=Prunus persica OX=3760 GN=PRUPE_6G062400 PE=4 SV=1	KOG2532	Permease of the major facilitator superfamily	[G]	Carbohydrate transport and metabolism
EVM0002375.1		NA	NA	NA	NA	NA	NA	PREDICTED: uncharacterized protein LOC107881578 [Prunus mume]	Uncharacterized protein OS=Prunus persica OX=3760 GN=PRUPE_5G196500 PE=4 SV=1	NA	NA	NA	NA
EVM0002394.1		NA	NA	NA	NA	NA	NA	uncharacterized protein Pyn_22911 [Prunus yedoensis var. nudiflora]	Uncharacterized protein OS=Prunus yedoensis var. nudiflora OX=2094558 GN=Pyn_22911 PE=4 SV=1	NA	NA	NA	NA
EVM0002400.1	Glucan endo-1,3-beta-glucosidase 4 OS=Arabidopsis thaliana OX=3702 GN=At3g13560 PE=2 SV=1	carbohydrate metabolic process(GO:0005975)		nucleic acid binding(GO:0003676)| hydrolase activity, hydrolyzing O-glycosyl compounds(GO:0004553)	K19892	glucan endo-1,3-beta-glucosidase 4	ko00500:Starch and sucrose metabolism	glucan endo-1 3-beta-glucosidase 4 [Prunus yedoensis var. nudiflora]	Glucan endo-1 3-beta-glucosidase 4 OS=Prunus yedoensis var. nudiflora OX=2094558 GN=Pyn_10017 PE=3 SV=1	NA	NA	NA	NA
EVM0002402.1		NA	NA	NA	NA	NA	NA	hypothetical protein PRUPE_8G015400 [Prunus persica]	Uncharacterized protein OS=Prunus persica OX=3760 GN=PRUPE_8G015400 PE=4 SV=1	NA	NA	NA	NA
EVM0002407.1		NA	NA	NA	NA	NA	NA	PREDICTED: LOW QUALITY PROTEIN: uncharacterized protein LOC103328546 [Prunus mume]	Uncharacterized protein OS=Fagus sylvatica OX=28930 GN=FSB_LOCUS58608 PE=4 SV=1	NA	NA	NA	NA
EVM0002414.1		NA	NA	NA	NA	NA	NA	PREDICTED: uncharacterized protein LOC108867004 [Pyrus x bretschneideri]	Uncharacterized protein (Fragment) OS=Prunus persica OX=3760 GN=PRUPE_ppa018782mg PE=4 SV=1	NA	NA	NA	NA
EVM0002415.1	Uncharacterized protein At5g39570 OS=Arabidopsis thaliana OX=3702 GN=At5g39570 PE=1 SV=1	NA	NA	NA	NA	NA	NA	PREDICTED: uncharacterized protein At5g39570 [Prunus mume]	Uncharacterized protein OS=Prunus persica OX=3760 GN=PRUPE_3G263700 PE=4 SV=1	NA	NA	NA	NA
EVM0002418.1	Cleavage and polyadenylation specificity factor subunit 2 OS=Arabidopsis thaliana OX=3702 GN=CPSF100 PE=1 SV=2		integral component of membrane(GO:0016021)	aspartic-type endopeptidase activity(GO:0004190)	K14402	cleavage and polyadenylation specificity factor subunit 2	ko03015:mRNA surveillance pathway	cleavage and polyadenylation specificity factor subunit 2 isoform X1 [Prunus avium]	Cleavage and polyadenylation specificity factor subunit 2 OS=Prunus persica OX=3760 GN=PRUPE_2G296200 PE=3 SV=1	KOG1135	mRNA cleavage and polyadenylation factor II complex, subunit CFT2 (CPSF subunit)	[A]	RNA processing and modification
EVM0002419.1	Strigolactone esterase D14 OS=Arabidopsis thaliana OX=3702 GN=D14 PE=1 SV=1	NA	NA	NA	NA	NA	NA	strigolactone esterase D14-like [Prunus yedoensis var. nudiflora]	Strigolactone esterase D14-like OS=Prunus yedoensis var. nudiflora OX=2094558 GN=Pyn_18003 PE=4 SV=1	NA	NA	NA	NA
EVM0002426.1		NA	NA	NA	NA	NA	NA	uncharacterized protein LOC18783032 [Prunus persica]	Uncharacterized protein OS=Prunus persica OX=3760 GN=PRUPE_3G064100 PE=4 SV=1	NA	NA	NA	NA
EVM0002427.3		NA	NA	NA	NA	NA	NA	uncharacterized protein Pyn_03732 [Prunus yedoensis var. nudiflora]	Uncharacterized protein OS=Prunus yedoensis var. nudiflora OX=2094558 GN=Pyn_03732 PE=4 SV=1	NA	NA	NA	NA
EVM0002430.1		NA	NA	NA	NA	NA	NA	hypothetical protein PRUPE_2G077300 [Prunus persica]	Uncharacterized protein OS=Prunus persica OX=3760 GN=PRUPE_2G077300 PE=4 SV=1	NA	NA	NA	NA
EVM0002436.1	Uncharacterized acetyltransferase At3g50280 OS=Arabidopsis thaliana OX=3702 GN=At3g50280 PE=3 SV=1			transferase activity, transferring acyl groups other than amino-acyl groups(GO:0016747)	NA	NA	NA	uncharacterized acetyltransferase At3g50280-like [Prunus avium]	Uncharacterized protein OS=Prunus persica OX=3760 GN=PRUPE_7G130200 PE=4 SV=1	NA	NA	NA	NA
EVM0002452.1		NA	NA	NA	NA	NA	NA	hypothetical protein PRUPE_8G171500 [Prunus persica]	Uncharacterized protein OS=Prunus persica OX=3760 GN=PRUPE_8G171500 PE=4 SV=1	NA	NA	NA	NA
EVM0002469.1	UPF0481 protein At3g47200 OS=Arabidopsis thaliana OX=3702 GN=At3g47200 PE=2 SV=1	NA	NA	NA	NA	NA	NA	UPF0481 protein At3g47200-like [Prunus avium]	Uncharacterized protein OS=Prunus persica OX=3760 GN=PRUPE_6G274100 PE=4 SV=1	NA	NA	NA	NA
EVM0002475.1	Light-regulated protein, chloroplastic OS=Oryza sativa subsp. japonica OX=39947 GN=LIR1 PE=1 SV=1		chloroplast(GO:0009507)		NA	NA	NA	light-regulated protein [Prunus persica]	Uncharacterized protein OS=Prunus persica OX=3760 GN=PRUPE_1G216700 PE=4 SV=1	NA	NA	NA	NA
EVM0002477.1		NA	NA	NA	NA	NA	NA	hypothetical protein PRUPE_5G095900 [Prunus persica]	Uncharacterized protein OS=Prunus persica OX=3760 GN=PRUPE_5G095900 PE=4 SV=1	NA	NA	NA	NA
EVM0002486.1		NA	NA	NA	NA	NA	NA	uncharacterized protein At1g08160 [Prunus persica]	Uncharacterized protein OS=Prunus persica OX=3760 GN=PRUPE_7G097000 PE=4 SV=1	NA	NA	NA	NA
EVM0002507.1		NA	NA	NA	NA	NA	NA	hypothetical protein PRUPE_4G050900 [Prunus persica]	Uncharacterized protein OS=Prunus persica OX=3760 GN=PRUPE_4G050900 PE=4 SV=1	NA	NA	NA	NA
EVM0002509.1	Putative ABC transporter B family member 8 OS=Arabidopsis thaliana OX=3702 GN=ABCB8 PE=5 SV=1	transmembrane transport(GO:0055085)	integral component of membrane(GO:0016021)	ATPase activity(GO:0016887)| ATPase activity, coupled to transmembrane movement of substances(GO:0042626)| ATP binding(GO:0005524)	K05658	ATP-binding cassette, subfamily B (MDR/TAP), member 1	ko02010:ABC transporters|ko04976:Bile secretion|ko05206:MicroRNAs in cancer	ABC transporter B family member 19-like [Prunus yedoensis var. nudiflora]	ABC transporter B family member 19-like OS=Prunus yedoensis var. nudiflora OX=2094558 GN=Pyn_09010 PE=4 SV=1	KOG0055	Multidrug/pheromone exporter, ABC superfamily	[Q]	Secondary metabolites biosynthesis, transport and catabolism
EVM0002513.1		NA	NA	NA	NA	NA	NA	hypothetical protein PRUPE_3G021200 [Prunus persica]	Uncharacterized protein OS=Prunus persica OX=3760 GN=PRUPE_3G021200 PE=4 SV=1	NA	NA	NA	NA
EVM0002518.1		NA	NA	NA	NA	NA	NA			NA	NA	NA	NA
EVM0002519.1		NA	NA	NA	NA	NA	NA	hypothetical protein PRUPE_3G135400 [Prunus persica]	Uncharacterized protein OS=Prunus persica OX=3760 GN=PRUPE_3G135400 PE=4 SV=1	NA	NA	NA	NA
EVM0002522.1		NA	NA	NA	NA	NA	NA			NA	NA	NA	NA
EVM0002531.1	Phytohormone-binding protein OS=Medicago truncatula OX=3880 GN=MTR_3g055120 PE=1 SV=1	defense response(GO:0006952)			NA	NA	NA	phytohormone-binding protein [Prunus persica]	Uncharacterized protein OS=Prunus persica OX=3760 GN=PRUPE_4G188200 PE=4 SV=1	NA	NA	NA	NA
EVM0002543.1		NA	NA	NA	NA	NA	NA	uncharacterized protein Pyn_27576 [Prunus yedoensis var. nudiflora]	Uncharacterized protein OS=Prunus yedoensis var. nudiflora OX=2094558 GN=Pyn_27576 PE=4 SV=1	NA	NA	NA	NA
EVM0002548.1		NA	NA	NA	NA	NA	NA	hypothetical protein PRUPE_8G063000 [Prunus persica]	Uncharacterized protein OS=Prunus persica OX=3760 GN=PRUPE_8G063000 PE=4 SV=1	NA	NA	NA	NA
EVM0002553.1		NA	NA	NA	NA	NA	NA	hypothetical protein PRUPE_5G139800 [Prunus persica]	Uncharacterized protein OS=Prunus persica OX=3760 GN=PRUPE_5G139800 PE=4 SV=1	NA	NA	NA	NA
EVM0002555.1	tRNAse Z TRZ4, mitochondrial OS=Arabidopsis thaliana OX=3702 GN=TRZ4 PE=2 SV=1	NA	NA	NA	NA	NA	NA	hypothetical protein PRUPE_7G044400 [Prunus persica]	Uncharacterized protein OS=Prunus persica OX=3760 GN=PRUPE_7G044400 PE=4 SV=1	KOG2121	Predicted metal-dependent hydrolase (beta-lactamase superfamily)	[R]	General function prediction only
EVM0002573.1		NA	NA	NA	NA	NA	NA	hypothetical protein Pyn_21292 [Prunus yedoensis var. nudiflora]	Uncharacterized protein OS=Prunus yedoensis var. nudiflora OX=2094558 GN=Pyn_21292 PE=4 SV=1	NA	NA	NA	NA
EVM0002581.1	Pentatricopeptide repeat-containing protein At4g26680, mitochondrial OS=Arabidopsis thaliana OX=3702 GN=At4g26680 PE=3 SV=1	NA	NA	NA	NA	NA	NA	pentatricopeptide repeat-containing protein [Prunus yedoensis var. nudiflora]	Pentatricopeptide repeat-containing protein OS=Prunus yedoensis var. nudiflora OX=2094558 GN=Pyn_26359 PE=4 SV=1	KOG4197	FOG: PPR repeat	[R]	General function prediction only
EVM0002587.1		NA	NA	NA	NA	NA	NA	hypothetical protein VITISV_010209 [Vitis vinifera]	Uncharacterized protein OS=Fagus sylvatica OX=28930 GN=FSB_LOCUS25009 PE=4 SV=1	KOG0017	FOG: Transposon-encoded proteins with TYA, reverse transcriptase, integrase domains in various combinations	[R]	General function prediction only
EVM0002588.1		NA	NA	NA	NA	NA	NA	hypothetical protein PRUPE_3G219900 [Prunus persica]	Uncharacterized protein OS=Prunus persica OX=3760 GN=PRUPE_3G219900 PE=4 SV=1	NA	NA	NA	NA
EVM0002599.1	Serine/arginine-rich splicing factor RS41 OS=Arabidopsis thaliana OX=3702 GN=RS41 PE=1 SV=2	phosphorelay signal transduction system(GO:0000160)		nucleic acid binding(GO:0003676)	NA	NA	NA	two-component response regulator ARR1 [Prunus yedoensis var. nudiflora]	Two-component response regulator ARR1 OS=Prunus yedoensis var. nudiflora OX=2094558 GN=Pyn_17807 PE=4 SV=1	KOG2860	Uncharacterized conserved protein, contains TraB domain	[T]	Signal transduction mechanisms
EVM0002612.1	Mitogen-activated protein kinase 9 OS=Arabidopsis thaliana OX=3702 GN=MPK9 PE=2 SV=2	oxidation-reduction process(GO:0055114)| protein phosphorylation(GO:0006468)		ATP binding(GO:0005524)| copper ion binding(GO:0005507)| protein kinase activity(GO:0004672)| oxidoreductase activity(GO:0016491)	NA	NA	NA	laccase-1 [Prunus avium]	Laccase OS=Prunus persica OX=3760 GN=PRUPE_5G231100 PE=3 SV=1	KOG0660	Mitogen-activated protein kinase	[T]	Signal transduction mechanisms
EVM0002619.1	Protein TRAUCO OS=Arabidopsis thaliana OX=3702 GN=TRO PE=1 SV=1			protein binding(GO:0005515)	K14964	Set1/Ash2 histone methyltransferase complex subunit ASH2	NA:NA	protein TRAUCO [Prunus avium]	Uncharacterized protein OS=Prunus persica OX=3760 GN=PRUPE_4G254200 PE=4 SV=1	KOG2626	Histone H3 (Lys4) methyltransferase complex, subunit CPS60/ASH2/BRE2	[K]	Transcription
EVM0002623.1	Putative F-box/LRR-repeat protein At5g41840 OS=Arabidopsis thaliana OX=3702 GN=At5g41840 PE=4 SV=1			protein binding(GO:0005515)	NA	NA	NA	F-box/LRR-repeat protein At4g14103-like [Prunus avium]	Uncharacterized protein OS=Prunus persica OX=3760 GN=PRUPE_4G161300 PE=4 SV=1	NA	NA	NA	NA
EVM0002635.1		NA	NA	NA	NA	NA	NA	hypothetical protein Pyn_41170 [Prunus yedoensis var. nudiflora]	Uncharacterized protein OS=Prunus yedoensis var. nudiflora OX=2094558 GN=Pyn_41170 PE=4 SV=1	NA	NA	NA	NA
EVM0002639.1				zinc ion binding(GO:0008270)	NA	NA	NA	hypothetical protein PRUPE_7G029200 [Prunus persica]	Uncharacterized protein OS=Prunus persica OX=3760 GN=PRUPE_7G029200 PE=4 SV=1	NA	NA	NA	NA
EVM0002648.1	Splicing factor SF3a60 homolog OS=Arabidopsis thaliana OX=3702 GN=ATO PE=1 SV=1			nucleic acid binding(GO:0003676)	NA	NA	NA	protein pxr1 isoform X1 [Prunus yedoensis var. nudiflora]	Protein pxr1 isoform X1 OS=Prunus yedoensis var. nudiflora OX=2094558 GN=Pyn_04237 PE=4 SV=1	KOG0154	RNA-binding protein RBM5 and related proteins, contain G-patch and RRM domains	[R]	General function prediction only
EVM0002666.1		NA	NA	NA	NA	NA	NA	PREDICTED: uncharacterized protein LOC108170413 isoform X1 [Malus domestica]	Uncharacterized protein OS=Prunus persica OX=3760 GN=PRUPE_4G150800 PE=4 SV=1	NA	NA	NA	NA
EVM0002670.1		NA	NA	NA	NA	NA	NA	hypothetical protein PRUPE_6G017600 [Prunus persica]	Uncharacterized protein OS=Prunus persica OX=3760 GN=PRUPE_6G017600 PE=4 SV=1	NA	NA	NA	NA
EVM0002680.1	Probable inactive 2-oxoglutarate-dependent dioxygenase AOP2 OS=Arabidopsis thaliana OX=3702 GN=AOP2 PE=2 SV=1	oxidation-reduction process(GO:0055114)		oxidoreductase activity(GO:0016491)	NA	NA	NA	2-oxoglutarate-dependent dioxygenase AOP2-like [Prunus avium]	Uncharacterized protein OS=Prunus persica OX=3760 GN=PRUPE_4G141200 PE=3 SV=1	KOG0143	Iron/ascorbate family oxidoreductases	[R]	General function prediction only
EVM0002685.1	Berberine bridge enzyme-like 13 OS=Arabidopsis thaliana OX=3702 GN=At1g30760 PE=1 SV=1	NA	NA	NA	NA	NA	NA	hypothetical protein PRUPE_4G097700 [Prunus persica]	Uncharacterized protein OS=Prunus persica OX=3760 GN=PRUPE_4G097700 PE=4 SV=1	NA	NA	NA	NA
EVM0002690.1	Vacuolar protein sorting-associated protein 54, chloroplastic OS=Arabidopsis thaliana OX=3702 GN=VPS54 PE=1 SV=1	NA	NA	NA	K17600	vacuolar protein sorting-associated protein 54	NA:NA	vacuolar protein sorting-associated protein 54, chloroplastic [Prunus avium]	Uncharacterized protein OS=Prunus yedoensis var. nudiflora OX=2094558 GN=Pyn_24115 PE=4 SV=1	KOG2115	Vacuolar sorting protein VPS45	[U]	Intracellular trafficking, secretion, and vesicular transport
EVM0002691.1	Mitogen-activated protein kinase kinase 6 OS=Arabidopsis thaliana OX=3702 GN=MKK6 PE=1 SV=1	protein phosphorylation(GO:0006468)		protein kinase activity(GO:0004672)| ATP binding(GO:0005524)	K04368	mitogen-activated protein kinase kinase 1	ko01521:EGFR tyrosine kinase inhibitor resistance|ko01522:Endocrine resistance|ko04010:MAPK signaling pathway|ko04012:ErbB signaling pathway|ko04013:MAPK signaling pathway - fly|ko04014:Ras signaling pathway|ko04015:Rap1 signaling pathway|ko04022:cGMP-PKG signaling pathway|ko04024:cAMP signaling pathway|ko04062:Chemokine signaling pathway|ko04066:HIF-1 signaling pathway|ko04068:FoxO signaling pat…	mitogen-activated protein kinase kinase 6 isoform X3 [Prunus avium]	Uncharacterized protein OS=Prunus persica OX=3760 GN=PRUPE_7G217900 PE=3 SV=1	KOG0581	Mitogen-activated protein kinase kinase (MAP2K)	[T]	Signal transduction mechanisms
EVM0002698.1		NA	NA	NA	NA	NA	NA	PREDICTED: LOW QUALITY PROTEIN: uncharacterized protein LOC103325713 [Prunus mume]	Uncharacterized protein OS=Prunus yedoensis var. nudiflora OX=2094558 GN=Pyn_06456 PE=4 SV=1	NA	NA	NA	NA
EVM0002707.1	Retrovirus-related Pol polyprotein from transposon TNT 1-94 OS=Nicotiana tabacum OX=4097 PE=2 SV=1	NA	NA	NA	NA	NA	NA	putative gag-pol polyprotein [Fragaria x ananassa]	Putative gag-pol polyprotein OS=Fragaria ananassa OX=3747 PE=4 SV=1	KOG0017	FOG: Transposon-encoded proteins with TYA, reverse transcriptase, integrase domains in various combinations	[R]	General function prediction only
EVM0002719.1	Cyclomaltodextrin glucanotransferase OS=Geobacillus stearothermophilus OX=1422 GN=cgt PE=1 SV=1			starch binding(GO:2001070)| protein binding(GO:0005515)	NA	NA	NA	uncharacterized protein LOC110770462 [Prunus avium]	Uncharacterized protein OS=Prunus yedoensis var. nudiflora OX=2094558 GN=Pyn_04303 PE=4 SV=1	NA	NA	NA	NA
EVM0002720.1		NA	NA	NA	NA	NA	NA	PREDICTED: uncharacterized protein LOC103938111 [Pyrus x bretschneideri]	Uncharacterized protein OS=Prunus persica OX=3760 GN=PRUPE_ppa020490mg PE=4 SV=1	NA	NA	NA	NA
EVM0002723.1		NA	NA	NA	NA	NA	NA	hypothetical protein Pyn_29420 [Prunus yedoensis var. nudiflora]	Uncharacterized protein OS=Prunus yedoensis var. nudiflora OX=2094558 GN=Pyn_29420 PE=4 SV=1	NA	NA	NA	NA
EVM0002742.1		NA	NA	NA	NA	NA	NA			NA	NA	NA	NA
EVM0002747.1		NA	NA	NA	K06990	MEMO1 family protein	NA:NA	hypothetical protein PRUPE_1G567700 [Prunus persica]	Uncharacterized protein OS=Prunus persica OX=3760 GN=PRUPE_1G567700 PE=4 SV=1	KOG3086	Predicted dioxygenase	[R]	General function prediction only
EVM0002749.1		NA	NA	NA	NA	NA	NA	hypothetical protein PRUPE_8G262500 [Prunus persica]	Uncharacterized protein OS=Prunus persica OX=3760 GN=PRUPE_8G262500 PE=4 SV=1	NA	NA	NA	NA
EVM0002750.1		NA	NA	NA	NA	NA	NA			NA	NA	NA	NA
EVM0002751.1		NA	NA	NA	NA	NA	NA	hypothetical protein Pyn_28002 [Prunus yedoensis var. nudiflora]	Uncharacterized protein OS=Prunus yedoensis var. nudiflora OX=2094558 GN=Pyn_28002 PE=4 SV=1	NA	NA	NA	NA
EVM0002757.1		NA	NA	NA	NA	NA	NA	hypothetical protein PRUPE_4G066200 [Prunus persica]	Uncharacterized protein OS=Prunus persica OX=3760 GN=PRUPE_4G066200 PE=4 SV=1	NA	NA	NA	NA
EVM0002759.1		NA	NA	NA	NA	NA	NA	hypothetical protein Pyn_34016 [Prunus yedoensis var. nudiflora]	Uncharacterized protein OS=Prunus yedoensis var. nudiflora OX=2094558 GN=Pyn_34016 PE=4 SV=1	NA	NA	NA	NA
EVM0002760.1		NA	NA	NA	NA	NA	NA	hypothetical protein PRUPE_1G277800 [Prunus persica]	Uncharacterized protein OS=Prunus persica OX=3760 GN=PRUPE_1G277800 PE=4 SV=1	NA	NA	NA	NA
EVM0002763.1		NA	NA	NA	NA	NA	NA	PREDICTED: uncharacterized protein LOC103335959 isoform X2 [Prunus mume]	Uncharacterized protein OS=Prunus persica OX=3760 GN=PRUPE_8G067700 PE=4 SV=1	NA	NA	NA	NA
EVM0002766.1	Kinesin-like protein KIN-14E OS=Arabidopsis thaliana OX=3702 GN=KIN14E PE=1 SV=1	oxidation-reduction process(GO:0055114)| microtubule-based movement(GO:0007018)	cytoskeleton(GO:0005856)	microtubule binding(GO:0008017)| microtubule motor activity(GO:0003777)| ATP binding(GO:0005524)| transferase activity, transferring acyl groups(GO:0016746)| oxidoreductase activity(GO:0016491)	NA	NA	NA	kinesin-like protein KIN-14E [Prunus avium]	Uncharacterized protein OS=Prunus persica OX=3760 GN=PRUPE_7G188900 PE=3 SV=1	KOG4229	Myosin VII, myosin IXB and related myosins	[N]	Cell motility
EVM0002771.1		NA	NA	NA	NA	NA	NA	uncharacterized protein LOC110747435, partial [Prunus avium]	Uncharacterized protein OS=Prunus persica OX=3760 GN=PRUPE_ppb022060mg PE=4 SV=1	NA	NA	NA	NA
EVM0002772.1	Protein LYK5 OS=Arabidopsis thaliana OX=3702 GN=LYK5 PE=2 SV=1	NA	NA	NA	NA	NA	NA	lysM domain receptor-like kinase 4 [Prunus yedoensis var. nudiflora]	LysM domain receptor-like kinase 4 OS=Prunus yedoensis var. nudiflora OX=2094558 GN=Pyn_08409 PE=4 SV=1	NA	NA	NA	NA
EVM0002777.1	30S ribosomal protein S5 OS=Porphyromonas gingivalis (strain ATCC BAA-308 / W83) OX=242619 GN=rpsE PE=3 SV=1	translation(GO:0006412)	ribosome(GO:0005840)	RNA binding(GO:0003723)| structural constituent of ribosome(GO:0003735)	K02988	small subunit ribosomal protein S5	ko03010:Ribosome	uncharacterized protein Pyn_25383 [Prunus yedoensis var. nudiflora]	Uncharacterized protein OS=Prunus yedoensis var. nudiflora OX=2094558 GN=Pyn_25383 PE=3 SV=1	KOG2646	Ribosomal protein S5	[J]	Translation, ribosomal structure and biogenesis
EVM0002785.1		NA	NA	NA	NA	NA	NA	hypothetical protein PRUPE_2G001200 [Prunus persica]	Uncharacterized protein OS=Prunus persica OX=3760 GN=PRUPE_2G001200 PE=4 SV=1	NA	NA	NA	NA
EVM0002790.1	Ubiquitin-conjugating enzyme E2 32 OS=Arabidopsis thaliana OX=3702 GN=UBC32 PE=2 SV=1	NA	NA	NA	K10578	ubiquitin-conjugating enzyme E2 J1	ko04120:Ubiquitin mediated proteolysis|ko04141:Protein processing in endoplasmic reticulum|ko05012:Parkinson's disease	ubiquitin-conjugating enzyme E2 32-like [Prunus yedoensis var. nudiflora]	Ubiquitin-conjugating enzyme E2 32-like OS=Prunus yedoensis var. nudiflora OX=2094558 GN=Pyn_39281 PE=4 SV=1	KOG0428	Non-canonical ubiquitin conjugating enzyme 1	[O]	Posttranslational modification, protein turnover, chaperones
EVM0002797.1		NA	NA	NA	NA	NA	NA	hypothetical protein PRUPE_2G078400 [Prunus persica]	Uncharacterized protein OS=Prunus persica OX=3760 GN=PRUPE_2G078400 PE=4 SV=1	NA	NA	NA	NA
EVM0002799.1		NA	NA	NA	NA	NA	NA	PREDICTED: protein NUCLEAR FUSION DEFECTIVE 4-like [Prunus mume]	Uncharacterized protein OS=Prunus persica OX=3760 GN=PRUPE_7G127100 PE=4 SV=1	NA	NA	NA	NA
EVM0002800.1		NA	NA	NA	NA	NA	NA	hypothetical protein Pyn_12619 [Prunus yedoensis var. nudiflora]	Uncharacterized protein OS=Prunus yedoensis var. nudiflora OX=2094558 GN=Pyn_12619 PE=4 SV=1	NA	NA	NA	NA
EVM0002802.1		NA	NA	NA	NA	NA	NA		Uncharacterized protein OS=Prunus persica OX=3760 GN=PRUPE_ppb011833mg PE=4 SV=1	NA	NA	NA	NA
EVM0002807.1	Lysine histidine transporter-like 8 OS=Arabidopsis thaliana OX=3702 GN=AATL1 PE=1 SV=1	NA	NA	NA	NA	NA	NA	unnamed protein product, partial [Vitis vinifera]	Uncharacterized protein OS=Vitis vinifera OX=29760 GN=VIT_18s0001g00320 PE=4 SV=1	KOG1303	Amino acid transporters	[E]	Amino acid transport and metabolism
EVM0002815.1	HMG-Y-related protein A OS=Zea mays OX=4577 GN=HMGIY2 PE=1 SV=1	nucleosome assembly(GO:0006334)	nucleosome(GO:0000786)| nucleus(GO:0005634)	DNA binding(GO:0003677)	NA	NA	NA	mitogen-activated protein kinase 9 [Prunus yedoensis var. nudiflora]	Mitogen-activated protein kinase OS=Prunus yedoensis var. nudiflora OX=2094558 GN=Pyn_11287 PE=4 SV=1	NA	NA	NA	NA
EVM0002820.1		NA	NA	NA	NA	NA	NA	hypothetical protein Pyn_07707 [Prunus yedoensis var. nudiflora]	Uncharacterized protein OS=Prunus yedoensis var. nudiflora OX=2094558 GN=Pyn_07707 PE=4 SV=1	NA	NA	NA	NA
EVM0002822.1		NA	NA	NA	NA	NA	NA	uncharacterized protein LOC110760901 [Prunus avium]	Uncharacterized protein OS=Prunus persica OX=3760 GN=PRUPE_3G267500 PE=4 SV=1	NA	NA	NA	NA
EVM0002825.1	CLAVATA3/ESR (CLE)-related protein 9 OS=Arabidopsis thaliana OX=3702 GN=CLE9 PE=2 SV=2	NA	NA	NA	NA	NA	NA	hypothetical protein PRUPE_1G283100 [Prunus persica]	Uncharacterized protein OS=Prunus persica OX=3760 GN=PRUPE_1G283100 PE=4 SV=1	NA	NA	NA	NA
EVM0002835.1	Inositol transporter 4 OS=Arabidopsis thaliana OX=3702 GN=INT4 PE=1 SV=1	transmembrane transport(GO:0055085)	integral component of membrane(GO:0016021)	transmembrane transporter activity(GO:0022857)	K08150	MFS transporter, SP family, solute carrier family 2 (myo-inositol transporter), member 13	NA:NA	inositol transporter 4-like [Prunus avium]	Uncharacterized protein OS=Prunus persica OX=3760 GN=PRUPE_4G008400 PE=3 SV=1	KOG0254	Predicted transporter (major facilitator superfamily)	[R]	General function prediction only
EVM0002836.1		NA	NA	NA	NA	NA	NA	hypothetical protein Pyn_07311 [Prunus yedoensis var. nudiflora]	Uncharacterized protein OS=Prunus yedoensis var. nudiflora OX=2094558 GN=Pyn_07311 PE=4 SV=1	NA	NA	NA	NA
EVM0002840.1	60S ribosomal protein L36-1 OS=Arabidopsis thaliana OX=3702 GN=RPL36A PE=3 SV=1	translation(GO:0006412)	intracellular(GO:0005622)| ribosome(GO:0005840)	structural constituent of ribosome(GO:0003735)	K02920	large subunit ribosomal protein L36e	ko03010:Ribosome	60S ribosomal protein L36-2 [Prunus yedoensis var. nudiflora]	60S ribosomal protein L36 OS=Prunus yedoensis var. nudiflora OX=2094558 GN=Pyn_30325 PE=3 SV=1	KOG3452	60S ribosomal protein L36	[J]	Translation, ribosomal structure and biogenesis
EVM0002849.1		NA	NA	NA	NA	NA	NA	protein MAIN-LIKE 1-like [Prunus avium]	Uncharacterized protein (Fragment) OS=Prunus persica OX=3760 GN=PRUPE_ppa015458mg PE=4 SV=1	NA	NA	NA	NA
EVM0002855.1		NA	NA	NA	K11975	E3 ubiquitin-protein ligase RNF144	NA:NA	hypothetical protein PRUPE_7G191900 [Prunus persica]	RBR-type E3 ubiquitin transferase OS=Prunus persica OX=3760 GN=PRUPE_7G191900 PE=3 SV=1	KOG1812	Predicted E3 ubiquitin ligase	[O]	Posttranslational modification, protein turnover, chaperones
EVM0002856.1		NA	NA	NA	NA	NA	NA	5&apos;-nucleotidase domain-containing protein 4-like [Prunus avium]	Uncharacterized protein OS=Prunus persica OX=3760 GN=PRUPE_1G104500 PE=4 SV=1	KOG2469	IMP-GMP specific 5'-nucleotidase	[F]	Nucleotide transport and metabolism
EVM0002860.1		NA	NA	NA	NA	NA	NA	hypothetical protein PRUPE_3G050500 [Prunus persica]	Uncharacterized protein OS=Prunus persica OX=3760 GN=PRUPE_3G050500 PE=4 SV=1	NA	NA	NA	NA
EVM0002861.1		NA	NA	NA	NA	NA	NA	hypothetical protein PRUPE_1G502400 [Prunus persica]	Uncharacterized protein OS=Prunus persica OX=3760 GN=PRUPE_1G502400 PE=4 SV=1	NA	NA	NA	NA
EVM0002869.1	GTPase-activating protein skywalker OS=Drosophila melanogaster OX=7227 GN=sky PE=1 SV=2	NA	NA	NA	NA	NA	NA	TLD domain-containing protein 2 [Prunus persica]	Uncharacterized protein OS=Prunus persica OX=3760 GN=PRUPE_6G186700 PE=4 SV=1	KOG2372	Oxidation resistance protein	[L]	Replication, recombination and repair
EVM0002869.2	GTPase-activating protein skywalker OS=Drosophila melanogaster OX=7227 GN=sky PE=1 SV=2	NA	NA	NA	NA	NA	NA	TLD domain-containing protein 2 [Prunus persica]	Uncharacterized protein OS=Prunus persica OX=3760 GN=PRUPE_6G186700 PE=4 SV=1	KOG2372	Oxidation resistance protein	[L]	Replication, recombination and repair
EVM0002869.3	TLD domain-containing protein 1 OS=Mus musculus OX=10090 GN=Tldc1 PE=2 SV=1	NA	NA	NA	NA	NA	NA	hypothetical protein PRUPE_6G186700 [Prunus persica]	Uncharacterized protein OS=Prunus persica OX=3760 GN=PRUPE_6G186700 PE=4 SV=1	KOG2372	Oxidation resistance protein	[L]	Replication, recombination and repair
EVM0002869.4		NA	NA	NA	NA	NA	NA	hypothetical protein PRUPE_6G186700 [Prunus persica]	Uncharacterized protein OS=Prunus persica OX=3760 GN=PRUPE_6G186700 PE=4 SV=1	KOG2372	Oxidation resistance protein	[L]	Replication, recombination and repair
EVM0002874.1				RNA-DNA hybrid ribonuclease activity(GO:0004523)| nucleic acid binding(GO:0003676)	NA	NA	NA	PREDICTED: putative ribonuclease H protein At1g65750 [Prunus mume]	Uncharacterized protein (Fragment) OS=Prunus persica OX=3760 GN=PRUPE_ppa014857mg PE=4 SV=1	NA	NA	NA	NA
EVM0002884.1	Flavonoid 3&apos;-monooxygenase OS=Petunia hybrida OX=4102 GN=CYP75B2 PE=2 SV=1	oxidation-reduction process(GO:0055114)		iron ion binding(GO:0005506)| oxidoreductase activity, acting on paired donors, with incorporation or reduction of molecular oxygen(GO:0016705)| heme binding(GO:0020037)	K05280	flavonoid 3'-monooxygenase	ko00941:Flavonoid biosynthesis|ko00944:Flavone and flavonol biosynthesis	flavonoid 3-monooxygenase [Prunus yedoensis var. nudiflora]	Flavonoid 3-monooxygenase OS=Prunus yedoensis var. nudiflora OX=2094558 GN=Pyn_18426 PE=3 SV=1	KOG0156	Cytochrome P450 CYP2 subfamily	[Q]	Secondary metabolites biosynthesis, transport and catabolism
EVM0002897.1		NA	NA	NA	NA	NA	NA	hypothetical protein PRUPE_4G169400 [Prunus persica]	Uncharacterized protein OS=Prunus persica OX=3760 GN=PRUPE_4G169400 PE=4 SV=1	NA	NA	NA	NA
EVM0002900.1	Protein FAR-RED IMPAIRED RESPONSE 1 OS=Arabidopsis thaliana OX=3702 GN=FAR1 PE=1 SV=1	NA	NA	NA	NA	NA	NA	protein FAR1-RELATED SEQUENCE 5-like, partial [Prunus avium]	Uncharacterized protein (Fragment) OS=Prunus persica OX=3760 GN=PRUPE_ppa024226mg PE=4 SV=1	NA	NA	NA	NA
EVM0002905.1		NA	NA	NA	NA	NA	NA			NA	NA	NA	NA
EVM0002912.1	Pre-mRNA-processing protein 40C OS=Arabidopsis thaliana OX=3702 GN=MED35C PE=1 SV=1			nucleic acid binding(GO:0003676)| protein binding(GO:0005515)	NA	NA	NA	pre-mRNA-processing protein 40C isoform X1 [Prunus avium]	Uncharacterized protein OS=Prunus persica OX=3760 GN=PRUPE_1G345100 PE=4 SV=1	KOG0155	Transcription factor CA150	[K]	Transcription
EVM0002921.1		NA	NA	NA	NA	NA	NA	uncharacterized protein LOC110752729 [Prunus avium]	Uncharacterized protein OS=Fagus sylvatica OX=28930 GN=FSB_LOCUS54505 PE=4 SV=1	KOG0017	FOG: Transposon-encoded proteins with TYA, reverse transcriptase, integrase domains in various combinations	[R]	General function prediction only
EVM0002923.1	Protein trichome birefringence-like 43 OS=Arabidopsis thaliana OX=3702 GN=TBL43 PE=2 SV=1	NA	NA	NA	NA	NA	NA	PC-Esterase domain-containing protein/PMR5N domain-containing protein [Cephalotus follicularis]	PC-Esterase domain-containing protein/PMR5N domain-containing protein OS=Cephalotus follicularis OX=3775 GN=CFOL_v3_04591 PE=4 SV=1	NA	NA	NA	NA
EVM0002927.1		NA	NA	NA	NA	NA	NA	hypothetical protein Pyn_27859 [Prunus yedoensis var. nudiflora]	Uncharacterized protein OS=Prunus yedoensis var. nudiflora OX=2094558 GN=Pyn_27859 PE=4 SV=1	NA	NA	NA	NA
EVM0002928.1	Pentatricopeptide repeat-containing protein At4g35850, mitochondrial OS=Arabidopsis thaliana OX=3702 GN=At4g35850 PE=1 SV=1			nucleic acid binding(GO:0003676)	NA	NA	NA	pentatricopeptide repeat-containing protein [Prunus yedoensis var. nudiflora]	Pentatricopeptide repeat-containing protein OS=Prunus yedoensis var. nudiflora OX=2094558 GN=Pyn_19396 PE=4 SV=1	KOG4197	FOG: PPR repeat	[R]	General function prediction only
EVM0002938.1		NA	NA	NA	NA	NA	NA			NA	NA	NA	NA
EVM0002951.1	Uncharacterized mitochondrial protein AtMg00810 OS=Arabidopsis thaliana OX=3702 GN=AtMg00810 PE=4 SV=1	NA	NA	NA	NA	NA	NA	PREDICTED: uncharacterized mitochondrial protein AtMg00810-like [Prunus mume]	Uncharacterized protein (Fragment) OS=Prunus persica OX=3760 GN=PRUPE_5G096200 PE=4 SV=1	KOG0017	FOG: Transposon-encoded proteins with TYA, reverse transcriptase, integrase domains in various combinations	[R]	General function prediction only
EVM0002964.1		NA	NA	NA	NA	NA	NA	hypothetical protein PRUPE_8G145800 [Prunus persica]	Uncharacterized protein OS=Prunus persica OX=3760 GN=PRUPE_8G145800 PE=4 SV=1	NA	NA	NA	NA
EVM0002994.1	TOM1-like protein 6 OS=Arabidopsis thaliana OX=3702 GN=TOL6 PE=1 SV=1	intracellular protein transport(GO:0006886)	intracellular(GO:0005622)		NA	NA	NA	TOM1-like protein 6 [Prunus avium]	TOM1-like protein 2 OS=Prunus yedoensis var. nudiflora OX=2094558 GN=Pyn_25031 PE=4 SV=1	KOG1087	Cytosolic sorting protein GGA2/TOM1	[U]	Intracellular trafficking, secretion, and vesicular transport
EVM0002998.1		NA	NA	NA	NA	NA	NA			NA	NA	NA	NA
EVM0002999.1		NA	NA	NA	NA	NA	NA			NA	NA	NA	NA
EVM0003009.2	Two-component response regulator ORR4 OS=Oryza sativa subsp. indica OX=39946 GN=RR4 PE=2 SV=1	phosphorelay signal transduction system(GO:0000160)			K14492	two-component response regulator ARR-A family	ko04075:Plant hormone signal transduction	hypothetical protein PRUPE_1G494200 [Prunus persica]	Uncharacterized protein OS=Prunus persica OX=3760 GN=PRUPE_1G494200 PE=4 SV=1	KOG1601	GATA-4/5/6 transcription factors	[K]	Transcription
EVM0003012.1		NA	NA	NA	NA	NA	NA	hypothetical protein PRUPE_7G149900 [Prunus persica]	Uncharacterized protein OS=Prunus persica OX=3760 GN=PRUPE_7G149900 PE=4 SV=1	NA	NA	NA	NA
EVM0003016.1		proteolysis(GO:0006508)		cysteine-type peptidase activity(GO:0008234)	NA	NA	NA	uncharacterized protein LOC109946747 [Prunus persica]		NA	NA	NA	NA
EVM0003036.1		NA	NA	NA	NA	NA	NA	hypothetical protein PRUPE_2G221000 [Prunus persica]	Uncharacterized protein OS=Prunus persica OX=3760 GN=PRUPE_2G221000 PE=4 SV=1	NA	NA	NA	NA
EVM0003037.1		NA	NA	NA	NA	NA	NA	uncharacterized protein LOC110756208 [Prunus avium]	Uncharacterized protein OS=Prunus persica OX=3760 GN=PRUPE_ppb016826mg PE=4 SV=1	NA	NA	NA	NA
EVM0003042.1		NA	NA	NA	NA	NA	NA	hypothetical protein PRUPE_3G104800 [Prunus persica]	Uncharacterized protein OS=Prunus persica OX=3760 GN=PRUPE_3G104800 PE=4 SV=1	NA	NA	NA	NA
EVM0003045.1	ABC transporter F family member 4 OS=Arabidopsis thaliana OX=3702 GN=ABCF4 PE=2 SV=1			ATPase activity(GO:0016887)| ATP binding(GO:0005524)	K06184	ATP-binding cassette, subfamily F, member 1	NA:NA	ABC transporter F family member 4 [Prunus persica]	Uncharacterized protein OS=Prunus persica OX=3760 GN=PRUPE_1G200300 PE=4 SV=1	KOG0927	Predicted transporter (ABC superfamily)	[R]	General function prediction only
EVM0003049.1		NA	NA	NA	NA	NA	NA			NA	NA	NA	NA
EVM0003061.1		NA	NA	NA	NA	NA	NA	uncharacterized protein Pyn_09817 [Prunus yedoensis var. nudiflora]	Uncharacterized protein OS=Prunus yedoensis var. nudiflora OX=2094558 GN=Pyn_09817 PE=4 SV=1	NA	NA	NA	NA
EVM0003074.1		NA	NA	NA	NA	NA	NA	hypothetical protein Pyn_16850 [Prunus yedoensis var. nudiflora]	Uncharacterized protein OS=Prunus yedoensis var. nudiflora OX=2094558 GN=Pyn_16850 PE=4 SV=1	NA	NA	NA	NA
EVM0003077.1		NA	NA	NA	NA	NA	NA	leucine-rich repeat extensin-like protein 4 isoform X2 [Prunus yedoensis var. nudiflora]	Leucine-rich repeat extensin-like protein 4 isoform X2 OS=Prunus yedoensis var. nudiflora OX=2094558 GN=Pyn_22464 PE=4 SV=1	NA	NA	NA	NA
EVM0003078.1		NA	NA	NA	NA	NA	NA	uncharacterized protein LOC110750660 [Prunus avium]	Putative transposase tnp2 OS=Malus domestica OX=3750 PE=4 SV=1	NA	NA	NA	NA
EVM0003083.1	Non-specific lipid-transfer protein 1 OS=Prunus dulcis OX=3755 PE=3 SV=1	NA	NA	NA	NA	NA	NA	non-specific lipid-transfer protein [Prunus persica]	Non-specific lipid-transfer protein OS=Prunus persica OX=3760 GN=PRUPE_6G292500 PE=3 SV=1	NA	NA	NA	NA
EVM0003085.1		NA	NA	NA	NA	NA	NA	uncharacterized protein LOC109947309 [Prunus persica]	Uncharacterized protein OS=Prunus yedoensis var. nudiflora OX=2094558 GN=Pyn_00488 PE=4 SV=1	NA	NA	NA	NA
EVM0003089.1		NA	NA	NA	NA	NA	NA	uncharacterized protein LOC109947309 [Prunus persica]	Uncharacterized protein OS=Prunus yedoensis var. nudiflora OX=2094558 GN=Pyn_09817 PE=4 SV=1	NA	NA	NA	NA
EVM0003091.1				zinc ion binding(GO:0008270)	NA	NA	NA	uncharacterized protein LOC110745094 [Prunus avium]	Uncharacterized protein OS=Prunus persica OX=3760 GN=PRUPE_ppa018613mg PE=4 SV=1	NA	NA	NA	NA
EVM0003092.1		NA	NA	NA	NA	NA	NA			NA	NA	NA	NA
EVM0003093.1		NA	NA	NA	NA	NA	NA	hypothetical protein PRUPE_7G029200 [Prunus persica]	Uncharacterized protein OS=Prunus persica OX=3760 GN=PRUPE_ppa024186mg PE=4 SV=1	NA	NA	NA	NA
EVM0003094.1		NA	NA	NA	NA	NA	NA	hypothetical protein PRUPE_8G119900 [Prunus persica]	Uncharacterized protein OS=Prunus persica OX=3760 GN=PRUPE_8G119900 PE=4 SV=1	NA	NA	NA	NA
EVM0003095.1		NA	NA	NA	NA	NA	NA			NA	NA	NA	NA
EVM0003098.1	Alpha-mannosidase I MNS4 OS=Arabidopsis thaliana OX=3702 GN=MNS4 PE=1 SV=1		membrane(GO:0016020)	mannosyl-oligosaccharide 1,2-alpha-mannosidase activity(GO:0004571)| calcium ion binding(GO:0005509)	NA	NA	NA	alpha-mannosidase I MNS4 [Prunus avium]	alpha-1,2-Mannosidase OS=Prunus yedoensis var. nudiflora OX=2094558 GN=Pyn_37307 PE=3 SV=1	KOG2429	Glycosyl hydrolase, family 47	[G]	Carbohydrate transport and metabolism
EVM0003100.1	TPR repeat-containing thioredoxin TTL4 OS=Arabidopsis thaliana OX=3702 GN=TTL4 PE=2 SV=1	NA	NA	NA	NA	NA	NA	inactive TPR repeat-containing thioredoxin TTL3-like [Prunus persica]	Putative tetratricopeptide-like helical domain-containing protein OS=Rosa chinensis OX=74649 GN=RchiOBHm_Chr3g0448591 PE=4 SV=1	KOG1124	FOG: TPR repeat	[R]	General function prediction only
EVM0003110.1		NA	NA	NA	NA	NA	NA	hypothetical protein PRUPE_8G238500 [Prunus persica]	Uncharacterized protein OS=Prunus persica OX=3760 GN=PRUPE_8G238500 PE=4 SV=1	NA	NA	NA	NA
EVM0003113.1	Kinesin-like protein KIN-14J OS=Arabidopsis thaliana OX=3702 GN=KIN14J PE=1 SV=1	microtubule-based movement(GO:0007018)		microtubule binding(GO:0008017)| ATP binding(GO:0005524)| microtubule motor activity(GO:0003777)| protein binding(GO:0005515)	K10406	kinesin family member C2/C3	NA:NA	kinesin-like protein KIN-14J [Prunus avium]	Uncharacterized protein OS=Prunus persica OX=3760 GN=PRUPE_5G100400 PE=3 SV=1	KOG0239	Kinesin (KAR3 subfamily)	[Z]	Cytoskeleton
EVM0003114.1		NA	NA	NA	NA	NA	NA			NA	NA	NA	NA
EVM0003119.1		NA	NA	NA	NA	NA	NA	hypothetical protein PRUPE_2G079200 [Prunus persica]	Uncharacterized protein OS=Prunus persica OX=3760 GN=PRUPE_2G079200 PE=4 SV=1	NA	NA	NA	NA
EVM0003122.1		NA	NA	NA	NA	NA	NA	hypothetical protein PRUPE_6G346000 [Prunus persica]	Uncharacterized protein OS=Prunus persica OX=3760 GN=PRUPE_6G346000 PE=4 SV=1	NA	NA	NA	NA
EVM0003145.1		NA	NA	NA	NA	NA	NA	hypothetical protein PRUPE_2G020000 [Prunus persica]	Uncharacterized protein OS=Prunus persica OX=3760 GN=PRUPE_2G020000 PE=4 SV=1	NA	NA	NA	NA
EVM0003147.1		NA	NA	NA	NA	NA	NA	hypothetical protein PRUPE_1G012500 [Prunus persica]	Uncharacterized protein OS=Prunus persica OX=3760 GN=PRUPE_1G012500 PE=4 SV=1	NA	NA	NA	NA
EVM0003158.1		NA	NA	NA	NA	NA	NA	uncharacterized protein C12orf45 homolog [Prunus avium]	Uncharacterized protein OS=Prunus persica OX=3760 GN=PRUPE_ppa015088mg PE=4 SV=1	NA	NA	NA	NA
EVM0003181.1	Proteasome subunit alpha type-7-A OS=Oryza sativa subsp. indica OX=39946 GN=OsI_029135 PE=2 SV=2	NA	NA	NA	K02731	20S proteasome subunit alpha 4	ko03050:Proteasome	Proteasome A-type subunit [Parasponia andersonii]	Proteasome endopeptidase complex OS=Trema orientalis OX=63057 GN=TorRG33x02_149020 PE=3 SV=1	KOG0183	20S proteasome, regulatory subunit alpha type PSMA7/PRE6	[O]	Posttranslational modification, protein turnover, chaperones
EVM0003193.1	Pheophytinase, chloroplastic OS=Arabidopsis thaliana OX=3702 GN=PPH PE=1 SV=1	NA	NA	NA	NA	NA	NA	pheophytinase chloroplastic [Prunus yedoensis var. nudiflora]	Pheophytinase chloroplastic OS=Prunus yedoensis var. nudiflora OX=2094558 GN=Pyn_09922 PE=4 SV=1	KOG1454	Predicted hydrolase/acyltransferase (alpha/beta hydrolase superfamily)	[R]	General function prediction only
EVM0003199.1		NA	NA	NA	NA	NA	NA	hypothetical protein PRUPE_2G133200 [Prunus persica]	Uncharacterized protein OS=Prunus persica OX=3760 GN=PRUPE_2G133200 PE=4 SV=1	NA	NA	NA	NA
EVM0003208.1		NA	NA	NA	NA	NA	NA	uncharacterized protein LOC109949768 [Prunus persica]	Uncharacterized protein OS=Prunus persica OX=3760 GN=PRUPE_ppa027215mg PE=4 SV=1	NA	NA	NA	NA
EVM0003219.1	External alternative NAD(P)H-ubiquinone oxidoreductase B1, mitochondrial OS=Arabidopsis thaliana OX=3702 GN=NDB1 PE=1 SV=1	NA	NA	NA	K17871	NADH:ubiquinone reductase (non-electrogenic)	NA:NA	hypothetical protein PRUPE_3G132100 [Prunus persica]	Uncharacterized protein OS=Prunus persica OX=3760 GN=PRUPE_3G132100 PE=4 SV=1	KOG2495	NADH-dehydrogenase (ubiquinone)	[C]	Energy production and conversion
EVM0003221.1				nucleic acid binding(GO:0003676)| RNA-DNA hybrid ribonuclease activity(GO:0004523)	NA	NA	NA	PREDICTED: uncharacterized protein LOC103336015 [Prunus mume]	Uncharacterized protein OS=Prunus persica OX=3760 GN=PRUPE_3G126800 PE=4 SV=1	NA	NA	NA	NA
EVM0003222.1	Malonyl-coenzyme A:anthocyanin 3-O-glucoside-6&apos;&apos;-O-malonyltransferase OS=Dahlia pinnata OX=101596 GN=3MAT PE=1 SV=1			transferase activity, transferring acyl groups other than amino-acyl groups(GO:0016747)	NA	NA	NA	anthocyanin 5-aromatic acyltransferase [Prunus persica]	Uncharacterized protein OS=Prunus persica OX=3760 GN=PRUPE_2G010800 PE=4 SV=1	NA	NA	NA	NA
EVM0003228.1		NA	NA	NA	NA	NA	NA			NA	NA	NA	NA
EVM0003231.1	MDIS1-interacting receptor like kinase 2 OS=Arabidopsis thaliana OX=3702 GN=MIK2 PE=1 SV=3	protein phosphorylation(GO:0006468)		protein binding(GO:0005515)| protein kinase activity(GO:0004672)| ATP binding(GO:0005524)	NA	NA	NA	MDIS1-interacting receptor like kinase 2 [Prunus persica]	Uncharacterized protein OS=Prunus persica OX=3760 GN=PRUPE_ppa022358mg PE=4 SV=1	NA	NA	NA	NA
EVM0003241.1		NA	NA	NA	NA	NA	NA	hypothetical protein TanjilG_11743 [Lupinus angustifolius]	Uncharacterized protein OS=Vitis vinifera OX=29760 GN=VIT_12s0057g00100 PE=4 SV=1	NA	NA	NA	NA
EVM0003254.1		NA	NA	NA	NA	NA	NA	PREDICTED: uncharacterized protein LOC108171990 [Malus domestica]	Uncharacterized protein OS=Prunus persica OX=3760 GN=PRUPE_ppb022626mg PE=4 SV=1	KOG0017	FOG: Transposon-encoded proteins with TYA, reverse transcriptase, integrase domains in various combinations	[R]	General function prediction only
EVM0003257.1	Retrovirus-related Pol polyprotein from transposon TNT 1-94 OS=Nicotiana tabacum OX=4097 PE=2 SV=1	NA	NA	NA	NA	NA	NA	putative copia-type protein [Trifolium pratense]	Putative copia-type protein OS=Trifolium pratense OX=57577 GN=L195_g017384 PE=4 SV=1	KOG0017	FOG: Transposon-encoded proteins with TYA, reverse transcriptase, integrase domains in various combinations	[R]	General function prediction only
EVM0003262.1	L-ascorbate peroxidase 3 OS=Arabidopsis thaliana OX=3702 GN=APX3 PE=1 SV=1	oxidation-reduction process(GO:0055114)| response to oxidative stress(GO:0006979)		peroxidase activity(GO:0004601)| heme binding(GO:0020037)	K00434	L-ascorbate peroxidase	ko00053:Ascorbate and aldarate metabolism|ko00480:Glutathione metabolism	L-ascorbate peroxidase 3, partial [Mucuna pruriens]	L-ascorbate peroxidase 3 (Fragment) OS=Mucuna pruriens OX=157652 GN=APX3 PE=4 SV=1	NA	NA	NA	NA
EVM0003263.1		NA	NA	NA	K19027	zinc finger FYVE domain-containing protein 26	NA:NA	hypothetical protein PRUPE_1G464500 [Prunus persica]	Uncharacterized protein OS=Prunus persica OX=3760 GN=PRUPE_1G464500 PE=4 SV=1	NA	NA	NA	NA
EVM0003264.1	Rac-like GTP-binding protein ARAC3 OS=Arabidopsis thaliana OX=3702 GN=ARAC3 PE=1 SV=1			GTP binding(GO:0005525)| GTPase activity(GO:0003924)	K04392	Ras-related C3 botulinum toxin substrate 1	ko04010:MAPK signaling pathway|ko04013:MAPK signaling pathway - fly|ko04014:Ras signaling pathway|ko04015:Rap1 signaling pathway|ko04024:cAMP signaling pathway|ko04062:Chemokine signaling pathway|ko04071:Sphingolipid signaling pathway|ko04145:Phagosome|ko04151:PI3K-Akt signaling pathway|ko04310:Wnt signaling pathway|ko04360:Axon guidance|ko04370:VEGF signaling pathway|ko04380:Osteoclast different…	rac-like GTP-binding protein 5 [Prunus yedoensis var. nudiflora]	Rac-like GTP-binding protein 5 OS=Prunus yedoensis var. nudiflora OX=2094558 GN=Pyn_20041 PE=4 SV=1	KOG0393	Ras-related small GTPase, Rho type	[R]	General function prediction only
EVM0003265.1	Eukaryotic translation initiation factor 2 subunit 3 OS=Homo sapiens OX=9606 GN=EIF2S3 PE=1 SV=3			GTPase activity(GO:0003924)| GTP binding(GO:0005525)	K03242	translation initiation factor 2 subunit 3	ko03013:RNA transport	hypothetical protein CCACVL1_28486 [Corchorus capsularis]	Uncharacterized protein OS=Corchorus capsularis OX=210143 GN=CCACVL1_28486 PE=4 SV=1	KOG0466	Translation initiation factor 2, gamma subunit (eIF-2gamma; GTPase)	[J]	Translation, ribosomal structure and biogenesis
EVM0003269.1		NA	NA	NA	NA	NA	NA			NA	NA	NA	NA
EVM0003277.4	Chloroplastic group IIB intron splicing facilitator CRS2, chloroplastic OS=Zea mays OX=4577 GN=CRS2 PE=1 SV=1			aminoacyl-tRNA hydrolase activity(GO:0004045)	K01056	peptidyl-tRNA hydrolase, PTH1 family	NA:NA	chloroplastic group IIB intron splicing facilitator CRS2-B, chloroplastic-like [Prunus avium]	Chloroplastic group IIB intron splicing facilitator CRS2-B chloroplastic OS=Prunus yedoensis var. nudiflora OX=2094558 GN=Pyn_18992 PE=3 SV=1	KOG2255	Peptidyl-tRNA hydrolase	[J]	Translation, ribosomal structure and biogenesis
EVM0003279.1		NA	NA	NA	NA	NA	NA	LOW QUALITY PROTEIN: uncharacterized protein LOC110765232 [Prunus avium]	Putative nucleotidyltransferase, Ribonuclease H OS=Rosa chinensis OX=74649 GN=RchiOBHm_Chr2g0154881 PE=4 SV=1	NA	NA	NA	NA
EVM0003280.1		NA	NA	NA	NA	NA	NA			NA	NA	NA	NA
EVM0003283.1		NA	NA	NA	NA	NA	NA	KRR1 small subunit processome component-like [Prunus avium]	KRR1 small subunit processome component homolog OS=Prunus yedoensis var. nudiflora OX=2094558 GN=Pyn_17636 PE=4 SV=1	NA	NA	NA	NA
EVM0003285.1		NA	NA	NA	NA	NA	NA	LOW QUALITY PROTEIN: uncharacterized protein LOC110765232 [Prunus avium]	Putative nucleotidyltransferase, Ribonuclease H OS=Rosa chinensis OX=74649 GN=RchiOBHm_Chr2g0154881 PE=4 SV=1	NA	NA	NA	NA
EVM0003286.1	Nicotinate phosphoribosyltransferase 2 OS=Arabidopsis thaliana OX=3702 GN=NAPRT2 PE=2 SV=1			protein dimerization activity(GO:0046983)	K00763	nicotinate phosphoribosyltransferase	ko00760:Nicotinate and nicotinamide metabolism	PREDICTED: nicotinate phosphoribosyltransferase 2 [Prunus mume]	Uncharacterized protein OS=Prunus persica OX=3760 GN=PRUPE_7G131500 PE=4 SV=1	KOG2511	Nicotinic acid phosphoribosyltransferase	[H]	Coenzyme transport and metabolism
EVM0003289.1		regulation of systemic acquired resistance(GO:0010112)			NA	NA	NA			NA	NA	NA	NA
EVM0003298.1		NA	NA	NA	NA	NA	NA			NA	NA	NA	NA
EVM0003318.1	Protein GLUTAMINE DUMPER 3 OS=Arabidopsis thaliana OX=3702 GN=GDU3 PE=2 SV=1	NA	NA	NA	NA	NA	NA	protein GLUTAMINE DUMPER 2 [Prunus yedoensis var. nudiflora]	Protein GLUTAMINE DUMPER 2 OS=Prunus yedoensis var. nudiflora OX=2094558 GN=Pyn_16003 PE=4 SV=1	NA	NA	NA	NA
EVM0003327.1	Nuclear pore complex protein NUP133 OS=Arabidopsis thaliana OX=3702 GN=NUP133 PE=1 SV=1	NA	NA	NA	K14300	nuclear pore complex protein Nup133	ko03013:RNA transport	nuclear pore complex protein NUP133 isoform X2 [Prunus avium]	Uncharacterized protein OS=Prunus persica OX=3760 GN=PRUPE_3G200800 PE=4 SV=1	NA	NA	NA	NA
EVM0003329.1		NA	NA	NA	NA	NA	NA	hypothetical protein PRUPE_2G006800 [Prunus persica]	Uncharacterized protein OS=Prunus persica OX=3760 GN=PRUPE_2G006800 PE=4 SV=1	NA	NA	NA	NA
EVM0003336.1	Histone acetyltransferase HAC1 OS=Arabidopsis thaliana OX=3702 GN=HAC1 PE=1 SV=2	regulation of transcription, DNA-templated(GO:0006355)| histone acetylation(GO:0016573)	nucleus(GO:0005634)	zinc ion binding(GO:0008270)| transcription coregulator activity(GO:0003712)| histone acetyltransferase activity(GO:0004402)	K04498	E1A/CREB-binding protein	ko04024:cAMP signaling pathway|ko04066:HIF-1 signaling pathway|ko04068:FoxO signaling pathway|ko04110:Cell cycle|ko04310:Wnt signaling pathway|ko04330:Notch signaling pathway|ko04350:TGF-beta signaling pathway|ko04520:Adherens junction|ko04630:Jak-STAT signaling pathway|ko04720:Long-term potentiation|ko04916:Melanogenesis|ko04919:Thyroid hormone signaling pathway|ko04922:Glucagon signaling pathwa…	histone acetyltransferase HAC1-like isoform X1 [Prunus avium]	Uncharacterized protein OS=Prunus persica OX=3760 GN=PRUPE_3G028200 PE=4 SV=1	KOG1778	CREB binding protein/P300 and related TAZ Zn-finger proteins	[K]	Transcription
EVM0003341.1		NA	NA	NA	NA	NA	NA			NA	NA	NA	NA
EVM0003342.1		NA	NA	NA	NA	NA	NA	LEAF RUST 10 DISEASE-RESISTANCE LOCUS RECEPTOR-LIKE PROTEIN KINASE-like 1.1 isoform X4 [Prunus yedoensis var. nudiflora]	LEAF RUST 10 DISEASE-RESISTANCE LOCUS RECEPTOR-LIKE PROTEIN KINASE-like 1.1 isoform X4 OS=Prunus yedoensis var. nudiflora OX=2094558 GN=Pyn_02456 PE=4 SV=1	NA	NA	NA	NA
EVM0003350.1		NA	NA	NA	NA	NA	NA	hypothetical protein Pyn_10306 [Prunus yedoensis var. nudiflora]	Uncharacterized protein OS=Prunus yedoensis var. nudiflora OX=2094558 GN=Pyn_10306 PE=4 SV=1	NA	NA	NA	NA
EVM0003361.1		NA	NA	NA	NA	NA	NA	protein FAR1-RELATED SEQUENCE 5-like [Prunus avium]	Uncharacterized protein OS=Prunus persica OX=3760 GN=PRUPE_7G161500 PE=4 SV=1	NA	NA	NA	NA
EVM0003363.1	Magnesium transporter MRS2-4 OS=Arabidopsis thaliana OX=3702 GN=MRS2-4 PE=2 SV=1	NA	NA	NA	K16075	magnesium transporter	NA:NA	magnesium transporter MRS2-4 isoform X1 [Prunus avium]	Magnesium transporter MRS2-4 isoform X2 OS=Prunus yedoensis var. nudiflora OX=2094558 GN=Pyn_39039 PE=4 SV=1	KOG2662	Magnesium transporters: CorA family	[P]	Inorganic ion transport and metabolism
EVM0003365.1		NA	NA	NA	NA	NA	NA	putative Ulp1 protease family catalytic domain, aminotransferase-like, plant mobile [Rosa chinensis]	Putative Ulp1 protease family catalytic domain, aminotransferase-like, plant mobile OS=Rosa chinensis OX=74649 GN=RchiOBHm_Chr6g0266141 PE=4 SV=1	NA	NA	NA	NA
EVM0003366.1	Protein-tyrosine sulfotransferase OS=Arabidopsis thaliana OX=3702 GN=TPST PE=1 SV=3			lipid binding(GO:0008289)	NA	NA	NA	hypothetical protein COLO4_18319 [Corchorus olitorius]	Uncharacterized protein OS=Corchorus olitorius OX=93759 GN=COLO4_18319 PE=4 SV=1	NA	NA	NA	NA
EVM0003368.1		NA	NA	NA	NA	NA	NA	uncharacterized protein LOC110765731 [Prunus avium]		NA	NA	NA	NA
EVM0003370.1		DNA repair(GO:0006281)| telomere maintenance(GO:0000723)		DNA helicase activity(GO:0003678)	NA	NA	NA	hypothetical protein PRUPE_1G200900 [Prunus persica]	ATP-dependent DNA helicase (Fragment) OS=Prunus persica OX=3760 GN=PRUPE_ppa021412mg PE=3 SV=1	KOG0987	DNA helicase PIF1/RRM3	[D]	Cell cycle control, cell division, chromosome partitioning
EVM0003373.1		NA	NA	NA	NA	NA	NA	uncharacterized protein LOC110749310 [Prunus avium]	Uncharacterized protein OS=Prunus yedoensis var. nudiflora OX=2094558 GN=Pyn_29840 PE=4 SV=1	NA	NA	NA	NA
EVM0003374.1		NA	NA	NA	NA	NA	NA	hypothetical protein CRG98_042608 [Punica granatum]	Uncharacterized protein OS=Punica granatum OX=22663 GN=CRG98_042608 PE=4 SV=1	NA	NA	NA	NA
EVM0003379.1		NA	NA	NA	K12412	pheromone receptor transcription factor	ko04011:MAPK signaling pathway - yeast|ko04111:Cell cycle - yeast	PREDICTED: uncharacterized protein LOC103336980 [Prunus mume]	Uncharacterized protein (Fragment) OS=Prunus persica OX=3760 GN=PRUPE_ppa024440mg PE=4 SV=1	NA	NA	NA	NA
EVM0003384.1		NA	NA	NA	NA	NA	NA	hypothetical protein PRUPE_7G179000 [Prunus persica]	Uncharacterized protein OS=Prunus persica OX=3760 GN=PRUPE_7G179000 PE=4 SV=1	NA	NA	NA	NA
EVM0003391.1	Membrane-anchored ubiquitin-fold protein 6 OS=Arabidopsis thaliana OX=3702 GN=MUB6 PE=1 SV=1	NA	NA	NA	NA	NA	NA	membrane-anchored ubiquitin-fold protein 6 [Prunus persica]	Membrane-anchored ubiquitin-fold protein OS=Prunus persica OX=3760 GN=PRUPE_1G510100 PE=4 SV=1	NA	NA	NA	NA
EVM0003393.1		NA	NA	NA	NA	NA	NA	UPF0481 protein [Prunus yedoensis var. nudiflora]	UPF0481 protein OS=Prunus yedoensis var. nudiflora OX=2094558 GN=Pyn_07293 PE=4 SV=1	NA	NA	NA	NA
EVM0003398.1	40S ribosomal protein S20-1 OS=Arabidopsis thaliana OX=3702 GN=RPS20A PE=2 SV=2	NA	NA	NA	K02969	small subunit ribosomal protein S20e	ko03010:Ribosome	hypothetical protein PRUPE_4G264500 [Prunus persica]	Uncharacterized protein OS=Prunus persica OX=3760 GN=PRUPE_4G264500 PE=3 SV=1	KOG0900	40S ribosomal protein S20	[J]	Translation, ribosomal structure and biogenesis
EVM0003400.1		NA	NA	NA	NA	NA	NA	hypothetical protein PRUPE_5G225900 [Prunus persica]	Uncharacterized protein OS=Prunus persica OX=3760 GN=PRUPE_5G225900 PE=4 SV=1	NA	NA	NA	NA
EVM0003405.1	Protease Do-like 8, chloroplastic OS=Arabidopsis thaliana OX=3702 GN=DEGP8 PE=1 SV=1	translation(GO:0006412)	ribosome(GO:0005840)| intracellular(GO:0005622)	structural constituent of ribosome(GO:0003735)| protein binding(GO:0005515)	NA	NA	NA	uncharacterized protein LOC110760897 [Prunus avium]	Uncharacterized protein OS=Prunus yedoensis var. nudiflora OX=2094558 GN=Pyn_27780 PE=4 SV=1	KOG1320	Serine protease	[O]	Posttranslational modification, protein turnover, chaperones
EVM0003407.1	Probable boron transporter 2 OS=Arabidopsis thaliana OX=3702 GN=BOR2 PE=2 SV=1	anion transport(GO:0006820)	integral component of membrane(GO:0016021)	methyltransferase activity(GO:0008168)	NA	NA	NA	putative boron transporter 2 [Prunus yedoensis var. nudiflora]	Putative boron transporter 2 OS=Prunus yedoensis var. nudiflora OX=2094558 GN=Pyn_27592 PE=4 SV=1	KOG1172	Na+-independent Cl/HCO3 exchanger AE1 and related transporters (SLC4 family)	[P]	Inorganic ion transport and metabolism
EVM0003408.1	ATP synthase subunit b, chloroplastic OS=Morus indica OX=248361 GN=atpF PE=3 SV=1	ATP hydrolysis coupled proton transport(GO:0015991)| ATP synthesis coupled proton transport(GO:0015986)	proton-transporting ATP synthase complex, coupling factor F(o)(GO:0045263)| proton-transporting two-sector ATPase complex, proton-transporting domain(GO:0033177)	proton transmembrane transporter activity(GO:0015078)	K02109	F-type H+-transporting ATPase subunit b	ko00190:Oxidative phosphorylation|ko00195:Photosynthesis	ATP synthase subunit b [Morus notabilis]	ATP synthase subunit b OS=Morus notabilis OX=981085 GN=L484_013122 PE=3 SV=1	NA	NA	NA	NA
EVM0003410.1		NA	NA	NA	NA	NA	NA	hypothetical protein Pyn_38773 [Prunus yedoensis var. nudiflora]	Uncharacterized protein OS=Prunus yedoensis var. nudiflora OX=2094558 GN=Pyn_38773 PE=4 SV=1	NA	NA	NA	NA
EVM0003412.1		NA	NA	NA	NA	NA	NA	transcription factor IIIA [Prunus yedoensis var. nudiflora]	Transcription factor IIIA OS=Prunus yedoensis var. nudiflora OX=2094558 GN=Pyn_16749 PE=4 SV=1	NA	NA	NA	NA
EVM0003420.1	Zinc finger BED domain-containing protein DAYSLEEPER OS=Arabidopsis thaliana OX=3702 GN=HAT PE=1 SV=1			protein dimerization activity(GO:0046983)| DNA binding(GO:0003677)	NA	NA	NA	zinc finger BED domain-containing protein RICESLEEPER 2-like [Rosa chinensis]	Uncharacterized protein OS=Prunus persica OX=3760 GN=PRUPE_ppa018443mg PE=4 SV=1	KOG1121	Tam3-transposase (Ac family)	[L]	Replication, recombination and repair
EVM0003427.1		NA	NA	NA	NA	NA	NA	hypothetical protein B456_001G161100 [Gossypium raimondii]	Uncharacterized protein OS=Gossypium raimondii OX=29730 GN=B456_001G161100 PE=4 SV=1	NA	NA	NA	NA
EVM0003434.1		NA	NA	NA	NA	NA	NA	LEAF RUST 10 DISEASE-RESISTANCE LOCUS RECEPTOR-LIKE PROTEIN KINASE-like 2.5 [Prunus avium]	Uncharacterized protein OS=Prunus persica OX=3760 GN=PRUPE_ppb013789mg PE=4 SV=1	NA	NA	NA	NA
EVM0003441.1	Retrovirus-related Pol polyprotein from transposon TNT 1-94 OS=Nicotiana tabacum OX=4097 PE=2 SV=1	NA	NA	NA	NA	NA	NA	hypothetical protein C5P31_25365, partial [Escherichia coli]	Uncharacterized protein OS=Fagus sylvatica OX=28930 GN=FSB_LOCUS51544 PE=4 SV=1	KOG0017	FOG: Transposon-encoded proteins with TYA, reverse transcriptase, integrase domains in various combinations	[R]	General function prediction only
EVM0003444.1		NA	NA	NA	NA	NA	NA			NA	NA	NA	NA
EVM0003446.1		NA	NA	NA	NA	NA	NA	uncharacterized protein LOC109946288 [Prunus persica]	Uncharacterized protein OS=Prunus persica OX=3760 GN=PRUPE_8G037200 PE=4 SV=1	NA	NA	NA	NA
EVM0003452.1		NA	NA	NA	NA	NA	NA	hypothetical protein PRUPE_7G135100 [Prunus persica]	Uncharacterized protein OS=Prunus persica OX=3760 GN=PRUPE_7G135100 PE=4 SV=1	NA	NA	NA	NA
EVM0003458.1		NA	NA	NA	NA	NA	NA			NA	NA	NA	NA
EVM0003460.1				RNA-DNA hybrid ribonuclease activity(GO:0004523)| nucleic acid binding(GO:0003676)	NA	NA	NA	hypothetical protein PRUPE_8G078100 [Prunus persica]	Uncharacterized protein OS=Prunus persica OX=3760 GN=PRUPE_8G078100 PE=4 SV=1	NA	NA	NA	NA
EVM0003461.1	Protein OPAQUE1 OS=Zea mays OX=4577 GN=O1 PE=1 SV=1	protein phosphorylation(GO:0006468)	myosin complex(GO:0016459)	protein binding(GO:0005515)| protein kinase activity(GO:0004672)| ATP binding(GO:0005524)| motor activity(GO:0003774)	K10357	myosin V	NA:NA	myosin-15 [Prunus avium]	GPCR kinase OS=Trema orientalis OX=63057 GN=TorRG33x02_342240 PE=3 SV=1	KOG0160	Myosin class V heavy chain	[Z]	Cytoskeleton
EVM0003467.1		NA	NA	NA	NA	NA	NA			NA	NA	NA	NA
EVM0003469.1	Ycf20-like protein OS=Arabidopsis thaliana OX=3702 GN=At1g65420 PE=2 SV=2	NA	NA	NA	NA	NA	NA	ycf20-like protein isoform X2 [Prunus yedoensis var. nudiflora]	Ycf20-like protein isoform X2 OS=Prunus yedoensis var. nudiflora OX=2094558 GN=Pyn_12794 PE=4 SV=1	NA	NA	NA	NA
EVM0003472.1		NA	NA	NA	NA	NA	NA	hypothetical protein Pyn_05924 [Prunus yedoensis var. nudiflora]	Uncharacterized protein OS=Prunus yedoensis var. nudiflora OX=2094558 GN=Pyn_05924 PE=4 SV=1	NA	NA	NA	NA
EVM0003474.1		NA	NA	NA	K18423	exportin-2 (importin alpha re-exporter)	NA:NA	exportin-2 [Prunus yedoensis var. nudiflora]	Exportin-2 OS=Prunus yedoensis var. nudiflora OX=2094558 GN=Pyn_38229 PE=4 SV=1	NA	NA	NA	NA
EVM0003478.1	Bifunctional dihydrofolate reductase-thymidylate synthase OS=Glycine max OX=3847 PE=1 SV=1	tetrahydrofolate biosynthetic process(GO:0046654)| oxidation-reduction process(GO:0055114)		catalytic activity(GO:0003824)| dihydrofolate reductase activity(GO:0004146)	NA	NA	NA	hypothetical protein PRUPE_8G092500 [Prunus persica]	Bifunctional dihydrofolate reductase-thymidylate synthase OS=Prunus persica OX=3760 GN=PRUPE_8G092500 PE=3 SV=1	KOG0622	Ornithine decarboxylase	[E]	Amino acid transport and metabolism
EVM0003485.1		NA	NA	NA	NA	NA	NA	hypothetical protein Pyn_34815 [Prunus yedoensis var. nudiflora]	Uncharacterized protein OS=Prunus yedoensis var. nudiflora OX=2094558 GN=Pyn_34815 PE=4 SV=1	NA	NA	NA	NA
EVM0003486.1	Pentatricopeptide repeat-containing protein At2g13600 OS=Arabidopsis thaliana OX=3702 GN=PCMP-E76 PE=3 SV=1	transcription, DNA-templated(GO:0006351)	nucleosome(GO:0000786)	transcription corepressor activity(GO:0003714)| DNA binding(GO:0003677)	NA	NA	NA	protein SCAI [Prunus yedoensis var. nudiflora]	Protein SCAI OS=Prunus yedoensis var. nudiflora OX=2094558 GN=Pyn_34474 PE=4 SV=1	NA	NA	NA	NA
EVM0003488.1		NA	NA	NA	NA	NA	NA	hypothetical protein Pyn_25696 [Prunus yedoensis var. nudiflora]	Uncharacterized protein OS=Prunus yedoensis var. nudiflora OX=2094558 GN=Pyn_25696 PE=4 SV=1	NA	NA	NA	NA
EVM0003492.1		NA	NA	NA	NA	NA	NA	uncharacterized protein Pyn_41135 [Prunus yedoensis var. nudiflora]	Uncharacterized protein OS=Prunus yedoensis var. nudiflora OX=2094558 GN=Pyn_41135 PE=4 SV=1	NA	NA	NA	NA
EVM0003493.1		NA	NA	NA	NA	NA	NA	hypothetical protein PRUPE_4G289500 [Prunus persica]	Uncharacterized protein OS=Prunus persica OX=3760 GN=PRUPE_4G289500 PE=4 SV=1	NA	NA	NA	NA
EVM0003494.1	DNA-directed RNA polymerase subunit beta OS=Vitis vinifera OX=29760 GN=rpoB PE=3 SV=1	transcription, DNA-templated(GO:0006351)		DNA-directed 5'-3' RNA polymerase activity(GO:0003899)| DNA binding(GO:0003677)	K03043	DNA-directed RNA polymerase subunit beta	ko00230:Purine metabolism|ko00240:Pyrimidine metabolism|ko03020:RNA polymerase	RNA polymerase beta subunit (chloroplast) [Prunus maximowiczii]	DNA-directed RNA polymerase subunit beta OS=Prunus conradinae OX=456515 GN=rpoB PE=3 SV=1	KOG0214	RNA polymerase II, second largest subunit	[K]	Transcription
EVM0003509.1	Ubiquitin carboxyl-terminal hydrolase 9 OS=Arabidopsis thaliana OX=3702 GN=UBP9 PE=2 SV=1	protein deubiquitination(GO:0016579)		thiol-dependent ubiquitin-specific protease activity(GO:0004843)| thiol-dependent ubiquitinyl hydrolase activity(GO:0036459)	NA	NA	NA	Ubiquitin carboxyl-terminal hydrolase 10 [Morus notabilis]	Ubiquitin carboxyl-terminal hydrolase 10 OS=Morus notabilis OX=981085 GN=L484_015370 PE=3 SV=1	KOG1870	Ubiquitin C-terminal hydrolase	[O]	Posttranslational modification, protein turnover, chaperones
EVM0003517.1		NA	NA	NA	NA	NA	NA	hypothetical protein Pyn_34756 [Prunus yedoensis var. nudiflora]	Uncharacterized protein OS=Prunus yedoensis var. nudiflora OX=2094558 GN=Pyn_34756 PE=4 SV=1	NA	NA	NA	NA
EVM0003520.1		NA	NA	NA	NA	NA	NA	uncharacterized protein LOC109950407 [Prunus persica]	Putative RNA-directed DNA polymerase OS=Rosa chinensis OX=74649 GN=RchiOBHm_Chr3g0475621 PE=4 SV=1	KOG0017	FOG: Transposon-encoded proteins with TYA, reverse transcriptase, integrase domains in various combinations	[R]	General function prediction only
EVM0003526.1				transferase activity, transferring acyl groups other than amino-acyl groups(GO:0016747)	NA	NA	NA	hypothetical protein PRUPE_7G054600 [Prunus persica]	Uncharacterized protein OS=Prunus persica OX=3760 GN=PRUPE_7G054600 PE=4 SV=1	NA	NA	NA	NA
EVM0003536.1	Protein TPLATE OS=Arabidopsis thaliana OX=3702 GN=TPLATE PE=1 SV=1	NA	NA	NA	NA	NA	NA	protein TPLATE [Prunus persica]	Uncharacterized protein OS=Prunus persica OX=3760 GN=PRUPE_5G183000 PE=4 SV=1	NA	NA	NA	NA
EVM0003540.1	Protein DA1-related 1 OS=Arabidopsis thaliana OX=3702 GN=DAR1 PE=1 SV=3	NA	NA	NA	NA	NA	NA	protein DA1-like, partial [Prunus avium]	Uncharacterized protein OS=Prunus persica OX=3760 GN=PRUPE_8G205400 PE=4 SV=1	KOG1703	Adaptor protein Enigma and related PDZ-LIM proteins	[Z]	Cytoskeleton
EVM0003544.1		NA	NA	NA	NA	NA	NA	uncharacterized protein LOC18770956 [Prunus persica]	Uncharacterized protein OS=Prunus persica OX=3760 GN=PRUPE_ppa018985mg PE=4 SV=1	NA	NA	NA	NA
EVM0003549.1		NA	NA	NA	NA	NA	NA	hypothetical protein PRUPE_1G509200 [Prunus persica]	Uncharacterized protein OS=Prunus persica OX=3760 GN=PRUPE_1G509200 PE=4 SV=1	NA	NA	NA	NA
EVM0003556.1	(3S,6E)-nerolidol synthase 2, chloroplastic/mitochondrial OS=Fragaria ananassa OX=3747 PE=1 SV=1			magnesium ion binding(GO:0000287)| terpene synthase activity(GO:0010333)| lyase activity(GO:0016829)	K15086	(3S)-linalool synthase	ko00902:Monoterpenoid biosynthesis	terpene synthase [Prunus cerasoides var. campanulata]	Terpene synthase OS=Prunus cerasoides var. campanulata OX=136465 GN=TPS9 PE=3 SV=1	NA	NA	NA	NA
EVM0003560.1		proteolysis(GO:0006508)		cysteine-type peptidase activity(GO:0008234)	NA	NA	NA	uncharacterized protein Pyn_32027 [Prunus yedoensis var. nudiflora]	Uncharacterized protein OS=Prunus yedoensis var. nudiflora OX=2094558 GN=Pyn_32027 PE=4 SV=1	NA	NA	NA	NA
EVM0003561.1		NA	NA	NA	NA	NA	NA			NA	NA	NA	NA
EVM0003571.1		NA	NA	NA	NA	NA	NA		Uncharacterized protein (Fragment) OS=Prunus persica OX=3760 GN=PRUPE_ppa015378mg PE=4 SV=1	NA	NA	NA	NA
EVM0003573.1		NA	NA	NA	NA	NA	NA	LRR receptor-like serine/threonine-protein kinase FLS2 [Prunus avium]	Uncharacterized protein (Fragment) OS=Prunus persica OX=3760 GN=PRUPE_ppa018392mg PE=4 SV=1	NA	NA	NA	NA
EVM0003575.1		protein transport(GO:0015031)| cellular protein modification process(GO:0006464)			NA	NA	NA	protein ELC [Prunus yedoensis var. nudiflora]	Protein ELC OS=Prunus yedoensis var. nudiflora OX=2094558 GN=Pyn_01376 PE=4 SV=1	NA	NA	NA	NA
EVM0003581.1	Putative AC transposase OS=Zea mays OX=4577 PE=2 SV=2			protein dimerization activity(GO:0046983)	NA	NA	NA	hypothetical protein PRUPE_5G026900 [Prunus persica]	Uncharacterized protein OS=Prunus persica OX=3760 GN=PRUPE_5G026900 PE=4 SV=1	KOG1121	Tam3-transposase (Ac family)	[L]	Replication, recombination and repair
EVM0003584.1		NA	NA	NA	NA	NA	NA	hypothetical protein PRUPE_6G046000 [Prunus persica]	Uncharacterized protein OS=Prunus persica OX=3760 GN=PRUPE_6G046000 PE=4 SV=1	NA	NA	NA	NA
EVM0003586.1		NA	NA	NA	NA	NA	NA	hypothetical protein Pyn_17338 [Prunus yedoensis var. nudiflora]	Uncharacterized protein OS=Prunus yedoensis var. nudiflora OX=2094558 GN=Pyn_17338 PE=4 SV=1	NA	NA	NA	NA
EVM0003614.1		NA	NA	NA	NA	NA	NA			NA	NA	NA	NA
EVM0003616.1	Cytochrome b559 subunit alpha OS=Acorus calamus OX=4465 GN=psbE PE=3 SV=1	photosynthesis(GO:0015979)			K02707	photosystem II cytochrome b559 subunit alpha	ko00195:Photosynthesis	photosystem II cytochrome b559 alpha subunit (chloroplast) [Schefflera delavayi]	Cytochrome b559 subunit alpha OS=Camellia sinensis var. assamica OX=261999 GN=psbE PE=3 SV=1	NA	NA	NA	NA
EVM0003631.1		NA	NA	NA	NA	NA	NA	topless-related protein 3 isoform X1 [Prunus yedoensis var. nudiflora]	Topless-related protein 3 isoform X1 OS=Prunus yedoensis var. nudiflora OX=2094558 GN=Pyn_12214 PE=4 SV=1	NA	NA	NA	NA
EVM0003632.1	Kinesin-like protein KIN-6 OS=Arabidopsis thaliana OX=3702 GN=KIN6 PE=3 SV=2	microtubule-based movement(GO:0007018)		microtubule binding(GO:0008017)| microtubule motor activity(GO:0003777)| ATP binding(GO:0005524)	K10401	kinesin family member 18/19	NA:NA	kinesin-like protein KIN-6 isoform X4 [Prunus persica]	Kinesin-like protein OS=Prunus persica OX=3760 GN=PRUPE_8G272100 PE=3 SV=1	KOG0242	Kinesin-like protein	[Z]	Cytoskeleton
EVM0003634.1		NA	NA	NA	NA	NA	NA	zinc finger MYM-type protein 1-like, partial [Prunus avium]	Uncharacterized protein OS=Citrus clementina OX=85681 GN=CICLE_v10013598mg PE=4 SV=1	NA	NA	NA	NA
EVM0003635.1	26S proteasome non-ATPase regulatory subunit 4 homolog OS=Oryza sativa subsp. japonica OX=39947 GN=RPN10 PE=1 SV=1	NA	NA	NA	K03029	26S proteasome regulatory subunit N10	ko03050:Proteasome|ko05169:Epstein-Barr virus infection	26S proteasome non-ATPase regulatory subunit 4 homolog [Prunus persica]	Uncharacterized protein OS=Prunus persica OX=3760 GN=PRUPE_ppa005827mg PE=4 SV=1	KOG2884	26S proteasome regulatory complex, subunit RPN10/PSMD4	[O]	Posttranslational modification, protein turnover, chaperones
EVM0003644.1		NA	NA	NA	NA	NA	NA	histone chaperone ASF1-like [Prunus avium]	Uncharacterized protein (Fragment) OS=Prunus persica OX=3760 GN=PRUPE_ppa026541m1g PE=4 SV=1	NA	NA	NA	NA
EVM0003645.1		NA	NA	NA	NA	NA	NA	hypothetical protein PRUPE_6G294500 [Prunus persica]	Uncharacterized protein OS=Prunus persica OX=3760 GN=PRUPE_6G294500 PE=4 SV=1	NA	NA	NA	NA
EVM0003656.1		NA	NA	NA	NA	NA	NA	hypothetical protein Pyn_32794 [Prunus yedoensis var. nudiflora]	Uncharacterized protein OS=Prunus yedoensis var. nudiflora OX=2094558 GN=Pyn_32794 PE=4 SV=1	NA	NA	NA	NA
EVM0003660.1		NA	NA	NA	NA	NA	NA	hypothetical protein PRUPE_5G218300 [Prunus persica]	Uncharacterized protein OS=Prunus persica OX=3760 GN=PRUPE_5G218300 PE=4 SV=1	NA	NA	NA	NA
EVM0003674.1		NA	NA	NA	NA	NA	NA	hypothetical protein PRUPE_3G137900 [Prunus persica]	Uncharacterized protein OS=Prunus persica OX=3760 GN=PRUPE_3G137900 PE=4 SV=1	NA	NA	NA	NA
EVM0003679.1	RING-H2 finger protein ATL14 OS=Arabidopsis thaliana OX=3702 GN=ATL14 PE=2 SV=1	NA	NA	NA	NA	NA	NA	hypothetical protein Pyn_33436 [Prunus yedoensis var. nudiflora]	Uncharacterized protein OS=Prunus yedoensis var. nudiflora OX=2094558 GN=Pyn_33436 PE=4 SV=1	KOG0800	FOG: Predicted E3 ubiquitin ligase	[O]	Posttranslational modification, protein turnover, chaperones
EVM0003681.1				nucleic acid binding(GO:0003676)| RNA-DNA hybrid ribonuclease activity(GO:0004523)	NA	NA	NA	hypothetical protein PRUPE_7G049300 [Prunus persica]	Uncharacterized protein OS=Prunus persica OX=3760 GN=PRUPE_7G049300 PE=4 SV=1	NA	NA	NA	NA
EVM0003687.1		NA	NA	NA	NA	NA	NA	hypothetical protein VITISV_042149 [Vitis vinifera]	Uncharacterized protein OS=Vitis vinifera OX=29760 GN=VITISV_042149 PE=4 SV=1	NA	NA	NA	NA
EVM0003688.1	RNA-dependent RNA polymerase 1 OS=Arabidopsis thaliana OX=3702 GN=RDR1 PE=2 SV=1	oxidation-reduction process(GO:0055114)| phosphorelay signal transduction system(GO:0000160)| cellular amino acid biosynthetic process(GO:0008652)		NAD binding(GO:0051287)| oxidoreductase activity, acting on the aldehyde or oxo group of donors, NAD or NADP as acceptor(GO:0016620)| protein dimerization activity(GO:0046983)| RNA-directed 5'-3' RNA polymerase activity(GO:0003968)	K11699	RNA-dependent RNA polymerase	NA:NA	probable RNA-dependent RNA polymerase 1 [Prunus avium]	RNA-dependent RNA polymerase OS=Prunus persica OX=3760 GN=PRUPE_1G334500 PE=3 SV=1	KOG0988	RNA-directed RNA polymerase QDE-1 required for posttranscriptional gene silencing and RNA interference	[A]	RNA processing and modification
EVM0003690.1		NA	NA	NA	NA	NA	NA	hypothetical protein PRUPE_6G266200 [Prunus persica]	Uncharacterized protein OS=Prunus persica OX=3760 GN=PRUPE_1G181700 PE=4 SV=1	NA	NA	NA	NA
EVM0003694.1		NA	NA	NA	NA	NA	NA			NA	NA	NA	NA
EVM0003698.1	21 kDa protein OS=Daucus carota OX=4039 PE=2 SV=1			enzyme inhibitor activity(GO:0004857)	NA	NA	NA	21 kDa protein-like [Prunus avium]	Uncharacterized protein OS=Prunus persica OX=3760 GN=PRUPE_5G076800 PE=4 SV=1	NA	NA	NA	NA
EVM0003712.1	Cleavage and polyadenylation specificity factor subunit 3-I OS=Arabidopsis thaliana OX=3702 GN=CPSF73-I PE=1 SV=1			catalytic activity(GO:0003824)	K01115	phospholipase D1/2	ko00564:Glycerophospholipid metabolism|ko00565:Ether lipid metabolism|ko04014:Ras signaling pathway|ko04024:cAMP signaling pathway|ko04071:Sphingolipid signaling pathway|ko04072:Phospholipase D signaling pathway|ko04144:Endocytosis|ko04666:Fc gamma R-mediated phagocytosis|ko04724:Glutamatergic synapse|ko04912:GnRH signaling pathway|ko05231:Choline metabolism in cancer	phospholipase D delta-like [Prunus avium]	Phospholipase D OS=Prunus persica OX=3760 GN=PRUPE_1G574700 PE=3 SV=1	KOG1137	mRNA cleavage and polyadenylation factor II complex, BRR5 (CPSF subunit)	[A]	RNA processing and modification
EVM0003715.1		NA	NA	NA	NA	NA	NA	PREDICTED: uncharacterized protein LOC107881144 [Prunus mume]		NA	NA	NA	NA
EVM0003719.1		NA	NA	NA	NA	NA	NA	hypothetical protein PRUPE_2G055400 [Prunus persica]	Uncharacterized protein OS=Prunus persica OX=3760 GN=PRUPE_2G055400 PE=4 SV=1	NA	NA	NA	NA
EVM0003726.1		NA	NA	NA	NA	NA	NA	PREDICTED: uncharacterized protein LOC103319442 [Prunus mume]	Uncharacterized protein OS=Prunus persica OX=3760 GN=PRUPE_ppa022389mg PE=4 SV=1	NA	NA	NA	NA
EVM0003747.1		NA	NA	NA	NA	NA	NA	hypothetical protein PRUPE_7G135100 [Prunus persica]	Uncharacterized protein OS=Prunus persica OX=3760 GN=PRUPE_7G135100 PE=4 SV=1	NA	NA	NA	NA
EVM0003748.1	1,2-dihydroxy-3-keto-5-methylthiopentene dioxygenase 2 OS=Vitis vinifera OX=29760 GN=VIT_05s0020g04080 PE=3 SV=1	regulation of transcription, DNA-templated(GO:0006355)| oxidation-reduction process(GO:0055114)	nucleus(GO:0005634)	DNA-binding transcription factor activity(GO:0003700)| sequence-specific DNA binding(GO:0043565)| acireductone dioxygenase [iron(II)-requiring] activity(GO:0010309)	K08967	1,2-dihydroxy-3-keto-5-methylthiopentene dioxygenase	ko00270:Cysteine and methionine metabolism	1 2-dihydroxy-3-keto-5-methylthiopentene dioxygenase 2 [Prunus yedoensis var. nudiflora]	1,2-dihydroxy-3-keto-5-methylthiopentene dioxygenase OS=Prunus yedoensis var. nudiflora OX=2094558 GN=Pyn_06579 PE=3 SV=1	KOG2107	Uncharacterized conserved protein, contains double-stranded beta-helix domain	[S]	Function unknown
EVM0003750.1		NA	NA	NA	NA	NA	NA	NDR1/HIN1-like protein 10 [Prunus yedoensis var. nudiflora]	NDR1/HIN1-like protein 10 OS=Prunus yedoensis var. nudiflora OX=2094558 GN=Pyn_10585 PE=4 SV=1	NA	NA	NA	NA
EVM0003755.1		NA	NA	NA	NA	NA	NA	hypothetical protein PRUPE_2G225700 [Prunus persica]	Uncharacterized protein OS=Prunus persica OX=3760 GN=PRUPE_2G225700 PE=4 SV=1	NA	NA	NA	NA
EVM0003757.1		NA	NA	NA	NA	NA	NA	Chaperone protein like [Actinidia chinensis var. chinensis]	Chaperone protein like OS=Actinidia chinensis var. chinensis OX=1590841 GN=CEY00_Acc33535 PE=4 SV=1	NA	NA	NA	NA
EVM0003784.1	Retrovirus-related Pol polyprotein from transposon TNT 1-94 OS=Nicotiana tabacum OX=4097 PE=2 SV=1	NA	NA	NA	NA	NA	NA	PREDICTED: uncharacterized protein LOC103455257 [Malus domestica]	Uncharacterized protein OS=Fagus sylvatica OX=28930 GN=FSB_LOCUS58146 PE=4 SV=1	KOG0017	FOG: Transposon-encoded proteins with TYA, reverse transcriptase, integrase domains in various combinations	[R]	General function prediction only
EVM0003787.1	40S ribosomal protein S20-1 OS=Arabidopsis thaliana OX=3702 GN=RPS20A PE=2 SV=2	NA	NA	NA	K02969	small subunit ribosomal protein S20e	ko03010:Ribosome	hypothetical protein PRUPE_4G264500 [Prunus persica]	Uncharacterized protein (Fragment) OS=Prunus persica OX=3760 GN=PRUPE_ppa025437mg PE=4 SV=1	KOG0900	40S ribosomal protein S20	[J]	Translation, ribosomal structure and biogenesis
EVM0003788.1		NA	NA	NA	NA	NA	NA	eukaryotic translation initiation factor 5B-like, partial [Prunus avium]	Uncharacterized protein OS=Prunus persica OX=3760 GN=PRUPE_5G003500 PE=4 SV=1	NA	NA	NA	NA
EVM0003789.1	TSL-kinase interacting protein 1 OS=Arabidopsis thaliana OX=3702 GN=TKI1 PE=1 SV=2	tRNA modification(GO:0006400)| glycolytic process(GO:0006096)		tRNA (guanine-N7-)-methyltransferase activity(GO:0008176)| phosphoglycerate kinase activity(GO:0004618)	NA	NA	NA	TSL-kinase interacting protein 1-like [Prunus avium]	Phosphoglycerate kinase OS=Quercus suber OX=58331 GN=CFP56_25460 PE=3 SV=1	KOG4468	Polycomb-group transcriptional regulator	[K]	Transcription
EVM0003790.1		NA	NA	NA	NA	NA	NA	PREDICTED: putative disease resistance protein RGA1 [Prunus mume]	Uncharacterized protein OS=Prunus persica OX=3760 GN=PRUPE_2G011400 PE=3 SV=1	NA	NA	NA	NA
EVM0003793.1	Linoleate 13S-lipoxygenase 2-1, chloroplastic OS=Solanum tuberosum OX=4113 GN=LOX2.1 PE=1 SV=1			protein binding(GO:0005515)	K00454	lipoxygenase	ko00591:Linoleic acid metabolism|ko00592:alpha-Linolenic acid metabolism	linoleate 13S-lipoxygenase 2-1, chloroplastic [Prunus persica]	Lipoxygenase OS=Prunus persica OX=3760 GN=PRUPE_ppa001316mg PE=3 SV=1	NA	NA	NA	NA
EVM0003796.1		NA	NA	NA	NA	NA	NA	DNA repair protein XRCC3 homolog [Prunus persica]	Uncharacterized protein OS=Lactuca sativa OX=4236 GN=LSAT_4X25260 PE=4 SV=1	NA	NA	NA	NA
EVM0003797.1	Probable LRR receptor-like serine/threonine-protein kinase At3g47570 OS=Arabidopsis thaliana OX=3702 GN=At3g47570 PE=2 SV=1	protein phosphorylation(GO:0006468)		protein kinase activity(GO:0004672)| protein binding(GO:0005515)	K13420	LRR receptor-like serine/threonine-protein kinase FLS2	ko04626:Plant-pathogen interaction	probable LRR receptor-like serine/threonine-protein kinase At3g47570 [Prunus avium]	Uncharacterized protein (Fragment) OS=Prunus persica OX=3760 GN=PRUPE_ppa018076mg PE=4 SV=1	NA	NA	NA	NA
EVM0003803.1		NA	NA	NA	NA	NA	NA	uncharacterized protein Pyn_12667 [Prunus yedoensis var. nudiflora]	Uncharacterized protein OS=Prunus yedoensis var. nudiflora OX=2094558 GN=Pyn_12667 PE=4 SV=1	NA	NA	NA	NA
EVM0003804.1	Putative phospholipid-transporting ATPase 9 OS=Arabidopsis thaliana OX=3702 GN=ALA9 PE=3 SV=1	RNA processing(GO:0006396)| mRNA processing(GO:0006397)		RNA binding(GO:0003723)	K01530	phospholipid-translocating ATPase	NA:NA	putative phospholipid-transporting ATPase 9 [Prunus avium]	Phospholipid-transporting ATPase OS=Prunus persica OX=3760 GN=PRUPE_5G214200 PE=3 SV=1	KOG0206	P-type ATPase	[R]	General function prediction only
EVM0003806.1	Nuclear pore complex protein NUP155 OS=Arabidopsis thaliana OX=3702 GN=NUP155 PE=1 SV=1	NA	NA	NA	K14312	nuclear pore complex protein Nup155	ko03013:RNA transport	nuclear pore complex protein NUP155 [Prunus avium]	Uncharacterized protein OS=Prunus persica OX=3760 GN=PRUPE_1G333300 PE=4 SV=1	KOG1900	Nuclear pore complex, Nup155 component (D Nup154, sc Nup157/Nup170)	[U]	Intracellular trafficking, secretion, and vesicular transport
EVM0003810.1		NA	NA	NA	NA	NA	NA	PREDICTED: uncharacterized protein LOC103452528 [Malus domestica]	Uncharacterized protein OS=Prunus persica OX=3760 GN=PRUPE_ppb017878mg PE=4 SV=1	NA	NA	NA	NA
EVM0003813.1	Pheophytinase, chloroplastic OS=Arabidopsis thaliana OX=3702 GN=PPH PE=1 SV=1	protein phosphorylation(GO:0006468)		protein kinase activity(GO:0004672)| ATP binding(GO:0005524)	NA	NA	NA	hypothetical protein GOBAR_DD30761 [Gossypium barbadense]	Uncharacterized protein OS=Gossypium barbadense OX=3634 GN=GOBAR_DD30761 PE=4 SV=1	KOG1454	Predicted hydrolase/acyltransferase (alpha/beta hydrolase superfamily)	[R]	General function prediction only
EVM0003814.1		NA	NA	NA	NA	NA	NA	uncharacterized protein LOC109950617 [Prunus persica]	Uncharacterized protein OS=Prunus yedoensis var. nudiflora OX=2094558 GN=Pyn_14851 PE=4 SV=1	NA	NA	NA	NA
EVM0003815.1		NA	NA	NA	NA	NA	NA	uncharacterized protein LOC18789969 isoform X1 [Prunus persica]	Uncharacterized protein OS=Prunus persica OX=3760 GN=PRUPE_1G161100 PE=4 SV=1	NA	NA	NA	NA
EVM0003815.2		NA	NA	NA	NA	NA	NA	uncharacterized protein LOC18789969 isoform X1 [Prunus persica]	Uncharacterized protein OS=Prunus persica OX=3760 GN=PRUPE_1G161100 PE=4 SV=1	NA	NA	NA	NA
EVM0003818.1		NA	NA	NA	NA	NA	NA	uncharacterized protein LOC110752859 [Prunus avium]	Uncharacterized protein OS=Prunus persica OX=3760 GN=PRUPE_ppa007833mg PE=4 SV=1	NA	NA	NA	NA
EVM0003820.1	Protein NRT1/ PTR FAMILY 2.8 OS=Arabidopsis thaliana OX=3702 GN=NPF2.8 PE=2 SV=2	transmembrane transport(GO:0055085)	membrane(GO:0016020)	transmembrane transporter activity(GO:0022857)	NA	NA	NA	hypothetical protein Pyn_31934 [Prunus yedoensis var. nudiflora]	Uncharacterized protein OS=Prunus yedoensis var. nudiflora OX=2094558 GN=Pyn_31934 PE=4 SV=1	KOG1237	H+/oligopeptide symporter	[E]	Amino acid transport and metabolism
EVM0003824.1	Licodione synthase OS=Glycyrrhiza echinata OX=46348 GN=CYP93B1 PE=1 SV=2	oxidation-reduction process(GO:0055114)		iron ion binding(GO:0005506)| oxidoreductase activity, acting on paired donors, with incorporation or reduction of molecular oxygen(GO:0016705)| heme binding(GO:0020037)	NA	NA	NA	licodione synthase-like [Prunus yedoensis var. nudiflora]	Licodione synthase-like OS=Prunus yedoensis var. nudiflora OX=2094558 GN=Pyn_38665 PE=4 SV=1	KOG0156	Cytochrome P450 CYP2 subfamily	[Q]	Secondary metabolites biosynthesis, transport and catabolism
EVM0003825.1		NA	NA	NA	NA	NA	NA	hypothetical protein Pyn_17370 [Prunus yedoensis var. nudiflora]	Uncharacterized protein OS=Prunus yedoensis var. nudiflora OX=2094558 GN=Pyn_17370 PE=4 SV=1	NA	NA	NA	NA
EVM0003830.1	DExH-box ATP-dependent RNA helicase DExH12 OS=Arabidopsis thaliana OX=3702 GN=BRR2A PE=1 SV=1	NA	NA	NA	K12854	pre-mRNA-splicing helicase BRR2	ko03040:Spliceosome	DExH-box ATP-dependent RNA helicase DExH12-like [Prunus yedoensis var. nudiflora]	DExH-box ATP-dependent RNA helicase DExH12-like OS=Prunus yedoensis var. nudiflora OX=2094558 GN=Pyn_32013 PE=4 SV=1	KOG0951	RNA helicase BRR2, DEAD-box superfamily	[A]	RNA processing and modification
EVM0003831.1	MDIS1-interacting receptor like kinase 2 OS=Arabidopsis thaliana OX=3702 GN=MIK2 PE=1 SV=3	protein phosphorylation(GO:0006468)		protein kinase activity(GO:0004672)| protein binding(GO:0005515)	NA	NA	NA	MDIS1-interacting receptor like kinase 2 [Prunus persica]	Uncharacterized protein OS=Prunus persica OX=3760 GN=PRUPE_8G217000 PE=4 SV=1	NA	NA	NA	NA
EVM0003837.1	Protein STRICTOSIDINE SYNTHASE-LIKE 12 OS=Arabidopsis thaliana OX=3702 GN=SSL12 PE=2 SV=2	biosynthetic process(GO:0009058)		strictosidine synthase activity(GO:0016844)	K01757	strictosidine synthase	ko00901:Indole alkaloid biosynthesis	hypothetical protein PRUPE_5G212400 [Prunus persica]	protein STRICTOSIDINE SYNTHASE-LIKE 12-like OS=Cicer arietinum OX=3827 GN=LOC101489344 PE=4 SV=1	KOG1520	Predicted alkaloid synthase/Surface mucin Hemomucin	[R]	General function prediction only
EVM0003850.1	Cytochrome P450 81F3 OS=Arabidopsis thaliana OX=3702 GN=CYP81F3 PE=2 SV=1	oxidation-reduction process(GO:0055114)		heme binding(GO:0020037)| oxidoreductase activity, acting on paired donors, with incorporation or reduction of molecular oxygen(GO:0016705)| iron ion binding(GO:0005506)	NA	NA	NA	PREDICTED: cytochrome P450 81E8-like [Malus domestica]	Uncharacterized protein (Fragment) OS=Prunus persica OX=3760 GN=PRUPE_ppa016513mg PE=3 SV=1	KOG0156	Cytochrome P450 CYP2 subfamily	[Q]	Secondary metabolites biosynthesis, transport and catabolism
EVM0003851.1	DExH-box ATP-dependent RNA helicase DExH14 OS=Arabidopsis thaliana OX=3702 GN=BRR2C PE=2 SV=1	NA	NA	NA	K18663	activating signal cointegrator complex subunit 3	NA:NA	hypothetical protein PRUPE_3G033700 [Prunus persica]	Uncharacterized protein OS=Prunus persica OX=3760 GN=PRUPE_3G033700 PE=4 SV=1	KOG0952	DNA/RNA helicase MER3/SLH1, DEAD-box superfamily	[A]	RNA processing and modification
EVM0003867.1		NA	NA	NA	NA	NA	NA	PREDICTED: disease resistance protein RPM1-like [Prunus mume]	Uncharacterized protein (Fragment) OS=Prunus persica OX=3760 GN=PRUPE_ppa021560mg PE=4 SV=1	NA	NA	NA	NA
EVM0003870.1		NA	NA	NA	NA	NA	NA	zinc finger CCCH domain-containing protein 48-like [Prunus yedoensis var. nudiflora]	Zinc finger CCCH domain-containing protein 48-like OS=Prunus yedoensis var. nudiflora OX=2094558 GN=Pyn_15226 PE=4 SV=1	NA	NA	NA	NA
EVM0003872.1		NA	NA	NA	NA	NA	NA	EGF domain-specific O-linked N-acetylglucosamine transferase [Prunus yedoensis var. nudiflora]	EGF domain-specific O-linked N-acetylglucosamine transferase OS=Prunus yedoensis var. nudiflora OX=2094558 GN=Pyn_09721 PE=4 SV=1	KOG4698	Uncharacterized conserved protein	[S]	Function unknown
EVM0003883.1		NA	NA	NA	NA	NA	NA	hypothetical protein PRUPE_7G040600 [Prunus persica]	Uncharacterized protein OS=Prunus persica OX=3760 GN=PRUPE_7G040600 PE=4 SV=1	NA	NA	NA	NA
EVM0003885.1		NA	NA	NA	NA	NA	NA	hypothetical protein PRUPE_6G073000 [Prunus persica]	Uncharacterized protein OS=Prunus persica OX=3760 GN=PRUPE_6G073000 PE=4 SV=1	NA	NA	NA	NA
EVM0003888.1		NA	NA	NA	NA	NA	NA	hypothetical protein PRUPE_8G099200 [Prunus persica]	Uncharacterized protein OS=Prunus persica OX=3760 GN=PRUPE_8G099200 PE=4 SV=1	NA	NA	NA	NA
EVM0003889.1	Phospholipase D delta OS=Arabidopsis thaliana OX=3702 GN=PLDDELTA PE=1 SV=2			catalytic activity(GO:0003824)| nucleic acid binding(GO:0003676)| nuclease activity(GO:0004518)	K01115	phospholipase D1/2	ko00564:Glycerophospholipid metabolism|ko00565:Ether lipid metabolism|ko04014:Ras signaling pathway|ko04024:cAMP signaling pathway|ko04071:Sphingolipid signaling pathway|ko04072:Phospholipase D signaling pathway|ko04144:Endocytosis|ko04666:Fc gamma R-mediated phagocytosis|ko04724:Glutamatergic synapse|ko04912:GnRH signaling pathway|ko05231:Choline metabolism in cancer	phospholipase D delta [Prunus avium]	Phospholipase D OS=Prunus persica OX=3760 GN=PRUPE_7G175400 PE=3 SV=1	KOG1329	Phospholipase D1	[I]	Lipid transport and metabolism
EVM0003890.1				nucleic acid binding(GO:0003676)| RNA-DNA hybrid ribonuclease activity(GO:0004523)	NA	NA	NA	PREDICTED: uncharacterized protein LOC103330539 [Prunus mume]	Uncharacterized protein (Fragment) OS=Prunus persica OX=3760 GN=PRUPE_ppa018907mg PE=4 SV=1	KOG1075	FOG: Reverse transcriptase	[R]	General function prediction only
EVM0003895.1	Cytochrome c oxidase subunit 1 OS=Glycine max OX=3847 GN=COX1 PE=3 SV=3	aerobic respiration(GO:0009060)| oxidation-reduction process(GO:0055114)	integral component of membrane(GO:0016021)	cytochrome-c oxidase activity(GO:0004129)| heme binding(GO:0020037)	NA	NA	NA	cytochrome c oxidase subunit 1 (mitochondrion) [Prunus virginiana]	Cytochrome c oxidase subunit 1 OS=Prunus virginiana OX=133204 PE=3 SV=1	KOG4769	Cytochrome c oxidase, subunit I	[C]	Energy production and conversion
EVM0003898.1		NA	NA	NA	NA	NA	NA	uncharacterized protein Pyn_11971 [Prunus yedoensis var. nudiflora]	Uncharacterized protein OS=Prunus yedoensis var. nudiflora OX=2094558 GN=Pyn_11971 PE=4 SV=1	NA	NA	NA	NA
EVM0003902.2	SAC3 family protein A OS=Arabidopsis thaliana OX=3702 GN=SAC3A PE=1 SV=1	NA	NA	NA	NA	NA	NA	SAC3 family protein A isoform X1 [Prunus yedoensis var. nudiflora]	SAC3 family protein A isoform X1 OS=Prunus yedoensis var. nudiflora OX=2094558 GN=Pyn_01719 PE=4 SV=1	KOG1861	Leucine permease transcriptional regulator	[K]	Transcription
EVM0003904.1	Probable LRR receptor-like serine/threonine-protein kinase At3g47570 OS=Arabidopsis thaliana OX=3702 GN=At3g47570 PE=2 SV=1	protein phosphorylation(GO:0006468)		protein kinase activity(GO:0004672)| protein binding(GO:0005515)	NA	NA	NA	putative LRR receptor-like serine/threonine-protein kinase [Prunus yedoensis var. nudiflora]	Putative LRR receptor-like serine/threonine-protein kinase OS=Prunus yedoensis var. nudiflora OX=2094558 GN=Pyn_21191 PE=3 SV=1	NA	NA	NA	NA
EVM0003923.1	Putative enzymatic polyprotein OS=Cassava vein mosaic virus OX=38062 GN=ORF 3 PE=3 SV=1	NA	NA	NA	NA	NA	NA	uncharacterized protein LOC106393457 [Brassica napus]	Uncharacterized protein (Fragment) OS=Prunus persica OX=3760 GN=PRUPE_ppa019964mg PE=4 SV=1	KOG0017	FOG: Transposon-encoded proteins with TYA, reverse transcriptase, integrase domains in various combinations	[R]	General function prediction only
EVM0003934.1	Protein STIP1 homolog OS=Dictyostelium discoideum OX=44689 GN=sti1 PE=3 SV=1			protein binding(GO:0005515)	NA	NA	NA	PREDICTED: uncharacterized protein LOC101311782 [Fragaria vesca subsp. vesca]	Uncharacterized protein OS=Prunus persica OX=3760 GN=PRUPE_6G344800 PE=4 SV=1	KOG4197	FOG: PPR repeat	[R]	General function prediction only
EVM0003938.1		NA	NA	NA	K18999	RNA polymerase II C-terminal domain phosphatase-like 3/4	NA:NA	hypothetical protein Pyn_33278 [Prunus yedoensis var. nudiflora]	Uncharacterized protein OS=Prunus yedoensis var. nudiflora OX=2094558 GN=Pyn_33278 PE=4 SV=1	NA	NA	NA	NA
EVM0003943.1	Protein ANTHESIS POMOTING FACTOR 1 OS=Arabidopsis thaliana OX=3702 GN=APRF1 PE=2 SV=1			protein binding(GO:0005515)	K14962	COMPASS component SWD2	ko03015:mRNA surveillance pathway	hypothetical protein PRUPE_7G167800 [Prunus persica]	Uncharacterized protein OS=Prunus persica OX=3760 GN=PRUPE_7G167800 PE=4 SV=1	KOG1446	Histone H3 (Lys4) methyltransferase complex and RNA cleavage factor II complex, subunit SWD2	[O]	Posttranslational modification, protein turnover, chaperones
EVM0003950.1		NA	NA	NA	NA	NA	NA	hypothetical protein PRUPE_8G029700 [Prunus persica]	Uncharacterized protein OS=Prunus persica OX=3760 GN=PRUPE_8G029700 PE=4 SV=1	NA	NA	NA	NA
EVM0003953.1		NA	NA	NA	NA	NA	NA	hypothetical protein PRUPE_4G115000 [Prunus persica]	Uncharacterized protein OS=Prunus persica OX=3760 GN=PRUPE_4G115000 PE=4 SV=1	NA	NA	NA	NA
EVM0003956.1		NA	NA	NA	NA	NA	NA	CLAVATA3/ESR (CLE)-related protein TDIF [Prunus persica]	Uncharacterized protein OS=Prunus persica OX=3760 GN=PRUPE_1G005400 PE=4 SV=1	NA	NA	NA	NA
EVM0003957.1		NA	NA	NA	NA	NA	NA	pentatricopeptide repeat-containing protein [Prunus yedoensis var. nudiflora]	Pentatricopeptide repeat-containing protein OS=Prunus yedoensis var. nudiflora OX=2094558 GN=Pyn_36159 PE=4 SV=1	NA	NA	NA	NA
EVM0003960.1	Kinesin-like protein KIN-6 OS=Oryza sativa subsp. japonica OX=39947 GN=KIN6 PE=2 SV=2	microtubule-based movement(GO:0007018)		microtubule motor activity(GO:0003777)| ATP binding(GO:0005524)| microtubule binding(GO:0008017)	K10401	kinesin family member 18/19	NA:NA	PREDICTED: kinesin-like protein KLP2 isoform X1 [Prunus mume]	Kinesin-like protein OS=Prunus persica OX=3760 GN=PRUPE_8G272100 PE=3 SV=1	KOG0242	Kinesin-like protein	[Z]	Cytoskeleton
EVM0003961.1		NA	NA	NA	NA	NA	NA	hypothetical protein PRUPE_2G138800 [Prunus persica]	Uncharacterized protein OS=Prunus persica OX=3760 GN=PRUPE_2G138800 PE=4 SV=1	NA	NA	NA	NA
EVM0003966.1	Kinesin-like protein KIN-6 OS=Oryza sativa subsp. japonica OX=39947 GN=KIN6 PE=2 SV=2	microtubule-based movement(GO:0007018)		microtubule binding(GO:0008017)| microtubule motor activity(GO:0003777)| ATP binding(GO:0005524)	K10401	kinesin family member 18/19	NA:NA	kinesin-like protein KIN-6 [Prunus avium]	Kinesin-like protein OS=Prunus persica OX=3760 GN=PRUPE_1G363400 PE=3 SV=1	KOG0242	Kinesin-like protein	[Z]	Cytoskeleton
EVM0003970.1		NA	NA	NA	NA	NA	NA	hypothetical protein Pyn_40420 [Prunus yedoensis var. nudiflora]	Uncharacterized protein OS=Prunus yedoensis var. nudiflora OX=2094558 GN=Pyn_40420 PE=4 SV=1	NA	NA	NA	NA
EVM0003976.1		NA	NA	NA	NA	NA	NA	hypothetical protein GlmaxMp66 (mitochondrion) [Glycine max]	Uncharacterized protein OS=Glycine max OX=3847 GN=orf103b PE=4 SV=1	NA	NA	NA	NA
EVM0003978.1		NA	NA	NA	NA	NA	NA	probable protein phosphatase 2C 51 [Prunus persica]	Uncharacterized protein OS=Fagus sylvatica OX=28930 GN=FSB_LOCUS27798 PE=4 SV=1	NA	NA	NA	NA
EVM0003981.1	G-type lectin S-receptor-like serine/threonine-protein kinase At1g61500 OS=Arabidopsis thaliana OX=3702 GN=At1g61500 PE=2 SV=2	NA	NA	NA	NA	NA	NA		Uncharacterized protein (Fragment) OS=Prunus persica OX=3760 GN=PRUPE_ppb017003mg PE=4 SV=1	NA	NA	NA	NA
EVM0003989.1		NA	NA	NA	NA	NA	NA	hypothetical protein PRUPE_3G153700, partial [Prunus persica]	Uncharacterized protein (Fragment) OS=Prunus persica OX=3760 GN=PRUPE_3G153700 PE=4 SV=1	NA	NA	NA	NA
EVM0003991.1	Uncharacterized mitochondrial protein AtMg01010 OS=Arabidopsis thaliana OX=3702 GN=AtMg01010 PE=4 SV=1	NA	NA	NA	K02261	cytochrome c oxidase subunit 2	ko00190:Oxidative phosphorylation|ko04260:Cardiac muscle contraction|ko04932:Non-alcoholic fatty liver disease (NAFLD)|ko05010:Alzheimer's disease|ko05012:Parkinson's disease|ko05016:Huntington's disease	ATPase subunit 1 (mitochondrion) [Senna tora]	ATPase subunit 1 OS=Senna tora OX=362788 GN=atp1 PE=3 SV=1	NA	NA	NA	NA
EVM0003995.1				RNA-DNA hybrid ribonuclease activity(GO:0004523)| nucleic acid binding(GO:0003676)	NA	NA	NA	uncharacterized protein LOC110765645 [Prunus avium]	Uncharacterized protein OS=Prunus persica OX=3760 GN=PRUPE_1G168800 PE=4 SV=1	NA	NA	NA	NA
EVM0003999.1		NA	NA	NA	NA	NA	NA			NA	NA	NA	NA
EVM0004003.1		NA	NA	NA	NA	NA	NA	PREDICTED: uncharacterized protein LOC103956333 [Pyrus x bretschneideri]	Uncharacterized protein (Fragment) OS=Bacillus cereus OX=1396 GN=CEW46_32735 PE=4 SV=1	NA	NA	NA	NA
EVM0004004.1	Protein transport protein Sec61 subunit alpha OS=Dictyostelium discoideum OX=44689 GN=sec61a PE=3 SV=1	protein transport(GO:0015031)| protein retention in ER lumen(GO:0006621)	membrane(GO:0016020)| integral component of membrane(GO:0016021)	ER retention sequence binding(GO:0046923)	K10956	protein transport protein SEC61 subunit alpha	ko03060:Protein export|ko04141:Protein processing in endoplasmic reticulum|ko04145:Phagosome|ko05110:Vibrio cholerae infection	protein transport protein Sec61 subunit alpha-like [Prunus avium]	Protein transport protein Sec61 subunit alpha OS=Prunus yedoensis var. nudiflora OX=2094558 GN=Pyn_19845 PE=3 SV=1	KOG1373	Transport protein Sec61, alpha subunit	[O]	Posttranslational modification, protein turnover, chaperones
EVM0004017.1		NA	NA	NA	NA	NA	NA	hypothetical protein PRUPE_2G068600 [Prunus persica]	Uncharacterized protein OS=Prunus persica OX=3760 GN=PRUPE_2G068600 PE=4 SV=1	NA	NA	NA	NA
EVM0004018.1	Retrovirus-related Pol polyprotein from transposon RE1 OS=Arabidopsis thaliana OX=3702 GN=RE1 PE=2 SV=1	NA	NA	NA	NA	NA	NA	putative RNA-directed DNA polymerase [Rosa chinensis]	Putative RNA-directed DNA polymerase OS=Rosa chinensis OX=74649 GN=RchiOBHm_Chr2g0166521 PE=4 SV=1	KOG0017	FOG: Transposon-encoded proteins with TYA, reverse transcriptase, integrase domains in various combinations	[R]	General function prediction only
EVM0004022.1		NA	NA	NA	NA	NA	NA	PREDICTED: uncharacterized protein LOC107882007 [Prunus mume]	Uncharacterized protein (Fragment) OS=Prunus persica OX=3760 GN=PRUPE_ppa023450mg PE=4 SV=1	NA	NA	NA	NA
EVM0004029.1		NA	NA	NA	NA	NA	NA	receptor homology region, transmembrane domain- and RING domain-containing protein 1 [Prunus persica]	Uncharacterized protein OS=Prunus persica OX=3760 GN=PRUPE_2G096400 PE=4 SV=1	NA	NA	NA	NA
EVM0004049.1		NA	NA	NA	NA	NA	NA	hypothetical protein PRUPE_5G095900 [Prunus persica]	Uncharacterized protein OS=Prunus persica OX=3760 GN=PRUPE_5G095900 PE=4 SV=1	NA	NA	NA	NA
EVM0004060.1		NA	NA	NA	NA	NA	NA	LOW QUALITY PROTEIN: uncharacterized protein LOC110770624 [Prunus avium]	Gag protein OS=Populus trichocarpa OX=3694 PE=2 SV=1	KOG0017	FOG: Transposon-encoded proteins with TYA, reverse transcriptase, integrase domains in various combinations	[R]	General function prediction only
EVM0004069.1		NA	NA	NA	NA	NA	NA			NA	NA	NA	NA
EVM0004070.1	Probable GTP-binding protein OBGM, mitochondrial OS=Arabidopsis thaliana OX=3702 GN=ATOBGM PE=2 SV=1			GTP binding(GO:0005525)	NA	NA	NA	uncharacterized protein LOC110768884 [Prunus avium]	Uncharacterized protein OS=Prunus persica OX=3760 GN=PRUPE_ppa000648mg PE=4 SV=1	KOG1489	Predicted GTP-binding protein (ODN superfamily)	[R]	General function prediction only
EVM0004073.1		NA	NA	NA	NA	NA	NA	hypothetical protein PRUPE_2G011600 [Prunus persica]	Uncharacterized protein OS=Prunus persica OX=3760 GN=PRUPE_2G011600 PE=4 SV=1	NA	NA	NA	NA
EVM0004079.1		NA	NA	NA	NA	NA	NA	hypothetical protein PRUPE_5G065800 [Prunus persica]	Uncharacterized protein OS=Prunus persica OX=3760 GN=PRUPE_5G065800 PE=4 SV=1	NA	NA	NA	NA
EVM0004083.1		NA	NA	NA	NA	NA	NA	uncharacterized protein LOC109949108 [Prunus persica]		NA	NA	NA	NA
EVM0004090.1		NA	NA	NA	NA	NA	NA	hypothetical protein PRUPE_5G045300 [Prunus persica]	Uncharacterized protein OS=Prunus persica OX=3760 GN=PRUPE_5G045300 PE=4 SV=1	NA	NA	NA	NA
EVM0004091.1	GDSL esterase/lipase At4g01130 OS=Arabidopsis thaliana OX=3702 GN=At4g01130 PE=2 SV=1	NA	NA	NA	NA	NA	NA	PREDICTED: GDSL esterase/lipase At4g01130 [Prunus mume]	Uncharacterized protein OS=Prunus persica OX=3760 GN=PRUPE_ppa007486mg PE=3 SV=1	NA	NA	NA	NA
EVM0004093.1		NA	NA	NA	NA	NA	NA	PREDICTED: LOW QUALITY PROTEIN: uncharacterized protein LOC103343662 [Prunus mume]	Uncharacterized protein (Fragment) OS=Prunus persica OX=3760 GN=PRUPE_ppa019766mg PE=4 SV=1	NA	NA	NA	NA
EVM0004094.1		NA	NA	NA	NA	NA	NA	hypothetical protein Pyn_40420 [Prunus yedoensis var. nudiflora]	Uncharacterized protein OS=Prunus yedoensis var. nudiflora OX=2094558 GN=Pyn_05951 PE=4 SV=1	NA	NA	NA	NA
EVM0004109.1	Histone-lysine N-methyltransferase, H3 lysine-9 specific SUVH5 OS=Arabidopsis thaliana OX=3702 GN=SUVH5 PE=1 SV=1			protein binding(GO:0005515)	K11420	euchromatic histone-lysine N-methyltransferase	ko00310:Lysine degradation|ko04211:Longevity regulating pathway	hypothetical protein PRUPE_2G064400 [Prunus persica]	Uncharacterized protein OS=Prunus persica OX=3760 GN=PRUPE_2G064400 PE=4 SV=1	KOG1082	Histone H3 (Lys9) methyltransferase SUV39H1/Clr4, required for transcriptional silencing	[K]	Transcription
EVM0004111.1	Ras-related protein RABF2b OS=Arabidopsis thaliana OX=3702 GN=RABF2B PE=1 SV=1			GTP binding(GO:0005525)| GTPase activity(GO:0003924)	NA	NA	NA	uncharacterized protein LOC110761465 isoform X2 [Prunus avium]	Uncharacterized protein OS=Prunus persica OX=3760 GN=PRUPE_4G107000 PE=4 SV=1	KOG0092	GTPase Rab5/YPT51 and related small G protein superfamily GTPases	[U]	Intracellular trafficking, secretion, and vesicular transport
EVM0004117.1	Transportin MOS14 OS=Arabidopsis thaliana OX=3702 GN=MOS14 PE=1 SV=1	protein phosphorylation(GO:0006468)		protein kinase activity(GO:0004672)| protein serine/threonine kinase activity(GO:0004674)| ATP binding(GO:0005524)	K15436	transportin-3	NA:NA	transportin MOS14 [Prunus yedoensis var. nudiflora]	Transportin MOS14 OS=Prunus yedoensis var. nudiflora OX=2094558 GN=Pyn_31089 PE=4 SV=1	KOG2081	Nuclear transport regulator	[U]	Intracellular trafficking, secretion, and vesicular transport
EVM0004126.1	DEAD-box ATP-dependent RNA helicase 14 OS=Arabidopsis thaliana OX=3702 GN=RH14 PE=1 SV=2	protein phosphorylation(GO:0006468)		nucleic acid binding(GO:0003676)| protein kinase activity(GO:0004672)| methyltransferase activity(GO:0008168)| ATP binding(GO:0005524)	K12823	ATP-dependent RNA helicase DDX5/DBP2	ko03040:Spliceosome|ko05202:Transcriptional misregulation in cancer|ko05205:Proteoglycans in cancer	Shaggy-related protein kinase epsilon [Morus notabilis]	Shaggy-related protein kinase epsilon OS=Morus notabilis OX=981085 GN=L484_020526 PE=4 SV=1	KOG0331	ATP-dependent RNA helicase	[A]	RNA processing and modification
EVM0004131.1		NA	NA	NA	NA	NA	NA	putative aquaporin TIP5-1 [Prunus yedoensis var. nudiflora]	Putative aquaporin TIP5-1 OS=Prunus yedoensis var. nudiflora OX=2094558 GN=Pyn_31260 PE=3 SV=1	NA	NA	NA	NA
EVM0004137.1		NA	NA	NA	NA	NA	NA	hypothetical protein PRUPE_6G079900 [Prunus persica]	Uncharacterized protein OS=Prunus persica OX=3760 GN=PRUPE_6G079900 PE=4 SV=1	NA	NA	NA	NA
EVM0004141.1				protein binding(GO:0005515)	NA	NA	NA	PREDICTED: F-box protein At2g17690-like [Prunus mume]	Uncharacterized protein OS=Prunus persica OX=3760 GN=PRUPE_7G176900 PE=4 SV=1	NA	NA	NA	NA
EVM0004144.1		NA	NA	NA	NA	NA	NA			NA	NA	NA	NA
EVM0004146.1		NA	NA	NA	NA	NA	NA	hypothetical protein PRUPE_7G193300 [Prunus persica]	Uncharacterized protein OS=Prunus persica OX=3760 GN=PRUPE_7G193300 PE=4 SV=1	NA	NA	NA	NA
EVM0004147.1		NA	NA	NA	NA	NA	NA	hypothetical protein PRUPE_5G115500 [Prunus persica]	Uncharacterized protein OS=Prunus persica OX=3760 GN=PRUPE_5G115500 PE=4 SV=1	NA	NA	NA	NA
EVM0004159.1		NA	NA	NA	NA	NA	NA	hypothetical protein PRUPE_8G258900 [Prunus persica]	Uncharacterized protein OS=Prunus persica OX=3760 GN=PRUPE_8G258900 PE=4 SV=1	NA	NA	NA	NA
EVM0004161.1	NAC domain-containing protein 66 OS=Arabidopsis thaliana OX=3702 GN=NAC066 PE=2 SV=1	regulation of transcription, DNA-templated(GO:0006355)		DNA binding(GO:0003677)	NA	NA	NA	hypothetical protein Pyn_30078 [Prunus yedoensis var. nudiflora]	Uncharacterized protein OS=Prunus yedoensis var. nudiflora OX=2094558 GN=Pyn_30078 PE=4 SV=1	NA	NA	NA	NA
EVM0004169.1		NA	NA	NA	NA	NA	NA	uncharacterized protein LOC112197184 [Rosa chinensis]	Uncharacterized protein OS=Prunus persica OX=3760 GN=PRUPE_ppa018567mg PE=4 SV=1	NA	NA	NA	NA
EVM0004173.1	Squamosa promoter-binding-like protein 1 OS=Arabidopsis thaliana OX=3702 GN=SPL1 PE=1 SV=2		nucleus(GO:0005634)	DNA binding(GO:0003677)	NA	NA	NA	squamosa promoter-binding-like protein 12 [Prunus avium]	Uncharacterized protein OS=Prunus persica OX=3760 GN=PRUPE_1G106600 PE=4 SV=1	NA	NA	NA	NA
EVM0004180.1		NA	NA	NA	NA	NA	NA			NA	NA	NA	NA
EVM0004182.1	G-type lectin S-receptor-like serine/threonine-protein kinase LECRK3 OS=Oryza sativa subsp. indica OX=39946 GN=LECRK3 PE=3 SV=2	NA	NA	NA	NA	NA	NA	LOW QUALITY PROTEIN: G-type lectin S-receptor-like serine/threonine-protein kinase LECRK3 [Prunus persica]	Uncharacterized protein OS=Corchorus olitorius OX=93759 GN=COLO4_38441 PE=4 SV=1	NA	NA	NA	NA
EVM0004185.1		NA	NA	NA	NA	NA	NA	hypothetical protein PRUPE_1G087500 [Prunus persica]	Uncharacterized protein OS=Prunus persica OX=3760 GN=PRUPE_1G087500 PE=4 SV=1	NA	NA	NA	NA
EVM0004192.1		NA	NA	NA	NA	NA	NA	uncharacterized protein LOC110748846 [Prunus avium]		NA	NA	NA	NA
EVM0004200.1		NA	NA	NA	NA	NA	NA	uncharacterized protein LOC110757979 [Prunus avium]	Uncharacterized protein OS=Prunus yedoensis var. nudiflora OX=2094558 GN=Pyn_15036 PE=4 SV=1	NA	NA	NA	NA
EVM0004203.1		NA	NA	NA	NA	NA	NA	hypothetical protein PRUPE_1G171400 [Prunus persica]	Uncharacterized protein (Fragment) OS=Prunus persica OX=3760 GN=PRUPE_ppa020373mg PE=4 SV=1	NA	NA	NA	NA
EVM0004254.1		NA	NA	NA	NA	NA	NA	uncharacterized protein LOC110760135 [Prunus avium]	Uncharacterized protein (Fragment) OS=Prunus persica OX=3760 GN=PRUPE_ppa026253mg PE=4 SV=1	NA	NA	NA	NA
EVM0004260.1		NA	NA	NA	NA	NA	NA	hypothetical protein PRUPE_7G088500 [Prunus persica]	Uncharacterized protein OS=Prunus persica OX=3760 GN=PRUPE_7G088500 PE=4 SV=1	NA	NA	NA	NA
EVM0004264.1		NA	NA	NA	NA	NA	NA	hypothetical protein Pyn_03412 [Prunus yedoensis var. nudiflora]	Uncharacterized protein OS=Prunus yedoensis var. nudiflora OX=2094558 GN=Pyn_03412 PE=4 SV=1	NA	NA	NA	NA
EVM0004270.1	Probable folate-biopterin transporter 4 OS=Arabidopsis thaliana OX=3702 GN=At5g54860 PE=2 SV=1	NA	NA	NA	NA	NA	NA	Biopterin transport-related protein BT1 [Corchorus capsularis]	Biopterin transport-related protein BT1 OS=Corchorus capsularis OX=210143 GN=CCACVL1_12848 PE=4 SV=1	NA	NA	NA	NA
EVM0004272.1		NA	NA	NA	NA	NA	NA			NA	NA	NA	NA
EVM0004275.1	O-fucosyltransferase 34 OS=Arabidopsis thaliana OX=3702 GN=OFUT34 PE=2 SV=1	NA	NA	NA	NA	NA	NA	uncharacterized protein At1g04910-like [Prunus avium]	Uncharacterized protein OS=Quercus suber OX=58331 GN=CFP56_38520 PE=4 SV=1	NA	NA	NA	NA
EVM0004300.1		NA	NA	NA	NA	NA	NA	hypothetical protein PRUPE_5G012200 [Prunus persica]	Uncharacterized protein OS=Prunus persica OX=3760 GN=PRUPE_5G012200 PE=4 SV=1	NA	NA	NA	NA
EVM0004308.1		NA	NA	NA	NA	NA	NA	zinc finger BED domain-containing protein RICESLEEPER 1-like [Prunus persica]	Uncharacterized protein OS=Prunus persica OX=3760 GN=PRUPE_ppa017701mg PE=4 SV=1	KOG1121	Tam3-transposase (Ac family)	[L]	Replication, recombination and repair
EVM0004311.1		NA	NA	NA	NA	NA	NA	uncharacterized protein LOC109947301 [Prunus persica]	Uncharacterized protein OS=Fagus sylvatica OX=28930 GN=FSB_LOCUS39116 PE=4 SV=1	NA	NA	NA	NA
EVM0004314.1		NA	NA	NA	NA	NA	NA	hypothetical protein Pyn_15377 [Prunus yedoensis var. nudiflora]	Uncharacterized protein OS=Prunus yedoensis var. nudiflora OX=2094558 GN=Pyn_15377 PE=4 SV=1	NA	NA	NA	NA
EVM0004326.1		NA	NA	NA	NA	NA	NA	uncharacterized protein LOC110757284 [Prunus avium]	Uncharacterized protein OS=Prunus persica OX=3760 GN=PRUPE_7G059000 PE=4 SV=1	NA	NA	NA	NA
EVM0004335.1		NA	NA	NA	NA	NA	NA	Rho guanine nucleotide exchange factor [Parasponia andersonii]	Rho guanine nucleotide exchange factor OS=Parasponia andersonii OX=3476 GN=PanWU01x14_290590 PE=4 SV=1	NA	NA	NA	NA
EVM0004340.1	Amino-acid permease BAT1 OS=Arabidopsis thaliana OX=3702 GN=BAT1 PE=2 SV=2	NA	NA	NA	NA	NA	NA	PREDICTED: amino-acid permease BAT1-like [Prunus mume]	Uncharacterized protein OS=Prunus persica OX=3760 GN=PRUPE_ppa022085mg PE=4 SV=1	KOG1289	Amino acid transporters	[E]	Amino acid transport and metabolism
EVM0004343.1				nucleic acid binding(GO:0003676)| RNA-DNA hybrid ribonuclease activity(GO:0004523)	NA	NA	NA	uncharacterized protein LOC110774005 [Prunus avium]	Uncharacterized protein (Fragment) OS=Prunus persica OX=3760 GN=PRUPE_ppa021915mg PE=4 SV=1	KOG1075	FOG: Reverse transcriptase	[R]	General function prediction only
EVM0004344.1		NA	NA	NA	NA	NA	NA			NA	NA	NA	NA
EVM0004353.1	Transcriptional adapter ADA2a OS=Arabidopsis thaliana OX=3702 GN=ADA2A PE=1 SV=1	NA	NA	NA	K11314	transcriptional adapter 2-alpha	NA:NA	transcriptional adapter ADA2a isoform X1 [Prunus yedoensis var. nudiflora]	Transcriptional adapter OS=Prunus yedoensis var. nudiflora OX=2094558 GN=Pyn_26357 PE=4 SV=1	KOG0457	Histone acetyltransferase complex SAGA/ADA, subunit ADA2	[B]	Chromatin structure and dynamics
EVM0004358.1	Retrovirus-related Pol polyprotein from transposon TNT 1-94 OS=Nicotiana tabacum OX=4097 PE=2 SV=1	DNA integration(GO:0015074)		zinc ion binding(GO:0008270)| nucleic acid binding(GO:0003676)	NA	NA	NA	PREDICTED: uncharacterized protein LOC108174286 [Malus domestica]	Retrovirus-related Pol polyprotein from transposon TNT 1-94 (Fragment) OS=Cajanus cajan OX=3821 GN=KK1_040182 PE=4 SV=1	KOG0017	FOG: Transposon-encoded proteins with TYA, reverse transcriptase, integrase domains in various combinations	[R]	General function prediction only
EVM0004362.1		NA	NA	NA	NA	NA	NA	hypothetical protein PRUPE_6G133900 [Prunus persica]	Uncharacterized protein OS=Prunus persica OX=3760 GN=PRUPE_6G133900 PE=4 SV=1	NA	NA	NA	NA
EVM0004364.1		NA	NA	NA	NA	NA	NA	hypothetical protein PRUPE_6G167200 [Prunus persica]	Uncharacterized protein OS=Prunus persica OX=3760 GN=PRUPE_6G167200 PE=4 SV=1	KOG4585	Predicted transposase	[L]	Replication, recombination and repair
EVM0004373.1	Subtilisin-like protease SBT4.15 OS=Arabidopsis thaliana OX=3702 GN=SBT4.15 PE=3 SV=1	proteolysis(GO:0006508)		serine-type endopeptidase activity(GO:0004252)	NA	NA	NA	uncharacterized protein LOC110753518 [Prunus avium]	Uncharacterized protein OS=Prunus persica OX=3760 GN=PRUPE_7G114200 PE=4 SV=1	NA	NA	NA	NA
EVM0004379.1	Retrovirus-related Pol polyprotein from transposon TNT 1-94 OS=Nicotiana tabacum OX=4097 PE=2 SV=1	NA	NA	NA	NA	NA	NA	hypothetical protein CQW23_08136 [Capsicum baccatum]	Uncharacterized protein OS=Fagus sylvatica OX=28930 GN=FSB_LOCUS53502 PE=4 SV=1	KOG0017	FOG: Transposon-encoded proteins with TYA, reverse transcriptase, integrase domains in various combinations	[R]	General function prediction only
EVM0004391.1	Disease resistance protein ADR2 OS=Arabidopsis thaliana OX=3702 GN=ADR2 PE=2 SV=1	NA	NA	NA	NA	NA	NA	LOW QUALITY PROTEIN: protein SUPPRESSOR OF npr1-1, CONSTITUTIVE 1-like [Prunus avium]	Uncharacterized protein (Fragment) OS=Prunus persica OX=3760 GN=PRUPE_8G118900 PE=4 SV=1	NA	NA	NA	NA
EVM0004393.1		NA	NA	NA	NA	NA	NA	hypothetical protein PRUPE_7G039200 [Prunus persica]	Uncharacterized protein OS=Prunus persica OX=3760 GN=PRUPE_7G039200 PE=4 SV=1	NA	NA	NA	NA
EVM0004395.1		NA	NA	NA	NA	NA	NA	hypothetical protein PRUPE_1G116700 [Prunus persica]	Uncharacterized protein OS=Prunus persica OX=3760 GN=PRUPE_1G116700 PE=4 SV=1	NA	NA	NA	NA
EVM0004400.1		NA	NA	NA	NA	NA	NA	hypothetical protein Pyn_20894 [Prunus yedoensis var. nudiflora]	Uncharacterized protein OS=Prunus yedoensis var. nudiflora OX=2094558 GN=Pyn_20894 PE=4 SV=1	NA	NA	NA	NA
EVM0004402.1		NA	NA	NA	NA	NA	NA	uncharacterized protein LOC112189387 isoform X1 [Rosa chinensis]	Uncharacterized protein OS=Fagus sylvatica OX=28930 GN=FSB_LOCUS45536 PE=4 SV=1	NA	NA	NA	NA
EVM0004406.1		NA	NA	NA	NA	NA	NA	PREDICTED: uncharacterized protein LOC107881315 [Prunus mume]		NA	NA	NA	NA
EVM0004415.1	Putative F-box/LRR-repeat protein At5g54820 OS=Arabidopsis thaliana OX=3702 GN=At5g54820 PE=4 SV=1	NA	NA	NA	NA	NA	NA	hypothetical protein PRUPE_1G404500 [Prunus persica]	Uncharacterized protein OS=Prunus persica OX=3760 GN=PRUPE_1G404500 PE=4 SV=1	NA	NA	NA	NA
EVM0004418.1	Pre-mRNA-splicing factor ATP-dependent RNA helicase DEAH10 OS=Arabidopsis thaliana OX=3702 GN=RID1 PE=1 SV=1			helicase activity(GO:0004386)	K12818	ATP-dependent RNA helicase DHX8/PRP22	ko03040:Spliceosome	pre-mRNA-splicing factor ATP-dependent RNA helicase DEAH10 isoform X1 [Prunus persica]	Uncharacterized protein OS=Fagus sylvatica OX=28930 GN=FSB_LOCUS6366 PE=4 SV=1	KOG0922	DEAH-box RNA helicase	[A]	RNA processing and modification
EVM0004427.1	60S ribosomal protein L39-1 OS=Arabidopsis thaliana OX=3702 GN=RPL39A PE=3 SV=2	translation(GO:0006412)	intracellular(GO:0005622)| ribosome(GO:0005840)	structural constituent of ribosome(GO:0003735)	K02924	large subunit ribosomal protein L39e	ko03010:Ribosome	hypothetical protein LSAT_8X59320 [Lactuca sativa]	Uncharacterized protein OS=Lactuca sativa OX=4236 GN=LSAT_8X59320 PE=4 SV=1	NA	NA	NA	NA
EVM0004428.2	Serine decarboxylase OS=Arabidopsis thaliana OX=3702 GN=SDC PE=1 SV=1	carboxylic acid metabolic process(GO:0019752)		carboxy-lyase activity(GO:0016831)| pyridoxal phosphate binding(GO:0030170)	K01590	histidine decarboxylase	ko00340:Histidine metabolism	serine decarboxylase [Prunus yedoensis var. nudiflora]	Serine decarboxylase OS=Prunus yedoensis var. nudiflora OX=2094558 GN=Pyn_05297 PE=3 SV=1	KOG0629	Glutamate decarboxylase and related proteins	[E]	Amino acid transport and metabolism
EVM0004435.1		NA	NA	NA	NA	NA	NA	hypothetical protein Pyn_21253 [Prunus yedoensis var. nudiflora]	Uncharacterized protein OS=Prunus yedoensis var. nudiflora OX=2094558 GN=Pyn_21253 PE=4 SV=1	NA	NA	NA	NA
EVM0004436.1		NA	NA	NA	NA	NA	NA	hypothetical protein PRUPE_6G188200 [Prunus persica]	Uncharacterized protein OS=Prunus persica OX=3760 GN=PRUPE_6G188200 PE=4 SV=1	NA	NA	NA	NA
EVM0004440.1		NA	NA	NA	NA	NA	NA	hypothetical protein PRUPE_7G045300 [Prunus persica]	Uncharacterized protein OS=Prunus persica OX=3760 GN=PRUPE_7G045300 PE=4 SV=1	NA	NA	NA	NA
EVM0004452.1		NA	NA	NA	NA	NA	NA	hypothetical protein PRUPE_4G278000 [Prunus persica]	Uncharacterized protein OS=Prunus persica OX=3760 GN=PRUPE_4G278000 PE=4 SV=1	NA	NA	NA	NA
EVM0004453.1		NA	NA	NA	NA	NA	NA		Uncharacterized protein OS=Prunus persica OX=3760 GN=PRUPE_ppb010366mg PE=4 SV=1	NA	NA	NA	NA
EVM0004456.1	PHD finger protein ALFIN-LIKE 5 OS=Arabidopsis thaliana OX=3702 GN=AL5 PE=2 SV=1	regulation of transcription, DNA-templated(GO:0006355)		histone binding(GO:0042393)	NA	NA	NA	ankyrin repeat-containing protein At2g01680-like [Prunus avium]	Ankyrin repeat-containing protein OS=Prunus yedoensis var. nudiflora OX=2094558 GN=Pyn_03077 PE=4 SV=1	KOG1632	Uncharacterized PHD Zn-finger protein	[R]	General function prediction only
EVM0004468.1		NA	NA	NA	NA	NA	NA	hypothetical protein PRUPE_1G112300 [Prunus persica]	Uncharacterized protein OS=Prunus persica OX=3760 GN=PRUPE_1G112300 PE=4 SV=1	NA	NA	NA	NA
EVM0004470.1	RING-H2 finger protein ATL3 OS=Arabidopsis thaliana OX=3702 GN=ATL3 PE=2 SV=1	NA	NA	NA	NA	NA	NA	hypothetical protein PRUPE_2G113400 [Prunus persica]	Uncharacterized protein OS=Prunus persica OX=3760 GN=PRUPE_2G113400 PE=4 SV=1	KOG0800	FOG: Predicted E3 ubiquitin ligase	[O]	Posttranslational modification, protein turnover, chaperones
EVM0004481.1		NA	NA	NA	NA	NA	NA			NA	NA	NA	NA
EVM0004485.1		NA	NA	NA	NA	NA	NA	hypothetical protein PRUPE_4G137400 [Prunus persica]	Uncharacterized protein OS=Prunus persica OX=3760 GN=PRUPE_4G137400 PE=4 SV=1	NA	NA	NA	NA
EVM0004488.1		NA	NA	NA	NA	NA	NA	hypothetical protein PRUPE_8G036500 [Prunus persica]	Uncharacterized protein OS=Prunus persica OX=3760 GN=PRUPE_8G036500 PE=4 SV=1	NA	NA	NA	NA
EVM0004495.1		NA	NA	NA	NA	NA	NA	putative major facilitator superfamily domain-containing protein [Medicago truncatula]	Protein NUCLEAR FUSION DEFECTIVE 4 (Fragment) OS=Mucuna pruriens OX=157652 GN=NFD4 PE=4 SV=1	NA	NA	NA	NA
EVM0004496.1	Calcium permeable stress-gated cation channel 1 OS=Arabidopsis thaliana OX=3702 GN=CSC1 PE=2 SV=1	protein phosphorylation(GO:0006468)	membrane(GO:0016020)	protein kinase activity(GO:0004672)	NA	NA	NA	calcium permeable stress-gated cation channel 1 [Prunus yedoensis var. nudiflora]	Calcium permeable stress-gated cation channel 1 OS=Prunus yedoensis var. nudiflora OX=2094558 GN=Pyn_00172 PE=4 SV=1	KOG1134	Uncharacterized conserved protein	[R]	General function prediction only
EVM0004508.1	Zeaxanthin epoxidase, chloroplastic OS=Oncidium hybrid cultivar OX=141207 GN=ZEP PE=2 SV=1			FAD binding(GO:0071949)	K09838	zeaxanthin epoxidase	ko00906:Carotenoid biosynthesis	hypothetical protein VITISV_024453 [Vitis vinifera]	Uncharacterized protein OS=Vitis vinifera OX=29760 GN=VITISV_024453 PE=4 SV=1	KOG2614	Kynurenine 3-monooxygenase and related flavoprotein monooxygenases	[R]	General function prediction only
EVM0004511.1		NA	NA	NA	NA	NA	NA	uncharacterized protein LOC110752729 [Prunus avium]	Uncharacterized protein OS=Fagus sylvatica OX=28930 GN=FSB_LOCUS47934 PE=4 SV=1	KOG0017	FOG: Transposon-encoded proteins with TYA, reverse transcriptase, integrase domains in various combinations	[R]	General function prediction only
EVM0004520.1		NA	NA	NA	NA	NA	NA	hypothetical protein Pyn_07414 [Prunus yedoensis var. nudiflora]	Uncharacterized protein OS=Prunus yedoensis var. nudiflora OX=2094558 GN=Pyn_07414 PE=4 SV=1	NA	NA	NA	NA
EVM0004521.1		NA	NA	NA	NA	NA	NA	hypothetical protein Pyn_37086 [Prunus yedoensis var. nudiflora]	Uncharacterized protein OS=Prunus yedoensis var. nudiflora OX=2094558 GN=Pyn_37086 PE=4 SV=1	NA	NA	NA	NA
EVM0004522.1		NA	NA	NA	K02350	DNA polymerase zeta	ko01524:Platinum drug resistance|ko03460:Fanconi anemia pathway	PREDICTED: DNA polymerase zeta catalytic subunit [Prunus mume]	DNA polymerase OS=Prunus persica OX=3760 GN=PRUPE_6G324000 PE=3 SV=1	NA	NA	NA	NA
EVM0004524.1		NA	NA	NA	NA	NA	NA	hypothetical protein PRUPE_1G192400 [Prunus persica]	Uncharacterized protein OS=Prunus persica OX=3760 GN=PRUPE_1G192400 PE=4 SV=1	NA	NA	NA	NA
EVM0004526.1		NA	NA	NA	NA	NA	NA	hypothetical protein PRUPE_2G125800 [Prunus persica]	Uncharacterized protein OS=Prunus persica OX=3760 GN=PRUPE_2G125800 PE=4 SV=1	NA	NA	NA	NA
EVM0004546.1	Probable sodium/metabolite cotransporter BASS5, chloroplastic OS=Arabidopsis thaliana OX=3702 GN=BASS5 PE=2 SV=1		membrane(GO:0016020)		NA	NA	NA	PREDICTED: probable sodium/metabolite cotransporter BASS5, chloroplastic isoform X1 [Malus domestica]	Putative sodium/metabolite cotransporter BASS6 chloroplastic isoform X1 OS=Prunus yedoensis var. nudiflora OX=2094558 GN=Pyn_07474 PE=4 SV=1	KOG2718	Na+-bile acid cotransporter	[P]	Inorganic ion transport and metabolism
EVM0004547.1	Pyruvate decarboxylase 2 (Fragment) OS=Pisum sativum OX=3888 GN=PDC2 PE=2 SV=1			thiamine pyrophosphate binding(GO:0030976)| magnesium ion binding(GO:0000287)	K01568	pyruvate decarboxylase	ko00010:Glycolysis / Gluconeogenesis	PREDICTED: pyruvate decarboxylase 2 [Pyrus x bretschneideri]	Pyruvate decarboxylase OS=Trifolium pratense OX=57577 GN=L195_g012066 PE=3 SV=1	KOG1184	Thiamine pyrophosphate-requiring enzyme	[H]	Coenzyme transport and metabolism
EVM0004562.1				nucleic acid binding(GO:0003676)| RNA-DNA hybrid ribonuclease activity(GO:0004523)	NA	NA	NA	PREDICTED: uncharacterized protein LOC107881176 [Prunus mume]	Uncharacterized protein (Fragment) OS=Prunus persica OX=3760 GN=PRUPE_ppa018585mg PE=4 SV=1	NA	NA	NA	NA
EVM0004563.1		NA	NA	NA	NA	NA	NA	hypothetical protein PRUPE_1G121200 [Prunus persica]	Uncharacterized protein OS=Prunus persica OX=3760 GN=PRUPE_1G121200 PE=4 SV=1	NA	NA	NA	NA
EVM0004575.1		NA	NA	NA	NA	NA	NA	uncharacterized protein LOC112194270 [Rosa chinensis]	Asp_protease_2 domain-containing protein OS=Cephalotus follicularis OX=3775 GN=CFOL_v3_05748 PE=4 SV=1	NA	NA	NA	NA
EVM0004584.1	Asparagine--tRNA ligase, cytoplasmic 1 OS=Arabidopsis thaliana OX=3702 GN=SYNC1 PE=1 SV=1	tRNA aminoacylation for protein translation(GO:0006418)		ATP binding(GO:0005524)| nucleotide binding(GO:0000166)| aminoacyl-tRNA ligase activity(GO:0004812)	K01893	asparaginyl-tRNA synthetase	ko00970:Aminoacyl-tRNA biosynthesis	asparagine--tRNA ligase, cytoplasmic 1-like [Prunus avium]	Asparagine--tRNA ligase cytoplasmic 1-like OS=Prunus yedoensis var. nudiflora OX=2094558 GN=Pyn_08476 PE=3 SV=1	KOG0554	Asparaginyl-tRNA synthetase (mitochondrial)	[J]	Translation, ribosomal structure and biogenesis
EVM0004588.1	UPF0481 protein At3g47200 OS=Arabidopsis thaliana OX=3702 GN=At3g47200 PE=2 SV=1	NA	NA	NA	NA	NA	NA	UPF0481 protein At3g47200-like [Prunus avium]	Uncharacterized protein OS=Prunus persica OX=3760 GN=PRUPE_6G274300 PE=4 SV=1	NA	NA	NA	NA
EVM0004589.1		NA	NA	NA	NA	NA	NA	putative serine-rich protein C1E8.05 [Prunus yedoensis var. nudiflora]	Putative serine-rich protein C1E8.05 OS=Prunus yedoensis var. nudiflora OX=2094558 GN=Pyn_39879 PE=4 SV=1	NA	NA	NA	NA
EVM0004592.1		NA	NA	NA	NA	NA	NA	PREDICTED: uncharacterized protein LOC103321547 [Prunus mume]	Uncharacterized protein OS=Prunus persica OX=3760 GN=PRUPE_1G278300 PE=4 SV=1	KOG2084	Predicted histone tail methylase containing SET domain	[B]	Chromatin structure and dynamics
EVM0004593.1		NA	NA	NA	NA	NA	NA	uncharacterized protein LOC110770985 [Prunus avium]	Uncharacterized protein OS=Prunus persica OX=3760 PE=4 SV=1	NA	NA	NA	NA
EVM0004595.1		NA	NA	NA	NA	NA	NA	uncharacterized protein LOC112171039 [Rosa chinensis]	Putative transposase, Ptta/En/Spm, plant OS=Rosa chinensis OX=74649 GN=RchiOBHm_Chr1g0329081 PE=4 SV=1	NA	NA	NA	NA
EVM0004608.1				RNA-DNA hybrid ribonuclease activity(GO:0004523)| nucleic acid binding(GO:0003676)	NA	NA	NA	uncharacterized protein LOC110753401 [Prunus avium]	Uncharacterized protein (Fragment) OS=Prunus persica OX=3760 GN=PRUPE_ppa022768mg PE=4 SV=1	NA	NA	NA	NA
EVM0004610.1	Glycosyltransferase family protein 64 C3 OS=Arabidopsis thaliana OX=3702 GN=At1g80290 PE=2 SV=1		integral component of membrane(GO:0016021)	transferase activity, transferring glycosyl groups(GO:0016757)	NA	NA	NA	glycosyltransferase family protein 64 C3 [Prunus persica]	Uncharacterized protein OS=Prunus persica OX=3760 GN=PRUPE_1G455400 PE=4 SV=1	KOG1021	Acetylglucosaminyltransferase EXT1/exostosin 1	[W]	Extracellular structures
EVM0004611.1	Putative F-box/LRR-repeat protein 23 OS=Arabidopsis thaliana OX=3702 GN=FBL23 PE=4 SV=1			protein binding(GO:0005515)	NA	NA	NA	uncharacterized protein LOC112166246 [Rosa chinensis]	Putative F-box domain, leucine-rich repeat domain, L domain-containing protein OS=Rosa chinensis OX=74649 GN=RchiOBHm_Chr5g0015221 PE=4 SV=1	KOG1947	Leucine rich repeat proteins, some proteins contain F-box	[R]	General function prediction only
EVM0004612.1		NA	NA	NA	NA	NA	NA	hypothetical protein PRUPE_1G010900 [Prunus persica]	Uncharacterized protein OS=Prunus persica OX=3760 GN=PRUPE_1G010900 PE=4 SV=1	NA	NA	NA	NA
EVM0004614.1		NA	NA	NA	NA	NA	NA	uncharacterized protein LOC110744735 [Prunus avium]		NA	NA	NA	NA
EVM0004620.1	Zinc transporter 1 OS=Arabidopsis thaliana OX=3702 GN=ZIP1 PE=2 SV=1	metal ion transport(GO:0030001)| transmembrane transport(GO:0055085)	membrane(GO:0016020)	metal ion transmembrane transporter activity(GO:0046873)	K14709	solute carrier family 39 (zinc transporter), member 1/2/3	NA:NA	hypothetical protein CUMW_002780 [Citrus unshiu]	Uncharacterized protein OS=Vitis vinifera OX=29760 GN=VIT_01s0011g01280 PE=3 SV=1	KOG1558	Fe2+/Zn2+ regulated transporter	[P]	Inorganic ion transport and metabolism
EVM0004627.1		NA	NA	NA	NA	NA	NA			NA	NA	NA	NA
EVM0004628.1		NA	NA	NA	NA	NA	NA			NA	NA	NA	NA
EVM0004630.1	LOB domain-containing protein 29 OS=Arabidopsis thaliana OX=3702 GN=LBD29 PE=2 SV=1	NA	NA	NA	K13945	LOB domain-containing protein 29	NA:NA	LOB domain-containing protein 29-like [Prunus avium]	Uncharacterized protein OS=Prunus persica OX=3760 GN=PRUPE_8G227400 PE=4 SV=1	NA	NA	NA	NA
EVM0004633.1	Patatin-like protein 5 OS=Arabidopsis thaliana OX=3702 GN=PLP5 PE=1 SV=2	lipid metabolic process(GO:0006629)			NA	NA	NA	hypothetical protein PRUPE_8G044000 [Prunus persica]	Patatin OS=Prunus persica OX=3760 GN=PRUPE_8G044000 PE=3 SV=1	KOG0513	Ca2+-independent phospholipase A2	[I]	Lipid transport and metabolism
EVM0004642.1		NA	NA	NA	NA	NA	NA	hypothetical protein PRUPE_3G045900 [Prunus persica]	Uncharacterized protein OS=Prunus persica OX=3760 GN=PRUPE_3G045900 PE=4 SV=1	NA	NA	NA	NA
EVM0004662.1		NA	NA	NA	NA	NA	NA			NA	NA	NA	NA
EVM0004670.1		NA	NA	NA	NA	NA	NA			NA	NA	NA	NA
EVM0004671.1		NA	NA	NA	NA	NA	NA			NA	NA	NA	NA
EVM0004682.1		NA	NA	NA	NA	NA	NA	hypothetical protein PRUPE_5G113800 [Prunus persica]	Uncharacterized protein OS=Prunus persica OX=3760 GN=PRUPE_5G113800 PE=4 SV=1	NA	NA	NA	NA
EVM0004688.1				zinc ion binding(GO:0008270)| nucleic acid binding(GO:0003676)	NA	NA	NA	hypothetical protein PRUPE_7G030900 [Prunus persica]	Uncharacterized protein OS=Prunus persica OX=3760 GN=PRUPE_7G030900 PE=4 SV=1	KOG0017	FOG: Transposon-encoded proteins with TYA, reverse transcriptase, integrase domains in various combinations	[R]	General function prediction only
EVM0004698.1				RNA-DNA hybrid ribonuclease activity(GO:0004523)| nucleic acid binding(GO:0003676)	NA	NA	NA	hypothetical protein PRUPE_1G073500 [Prunus persica]	Uncharacterized protein OS=Prunus persica OX=3760 GN=PRUPE_1G073500 PE=4 SV=1	NA	NA	NA	NA
EVM0004700.1		NA	NA	NA	NA	NA	NA	protein FAR1-RELATED SEQUENCE 5-like [Prunus avium]		NA	NA	NA	NA
EVM0004704.1		NA	NA	NA	NA	NA	NA	hypothetical protein L484_012445 [Morus notabilis]	Uncharacterized protein OS=Morus notabilis OX=981085 GN=L484_012445 PE=4 SV=1	NA	NA	NA	NA
EVM0004708.1	DExH-box ATP-dependent RNA helicase DExH14 OS=Arabidopsis thaliana OX=3702 GN=BRR2C PE=2 SV=1	NA	NA	NA	K18663	activating signal cointegrator complex subunit 3	NA:NA	PREDICTED: DExH-box ATP-dependent RNA helicase DExH14 [Prunus mume]	Uncharacterized protein OS=Prunus persica OX=3760 GN=PRUPE_4G035000 PE=4 SV=1	KOG0952	DNA/RNA helicase MER3/SLH1, DEAD-box superfamily	[A]	RNA processing and modification
EVM0004709.1		NA	NA	NA	NA	NA	NA	vegetative cell wall protein gp1-like [Prunus avium]	Uncharacterized protein OS=Prunus persica OX=3760 GN=PRUPE_4G243100 PE=4 SV=1	NA	NA	NA	NA
EVM0004715.1	Alpha carbonic anhydrase 7 OS=Arabidopsis thaliana OX=3702 GN=ACA7 PE=2 SV=1	NA	NA	NA	K01674	carbonic anhydrase	ko00910:Nitrogen metabolism	hypothetical protein PRUPE_7G126500 [Prunus persica]	Uncharacterized protein OS=Prunus persica OX=3760 GN=PRUPE_7G126500 PE=4 SV=1	KOG0382	Carbonic anhydrase	[R]	General function prediction only
EVM0004717.1		NA	NA	NA	NA	NA	NA	probable protein phosphatase 2C 51 [Prunus persica]	Uncharacterized protein OS=Fagus sylvatica OX=28930 GN=FSB_LOCUS49691 PE=4 SV=1	NA	NA	NA	NA
EVM0004718.1	Stromal cell-derived factor 2-like protein OS=Arabidopsis thaliana OX=3702 GN=SDF2 PE=1 SV=1		membrane(GO:0016020)		NA	NA	NA	putative glycosyltransferase 39 [Rosa chinensis]	Putative glycosyltransferase 39 OS=Rosa chinensis OX=74649 GN=RchiOBHm_Chr6g0299581 PE=4 SV=1	KOG3358	Uncharacterized secreted protein SDF2 (Stromal cell-derived factor 2), contains MIR domains	[R]	General function prediction only
EVM0004720.1		NA	NA	NA	NA	NA	NA			NA	NA	NA	NA
EVM0004723.1	Thiol-disulfide oxidoreductase LTO1 OS=Arabidopsis thaliana OX=3702 GN=LTO1 PE=1 SV=1	NA	NA	NA	NA	NA	NA	thiol-disulfide oxidoreductase LTO1 [Prunus yedoensis var. nudiflora]	Thiol-disulfide oxidoreductase LTO1 OS=Prunus yedoensis var. nudiflora OX=2094558 GN=Pyn_25472 PE=4 SV=1	KOG2633	Hismacro and SEC14 domain-containing proteins	[K]	Transcription
EVM0004726.1		NA	NA	NA	NA	NA	NA			NA	NA	NA	NA
EVM0004735.1		NA	NA	NA	NA	NA	NA	uncharacterized protein Pyn_31941 [Prunus yedoensis var. nudiflora]	Uncharacterized protein OS=Prunus yedoensis var. nudiflora OX=2094558 GN=Pyn_25985 PE=4 SV=1	NA	NA	NA	NA
EVM0004743.1	Auxin-binding protein ABP19a OS=Prunus persica OX=3760 GN=ABP19A PE=3 SV=1			nutrient reservoir activity(GO:0045735)	K06685	MOB kinase activator 1	ko04111:Cell cycle - yeast|ko04390:Hippo signaling pathway|ko04391:Hippo signaling pathway - fly|ko04392:Hippo signaling pathway -multiple species	putative auxin-binding protein 2 [Prunus salicina]	Putative auxin-binding protein 2 OS=Prunus salicina OX=88123 GN=ABP2 PE=2 SV=1	KOG0440	Cell cycle-associated protein Mob1-1	[D]	Cell cycle control, cell division, chromosome partitioning
EVM0004745.1		NA	NA	NA	NA	NA	NA	protein FAR1-RELATED SEQUENCE 5-like [Prunus avium]	Uncharacterized protein OS=Prunus persica OX=3760 GN=PRUPE_ppa024893mg PE=4 SV=1	NA	NA	NA	NA
EVM0004755.1		NA	NA	NA	NA	NA	NA	hypothetical protein PRUPE_7G233300 [Prunus persica]	Uncharacterized protein OS=Prunus persica OX=3760 GN=PRUPE_7G233300 PE=4 SV=1	NA	NA	NA	NA
EVM0004761.1		NA	NA	NA	NA	NA	NA	hypothetical protein BRARA_A02217 [Brassica rapa]	Uncharacterized protein OS=Rosa chinensis OX=74649 GN=RchiOBHm_Chr5g0033771 PE=4 SV=1	NA	NA	NA	NA
EVM0004762.1		NA	NA	NA	NA	NA	NA	hypothetical protein Pyn_18427 [Prunus yedoensis var. nudiflora]	Uncharacterized protein OS=Prunus yedoensis var. nudiflora OX=2094558 GN=Pyn_18427 PE=4 SV=1	NA	NA	NA	NA
EVM0004765.1	DEAD-box ATP-dependent RNA helicase 35 OS=Arabidopsis thaliana OX=3702 GN=RH35 PE=2 SV=1	NA	NA	NA	K13116	ATP-dependent RNA helicase DDX41	NA:NA	DEAD-box ATP-dependent RNA helicase 35-like [Prunus avium]	DEAD-box ATP-dependent RNA helicase 35-like OS=Prunus yedoensis var. nudiflora OX=2094558 GN=Pyn_01400 PE=4 SV=1	KOG0341	DEAD-box protein abstrakt	[A]	RNA processing and modification
EVM0004768.1		NA	NA	NA	NA	NA	NA	uncharacterized protein LOC109948260 isoform X1 [Prunus persica]	Uncharacterized protein OS=Prunus persica OX=3760 GN=PRUPE_1G176400 PE=4 SV=1	NA	NA	NA	NA
EVM0004769.1		NA	NA	NA	NA	NA	NA	uncharacterized protein LOC18774466 [Prunus persica]	Uncharacterized protein (Fragment) OS=Prunus persica OX=3760 GN=PRUPE_ppa019056mg PE=4 SV=1	NA	NA	NA	NA
EVM0004771.1	Phosphoribosylaminoimidazole-succinocarboxamide synthase, chloroplastic OS=Arabidopsis thaliana OX=3702 GN=PUR7 PE=2 SV=2			protein binding(GO:0005515)	K01923	phosphoribosylaminoimidazole-succinocarboxamide synthase	ko00230:Purine metabolism	SAICAR synthetase [Macleaya cordata]	SAICAR synthetase OS=Macleaya cordata OX=56857 GN=BVC80_5g54 PE=3 SV=1	KOG2835	Phosphoribosylamidoimidazole-succinocarboxamide synthase	[F]	Nucleotide transport and metabolism
EVM0004775.2	Probable prolyl 4-hydroxylase 9 OS=Arabidopsis thaliana OX=3702 GN=P4H9 PE=2 SV=1	NA	NA	NA	K00472	prolyl 4-hydroxylase	ko00330:Arginine and proline metabolism	putative prolyl 4-hydroxylase 9 [Prunus yedoensis var. nudiflora]	Putative prolyl 4-hydroxylase 9 OS=Prunus yedoensis var. nudiflora OX=2094558 GN=Pyn_31528 PE=4 SV=1	KOG1591	Prolyl 4-hydroxylase alpha subunit	[E]	Amino acid transport and metabolism
EVM0004786.1		NA	NA	NA	NA	NA	NA	hypothetical protein PRUPE_4G000900 [Prunus persica]	Uncharacterized protein OS=Prunus persica OX=3760 GN=PRUPE_4G000900 PE=4 SV=1	NA	NA	NA	NA
EVM0004787.1		NA	NA	NA	NA	NA	NA	hypothetical protein PRUPE_7G162100 [Prunus persica]	Uncharacterized protein OS=Prunus persica OX=3760 GN=PRUPE_7G162100 PE=4 SV=1	NA	NA	NA	NA
EVM0004793.1	Inositol oxygenase 1 OS=Arabidopsis thaliana OX=3702 GN=MIOX1 PE=2 SV=1	oxidation-reduction process(GO:0055114)| inositol catabolic process(GO:0019310)	cytoplasm(GO:0005737)	inositol oxygenase activity(GO:0050113)| iron ion binding(GO:0005506)	K00002	alcohol dehydrogenase (NADP+)	ko00010:Glycolysis / Gluconeogenesis|ko00040:Pentose and glucuronate interconversions|ko00561:Glycerolipid metabolism|ko00930:Caprolactam degradation|ko01220:Degradation of aromatic compounds	Inositol oxygenase 1 [Morus notabilis]	Inositol oxygenase 1 OS=Morus notabilis OX=981085 GN=L484_002273 PE=4 SV=1	KOG1573	Aldehyde reductase	[R]	General function prediction only
EVM0004801.1		NA	NA	NA	NA	NA	NA	hypothetical protein Pyn_07675 [Prunus yedoensis var. nudiflora]	Uncharacterized protein OS=Prunus yedoensis var. nudiflora OX=2094558 GN=Pyn_07675 PE=4 SV=1	NA	NA	NA	NA
EVM0004801.2		NA	NA	NA	NA	NA	NA	hypothetical protein Pyn_07675 [Prunus yedoensis var. nudiflora]	Uncharacterized protein OS=Prunus yedoensis var. nudiflora OX=2094558 GN=Pyn_07675 PE=4 SV=1	NA	NA	NA	NA
EVM0004806.1	Nuclear transcription factor Y subunit C-4 OS=Oryza sativa subsp. japonica OX=39947 GN=NFYC4 PE=1 SV=1	NA	NA	NA	K08066	nuclear transcription factor Y, gamma	ko04612:Antigen processing and presentation|ko05152:Tuberculosis	PREDICTED: nuclear transcription factor Y subunit C-2-like [Prunus mume]	Uncharacterized protein OS=Prunus persica OX=3760 GN=PRUPE_3G149300 PE=4 SV=1	KOG1657	CCAAT-binding factor, subunit C (HAP5)	[K]	Transcription
EVM0004827.1		NA	NA	NA	NA	NA	NA	uncharacterized protein LOC110767548 isoform X3 [Prunus avium]	Uncharacterized protein OS=Prunus persica OX=3760 GN=PRUPE_7G119900 PE=4 SV=1	NA	NA	NA	NA
EVM0004839.1		NA	NA	NA	NA	NA	NA	putative disease resistance RPP8-like protein 2 [Prunus yedoensis var. nudiflora]	Putative disease resistance RPP8-like protein 2 OS=Prunus yedoensis var. nudiflora OX=2094558 GN=Pyn_24457 PE=3 SV=1	NA	NA	NA	NA
EVM0004859.1		NA	NA	NA	NA	NA	NA	hypothetical protein PRUPE_8G105000 [Prunus persica]	Uncharacterized protein OS=Prunus persica OX=3760 GN=PRUPE_8G105000 PE=4 SV=1	NA	NA	NA	NA
EVM0004860.1		NA	NA	NA	NA	NA	NA	PREDICTED: uncharacterized protein LOC107882007 [Prunus mume]	Uncharacterized protein (Fragment) OS=Prunus persica OX=3760 GN=PRUPE_ppa023450mg PE=4 SV=1	NA	NA	NA	NA
EVM0004876.1	Translocator protein homolog OS=Arabidopsis thaliana OX=3702 GN=TSPO PE=1 SV=1		integral component of membrane(GO:0016021)		K05770	translocator protein	ko04080:Neuroactive ligand-receptor interaction|ko04214:Apoptosis - fly|ko05166:HTLV-I infection	hypothetical protein PRUPE_1G136800 [Prunus persica]	Uncharacterized protein OS=Prunus persica OX=3760 GN=PRUPE_1G136800 PE=4 SV=1	NA	NA	NA	NA
EVM0004879.1		NA	NA	NA	NA	NA	NA			NA	NA	NA	NA
EVM0004882.1		NA	NA	NA	NA	NA	NA			NA	NA	NA	NA
EVM0004884.1	AP-4 complex subunit epsilon OS=Arabidopsis thaliana OX=3702 GN=At1g31730 PE=1 SV=1	NA	NA	NA	K12400	AP-4 complex subunit epsilon-1	ko04142:Lysosome	hypothetical protein PRUPE_2G066700 [Prunus persica]	Uncharacterized protein OS=Prunus persica OX=3760 GN=PRUPE_2G066700 PE=4 SV=1	KOG1062	Vesicle coat complex AP-1, gamma subunit	[U]	Intracellular trafficking, secretion, and vesicular transport
EVM0004886.1	Protease Do-like 9 OS=Arabidopsis thaliana OX=3702 GN=DEGP9 PE=1 SV=1			protein binding(GO:0005515)	NA	NA	NA	protease Do-like 9 [Prunus avium]	Uncharacterized protein OS=Prunus persica OX=3760 GN=PRUPE_3G280500 PE=4 SV=1	KOG1320	Serine protease	[O]	Posttranslational modification, protein turnover, chaperones
EVM0004889.1			cytoplasm(GO:0005737)	magnesium ion binding(GO:0000287)| 5'-nucleotidase activity(GO:0008253)	K01081	5'-nucleotidase	ko00230:Purine metabolism|ko00240:Pyrimidine metabolism|ko00760:Nicotinate and nicotinamide metabolism	PREDICTED: cytosolic 5&apos;-nucleotidase 3 [Prunus mume]	Uncharacterized protein OS=Prunus persica OX=3760 GN=PRUPE_2G074100 PE=4 SV=1	KOG3128	Uncharacterized conserved protein	[S]	Function unknown
EVM0004899.1		NA	NA	NA	NA	NA	NA	hypothetical protein PRUPE_8G040200 [Prunus persica]	Uncharacterized protein OS=Prunus persica OX=3760 GN=PRUPE_8G040200 PE=4 SV=1	NA	NA	NA	NA
EVM0004901.1		NA	NA	NA	NA	NA	NA			NA	NA	NA	NA
EVM0004908.1	AP2-like ethylene-responsive transcription factor AIL5 OS=Arabidopsis thaliana OX=3702 GN=AIL5 PE=2 SV=2	regulation of transcription, DNA-templated(GO:0006355)		nucleic acid binding(GO:0003676)| DNA-binding transcription factor activity(GO:0003700)	K09285	AP2-like factor, ANT lineage	NA:NA	AP2-like ethylene-responsive transcription factor AIL5 [Prunus avium]	Uncharacterized protein OS=Prunus persica OX=3760 GN=PRUPE_ppa003839mg PE=4 SV=1	NA	NA	NA	NA
EVM0004917.1	Cation/H(+) antiporter 16 OS=Arabidopsis thaliana OX=3702 GN=CHX16 PE=2 SV=1	NA	NA	NA	NA	NA	NA	cation/H(+) antiporter 15-like [Prunus avium]	Cation/H(+) antiporter 15-like OS=Prunus yedoensis var. nudiflora OX=2094558 GN=Pyn_02046 PE=4 SV=1	KOG1650	Predicted K+/H+-antiporter	[P]	Inorganic ion transport and metabolism
EVM0004918.1	Probable LRR receptor-like serine/threonine-protein kinase At3g47570 OS=Arabidopsis thaliana OX=3702 GN=At3g47570 PE=2 SV=1	protein phosphorylation(GO:0006468)		ATP binding(GO:0005524)| protein kinase activity(GO:0004672)| protein binding(GO:0005515)	K13420	LRR receptor-like serine/threonine-protein kinase FLS2	ko04626:Plant-pathogen interaction	putative receptor-like protein kinase At3g47110 [Prunus persica]	Uncharacterized protein (Fragment) OS=Prunus persica OX=3760 GN=PRUPE_ppa016624mg PE=3 SV=1	NA	NA	NA	NA
EVM0004922.1		NA	NA	NA	NA	NA	NA	hypothetical protein PRUPE_7G230500 [Prunus persica]	Uncharacterized protein OS=Prunus persica OX=3760 GN=PRUPE_7G230500 PE=4 SV=1	NA	NA	NA	NA
EVM0004930.1		NA	NA	NA	K01410	mitochondrial intermediate peptidase	NA:NA	hypothetical protein PRUPE_2G280400 [Prunus persica]	Uncharacterized protein OS=Prunus persica OX=3760 GN=PRUPE_2G280400 PE=4 SV=1	NA	NA	NA	NA
EVM0004936.1	NPC intracellular cholesterol transporter 1 OS=Sus scrofa OX=9823 GN=NPC1 PE=2 SV=1		integral component of membrane(GO:0016021)		K12385	Niemann-Pick C1 protein	ko04142:Lysosome	hypothetical protein Pyn_08604 [Prunus yedoensis var. nudiflora]	Uncharacterized protein OS=Prunus yedoensis var. nudiflora OX=2094558 GN=Pyn_08604 PE=4 SV=1	KOG1933	Cholesterol transport protein (Niemann-Pick C disease protein)	[I]	Lipid transport and metabolism
EVM0004937.1		NA	NA	NA	NA	NA	NA	probable serine/threonine-protein kinase ifkC [Prunus persica]	Uncharacterized protein OS=Prunus persica OX=3760 GN=PRUPE_ppb013779mg PE=4 SV=1	NA	NA	NA	NA
EVM0004942.1		NA	NA	NA	NA	NA	NA	hypothetical protein PRUPE_4G151300, partial [Prunus persica]	Uncharacterized protein (Fragment) OS=Prunus persica OX=3760 GN=PRUPE_4G151300 PE=4 SV=1	NA	NA	NA	NA
EVM0004951.1		NA	NA	NA	NA	NA	NA	hypothetical protein Pyn_14252 [Prunus yedoensis var. nudiflora]	Uncharacterized protein OS=Prunus yedoensis var. nudiflora OX=2094558 GN=Pyn_14252 PE=4 SV=1	NA	NA	NA	NA
EVM0004973.1		NA	NA	NA	NA	NA	NA	uncharacterized protein Pyn_38806 [Prunus yedoensis var. nudiflora]	Uncharacterized protein OS=Prunus yedoensis var. nudiflora OX=2094558 GN=Pyn_38806 PE=4 SV=1	NA	NA	NA	NA
EVM0004978.1		NA	NA	NA	NA	NA	NA	hypothetical protein PRUPE_4G163000 [Prunus persica]	Uncharacterized protein OS=Prunus persica OX=3760 GN=PRUPE_4G163000 PE=4 SV=1	NA	NA	NA	NA
EVM0004988.1		NA	NA	NA	NA	NA	NA	hypothetical protein PRUPE_3G142800 [Prunus persica]	Uncharacterized protein OS=Prunus persica OX=3760 GN=PRUPE_3G142800 PE=4 SV=1	NA	NA	NA	NA
EVM0004988.2		NA	NA	NA	NA	NA	NA	hypothetical protein PRUPE_3G142800 [Prunus persica]	Uncharacterized protein OS=Prunus persica OX=3760 GN=PRUPE_3G142800 PE=4 SV=1	NA	NA	NA	NA
EVM0004991.1	Transcription repressor OFP7 OS=Arabidopsis thaliana OX=3702 GN=OFP7 PE=2 SV=1	NA	NA	NA	NA	NA	NA	transcription repressor OFP7 [Prunus yedoensis var. nudiflora]	Transcription repressor OFP7 OS=Prunus yedoensis var. nudiflora OX=2094558 GN=Pyn_34299 PE=4 SV=1	NA	NA	NA	NA
EVM0004998.1	Ubiquitin-like protein 5 OS=Arabidopsis thaliana OX=3702 GN=UBL5 PE=3 SV=1	NA	NA	NA	K13113	ubiquitin-like protein 5	ko04212:Longevity regulating pathway - worm	uncharacterized protein A4U43_C04F310 [Asparagus officinalis]	Uncharacterized protein OS=Prunus persica OX=3760 GN=PRUPE_6G236300 PE=4 SV=1	KOG3493	Ubiquitin-like protein	[O]	Posttranslational modification, protein turnover, chaperones
EVM0004999.1		NA	NA	NA	NA	NA	NA	uncharacterized protein LOC110753160 [Prunus avium]	Uncharacterized protein (Fragment) OS=Prunus persica OX=3760 GN=PRUPE_ppa021870mg PE=4 SV=1	NA	NA	NA	NA
EVM0005014.1		NA	NA	NA	NA	NA	NA	hypothetical protein AMTR_s00029p00047020 [Amborella trichopoda]	Uncharacterized protein OS=Amborella trichopoda OX=13333 GN=AMTR_s00029p00047020 PE=4 SV=1	NA	NA	NA	NA
EVM0005024.1		NA	NA	NA	NA	NA	NA	hypothetical protein [Prunus persica]	Uncharacterized protein OS=Prunus persica OX=3760 PE=4 SV=1	NA	NA	NA	NA
EVM0005034.1				nucleic acid binding(GO:0003676)| RNA-DNA hybrid ribonuclease activity(GO:0004523)	NA	NA	NA	PREDICTED: putative ribonuclease H protein At1g65750 [Prunus mume]	Uncharacterized protein (Fragment) OS=Prunus persica OX=3760 GN=PRUPE_ppa014857mg PE=4 SV=1	NA	NA	NA	NA
EVM0005038.1	Cytochrome b561 and DOMON domain-containing protein At3g07570 OS=Arabidopsis thaliana OX=3702 GN=At3g07570 PE=2 SV=1			ribonuclease T2 activity(GO:0033897)| RNA binding(GO:0003723)	NA	NA	NA	cytochrome b561 and DOMON domain-containing protein At3g07570 [Prunus avium]	Uncharacterized protein OS=Prunus persica OX=3760 GN=PRUPE_8G184600 PE=4 SV=1	KOG4293	Predicted membrane protein, contains DoH and Cytochrome b-561/ferric reductase transmembrane domains	[T]	Signal transduction mechanisms
EVM0005039.1	Protein TAR1 OS=Saccharomyces cerevisiae (strain ATCC 204508 / S288c) OX=559292 GN=TAR1 PE=2 SV=1	NA	NA	NA	NA	NA	NA	Protein TAR1 [Capsicum baccatum]	Uncharacterized protein OS=Fagus sylvatica OX=28930 GN=FSB_LOCUS39104 PE=4 SV=1	NA	NA	NA	NA
EVM0005040.1				nucleic acid binding(GO:0003676)| RNA-DNA hybrid ribonuclease activity(GO:0004523)	NA	NA	NA	uncharacterized protein LOC110759999 isoform X1 [Prunus avium]	Uncharacterized protein OS=Prunus persica OX=3760 GN=PRUPE_ppa012346mg PE=4 SV=1	NA	NA	NA	NA
EVM0005062.1		NA	NA	NA	NA	NA	NA	uncharacterized protein LOC112163903 [Rosa chinensis]	Reverse transcriptase OS=Corchorus capsularis OX=210143 GN=CCACVL1_06211 PE=4 SV=1	NA	NA	NA	NA
EVM0005075.1	Sigma factor binding protein 1, chloroplastic OS=Arabidopsis thaliana OX=3702 GN=SIB1 PE=1 SV=1	NA	NA	NA	NA	NA	NA	PREDICTED: uncharacterized protein LOC103330797 [Prunus mume]	Uncharacterized protein OS=Prunus persica OX=3760 GN=PRUPE_2G041200 PE=4 SV=1	NA	NA	NA	NA
EVM0005077.1		NA	NA	NA	NA	NA	NA			NA	NA	NA	NA
EVM0005079.1		NA	NA	NA	NA	NA	NA	hypothetical protein PRUPE_8G029100 [Prunus persica]	Uncharacterized protein OS=Prunus persica OX=3760 GN=PRUPE_8G029100 PE=4 SV=1	NA	NA	NA	NA
EVM0005084.1		NA	NA	NA	NA	NA	NA	uncharacterized protein LOC110765342 [Prunus avium]	Uncharacterized protein OS=Prunus yedoensis var. nudiflora OX=2094558 GN=Pyn_20269 PE=4 SV=1	NA	NA	NA	NA
EVM0005085.1	Presequence protease 1, chloroplastic/mitochondrial OS=Arabidopsis thaliana OX=3702 GN=PREP1 PE=1 SV=2	NA	NA	NA	K06972	presequence protease [EC:3.4.24.-]	NA:NA	presequence protease 1, chloroplastic/mitochondrial-like [Prunus avium]	Presequence protease 1 chloroplastic/mitochondrial OS=Prunus yedoensis var. nudiflora OX=2094558 GN=Pyn_17495 PE=4 SV=1	KOG2019	Metalloendoprotease HMP1 (insulinase superfamily)	[O]	Posttranslational modification, protein turnover, chaperones
EVM0005105.1		NA	NA	NA	NA	NA	NA	hypothetical protein PRUPE_8G074600 [Prunus persica]	Uncharacterized protein OS=Prunus persica OX=3760 GN=PRUPE_8G074600 PE=4 SV=1	NA	NA	NA	NA
EVM0005106.1	Protein CHROMATIN REMODELING 20 OS=Arabidopsis thaliana OX=3702 GN=ATRX PE=2 SV=2			ATP binding(GO:0005524)	NA	NA	NA	hypothetical protein PRUPE_6G351600 [Prunus persica]	Uncharacterized protein OS=Prunus persica OX=3760 GN=PRUPE_ppa000170mg PE=4 SV=1	KOG1015	Transcription regulator XNP/ATRX, DEAD-box superfamily	[K]	Transcription
EVM0005109.1	Protein SUPPRESSOR OF npr1-1, CONSTITUTIVE 1 OS=Arabidopsis thaliana OX=3702 GN=SNC1 PE=1 SV=5	NA	NA	NA	NA	NA	NA	PREDICTED: TMV resistance protein N-like [Prunus mume]	Uncharacterized protein OS=Prunus yedoensis var. nudiflora OX=2094558 GN=Pyn_38343 PE=4 SV=1	NA	NA	NA	NA
EVM0005115.1		NA	NA	NA	NA	NA	NA	Zinc finger, MYND-type [Corchorus olitorius]	Zinc finger mynd domain-containing protein 15 OS=Quercus suber OX=58331 GN=CFP56_44761 PE=4 SV=1	NA	NA	NA	NA
EVM0005118.1	Phytochrome B OS=Nicotiana tabacum OX=4097 GN=PHYB PE=2 SV=2	detection of visible light(GO:0009584)| protein phosphorylation(GO:0006468)| regulation of transcription, DNA-templated(GO:0006355)| protein-chromophore linkage(GO:0018298)| signal transduction(GO:0007165)		protein binding(GO:0005515)| phosphorelay sensor kinase activity(GO:0000155)| protein kinase activity(GO:0004672)	K12121	phytochrome B	ko04712:Circadian rhythm - plant	Phytochrome [Trema orientale]	Phytochrome OS=Trema orientalis OX=63057 GN=TorRG33x02_110860 PE=4 SV=1	NA	NA	NA	NA
EVM0005120.1	AT-rich interactive domain-containing protein 4 OS=Arabidopsis thaliana OX=3702 GN=ARID4 PE=2 SV=1			metal ion binding(GO:0046872)| DNA binding(GO:0003677)	NA	NA	NA	AT-rich interactive domain-containing protein 4 [Prunus avium]	Uncharacterized protein OS=Prunus persica OX=3760 GN=PRUPE_3G031800 PE=4 SV=1	NA	NA	NA	NA
EVM0005127.1		NA	NA	NA	NA	NA	NA	hypothetical protein PRUPE_1G119900 [Prunus persica]	Uncharacterized protein OS=Prunus persica OX=3760 GN=PRUPE_1G119900 PE=4 SV=1	NA	NA	NA	NA
EVM0005136.1	Receptor-like serine/threonine-protein kinase SD1-8 OS=Arabidopsis thaliana OX=3702 GN=SD18 PE=1 SV=1	recognition of pollen(GO:0048544)			NA	NA	NA	G-type lectin S-receptor-like serine/threonine-protein kinase At4g27290 isoform X1 [Prunus persica]	Uncharacterized protein (Fragment) OS=Prunus persica OX=3760 GN=PRUPE_ppa014717mg PE=4 SV=1	NA	NA	NA	NA
EVM0005137.1		NA	NA	NA	NA	NA	NA	uncharacterized protein Pyn_08015 [Prunus yedoensis var. nudiflora]	Uncharacterized protein OS=Prunus yedoensis var. nudiflora OX=2094558 GN=Pyn_08015 PE=4 SV=1	NA	NA	NA	NA
EVM0005138.1		NA	NA	NA	NA	NA	NA	uncharacterized protein LOC109946268 [Prunus persica]	Protein PFC0760c-like OS=Prunus yedoensis var. nudiflora OX=2094558 GN=Pyn_08851 PE=4 SV=1	NA	NA	NA	NA
EVM0005142.1		NA	NA	NA	NA	NA	NA	hypothetical protein Pyn_01805 [Prunus yedoensis var. nudiflora]	Uncharacterized protein OS=Prunus yedoensis var. nudiflora OX=2094558 GN=Pyn_01805 PE=4 SV=1	NA	NA	NA	NA
EVM0005143.1		NA	NA	NA	NA	NA	NA	hypothetical protein Pyn_05924 [Prunus yedoensis var. nudiflora]	Uncharacterized protein OS=Prunus yedoensis var. nudiflora OX=2094558 GN=Pyn_05924 PE=4 SV=1	NA	NA	NA	NA
EVM0005148.1		NA	NA	NA	NA	NA	NA	hypothetical protein PRUPE_1G001900 [Prunus persica]	Uncharacterized protein OS=Prunus persica OX=3760 GN=PRUPE_1G001900 PE=4 SV=1	NA	NA	NA	NA
EVM0005150.1	DEAD-box ATP-dependent RNA helicase 5 OS=Arabidopsis thaliana OX=3702 GN=RH5 PE=1 SV=1	NA	NA	NA	K14811	ATP-dependent RNA helicase DBP3	NA:NA	DEAD-box ATP-dependent RNA helicase 5 isoform X2 [Prunus persica]	Uncharacterized protein OS=Prunus persica OX=3760 GN=PRUPE_5G024900 PE=3 SV=1	KOG0331	ATP-dependent RNA helicase	[A]	RNA processing and modification
EVM0005152.1		NA	NA	NA	NA	NA	NA	LOW QUALITY PROTEIN: uncharacterized protein LOC110765232 [Prunus avium]	Uncharacterized protein OS=Rosa chinensis OX=74649 GN=RchiOBHm_Chr2g0130161 PE=4 SV=1	NA	NA	NA	NA
EVM0005155.1	Monooxygenase 1 OS=Arabidopsis thaliana OX=3702 GN=MO1 PE=2 SV=1			FAD binding(GO:0071949)	NA	NA	NA	PREDICTED: FAD-dependent urate hydroxylase-like isoform X1 [Prunus mume]	Uncharacterized protein OS=Prunus persica OX=3760 GN=PRUPE_8G046000 PE=4 SV=1	KOG2614	Kynurenine 3-monooxygenase and related flavoprotein monooxygenases	[R]	General function prediction only
EVM0005156.1	Peroxidase 25 OS=Arabidopsis thaliana OX=3702 GN=PER25 PE=2 SV=2	oxidation-reduction process(GO:0055114)| response to oxidative stress(GO:0006979)		peroxidase activity(GO:0004601)| heme binding(GO:0020037)	NA	NA	NA	peroxidase 25 [Prunus persica]	Peroxidase OS=Prunus persica OX=3760 GN=PRUPE_7G243400 PE=3 SV=1	NA	NA	NA	NA
EVM0005158.1	U-box domain-containing protein 30 OS=Arabidopsis thaliana OX=3702 GN=PUB30 PE=2 SV=1	protein ubiquitination(GO:0016567)		ubiquitin-protein transferase activity(GO:0004842)	NA	NA	NA	U-box domain-containing protein 30-like [Prunus avium]	RING-type E3 ubiquitin transferase OS=Prunus persica OX=3760 GN=PRUPE_1G420500 PE=4 SV=1	NA	NA	NA	NA
EVM0005161.1	Metalloendoproteinase 2-MMP OS=Arabidopsis thaliana OX=3702 GN=2MMP PE=1 SV=1	proteolysis(GO:0006508)	extracellular matrix(GO:0031012)	zinc ion binding(GO:0008270)| metalloendopeptidase activity(GO:0004222)	NA	NA	NA	metalloendoproteinase 2-MMP-like [Prunus avium]	Metalloendoproteinase 2-MMP-like OS=Prunus yedoensis var. nudiflora OX=2094558 GN=Pyn_00760 PE=3 SV=1	KOG1565	Gelatinase A and related matrix metalloproteases	[W]	Extracellular structures
EVM0005162.1		NA	NA	NA	NA	NA	NA	uncharacterized protein LOC110750613 [Prunus avium]	Uncharacterized protein OS=Citrus unshiu OX=55188 GN=CUMW_235150 PE=4 SV=1	NA	NA	NA	NA
EVM0005171.1		NA	NA	NA	NA	NA	NA	hypothetical protein Pyn_25003 [Prunus yedoensis var. nudiflora]	Uncharacterized protein OS=Prunus yedoensis var. nudiflora OX=2094558 GN=Pyn_25003 PE=4 SV=1	NA	NA	NA	NA
EVM0005174.1		NA	NA	NA	NA	NA	NA	uncharacterized protein LOC18774736 [Prunus persica]	Uncharacterized protein OS=Prunus persica OX=3760 GN=PRUPE_ppa020284mg PE=4 SV=1	NA	NA	NA	NA
EVM0005183.1		NA	NA	NA	NA	NA	NA	hypothetical protein PRUPE_6G338300 [Prunus persica]	Uncharacterized protein OS=Prunus persica OX=3760 GN=PRUPE_6G338300 PE=4 SV=1	NA	NA	NA	NA
EVM0005184.1		NA	NA	NA	NA	NA	NA	myosin heavy chain embryonic smooth muscle isoform-like isoform X1 [Prunus yedoensis var. nudiflora]	Myosin heavy chain embryonic smooth muscle isoform-like isoform X1 OS=Prunus yedoensis var. nudiflora OX=2094558 GN=Pyn_26122 PE=4 SV=1	NA	NA	NA	NA
EVM0005186.1	Chromatin remodeling protein EBS OS=Arabidopsis thaliana OX=3702 GN=EBS PE=1 SV=1	translation(GO:0006412)	ribosome(GO:0005840)	chromatin binding(GO:0003682)| structural constituent of ribosome(GO:0003735)	NA	NA	NA	uncharacterized protein Pyn_00180 [Prunus yedoensis var. nudiflora]	Uncharacterized protein OS=Prunus yedoensis var. nudiflora OX=2094558 GN=Pyn_00180 PE=3 SV=1	KOG1624	Mitochondrial/chloroplast ribosomal protein L4	[J]	Translation, ribosomal structure and biogenesis
EVM0005196.1		NA	NA	NA	NA	NA	NA	PREDICTED: uncharacterized protein LOC103336015 [Prunus mume]	Uncharacterized protein (Fragment) OS=Prunus persica OX=3760 GN=PRUPE_ppb022045mg PE=4 SV=1	KOG1075	FOG: Reverse transcriptase	[R]	General function prediction only
EVM0005212.1		NA	NA	NA	NA	NA	NA	PREDICTED: uncharacterized protein LOC103335848 [Prunus mume]	Uncharacterized protein OS=Prunus yedoensis var. nudiflora OX=2094558 GN=Pyn_41204 PE=4 SV=1	NA	NA	NA	NA
EVM0005221.1		NA	NA	NA	NA	NA	NA	hypothetical protein PRUPE_5G233200 [Prunus persica]	Uncharacterized protein OS=Prunus persica OX=3760 GN=PRUPE_5G233200 PE=4 SV=1	NA	NA	NA	NA
EVM0005226.1	ATP-dependent DNA helicase homolog RECG, chloroplastic OS=Arabidopsis thaliana OX=3702 GN=RECG PE=3 SV=1	protein phosphorylation(GO:0006468)| regulation of transcription, DNA-templated(GO:0006355)| proteolysis(GO:0006508)		DNA-binding transcription factor activity(GO:0003700)| serine-type carboxypeptidase activity(GO:0004185)| ATP binding(GO:0005524)| sequence-specific DNA binding(GO:0043565)| DNA binding(GO:0003677)| nucleic acid binding(GO:0003676)| protein kinase activity(GO:0004672)	K03655	ATP-dependent DNA helicase RecG	ko03440:Homologous recombination	ATP-dependent DNA helicase homolog RECG, chloroplastic [Prunus avium]	Uncharacterized protein OS=Prunus persica OX=3760 GN=PRUPE_1G325100 PE=4 SV=1	KOG0344	ATP-dependent RNA helicase	[A]	RNA processing and modification
EVM0005230.1		NA	NA	NA	NA	NA	NA			NA	NA	NA	NA
EVM0005233.1		NA	NA	NA	NA	NA	NA	uncharacterized protein Pyn_09817 [Prunus yedoensis var. nudiflora]	Uncharacterized protein OS=Prunus yedoensis var. nudiflora OX=2094558 GN=Pyn_09817 PE=4 SV=1	NA	NA	NA	NA
EVM0005235.2		NA	NA	NA	K03858	phosphatidylinositol N-acetylglucosaminyltransferase subunit H	ko00563:Glycosylphosphatidylinositol(GPI)-anchor biosynthesis	uncharacterized protein LOC18770443 [Prunus persica]	Uncharacterized protein OS=Prunus persica OX=3760 GN=PRUPE_7G183400 PE=4 SV=1	NA	NA	NA	NA
EVM0005239.1		NA	NA	NA	NA	NA	NA	DNA repair protein XRCC3 homolog [Prunus persica]		NA	NA	NA	NA
EVM0005241.1		NA	NA	NA	NA	NA	NA	hypothetical protein PRUPE_6G325000 [Prunus persica]	Uncharacterized protein OS=Prunus persica OX=3760 GN=PRUPE_6G325000 PE=4 SV=1	NA	NA	NA	NA
EVM0005242.1		NA	NA	NA	NA	NA	NA	hypothetical protein PRUPE_1G073500 [Prunus persica]	Uncharacterized protein OS=Prunus persica OX=3760 GN=PRUPE_1G073500 PE=4 SV=1	NA	NA	NA	NA
EVM0005255.1		NA	NA	NA	NA	NA	NA	uncharacterized protein LOC110752720 [Prunus avium]	Uncharacterized protein OS=Fagus sylvatica OX=28930 GN=FSB_LOCUS52830 PE=4 SV=1	NA	NA	NA	NA
EVM0005256.1		NA	NA	NA	NA	NA	NA	lachrymatory-factor synthase-like [Prunus avium]	Uncharacterized protein OS=Prunus persica OX=3760 GN=PRUPE_1G446300 PE=4 SV=1	NA	NA	NA	NA
EVM0005263.1		NA	NA	NA	NA	NA	NA	hypothetical protein PRUPE_5G089400 [Prunus persica]	Uncharacterized protein OS=Prunus persica OX=3760 GN=PRUPE_5G089400 PE=4 SV=1	NA	NA	NA	NA
EVM0005282.1		NA	NA	NA	NA	NA	NA	protein FAR-RED IMPAIRED RESPONSE 1-like [Prunus avium]	Protein FAR-RED IMPAIRED RESPONSE 1-like OS=Prunus yedoensis var. nudiflora OX=2094558 GN=Pyn_13500 PE=4 SV=1	NA	NA	NA	NA
EVM0005300.1	Dipeptidyl peptidase family member 6 OS=Caenorhabditis elegans OX=6239 GN=dpf-6 PE=3 SV=2	proteolysis(GO:0006508)		serine-type peptidase activity(GO:0008236)	NA	NA	NA	Dipeptidyl aminopeptidase BIII [Ananas comosus]	Uncharacterized protein OS=Oryza glumipatula OX=40148 PE=4 SV=1	KOG2100	Dipeptidyl aminopeptidase	[O]	Posttranslational modification, protein turnover, chaperones
EVM0005301.1		NA	NA	NA	NA	NA	NA	hypothetical protein PRUPE_6G353000 [Prunus persica]	Uncharacterized protein OS=Prunus persica OX=3760 GN=PRUPE_6G353000 PE=4 SV=1	NA	NA	NA	NA
EVM0005304.1		NA	NA	NA	NA	NA	NA	protein ABHD11-like isoform X1 [Prunus yedoensis var. nudiflora]	Protein ABHD11-like isoform X1 OS=Prunus yedoensis var. nudiflora OX=2094558 GN=Pyn_00606 PE=4 SV=1	KOG2382	Predicted alpha/beta hydrolase	[R]	General function prediction only
EVM0005312.1		NA	NA	NA	NA	NA	NA			NA	NA	NA	NA
EVM0005317.1	Trafficking protein particle complex subunit 11 OS=Gallus gallus OX=9031 GN=TRAPPC11 PE=2 SV=1	NA	NA	NA	K20308	trafficking protein particle complex subunit 11	NA:NA	trafficking protein particle complex subunit 11 [Prunus yedoensis var. nudiflora]	Trafficking protein particle complex subunit 11 OS=Prunus yedoensis var. nudiflora OX=2094558 GN=Pyn_12675 PE=4 SV=1	KOG4386	Uncharacterized conserved protein	[S]	Function unknown
EVM0005320.1		NA	NA	NA	NA	NA	NA	probable protein phosphatase 2C 51 [Prunus persica]	Uncharacterized protein OS=Prunus persica OX=3760 GN=PRUPE_8G037200 PE=4 SV=1	NA	NA	NA	NA
EVM0005324.1		NA	NA	NA	NA	NA	NA			NA	NA	NA	NA
EVM0005327.1		NA	NA	NA	NA	NA	NA			NA	NA	NA	NA
EVM0005328.1		NA	NA	NA	NA	NA	NA	transmembrane protein 45A [Prunus persica]	Uncharacterized protein OS=Prunus persica OX=3760 GN=PRUPE_6G010200 PE=4 SV=1	NA	NA	NA	NA
EVM0005329.1	Retrovirus-related Pol polyprotein from transposon TNT 1-94 OS=Nicotiana tabacum OX=4097 PE=2 SV=1	NA	NA	NA	NA	NA	NA	putative RNA-directed DNA polymerase [Rosa chinensis]	Putative RNA-directed DNA polymerase OS=Rosa chinensis OX=74649 GN=RchiOBHm_Chr7g0186421 PE=4 SV=1	KOG0017	FOG: Transposon-encoded proteins with TYA, reverse transcriptase, integrase domains in various combinations	[R]	General function prediction only
EVM0005333.1				zinc ion binding(GO:0008270)	NA	NA	NA	hypothetical protein PRUPE_3G123400 [Prunus persica]	Uncharacterized protein OS=Prunus persica OX=3760 GN=PRUPE_3G123400 PE=4 SV=1	NA	NA	NA	NA
EVM0005341.1	Beta-fructofuranosidase, insoluble isoenzyme 1 OS=Daucus carota OX=4039 GN=INV1 PE=1 SV=1	NA	NA	NA	K01193	beta-fructofuranosidase	ko00052:Galactose metabolism|ko00500:Starch and sucrose metabolism	beta-fructofuranosidase, insoluble isoenzyme 1-like [Prunus avium]	Uncharacterized protein OS=Prunus persica OX=3760 GN=PRUPE_7G103400 PE=3 SV=1	KOG0228	Beta-fructofuranosidase (invertase)	[G]	Carbohydrate transport and metabolism
EVM0005344.1	F-box protein At3g07870 OS=Arabidopsis thaliana OX=3702 GN=At3g07870 PE=2 SV=1			protein binding(GO:0005515)	NA	NA	NA	uncharacterized protein Pyn_32412 [Prunus yedoensis var. nudiflora]	Uncharacterized protein OS=Prunus yedoensis var. nudiflora OX=2094558 GN=Pyn_32412 PE=4 SV=1	NA	NA	NA	NA
EVM0005350.1				RNA-DNA hybrid ribonuclease activity(GO:0004523)| nucleic acid binding(GO:0003676)	NA	NA	NA	hypothetical protein PRUPE_2G069500 [Prunus persica]	Uncharacterized protein OS=Prunus persica OX=3760 GN=PRUPE_2G069500 PE=4 SV=1	NA	NA	NA	NA
EVM0005357.1		NA	NA	NA	NA	NA	NA	uncharacterized protein LOC110756195 [Prunus avium]	Uncharacterized protein (Fragment) OS=Prunus persica OX=3760 GN=PRUPE_ppa018392mg PE=4 SV=1	NA	NA	NA	NA
EVM0005358.1	Cytochrome c oxidase subunit 3 OS=Vicia faba OX=3906 GN=COX3 PE=3 SV=1		membrane(GO:0016020)	heme-copper terminal oxidase activity(GO:0015002)	K02262	cytochrome c oxidase subunit 3	ko00190:Oxidative phosphorylation|ko04260:Cardiac muscle contraction|ko04932:Non-alcoholic fatty liver disease (NAFLD)|ko05010:Alzheimer's disease|ko05012:Parkinson's disease|ko05016:Huntington's disease	cytochrome c oxidase subunit 3 (mitochondrion) [Prunus virginiana]	Cytochrome c oxidase subunit 3 OS=Prunus virginiana OX=133204 PE=3 SV=1	KOG4664	Cytochrome oxidase subunit III and related proteins	[C]	Energy production and conversion
EVM0005361.1	Pentatricopeptide repeat-containing protein At5g42450, mitochondrial OS=Arabidopsis thaliana OX=3702 GN=PCMP-E102 PE=2 SV=1	NA	NA	NA	NA	NA	NA	hypothetical protein PRUPE_6G248900 [Prunus persica]	Uncharacterized protein OS=Prunus persica OX=3760 GN=PRUPE_6G248900 PE=4 SV=1	KOG4197	FOG: PPR repeat	[R]	General function prediction only
EVM0005371.1		NA	NA	NA	NA	NA	NA			NA	NA	NA	NA
EVM0005373.1		NA	NA	NA	NA	NA	NA	uncharacterized protein LOC109949338 [Prunus persica]	Putative Transposase-associated domain-containing protein OS=Rosa chinensis OX=74649 GN=RchiOBHm_Chr3g0458241 PE=4 SV=1	NA	NA	NA	NA
EVM0005381.1	Phospholipase D alpha 1 OS=Ricinus communis OX=3988 GN=PLD1 PE=1 SV=1			catalytic activity(GO:0003824)	K01115	phospholipase D1/2	ko00564:Glycerophospholipid metabolism|ko00565:Ether lipid metabolism|ko04014:Ras signaling pathway|ko04024:cAMP signaling pathway|ko04071:Sphingolipid signaling pathway|ko04072:Phospholipase D signaling pathway|ko04144:Endocytosis|ko04666:Fc gamma R-mediated phagocytosis|ko04724:Glutamatergic synapse|ko04912:GnRH signaling pathway|ko05231:Choline metabolism in cancer	C2 calcium-dependent membrane targeting [Corchorus capsularis]	Uncharacterized protein OS=Fagus sylvatica OX=28930 GN=FSB_LOCUS48831 PE=4 SV=1	KOG1329	Phospholipase D1	[I]	Lipid transport and metabolism
EVM0005390.1		NA	NA	NA	NA	NA	NA	hypothetical protein Pyn_11019 [Prunus yedoensis var. nudiflora]	Uncharacterized protein OS=Prunus yedoensis var. nudiflora OX=2094558 GN=Pyn_11019 PE=4 SV=1	NA	NA	NA	NA
EVM0005395.1		NA	NA	NA	NA	NA	NA	hypothetical protein Pyn_31815 [Prunus yedoensis var. nudiflora]	Uncharacterized protein OS=Prunus yedoensis var. nudiflora OX=2094558 GN=Pyn_31815 PE=4 SV=1	NA	NA	NA	NA
EVM0005398.1		NA	NA	NA	NA	NA	NA	uncharacterized protein LOC110759699 isoform X2 [Prunus avium]	Uncharacterized protein OS=Prunus persica OX=3760 GN=PRUPE_6G333600 PE=4 SV=1	NA	NA	NA	NA
EVM0005400.1	Triacylglycerol lipase SDP1 OS=Arabidopsis thaliana OX=3702 GN=SDP1 PE=1 SV=1	lipid metabolic process(GO:0006629)		triglyceride lipase activity(GO:0004806)	NA	NA	NA	triacylglycerol lipase SDP1 [Prunus avium]	Triacylglycerol lipase SDP1 OS=Prunus yedoensis var. nudiflora OX=2094558 GN=Pyn_06468 PE=4 SV=1	KOG2214	Predicted esterase of the alpha-beta hydrolase superfamily	[R]	General function prediction only
EVM0005407.1	Diacylglycerol kinase 1 OS=Arabidopsis thaliana OX=3702 GN=DGK1 PE=1 SV=2	NA	NA	NA	K00901	diacylglycerol kinase (ATP)	ko00561:Glycerolipid metabolism|ko00564:Glycerophospholipid metabolism|ko04070:Phosphatidylinositol signaling system|ko04072:Phospholipase D signaling pathway|ko05231:Choline metabolism in cancer	diacylglycerol kinase 1 [Prunus yedoensis var. nudiflora]	Diacylglycerol kinase 1 OS=Prunus yedoensis var. nudiflora OX=2094558 GN=Pyn_25596 PE=4 SV=1	KOG1169	Diacylglycerol kinase	[T]	Signal transduction mechanisms
EVM0005416.1		NA	NA	NA	NA	NA	NA	PREDICTED: deoxyhypusine synthase-like [Prunus mume]		NA	NA	NA	NA
EVM0005423.1		NA	NA	NA	NA	NA	NA	hypothetical protein PRUPE_1G104200 [Prunus persica]	Uncharacterized protein OS=Prunus persica OX=3760 GN=PRUPE_1G104200 PE=4 SV=1	NA	NA	NA	NA
EVM0005425.1	Eyes absent homolog OS=Arabidopsis thaliana OX=3702 GN=EYA PE=1 SV=2	NA	NA	NA	NA	NA	NA	eyes absent homolog 2-like [Prunus avium]	Uncharacterized protein OS=Prunus persica OX=3760 GN=PRUPE_5G039700 PE=4 SV=1	KOG3107	Predicted haloacid dehalogenase-like hydrolase (eyes absent)	[R]	General function prediction only
EVM0005430.1	Defensin-like protein 19 OS=Arabidopsis thaliana OX=3702 GN=PDF1.4 PE=3 SV=2	NA	NA	NA	NA	NA	NA	hypothetical protein PRUPE_8G071600 [Prunus persica]	Uncharacterized protein OS=Prunus persica OX=3760 GN=PRUPE_8G071600 PE=4 SV=1	NA	NA	NA	NA
EVM0005432.1	Uncharacterized mitochondrial protein AtMg01250 OS=Arabidopsis thaliana OX=3702 GN=AtMg01250 PE=4 SV=1	NA	NA	NA	NA	NA	NA	uncharacterized protein LOC110795081 [Spinacia oleracea]	Uncharacterized protein OS=Prunus persica OX=3760 GN=PRUPE_ppa021798mg PE=4 SV=1	KOG1075	FOG: Reverse transcriptase	[R]	General function prediction only
EVM0005436.1	Putative calcium-transporting ATPase 13, plasma membrane-type OS=Arabidopsis thaliana OX=3702 GN=ACA13 PE=3 SV=1	NA	NA	NA	K01537	P-type Ca2+ transporter type 2C	NA:NA	putative calcium-transporting ATPase 13, plasma membrane-type isoform X1 [Jatropha curcas]	Calcium-transporting ATPase OS=Vitis vinifera OX=29760 GN=VIT_05s0020g04330 PE=3 SV=1	KOG0204	Calcium transporting ATPase	[P]	Inorganic ion transport and metabolism
EVM0005437.1	Probable transcription factor At4g00390 OS=Arabidopsis thaliana OX=3702 GN=At4g00390 PE=1 SV=1	regulation of transcription, DNA-templated(GO:0006355)			NA	NA	NA	hypothetical protein PRUPE_7G003400, partial [Prunus persica]	Uncharacterized protein (Fragment) OS=Prunus persica OX=3760 GN=PRUPE_7G003400 PE=4 SV=1	NA	NA	NA	NA
EVM0005439.1	Pollen receptor-like kinase 2 OS=Arabidopsis thaliana OX=3702 GN=PRK2 PE=1 SV=1	protein phosphorylation(GO:0006468)		ATP binding(GO:0005524)| protein kinase activity(GO:0004672)| protein binding(GO:0005515)	NA	NA	NA	U-box domain-containing protein 35 [Prunus persica]	Uncharacterized protein OS=Prunus persica OX=3760 GN=PRUPE_1G064300 PE=4 SV=1	NA	NA	NA	NA
EVM0005441.1		NA	NA	NA	NA	NA	NA	hypothetical protein PRUPE_2G190900 [Prunus persica]	Uncharacterized protein OS=Prunus persica OX=3760 GN=PRUPE_2G190900 PE=4 SV=1	NA	NA	NA	NA
EVM0005442.1		NA	NA	NA	NA	NA	NA	hypothetical protein PRUPE_6G054600 [Prunus persica]	Uncharacterized protein OS=Prunus persica OX=3760 GN=PRUPE_6G054600 PE=4 SV=1	NA	NA	NA	NA
EVM0005448.1		NA	NA	NA	NA	NA	NA	probable disease resistance protein At4g27220 [Prunus persica]	Uncharacterized protein (Fragment) OS=Prunus persica OX=3760 GN=PRUPE_ppa014872mg PE=4 SV=1	NA	NA	NA	NA
EVM0005450.1	Cell division cycle 20.1, cofactor of APC complex OS=Arabidopsis thaliana OX=3702 GN=CDC20-1 PE=1 SV=1	NA	NA	NA	NA	NA	NA	cell division cycle 20.2, cofactor of APC complex-like [Prunus avium]	Uncharacterized protein OS=Prunus persica OX=3760 GN=PRUPE_7G086200 PE=4 SV=1	KOG0305	Anaphase promoting complex, Cdc20, Cdh1, and Ama1 subunits	[O]	Posttranslational modification, protein turnover, chaperones
EVM0005451.1		NA	NA	NA	NA	NA	NA	hypothetical protein PRUPE_7G167400 [Prunus persica]	Uncharacterized protein OS=Prunus persica OX=3760 GN=PRUPE_7G167400 PE=4 SV=1	KOG4198	RNA-binding Ran Zn-finger protein and related proteins	[R]	General function prediction only
EVM0005452.1				RNA-DNA hybrid ribonuclease activity(GO:0004523)| nucleic acid binding(GO:0003676)	NA	NA	NA	hypothetical protein PRUPE_8G128400 [Prunus persica]	Uncharacterized protein OS=Prunus persica OX=3760 GN=PRUPE_ppb013507mg PE=4 SV=1	NA	NA	NA	NA
EVM0005456.1		NA	NA	NA	NA	NA	NA	hypothetical protein Pyn_14199 [Prunus yedoensis var. nudiflora]	Uncharacterized protein OS=Prunus yedoensis var. nudiflora OX=2094558 GN=Pyn_14199 PE=4 SV=1	NA	NA	NA	NA
EVM0005468.1				protein binding(GO:0005515)	K13420	LRR receptor-like serine/threonine-protein kinase FLS2	ko04626:Plant-pathogen interaction	putative receptor-like protein kinase [Prunus yedoensis var. nudiflora]	Putative receptor-like protein kinase OS=Prunus yedoensis var. nudiflora OX=2094558 GN=Pyn_32713 PE=3 SV=1	NA	NA	NA	NA
EVM0005472.1	DNA replication licensing factor MCM2 OS=Arabidopsis thaliana OX=3702 GN=MCM2 PE=1 SV=1	NA	NA	NA	K02540	DNA replication licensing factor MCM2	ko03030:DNA replication|ko04110:Cell cycle|ko04111:Cell cycle - yeast|ko04113:Meiosis - yeast	LOW QUALITY PROTEIN: DNA replication licensing factor MCM2 [Prunus avium]	DNA helicase OS=Prunus persica OX=3760 GN=PRUPE_1G211500 PE=3 SV=1	KOG0477	DNA replication licensing factor, MCM2 component	[L]	Replication, recombination and repair
EVM0005476.1		NA	NA	NA	NA	NA	NA	hypothetical protein PRUPE_5G203500 [Prunus persica]	Uncharacterized protein OS=Prunus persica OX=3760 GN=PRUPE_5G203500 PE=4 SV=1	NA	NA	NA	NA
EVM0005487.1	Cytochrome P450 71D8 OS=Glycine max OX=3847 GN=CYP71D8 PE=2 SV=1	oxidation-reduction process(GO:0055114)		iron ion binding(GO:0005506)| oxidoreductase activity, acting on paired donors, with incorporation or reduction of molecular oxygen(GO:0016705)| heme binding(GO:0020037)	NA	NA	NA	premnaspirodiene oxygenase-like isoform X1 [Prunus avium]	Uncharacterized protein OS=Prunus persica OX=3760 GN=PRUPE_ppa016579mg PE=4 SV=1	KOG0156	Cytochrome P450 CYP2 subfamily	[Q]	Secondary metabolites biosynthesis, transport and catabolism
EVM0005489.1		NA	NA	NA	NA	NA	NA	hypothetical protein PRUPE_5G065800 [Prunus persica]	Uncharacterized protein OS=Prunus persica OX=3760 GN=PRUPE_5G065800 PE=4 SV=1	NA	NA	NA	NA
EVM0005495.1		NA	NA	NA	NA	NA	NA			NA	NA	NA	NA
EVM0005504.1		NA	NA	NA	NA	NA	NA	uncharacterized protein LOC110748453 [Prunus avium]		NA	NA	NA	NA
EVM0005518.1	La protein 1 OS=Arabidopsis thaliana OX=3702 GN=LA1 PE=1 SV=1			nucleic acid binding(GO:0003676)| RNA binding(GO:0003723)	K11090	lupus La protein	ko05322:Systemic lupus erythematosus	la protein 1 [Prunus yedoensis var. nudiflora]	La protein 1 OS=Prunus yedoensis var. nudiflora OX=2094558 GN=Pyn_29552 PE=4 SV=1	KOG3272	Predicted coiled-coil protein	[R]	General function prediction only
EVM0005522.1		NA	NA	NA	NA	NA	NA	uncharacterized protein LOC109946388 [Prunus persica]	Uncharacterized protein OS=Fagus sylvatica OX=28930 GN=FSB_LOCUS19001 PE=4 SV=1	NA	NA	NA	NA
EVM0005535.1		NA	NA	NA	NA	NA	NA	L10-interacting MYB domain-containing protein isoform X2 [Prunus persica]	Uncharacterized protein OS=Prunus persica OX=3760 GN=PRUPE_7G061200 PE=4 SV=1	NA	NA	NA	NA
EVM0005540.1	B3 domain-containing transcription factor FUS3 OS=Arabidopsis thaliana OX=3702 GN=FUS3 PE=1 SV=2	NA	NA	NA	NA	NA	NA	hypothetical protein Pyn_34335 [Prunus yedoensis var. nudiflora]	Uncharacterized protein (Fragment) OS=Prunus persica OX=3760 GN=PRUPE_ppa018953mg PE=4 SV=1	NA	NA	NA	NA
EVM0005542.1		NA	NA	NA	NA	NA	NA			NA	NA	NA	NA
EVM0005550.1		NA	NA	NA	NA	NA	NA	PREDICTED: uncharacterized protein LOC103336015 [Prunus mume]	Uncharacterized protein OS=Prunus persica OX=3760 GN=PRUPE_2G026100 PE=4 SV=1	NA	NA	NA	NA
EVM0005551.1				nucleic acid binding(GO:0003676)| RNA-DNA hybrid ribonuclease activity(GO:0004523)	NA	NA	NA	hypothetical protein PRUPE_7G083900 [Prunus persica]	Uncharacterized protein (Fragment) OS=Prunus persica OX=3760 GN=PRUPE_ppa026179mg PE=4 SV=1	NA	NA	NA	NA
EVM0005554.1		NA	NA	NA	NA	NA	NA	uncharacterized protein LOC110756195 [Prunus avium]		NA	NA	NA	NA
EVM0005555.1	40S ribosomal protein S15a-1 OS=Arabidopsis thaliana OX=3702 GN=RPS15AA PE=2 SV=2	translation(GO:0006412)	ribosome(GO:0005840)	structural constituent of ribosome(GO:0003735)	K02957	small subunit ribosomal protein S15Ae	ko03010:Ribosome	40S ribosomal protein S15a-1, partial [Mucuna pruriens]	40S ribosomal protein S15a-1 (Fragment) OS=Mucuna pruriens OX=157652 GN=RPS15AA PE=4 SV=1	KOG1754	40S ribosomal protein S15/S22	[J]	Translation, ribosomal structure and biogenesis
EVM0005557.1	Protein SUPPRESSOR OF npr1-1, CONSTITUTIVE 1 OS=Arabidopsis thaliana OX=3702 GN=SNC1 PE=1 SV=5	NA	NA	NA	NA	NA	NA	hypothetical protein PRUPE_1G526300 [Prunus persica]	Uncharacterized protein OS=Prunus persica OX=3760 GN=PRUPE_1G526300 PE=4 SV=1	NA	NA	NA	NA
EVM0005563.1		NA	NA	NA	NA	NA	NA	uncharacterized protein LOC18773077 [Prunus persica]	Uncharacterized protein (Fragment) OS=Prunus persica OX=3760 GN=PRUPE_ppa021885mg PE=4 SV=1	NA	NA	NA	NA
EVM0005569.3	Nudix hydrolase 2 OS=Arabidopsis thaliana OX=3702 GN=NUDT2 PE=1 SV=1			hydrolase activity(GO:0016787)	NA	NA	NA	PREDICTED: nudix hydrolase 10-like isoform X1 [Prunus mume]	Uncharacterized protein OS=Prunus persica OX=3760 GN=PRUPE_4G243800 PE=3 SV=1	KOG0648	Predicted NUDIX hydrolase FGF-2 and related proteins	[T]	Signal transduction mechanisms
EVM0005570.1	DNA-directed RNA polymerases II and IV subunit 5A OS=Arabidopsis thaliana OX=3702 GN=NRPB5A PE=1 SV=1	transcription, DNA-templated(GO:0006351)	nucleus(GO:0005634)	DNA-directed 5'-3' RNA polymerase activity(GO:0003899)| DNA binding(GO:0003677)	K03013	DNA-directed RNA polymerases I, II, and III subunit RPABC1	ko00230:Purine metabolism|ko00240:Pyrimidine metabolism|ko03020:RNA polymerase|ko04623:Cytosolic DNA-sensing pathway|ko05016:Huntington's disease|ko05169:Epstein-Barr virus infection	PREDICTED: DNA-directed RNA polymerases II and IV subunit 5A-like [Prunus mume]	Uncharacterized protein OS=Prunus persica OX=3760 GN=PRUPE_2G121400 PE=3 SV=1	KOG3218	RNA polymerase, 25-kDa subunit (common to polymerases I, II and III)	[K]	Transcription
EVM0005578.1		NA	NA	NA	NA	NA	NA	hypothetical protein PRUPE_1G257900 [Prunus persica]	Uncharacterized protein OS=Prunus persica OX=3760 GN=PRUPE_1G257900 PE=4 SV=1	KOG0017	FOG: Transposon-encoded proteins with TYA, reverse transcriptase, integrase domains in various combinations	[R]	General function prediction only
EVM0005588.1		NA	NA	NA	NA	NA	NA	PKS-NRPS hybrid synthetase CHGG_01239-like [Prunus avium]	Uncharacterized protein OS=Prunus persica OX=3760 GN=PRUPE_ppa016269mg PE=4 SV=1	NA	NA	NA	NA
EVM0005591.1		NA	NA	NA	NA	NA	NA	putative GPI-anchored protein pfl2 [Prunus avium]	Uncharacterized protein (Fragment) OS=Prunus persica OX=3760 GN=PRUPE_2G134000 PE=4 SV=1	NA	NA	NA	NA
EVM0005594.1		NA	NA	NA	NA	NA	NA	PREDICTED: uncharacterized protein LOC107881315 [Prunus mume]		NA	NA	NA	NA
EVM0005607.1		NA	NA	NA	NA	NA	NA	hypothetical protein PRUPE_6G098700 [Prunus persica]	Uncharacterized protein OS=Prunus persica OX=3760 GN=PRUPE_6G098700 PE=4 SV=1	NA	NA	NA	NA
EVM0005612.1		NA	NA	NA	NA	NA	NA	hypothetical protein PRUPE_1G136100 [Prunus persica]	Uncharacterized protein OS=Prunus persica OX=3760 GN=PRUPE_1G136100 PE=4 SV=1	NA	NA	NA	NA
EVM0005620.1		metal ion transport(GO:0030001)		metal ion binding(GO:0046872)	NA	NA	NA	uncharacterized protein LOC18766449 isoform X2 [Prunus persica]	Uncharacterized protein OS=Prunus yedoensis var. nudiflora OX=2094558 GN=Pyn_08848 PE=4 SV=1	NA	NA	NA	NA
EVM0005627.1		NA	NA	NA	NA	NA	NA	glutathione S-transferase T3-like [Prunus avium]	Uncharacterized protein OS=Prunus persica OX=3760 PE=4 SV=1	NA	NA	NA	NA
EVM0005628.1		NA	NA	NA	NA	NA	NA	uncharacterized protein LOC112997809 [Glycine max]	Uncharacterized protein OS=Fagus sylvatica OX=28930 GN=FSB_LOCUS52949 PE=4 SV=1	KOG0017	FOG: Transposon-encoded proteins with TYA, reverse transcriptase, integrase domains in various combinations	[R]	General function prediction only
EVM0005634.1		NA	NA	NA	NA	NA	NA	uncharacterized protein LOC110755082 [Prunus avium]	Uncharacterized protein OS=Prunus persica OX=3760 GN=PRUPE_ppb019761mg PE=4 SV=1	NA	NA	NA	NA
EVM0005635.1	Probable 2-oxoglutarate-dependent dioxygenase AOP1.2 OS=Arabidopsis thaliana OX=3702 GN=AOP1.2 PE=2 SV=1	oxidation-reduction process(GO:0055114)		oxidoreductase activity(GO:0016491)	NA	NA	NA	hypothetical protein CUMW_193150 [Citrus unshiu]	Uncharacterized protein OS=Citrus unshiu OX=55188 GN=CUMW_193150 PE=3 SV=1	KOG0143	Iron/ascorbate family oxidoreductases	[R]	General function prediction only
EVM0005637.1		NA	NA	NA	NA	NA	NA	hypothetical protein PRUPE_1G435000 [Prunus persica]	Uncharacterized protein OS=Prunus persica OX=3760 GN=PRUPE_1G435000 PE=4 SV=1	NA	NA	NA	NA
EVM0005645.1		NA	NA	NA	NA	NA	NA	hypothetical protein PRUPE_1G089900 [Prunus persica]	Uncharacterized protein OS=Prunus persica OX=3760 GN=PRUPE_1G089900 PE=4 SV=1	NA	NA	NA	NA
EVM0005648.1		NA	NA	NA	NA	NA	NA	PREDICTED: uncharacterized protein LOC107881315 [Prunus mume]		NA	NA	NA	NA
EVM0005649.1		NA	NA	NA	NA	NA	NA			NA	NA	NA	NA
EVM0005659.1		NA	NA	NA	NA	NA	NA			NA	NA	NA	NA
EVM0005663.1		NA	NA	NA	NA	NA	NA	uncharacterized protein LOC18787643 [Prunus persica]	Uncharacterized protein OS=Prunus persica OX=3760 GN=PRUPE_ppa015900mg PE=4 SV=1	NA	NA	NA	NA
EVM0005664.1		NA	NA	NA	NA	NA	NA	hypothetical protein PRUPE_6G296500 [Prunus persica]	Uncharacterized protein OS=Prunus persica OX=3760 GN=PRUPE_6G296500 PE=4 SV=1	NA	NA	NA	NA
EVM0005668.1		NA	NA	NA	NA	NA	NA	protein ALP1-like [Prunus avium]	Uncharacterized protein (Fragment) OS=Cajanus cajan OX=3821 GN=KK1_005621 PE=4 SV=1	KOG4585	Predicted transposase	[L]	Replication, recombination and repair
EVM0005669.1	Nucleoid-associated protein At2g24020, chloroplastic OS=Arabidopsis thaliana OX=3702 GN=STIC2 PE=1 SV=2	NA	NA	NA	NA	NA	NA	nuclear nucleic acid-binding protein C1D [Prunus yedoensis var. nudiflora]	Nuclear nucleic acid-binding protein C1D OS=Prunus yedoensis var. nudiflora OX=2094558 GN=Pyn_08698 PE=4 SV=1	NA	NA	NA	NA
EVM0005671.1		NA	NA	NA	NA	NA	NA	hypothetical protein PRUPE_7G190600 [Prunus persica]	Uncharacterized protein OS=Prunus persica OX=3760 GN=PRUPE_7G190600 PE=4 SV=1	NA	NA	NA	NA
EVM0005672.2	Non-structural maintenance of chromosomes element 4 homolog B OS=Arabidopsis thaliana OX=3702 GN=NSE4B PE=2 SV=1	NA	NA	NA	NA	NA	NA	non-structural maintenance of chromosomes element 4 homolog A-like [Prunus avium]	Uncharacterized protein OS=Prunus persica OX=3760 GN=PRUPE_7G076100 PE=4 SV=1	KOG2866	Uncharacterized conserved protein	[S]	Function unknown
EVM0005672.4	Non-structural maintenance of chromosomes element 4 homolog B OS=Arabidopsis thaliana OX=3702 GN=NSE4B PE=2 SV=1	NA	NA	NA	NA	NA	NA	non-structural maintenance of chromosomes element 4 homolog A-like [Prunus avium]	Uncharacterized protein OS=Prunus persica OX=3760 GN=PRUPE_7G076100 PE=4 SV=1	KOG2866	Uncharacterized conserved protein	[S]	Function unknown
EVM0005674.1		NA	NA	NA	NA	NA	NA			NA	NA	NA	NA
EVM0005677.1		NA	NA	NA	NA	NA	NA	uncharacterized protein LOC109948260 isoform X1 [Prunus persica]	Uncharacterized protein OS=Prunus persica OX=3760 GN=PRUPE_1G176400 PE=4 SV=1	NA	NA	NA	NA
EVM0005681.1		NA	NA	NA	NA	NA	NA			NA	NA	NA	NA
EVM0005682.1		NA	NA	NA	NA	NA	NA	hypothetical protein PRUPE_8G228600 [Prunus persica]	Uncharacterized protein OS=Prunus persica OX=3760 GN=PRUPE_8G228600 PE=4 SV=1	NA	NA	NA	NA
EVM0005684.1				protein binding(GO:0005515)	NA	NA	NA	putative LRR receptor-like serine/threonine-protein kinase [Prunus yedoensis var. nudiflora]	Putative LRR receptor-like serine/threonine-protein kinase OS=Prunus yedoensis var. nudiflora OX=2094558 GN=Pyn_25540 PE=4 SV=1	NA	NA	NA	NA
EVM0005689.1	Cytochrome c oxidase subunit 2 OS=Glycine max OX=3847 GN=COX2 PE=3 SV=2	electron transport chain(GO:0022900)	membrane(GO:0016020)| integral component of membrane(GO:0016021)	copper ion binding(GO:0005507)| cytochrome-c oxidase activity(GO:0004129)	K02261	cytochrome c oxidase subunit 2	ko00190:Oxidative phosphorylation|ko04260:Cardiac muscle contraction|ko04932:Non-alcoholic fatty liver disease (NAFLD)|ko05010:Alzheimer's disease|ko05012:Parkinson's disease|ko05016:Huntington's disease	cytochrome c oxidase subunit II (mitochondrion) [Malus domestica]	Cytochrome c oxidase subunit 2 OS=Malus hupehensis var. mengshanensis OX=550789 GN=cox2 PE=3 SV=1	KOG4767	Cytochrome c oxidase, subunit II, and related proteins	[C]	Energy production and conversion
EVM0005694.1		NA	NA	NA	NA	NA	NA	hypothetical protein PRUPE_6G265800 [Prunus persica]	Uncharacterized protein OS=Prunus persica OX=3760 GN=PRUPE_6G265800 PE=4 SV=1	NA	NA	NA	NA
EVM0005706.1		NA	NA	NA	K17361	acyl-coenzyme A thioesterase 9 [EC:3.1.2.-]	NA:NA	acyl-coenzyme A thioesterase 9, mitochondrial isoform X1 [Carica papaya]	Acyl-coenzyme A thioesterase 9, mitochondrial OS=Gossypium arboreum OX=29729 GN=F383_15312 PE=4 SV=1	KOG2763	Acyl-CoA thioesterase	[I]	Lipid transport and metabolism
EVM0005707.1		NA	NA	NA	NA	NA	NA	hypothetical protein PRUPE_6G170900 [Prunus persica]	Uncharacterized protein OS=Prunus persica OX=3760 GN=PRUPE_6G170900 PE=4 SV=1	NA	NA	NA	NA
EVM0005709.1	Glycolipid transfer protein 1 OS=Arabidopsis thaliana OX=3702 GN=GLTP1 PE=2 SV=1	intermembrane lipid transfer(GO:0120009)	cytoplasm(GO:0005737)	intermembrane lipid transfer activity(GO:0120013)	NA	NA	NA	glycolipid transfer protein 1 [Prunus persica]	Uncharacterized protein OS=Prunus persica OX=3760 GN=PRUPE_8G220300 PE=4 SV=1	KOG3221	Glycolipid transfer protein	[G]	Carbohydrate transport and metabolism
EVM0005712.1	Ribosomal protein S10, mitochondrial OS=Pisum sativum OX=3888 GN=RPS10 PE=2 SV=1	NA	NA	NA	K02946	small subunit ribosomal protein S10	ko03010:Ribosome	hypothetical protein PRUPE_7G030100 [Prunus persica]	Uncharacterized protein OS=Prunus persica OX=3760 GN=PRUPE_7G030100 PE=4 SV=1	NA	NA	NA	NA
EVM0005712.2	Ribosomal protein S10, mitochondrial OS=Pisum sativum OX=3888 GN=RPS10 PE=2 SV=1	NA	NA	NA	K02946	small subunit ribosomal protein S10	ko03010:Ribosome	hypothetical protein PRUPE_7G030100 [Prunus persica]	Uncharacterized protein OS=Prunus persica OX=3760 GN=PRUPE_7G030100 PE=4 SV=1	NA	NA	NA	NA
EVM0005717.1		NA	NA	NA	NA	NA	NA			NA	NA	NA	NA
EVM0005720.1		NA	NA	NA	NA	NA	NA			NA	NA	NA	NA
EVM0005724.1		NA	NA	NA	NA	NA	NA	hypothetical protein Pyn_36358 [Prunus yedoensis var. nudiflora]	Uncharacterized protein OS=Prunus yedoensis var. nudiflora OX=2094558 GN=Pyn_36358 PE=4 SV=1	NA	NA	NA	NA
EVM0005726.1				RNA-DNA hybrid ribonuclease activity(GO:0004523)| nucleic acid binding(GO:0003676)	NA	NA	NA	hypothetical protein PRUPE_8G101300 [Prunus persica]	Uncharacterized protein OS=Prunus persica OX=3760 GN=PRUPE_ppa018239mg PE=4 SV=1	NA	NA	NA	NA
EVM0005729.1	Receptor-like protein kinase 2 OS=Arabidopsis thaliana OX=3702 GN=RCH2 PE=1 SV=1	protein phosphorylation(GO:0006468)		ATP binding(GO:0005524)| protein kinase activity(GO:0004672)| protein binding(GO:0005515)	NA	NA	NA	LRR receptor-like serine/threonine-protein kinase RCH1 [Prunus yedoensis var. nudiflora]	LRR receptor-like serine/threonine-protein kinase RCH1 OS=Prunus yedoensis var. nudiflora OX=2094558 GN=Pyn_35250 PE=3 SV=1	NA	NA	NA	NA
EVM0005732.1		NA	NA	NA	NA	NA	NA	uncharacterized protein LOC109831288 [Asparagus officinalis]	Uncharacterized protein OS=Arundo donax OX=35708 PE=4 SV=1	NA	NA	NA	NA
EVM0005737.1		NA	NA	NA	NA	NA	NA	uncharacterized protein LOC18771620 [Prunus persica]	Uncharacterized protein OS=Prunus persica OX=3760 GN=PRUPE_7G102300 PE=4 SV=1	NA	NA	NA	NA
EVM0005739.1	Pectinesterase/pectinesterase inhibitor U1 OS=Solanum lycopersicum OX=4081 GN=PMEU1 PE=2 SV=1	cell wall modification(GO:0042545)		pectinesterase activity(GO:0030599)| enzyme inhibitor activity(GO:0004857)	K01051	pectinesterase	ko00040:Pentose and glucuronate interconversions|ko00500:Starch and sucrose metabolism	hypothetical protein PRUPE_3G031000 [Prunus persica]	Uncharacterized protein OS=Prunus persica OX=3760 GN=PRUPE_3G031000 PE=3 SV=1	NA	NA	NA	NA
EVM0005750.1		NA	NA	NA	NA	NA	NA			NA	NA	NA	NA
EVM0005758.1	Cytosolic invertase 1 OS=Oryza sativa subsp. japonica OX=39947 GN=CINV1 PE=1 SV=1			glycopeptide alpha-N-acetylgalactosaminidase activity(GO:0033926)	NA	NA	NA	hypothetical protein PRUPE_6G229900 [Prunus persica]	Uncharacterized protein OS=Prunus persica OX=3760 GN=PRUPE_6G229900 PE=4 SV=1	NA	NA	NA	NA
EVM0005758.2	Cytosolic invertase 1 OS=Oryza sativa subsp. japonica OX=39947 GN=CINV1 PE=1 SV=1			glycopeptide alpha-N-acetylgalactosaminidase activity(GO:0033926)	NA	NA	NA	hypothetical protein PRUPE_6G229900 [Prunus persica]	Uncharacterized protein OS=Prunus persica OX=3760 GN=PRUPE_6G229900 PE=4 SV=1	NA	NA	NA	NA
EVM0005758.3	Cytosolic invertase 1 OS=Oryza sativa subsp. japonica OX=39947 GN=CINV1 PE=1 SV=1			glycopeptide alpha-N-acetylgalactosaminidase activity(GO:0033926)	NA	NA	NA	hypothetical protein PRUPE_6G229900 [Prunus persica]	Uncharacterized protein OS=Prunus persica OX=3760 GN=PRUPE_6G229900 PE=4 SV=1	NA	NA	NA	NA
EVM0005758.4	Cytosolic invertase 1 OS=Oryza sativa subsp. japonica OX=39947 GN=CINV1 PE=1 SV=1			glycopeptide alpha-N-acetylgalactosaminidase activity(GO:0033926)	NA	NA	NA	hypothetical protein PRUPE_6G229900 [Prunus persica]	Uncharacterized protein OS=Prunus persica OX=3760 GN=PRUPE_6G229900 PE=4 SV=1	NA	NA	NA	NA
EVM0005758.5	Cytosolic invertase 1 OS=Oryza sativa subsp. japonica OX=39947 GN=CINV1 PE=1 SV=1			glycopeptide alpha-N-acetylgalactosaminidase activity(GO:0033926)	NA	NA	NA	hypothetical protein PRUPE_6G229900 [Prunus persica]	Uncharacterized protein OS=Prunus persica OX=3760 GN=PRUPE_6G229900 PE=4 SV=1	NA	NA	NA	NA
EVM0005764.1		NA	NA	NA	NA	NA	NA	hypothetical protein PRUPE_4G277900 [Prunus persica]	Uncharacterized protein OS=Prunus persica OX=3760 GN=PRUPE_4G277900 PE=4 SV=1	NA	NA	NA	NA
EVM0005774.1	Retrovirus-related Pol polyprotein from transposon TNT 1-94 OS=Nicotiana tabacum OX=4097 PE=2 SV=1	NA	NA	NA	NA	NA	NA	hypothetical protein PRUPE_4G233400 [Prunus persica]	Uncharacterized protein OS=Prunus persica OX=3760 GN=PRUPE_4G233400 PE=4 SV=1	NA	NA	NA	NA
EVM0005784.1		NA	NA	NA	NA	NA	NA	PREDICTED: uncharacterized protein LOC103323752 [Prunus mume]		NA	NA	NA	NA
EVM0005786.1		NA	NA	NA	NA	NA	NA	hypothetical protein PRUPE_2G205000 [Prunus persica]	Uncharacterized protein OS=Prunus persica OX=3760 GN=PRUPE_2G205000 PE=4 SV=1	NA	NA	NA	NA
EVM0005787.1		NA	NA	NA	NA	NA	NA			NA	NA	NA	NA
EVM0005791.1		NA	NA	NA	NA	NA	NA	hypothetical protein PRUPE_8G059000 [Prunus persica]	Uncharacterized protein OS=Prunus persica OX=3760 GN=PRUPE_8G059000 PE=4 SV=1	NA	NA	NA	NA
EVM0005793.1		NA	NA	NA	NA	NA	NA	uncharacterized protein LOC110771035 isoform X2 [Prunus avium]	Uncharacterized protein OS=Prunus persica OX=3760 GN=PRUPE_1G159200 PE=4 SV=1	NA	NA	NA	NA
EVM0005800.1	Putative anthocyanidin reductase OS=Ginkgo biloba OX=3311 PE=2 SV=1			catalytic activity(GO:0003824)| coenzyme binding(GO:0050662)	NA	NA	NA	NAD-dependent epimerase/dehydratase [Corchorus capsularis]	NAD-dependent epimerase/dehydratase OS=Corchorus capsularis OX=210143 GN=CCACVL1_21857 PE=4 SV=1	KOG1502	Flavonol reductase/cinnamoyl-CoA reductase	[V]	Defense mechanisms
EVM0005803.1	Ribonuclease TUDOR 1 OS=Arabidopsis thaliana OX=3702 GN=TSN1 PE=1 SV=1	NA	NA	NA	K15979	staphylococcal nuclease domain-containing protein 1	ko05169:Epstein-Barr virus infection|ko05203:Viral carcinogenesis	ribonuclease TUDOR 1-like [Prunus avium]	Uncharacterized protein OS=Prunus yedoensis var. nudiflora OX=2094558 GN=Pyn_08525 PE=4 SV=1	KOG2039	Transcriptional coactivator p100	[K]	Transcription
EVM0005804.1		NA	NA	NA	NA	NA	NA	PREDICTED: arp2/3 complex-activating protein rickA-like [Prunus mume]	Uncharacterized protein OS=Prunus persica OX=3760 GN=PRUPE_6G247800 PE=4 SV=1	NA	NA	NA	NA
EVM0005811.1		NA	NA	NA	NA	NA	NA	hypothetical protein PRUPE_2G295400 [Prunus persica]	Uncharacterized protein OS=Prunus persica OX=3760 GN=PRUPE_2G295400 PE=4 SV=1	NA	NA	NA	NA
EVM0005816.1		NA	NA	NA	NA	NA	NA	uncharacterized protein LOC109950316 [Prunus persica]	Uncharacterized protein OS=Prunus persica OX=3760 GN=PRUPE_ppa022875mg PE=4 SV=1	NA	NA	NA	NA
EVM0005818.1		NA	NA	NA	NA	NA	NA	hypothetical protein PRUPE_4G151800 [Prunus persica]	Uncharacterized protein OS=Prunus persica OX=3760 GN=PRUPE_4G151800 PE=4 SV=1	NA	NA	NA	NA
EVM0005826.1		NA	NA	NA	NA	NA	NA	uncharacterized protein LOC110746171 [Prunus avium]	Zinc finger X-linked protein ZXDB-like OS=Prunus yedoensis var. nudiflora OX=2094558 GN=Pyn_32781 PE=4 SV=1	NA	NA	NA	NA
EVM0005828.1		NA	NA	NA	NA	NA	NA	serine/arginine-rich splicing factor SR45a-like isoform X3 [Prunus yedoensis var. nudiflora]	Serine/arginine-rich splicing factor SR45a-like isoform X3 OS=Prunus yedoensis var. nudiflora OX=2094558 GN=Pyn_00423 PE=4 SV=1	NA	NA	NA	NA
EVM0005837.1	Putative methyltransferase At1g22800, mitochondrial OS=Arabidopsis thaliana OX=3702 GN=At1g22800 PE=1 SV=2	NA	NA	NA	K18162	NADH dehydrogenase [ubiquinone] 1 alpha subcomplex assembly factor 5 [EC:2.1.1.-]	NA:NA	putative methyltransferase At1g22800 [Prunus persica]	Uncharacterized protein OS=Prunus persica OX=3760 GN=PRUPE_1G530500 PE=4 SV=1	KOG2940	Predicted methyltransferase	[R]	General function prediction only
EVM0005840.1		NA	NA	NA	NA	NA	NA	disease resistance RPP13-like protein 4 [Prunus avium]	Uncharacterized protein OS=Prunus yedoensis var. nudiflora OX=2094558 GN=Pyn_39996 PE=4 SV=1	NA	NA	NA	NA
EVM0005845.1		NA	NA	NA	NA	NA	NA			NA	NA	NA	NA
EVM0005846.1		NA	NA	NA	NA	NA	NA	hypothetical protein Pyn_04121 [Prunus yedoensis var. nudiflora]	Uncharacterized protein OS=Prunus yedoensis var. nudiflora OX=2094558 GN=Pyn_04121 PE=4 SV=1	NA	NA	NA	NA
EVM0005848.1		NA	NA	NA	NA	NA	NA	protein FAR1-RELATED SEQUENCE 5-like [Prunus avium]		NA	NA	NA	NA
EVM0005850.1		NA	NA	NA	NA	NA	NA	hypothetical protein PRUPE_1G202000 [Prunus persica]	Uncharacterized protein (Fragment) OS=Prunus persica OX=3760 GN=PRUPE_ppa022052mg PE=4 SV=1	KOG1075	FOG: Reverse transcriptase	[R]	General function prediction only
EVM0005851.1	DNA replication licensing factor MCM2 OS=Arabidopsis thaliana OX=3702 GN=MCM2 PE=1 SV=1	NA	NA	NA	K02540	DNA replication licensing factor MCM2	ko03030:DNA replication|ko04110:Cell cycle|ko04111:Cell cycle - yeast|ko04113:Meiosis - yeast	DNA replication licensing factor MCM2-like isoform X1 [Prunus avium]	DNA helicase OS=Prunus persica OX=3760 GN=PRUPE_1G211500 PE=3 SV=1	KOG0477	DNA replication licensing factor, MCM2 component	[L]	Replication, recombination and repair
EVM0005882.1		NA	NA	NA	NA	NA	NA			NA	NA	NA	NA
EVM0005885.1		NA	NA	NA	NA	NA	NA	hypothetical protein PRUPE_6G288400 [Prunus persica]	Uncharacterized protein OS=Prunus persica OX=3760 GN=PRUPE_6G288400 PE=4 SV=1	NA	NA	NA	NA
EVM0005890.1		NA	NA	NA	NA	NA	NA			NA	NA	NA	NA
EVM0005897.1	12-oxophytodienoate reductase 2 OS=Arabidopsis thaliana OX=3702 GN=OPR2 PE=1 SV=2	oxidation-reduction process(GO:0055114)		oxidoreductase activity(GO:0016491)| FMN binding(GO:0010181)	NA	NA	NA	12-oxophytodienoate reductase 2, partial [Mucuna pruriens]	12-oxophytodienoate reductase 2 (Fragment) OS=Mucuna pruriens OX=157652 GN=OPR2 PE=4 SV=1	KOG0134	NADH:flavin oxidoreductase/12-oxophytodienoate reductase	[R]	General function prediction only
EVM0005903.1		NA	NA	NA	NA	NA	NA	uncharacterized protein LOC112091706 [Morus notabilis]	Uncharacterized protein (Fragment) OS=Prunus persica OX=3760 GN=PRUPE_ppa015649mg PE=4 SV=1	KOG1075	FOG: Reverse transcriptase	[R]	General function prediction only
EVM0005911.1		NA	NA	NA	K00965	UDPglucose--hexose-1-phosphate uridylyltransferase	ko00052:Galactose metabolism|ko00520:Amino sugar and nucleotide sugar metabolism|ko04917:Prolactin signaling pathway	uncharacterized protein LOC110750489 [Prunus avium]	Uncharacterized protein (Fragment) OS=Prunus persica OX=3760 GN=PRUPE_ppa018852mg PE=4 SV=1	NA	NA	NA	NA
EVM0005912.2	Phospholipid hydroperoxide glutathione peroxidase 1, chloroplastic OS=Arabidopsis thaliana OX=3702 GN=GPX1 PE=2 SV=2	response to oxidative stress(GO:0006979)| oxidation-reduction process(GO:0055114)		glutathione peroxidase activity(GO:0004602)	K00432	glutathione peroxidase	ko00480:Glutathione metabolism|ko00590:Arachidonic acid metabolism|ko04918:Thyroid hormone synthesis	phospholipid hydroperoxide glutathione peroxidase 1, chloroplastic [Prunus persica]	Glutathione peroxidase OS=Prunus persica OX=3760 GN=PRUPE_1G395200 PE=3 SV=1	KOG1651	Glutathione peroxidase	[O]	Posttranslational modification, protein turnover, chaperones
EVM0005916.1		NA	NA	NA	NA	NA	NA	uncharacterized protein LOC110773399 [Prunus avium]	Putative RNA-directed DNA polymerase OS=Rosa chinensis OX=74649 GN=RchiOBHm_Chr1g0351011 PE=4 SV=1	KOG1075	FOG: Reverse transcriptase	[R]	General function prediction only
EVM0005921.1		NA	NA	NA	NA	NA	NA	hypothetical protein CUMW_038320 [Citrus unshiu]	Uncharacterized protein OS=Citrus unshiu OX=55188 GN=CUMW_038320 PE=4 SV=1	NA	NA	NA	NA
EVM0005926.1		NA	NA	NA	NA	NA	NA		Uncharacterized protein OS=Prunus persica OX=3760 GN=PRUPE_ppb013748mg PE=4 SV=1	NA	NA	NA	NA
EVM0005927.1		NA	NA	NA	NA	NA	NA	hypothetical protein PRUPE_1G012300 [Prunus persica]	Uncharacterized protein OS=Prunus persica OX=3760 GN=PRUPE_1G012300 PE=4 SV=1	NA	NA	NA	NA
EVM0005928.1		NA	NA	NA	NA	NA	NA	uncharacterized protein LOC18767140 isoform X1 [Prunus persica]	Uncharacterized protein OS=Prunus persica OX=3760 GN=PRUPE_8G119700 PE=4 SV=1	NA	NA	NA	NA
EVM0005929.1		NA	NA	NA	NA	NA	NA	hypothetical protein PRUPE_6G188900 [Prunus persica]	Uncharacterized protein OS=Prunus persica OX=3760 GN=PRUPE_6G188900 PE=4 SV=1	NA	NA	NA	NA
EVM0005933.1	HVA22-like protein f OS=Arabidopsis thaliana OX=3702 GN=HVA22F PE=2 SV=1	NA	NA	NA	NA	NA	NA	uncharacterized protein LOC18768582 [Prunus persica]	Uncharacterized protein OS=Prunus persica OX=3760 GN=PRUPE_8G072600 PE=4 SV=1	NA	NA	NA	NA
EVM0005941.1		NA	NA	NA	NA	NA	NA	hypothetical protein PRUPE_1G119900 [Prunus persica]	Uncharacterized protein OS=Prunus persica OX=3760 GN=PRUPE_1G119900 PE=4 SV=1	NA	NA	NA	NA
EVM0005952.1	F-box/kelch-repeat protein At1g67480 OS=Arabidopsis thaliana OX=3702 GN=At1g67480 PE=2 SV=1			protein binding(GO:0005515)	NA	NA	NA	F-box/kelch-repeat protein At1g67480 [Prunus avium]	Uncharacterized protein OS=Prunus persica OX=3760 GN=PRUPE_1G228600 PE=4 SV=1	KOG1072	FOG: Kelch repeat	[R]	General function prediction only
EVM0005953.1		NA	NA	NA	NA	NA	NA	uncharacterized protein LOC110771968 [Prunus avium]	Uncharacterized protein OS=Prunus persica OX=3760 GN=PRUPE_4G151500 PE=4 SV=1	NA	NA	NA	NA
EVM0005956.1	Copia protein OS=Drosophila melanogaster OX=7227 GN=GIP PE=1 SV=3	NA	NA	NA	NA	NA	NA	putative gag-pol polyprotein [Fragaria x ananassa]	Putative gag-pol polyprotein OS=Fragaria ananassa OX=3747 PE=4 SV=1	KOG0017	FOG: Transposon-encoded proteins with TYA, reverse transcriptase, integrase domains in various combinations	[R]	General function prediction only
EVM0005963.1				nucleic acid binding(GO:0003676)| RNA-DNA hybrid ribonuclease activity(GO:0004523)	NA	NA	NA	uncharacterized protein LOC110768097 [Prunus avium]	Uncharacterized protein OS=Prunus persica OX=3760 GN=PRUPE_ppa025148mg PE=4 SV=1	NA	NA	NA	NA
EVM0005967.1		NA	NA	NA	NA	NA	NA	hypothetical protein PRUPE_1G213100 [Prunus persica]	Uncharacterized protein OS=Prunus persica OX=3760 GN=PRUPE_1G213100 PE=4 SV=1	NA	NA	NA	NA
EVM0005968.1		NA	NA	NA	NA	NA	NA			NA	NA	NA	NA
EVM0005971.1		NA	NA	NA	NA	NA	NA	PREDICTED: uncharacterized protein LOC104442941 [Eucalyptus grandis]	Rapid ALkalinization Factor OS=Parasponia andersonii OX=3476 GN=PanWU01x14_365700 PE=4 SV=1	NA	NA	NA	NA
EVM0005973.1	Putative pentatricopeptide repeat-containing protein At1g12700, mitochondrial OS=Arabidopsis thaliana OX=3702 GN=At1g12700 PE=3 SV=1	NA	NA	NA	NA	NA	NA	putative pentatricopeptide repeat-containing protein At1g12700, mitochondrial [Prunus persica]	Uncharacterized protein OS=Prunus persica OX=3760 GN=PRUPE_3G138000 PE=4 SV=1	KOG4197	FOG: PPR repeat	[R]	General function prediction only
EVM0005976.1				RNA-DNA hybrid ribonuclease activity(GO:0004523)| nucleic acid binding(GO:0003676)	NA	NA	NA	hypothetical protein Pyn_29808 [Prunus yedoensis var. nudiflora]	Uncharacterized protein OS=Prunus yedoensis var. nudiflora OX=2094558 GN=Pyn_29808 PE=4 SV=1	NA	NA	NA	NA
EVM0005980.1		NA	NA	NA	NA	NA	NA	uncharacterized protein Pyn_02632 [Prunus yedoensis var. nudiflora]	Uncharacterized protein OS=Prunus yedoensis var. nudiflora OX=2094558 GN=Pyn_02632 PE=4 SV=1	KOG1454	Predicted hydrolase/acyltransferase (alpha/beta hydrolase superfamily)	[R]	General function prediction only
EVM0005982.1	Retrovirus-related Pol polyprotein from transposon TNT 1-94 OS=Nicotiana tabacum OX=4097 PE=2 SV=1	NA	NA	NA	NA	NA	NA	hypothetical protein C5P31_25365, partial [Escherichia coli]	Uncharacterized protein OS=Fagus sylvatica OX=28930 GN=FSB_LOCUS55513 PE=4 SV=1	KOG0017	FOG: Transposon-encoded proteins with TYA, reverse transcriptase, integrase domains in various combinations	[R]	General function prediction only
EVM0006014.1		NA	NA	NA	NA	NA	NA	PREDICTED: probable copper-transporting ATPase HMA5 [Pyrus x bretschneideri]	Uncharacterized protein OS=Citrus unshiu OX=55188 GN=CUMW_235150 PE=4 SV=1	NA	NA	NA	NA
EVM0006015.1		NA	NA	NA	NA	NA	NA	pentatricopeptide repeat-containing protein At1g20300, mitochondrial [Prunus avium]	Pentatricopeptide repeat-containing protein OS=Prunus yedoensis var. nudiflora OX=2094558 GN=Pyn_03506 PE=4 SV=1	NA	NA	NA	NA
EVM0006019.1		NA	NA	NA	NA	NA	NA			NA	NA	NA	NA
EVM0006026.1		NA	NA	NA	NA	NA	NA	hypothetical protein PRUPE_2G235600 [Prunus persica]	Uncharacterized protein OS=Prunus persica OX=3760 GN=PRUPE_2G235600 PE=4 SV=1	NA	NA	NA	NA
EVM0006030.1		NA	NA	NA	NA	NA	NA	uncharacterized protein LOC18787643 [Prunus persica]	Uncharacterized protein (Fragment) OS=Prunus persica OX=3760 GN=PRUPE_ppa018460mg PE=4 SV=1	NA	NA	NA	NA
EVM0006038.1				nucleic acid binding(GO:0003676)| RNA-DNA hybrid ribonuclease activity(GO:0004523)	NA	NA	NA	hypothetical protein PRUPE_1G509200 [Prunus persica]	Uncharacterized protein OS=Prunus persica OX=3760 GN=PRUPE_1G509200 PE=4 SV=1	NA	NA	NA	NA
EVM0006040.1		NA	NA	NA	NA	NA	NA	hypothetical protein PRUPE_6G129200 [Prunus persica]	Uncharacterized protein OS=Prunus persica OX=3760 GN=PRUPE_6G129200 PE=4 SV=1	NA	NA	NA	NA
EVM0006053.1		NA	NA	NA	NA	NA	NA	hypothetical protein PRUPE_7G010700 [Prunus persica]	Uncharacterized protein OS=Prunus persica OX=3760 GN=PRUPE_7G010700 PE=4 SV=1	NA	NA	NA	NA
EVM0006059.1	Putative transcription elongation factor SPT5 homolog 1 OS=Arabidopsis thaliana OX=3702 GN=At4g08350 PE=1 SV=2	NA	NA	NA	K15172	transcription elongation factor SPT5	NA:NA	putative transcription elongation factor SPT5 homolog 1 isoform X1 [Prunus persica]	Transcription elongation factor SPT5 OS=Prunus persica OX=3760 GN=PRUPE_8G018000 PE=3 SV=1	KOG1999	RNA polymerase II transcription elongation factor DSIF/SUPT5H/SPT5	[K]	Transcription
EVM0006070.1	Farnesyl pyrophosphate synthase 2 OS=Parthenium argentatum OX=35935 GN=FPS2 PE=2 SV=1	isoprenoid biosynthetic process(GO:0008299)			K00787	farnesyl diphosphate synthase	ko00900:Terpenoid backbone biosynthesis|ko05164:Influenza A|ko05166:HTLV-I infection	PREDICTED: E3 ubiquitin-protein ligase At4g11680 isoform X1 [Prunus mume]	Uncharacterized protein OS=Panicum hallii OX=206008 GN=PAHAL_5G190900 PE=4 SV=1	KOG0711	Polyprenyl synthetase	[H]	Coenzyme transport and metabolism
EVM0006084.1		NA	NA	NA	NA	NA	NA	uncharacterized protein LOC18793905 [Prunus persica]	Uncharacterized protein OS=Prunus persica OX=3760 GN=PRUPE_1G554500 PE=4 SV=1	NA	NA	NA	NA
EVM0006087.1		NA	NA	NA	NA	NA	NA	hypothetical protein PRUPE_7G035400 [Prunus persica]	Uncharacterized protein OS=Prunus persica OX=3760 GN=PRUPE_7G035400 PE=4 SV=1	KOG1075	FOG: Reverse transcriptase	[R]	General function prediction only
EVM0006092.1		NA	NA	NA	NA	NA	NA	protein MAIN-LIKE 1-like [Prunus avium]	Uncharacterized protein (Fragment) OS=Prunus persica OX=3760 GN=PRUPE_ppb019848mg PE=4 SV=1	NA	NA	NA	NA
EVM0006096.1		NA	NA	NA	NA	NA	NA		Uncharacterized protein (Fragment) OS=Prunus persica OX=3760 GN=PRUPE_ppa023650mg PE=4 SV=1	NA	NA	NA	NA
EVM0006101.1		NA	NA	NA	NA	NA	NA	hypothetical protein PRUPE_5G077300 [Prunus persica]	Uncharacterized protein OS=Prunus persica OX=3760 GN=PRUPE_5G077300 PE=4 SV=1	NA	NA	NA	NA
EVM0006102.1		NA	NA	NA	NA	NA	NA	WW domain-binding protein 11-like [Prunus yedoensis var. nudiflora]	WW domain-binding protein 11-like OS=Prunus yedoensis var. nudiflora OX=2094558 GN=Pyn_15307 PE=4 SV=1	NA	NA	NA	NA
EVM0006111.1		NA	NA	NA	NA	NA	NA	hypothetical protein Pyn_17379 [Prunus yedoensis var. nudiflora]	Uncharacterized protein OS=Prunus yedoensis var. nudiflora OX=2094558 GN=Pyn_17379 PE=4 SV=1	NA	NA	NA	NA
EVM0006112.1	Probable E3 ubiquitin-protein ligase RHG1A OS=Arabidopsis thaliana OX=3702 GN=RHG1A PE=2 SV=1			protein dimerization activity(GO:0046983)	NA	NA	NA	probable E3 ubiquitin-protein ligase RHG1A [Prunus avium]	Uncharacterized protein OS=Prunus persica OX=3760 GN=PRUPE_1G432700 PE=4 SV=1	KOG0800	FOG: Predicted E3 ubiquitin ligase	[O]	Posttranslational modification, protein turnover, chaperones
EVM0006113.1				RNA-DNA hybrid ribonuclease activity(GO:0004523)| nucleic acid binding(GO:0003676)	NA	NA	NA	PREDICTED: uncharacterized protein LOC103336015 [Prunus mume]	Uncharacterized protein OS=Prunus persica OX=3760 GN=PRUPE_ppa026685mg PE=4 SV=1	NA	NA	NA	NA
EVM0006114.1		NA	NA	NA	NA	NA	NA	hypothetical protein PRUPE_1G104200 [Prunus persica]	Uncharacterized protein OS=Prunus persica OX=3760 GN=PRUPE_ppa009268mg PE=4 SV=1	NA	NA	NA	NA
EVM0006126.1		NA	NA	NA	NA	NA	NA			NA	NA	NA	NA
EVM0006141.1		NA	NA	NA	NA	NA	NA	hypothetical protein ABT39_MTgene5346 (mitochondrion) [Picea glauca]	Uncharacterized protein OS=Picea glauca OX=3330 GN=ABT39_MTgene5346 PE=4 SV=1	NA	NA	NA	NA
EVM0006144.1		NA	NA	NA	NA	NA	NA	uncharacterized protein LOC109950407 [Prunus persica]	Putative RNA-directed DNA polymerase OS=Rosa chinensis OX=74649 GN=RchiOBHm_Chr3g0475621 PE=4 SV=1	KOG0017	FOG: Transposon-encoded proteins with TYA, reverse transcriptase, integrase domains in various combinations	[R]	General function prediction only
EVM0006150.1	Caffeoylshikimate esterase OS=Arabidopsis thaliana OX=3702 GN=CSE PE=1 SV=1	NA	NA	NA	K01054	acylglycerol lipase	ko00561:Glycerolipid metabolism|ko04723:Retrograde endocannabinoid signaling|ko04923:Regulation of lipolysis in adipocytes	caffeoylshikimate esterase-like [Prunus avium]	Uncharacterized protein OS=Prunus persica OX=3760 GN=PRUPE_1G312100 PE=4 SV=1	KOG1455	Lysophospholipase	[I]	Lipid transport and metabolism
EVM0006152.1		NA	NA	NA	NA	NA	NA	PREDICTED: uncharacterized protein LOC108173334 [Malus domestica]	Uncharacterized protein OS=Fagus sylvatica OX=28930 GN=FSB_LOCUS10153 PE=4 SV=1	KOG1075	FOG: Reverse transcriptase	[R]	General function prediction only
EVM0006156.1	Protein CHUP1, chloroplastic OS=Arabidopsis thaliana OX=3702 GN=CHUP1 PE=1 SV=1	NA	NA	NA	NA	NA	NA	protein CHUP1, chloroplastic [Prunus avium]	Uncharacterized protein OS=Prunus persica OX=3760 GN=PRUPE_1G103700 PE=4 SV=1	NA	NA	NA	NA
EVM0006157.1				DNA binding(GO:0003677)	NA	NA	NA	hypothetical protein PRUPE_1G489700 [Prunus persica]	Uncharacterized protein OS=Prunus persica OX=3760 GN=PRUPE_1G489700 PE=4 SV=1	NA	NA	NA	NA
EVM0006161.1				electron transfer activity(GO:0009055)	NA	NA	NA	hypothetical protein PRUPE_3G188300 [Prunus persica]	Uncharacterized protein OS=Prunus persica OX=3760 GN=PRUPE_3G188300 PE=4 SV=1	NA	NA	NA	NA
EVM0006175.1		NA	NA	NA	NA	NA	NA	hypothetical protein PRUPE_6G189200 [Prunus persica]	Uncharacterized protein OS=Prunus persica OX=3760 GN=PRUPE_6G189200 PE=4 SV=1	NA	NA	NA	NA
EVM0006185.1	Receptor-like protein EIX1 OS=Solanum lycopersicum OX=4081 GN=EIX1 PE=2 SV=2			protein binding(GO:0005515)	NA	NA	NA	receptor-like protein 12 [Prunus avium]	Uncharacterized protein OS=Prunus persica OX=3760 GN=PRUPE_4G123100 PE=4 SV=1	KOG0619	FOG: Leucine rich repeat	[R]	General function prediction only
EVM0006196.1		NA	NA	NA	NA	NA	NA			NA	NA	NA	NA
EVM0006200.1		NA	NA	NA	NA	NA	NA	probable protein phosphatase 2C 51 [Prunus persica]	Uncharacterized protein OS=Prunus persica OX=3760 GN=PRUPE_8G037200 PE=4 SV=1	NA	NA	NA	NA
EVM0006203.1		NA	NA	NA	NA	NA	NA	hypothetical protein PRUPE_3G142800 [Prunus persica]	Uncharacterized protein OS=Prunus persica OX=3760 GN=PRUPE_3G142800 PE=4 SV=1	NA	NA	NA	NA
EVM0006204.1	Class V chitinase OS=Arabidopsis thaliana OX=3702 GN=ChiC PE=1 SV=1	carbohydrate metabolic process(GO:0005975)| protein phosphorylation(GO:0006468)		protein kinase activity(GO:0004672)| ATP binding(GO:0005524)	NA	NA	NA	PREDICTED: cysteine-rich receptor-like protein kinase 25 [Prunus mume]	Cysteine-rich receptor-like protein kinase 25 OS=Prunus yedoensis var. nudiflora OX=2094558 GN=Pyn_12742 PE=3 SV=1	KOG2806	Chitinase	[G]	Carbohydrate transport and metabolism
EVM0006208.1		NA	NA	NA	NA	NA	NA	PREDICTED: uncharacterized protein LOC103322750 [Prunus mume]	Uncharacterized protein (Fragment) OS=Prunus persica OX=3760 GN=PRUPE_ppa1027157mg PE=4 SV=1	NA	NA	NA	NA
EVM0006214.1	Probable glutathione S-transferase parC OS=Nicotiana tabacum OX=4097 GN=PARC PE=2 SV=1			protein binding(GO:0005515)	K00799	glutathione S-transferase	ko00480:Glutathione metabolism|ko00980:Metabolism of xenobiotics by cytochrome P450|ko00982:Drug metabolism - cytochrome P450|ko01524:Platinum drug resistance|ko05204:Chemical carcinogenesis	F3F9.11 [Arabidopsis thaliana]	F3F9.11 OS=Arabidopsis lyrata subsp. lyrata OX=81972 GN=ARALYDRAFT_316741 PE=3 SV=1	KOG0406	Glutathione S-transferase	[O]	Posttranslational modification, protein turnover, chaperones
EVM0006215.1		NA	NA	NA	NA	NA	NA	hypothetical protein Pyn_29482 [Prunus yedoensis var. nudiflora]	Uncharacterized protein OS=Prunus yedoensis var. nudiflora OX=2094558 GN=Pyn_29482 PE=4 SV=1	NA	NA	NA	NA
EVM0006216.1	Cyanidin-3-O-glucoside 2-O-glucuronosyltransferase OS=Bellis perennis OX=41492 GN=UGAT PE=1 SV=1			transferase activity, transferring hexosyl groups(GO:0016758)	NA	NA	NA	beta-D-glucosyl crocetin beta-1,6-glucosyltransferase-like [Prunus avium]	Uncharacterized protein OS=Prunus persica OX=3760 GN=PRUPE_2G085800 PE=4 SV=1	KOG1192	UDP-glucuronosyl and UDP-glucosyl transferase	[C]	Energy production and conversion
EVM0006221.1		NA	NA	NA	NA	NA	NA	PREDICTED: uncharacterized protein LOC103335574 [Prunus mume]	Uncharacterized protein (Fragment) OS=Prunus persica OX=3760 GN=PRUPE_ppa017196mg PE=4 SV=1	NA	NA	NA	NA
EVM0006222.1		NA	NA	NA	NA	NA	NA	uncharacterized protein LOC110762176 [Prunus avium]	Uncharacterized protein OS=Prunus persica OX=3760 GN=PRUPE_5G003500 PE=4 SV=1	NA	NA	NA	NA
EVM0006224.1	Pyruvate, phosphate dikinase, chloroplastic OS=Mesembryanthemum crystallinum OX=3544 GN=PPD PE=2 SV=1	phosphorylation(GO:0016310)		transferase activity, transferring phosphorus-containing groups(GO:0016772)| ATP binding(GO:0005524)| kinase activity(GO:0016301)	K01006	pyruvate, orthophosphate dikinase	ko00620:Pyruvate metabolism|ko00710:Carbon fixation in photosynthetic organisms|ko00720:Carbon fixation pathways in prokaryotes|ko01200:Carbon metabolism	hypothetical protein PRUPE_1G146600 [Prunus persica]	Uncharacterized protein OS=Prunus persica OX=3760 GN=PRUPE_1G146600 PE=4 SV=1	NA	NA	NA	NA
EVM0006226.1		NA	NA	NA	NA	NA	NA	hypothetical protein PRUPE_6G328000 [Prunus persica]	Uncharacterized protein OS=Prunus persica OX=3760 GN=PRUPE_6G328000 PE=4 SV=1	NA	NA	NA	NA
EVM0006227.1		NA	NA	NA	NA	NA	NA	hypothetical protein PRUPE_6G134700 [Prunus persica]	Uncharacterized protein OS=Prunus persica OX=3760 GN=PRUPE_6G134700 PE=4 SV=1	NA	NA	NA	NA
EVM0006234.1	Sucrose synthase 2 OS=Arabidopsis thaliana OX=3702 GN=SUS2 PE=2 SV=3	sucrose metabolic process(GO:0005985)		sucrose synthase activity(GO:0016157)	K00695	sucrose synthase	ko00500:Starch and sucrose metabolism	hypothetical protein PRUPE_1G131700 [Prunus persica]	Sucrose synthase OS=Prunus persica OX=3760 GN=PRUPE_1G131700 PE=3 SV=1	KOG0853	Glycosyltransferase	[M]	Cell wall/membrane/envelope biogenesis
EVM0006238.1		NA	NA	NA	NA	NA	NA	hypothetical protein PRUPE_8G001800 [Prunus persica]	Uncharacterized protein OS=Prunus persica OX=3760 GN=PRUPE_8G001800 PE=4 SV=1	NA	NA	NA	NA
EVM0006239.1	Beta-amylase 7 OS=Arabidopsis thaliana OX=3702 GN=BAM7 PE=1 SV=2	polysaccharide catabolic process(GO:0000272)		beta-amylase activity(GO:0016161)	K01177	beta-amylase	ko00500:Starch and sucrose metabolism	hypothetical protein GOBAR_AA16635 [Gossypium barbadense]	Beta-amylase OS=Gossypium barbadense OX=3634 GN=GOBAR_AA16635 PE=3 SV=1	NA	NA	NA	NA
EVM0006245.1	Pentatricopeptide repeat-containing protein At4g18520, chloroplastic OS=Arabidopsis thaliana OX=3702 GN=PCMP-A2 PE=1 SV=1	NA	NA	NA	NA	NA	NA	pentatricopeptide repeat-containing protein At4g18520 [Prunus persica]	Uncharacterized protein OS=Prunus persica OX=3760 GN=PRUPE_1G508700 PE=4 SV=1	KOG4197	FOG: PPR repeat	[R]	General function prediction only
EVM0006246.1	B3 domain-containing protein Os01g0234100 OS=Oryza sativa subsp. japonica OX=39947 GN=Os01g0234100 PE=2 SV=1			DNA binding(GO:0003677)	NA	NA	NA	hypothetical protein Pyn_35427 [Prunus yedoensis var. nudiflora]	Uncharacterized protein OS=Prunus yedoensis var. nudiflora OX=2094558 GN=Pyn_35427 PE=4 SV=1	NA	NA	NA	NA
EVM0006247.1	GATA transcription factor 25 OS=Arabidopsis thaliana OX=3702 GN=GATA25 PE=1 SV=2	regulation of transcription, DNA-templated(GO:0006355)		zinc ion binding(GO:0008270)| protein binding(GO:0005515)| sequence-specific DNA binding(GO:0043565)	NA	NA	NA	GATA domain-containing protein/tify domain-containing protein/CCT domain-containing protein [Cephalotus follicularis]	GATA domain-containing protein/tify domain-containing protein/CCT domain-containing protein OS=Cephalotus follicularis OX=3775 GN=CFOL_v3_10365 PE=4 SV=1	KOG1601	GATA-4/5/6 transcription factors	[K]	Transcription
EVM0006249.1		NA	NA	NA	NA	NA	NA	uncharacterized protein Pyn_24025 [Prunus yedoensis var. nudiflora]	Uncharacterized protein OS=Prunus yedoensis var. nudiflora OX=2094558 GN=Pyn_24025 PE=4 SV=1	NA	NA	NA	NA
EVM0006254.1		NA	NA	NA	NA	NA	NA	hypothetical protein PRUPE_2G166400 [Prunus persica]	Uncharacterized protein OS=Prunus persica OX=3760 GN=PRUPE_2G166400 PE=4 SV=1	NA	NA	NA	NA
EVM0006255.1	Receptor-like cytosolic serine/threonine-protein kinase RBK2 OS=Arabidopsis thaliana OX=3702 GN=RBK2 PE=1 SV=1	phosphorelay signal transduction system(GO:0000160)| protein phosphorylation(GO:0006468)| oxidation-reduction process(GO:0055114)		oxidoreductase activity(GO:0016491)| ATP binding(GO:0005524)| protein kinase activity(GO:0004672)	NA	NA	NA	receptor-like cytosolic serine/threonine-protein kinase RBK2 [Prunus avium]	Uncharacterized protein OS=Prunus persica OX=3760 GN=PRUPE_1G145600 PE=4 SV=1	KOG1187	Serine/threonine protein kinase	[T]	Signal transduction mechanisms
EVM0006257.1		NA	NA	NA	NA	NA	NA			NA	NA	NA	NA
EVM0006258.1		NA	NA	NA	NA	NA	NA	hypothetical protein PRUPE_5G138800 [Prunus persica]	Uncharacterized protein OS=Prunus persica OX=3760 GN=PRUPE_5G138800 PE=4 SV=1	NA	NA	NA	NA
EVM0006259.1		NA	NA	NA	NA	NA	NA	hypothetical protein PRUPE_8G097700 [Prunus persica]	Uncharacterized protein OS=Prunus persica OX=3760 GN=PRUPE_8G097700 PE=4 SV=1	NA	NA	NA	NA
EVM0006261.1		NA	NA	NA	NA	NA	NA	hypothetical protein PRUPE_2G086800 [Prunus persica]	Uncharacterized protein OS=Prunus persica OX=3760 GN=PRUPE_2G086800 PE=4 SV=1	NA	NA	NA	NA
EVM0006263.1		NA	NA	NA	NA	NA	NA			NA	NA	NA	NA
EVM0006267.1		NA	NA	NA	NA	NA	NA	hypothetical protein PRUPE_3G091500 [Prunus persica]	Uncharacterized protein OS=Prunus persica OX=3760 GN=PRUPE_3G091500 PE=4 SV=1	NA	NA	NA	NA
EVM0006269.1		NA	NA	NA	K04733	interleukin-1 receptor-associated kinase 4	ko04064:NF-kappa B signaling pathway|ko04620:Toll-like receptor signaling pathway|ko04722:Neurotrophin signaling pathway|ko05133:Pertussis|ko05140:Leishmaniasis|ko05142:Chagas disease (American trypanosomiasis)|ko05145:Toxoplasmosis|ko05152:Tuberculosis|ko05162:Measles|ko05164:Influenza A	hypothetical protein RchiOBHm_Chr1g0332921 [Rosa chinensis]	Uncharacterized protein OS=Rosa chinensis OX=74649 GN=RchiOBHm_Chr1g0332921 PE=4 SV=1	NA	NA	NA	NA
EVM0006273.1		NA	NA	NA	NA	NA	NA	hypothetical protein PRUPE_2G064700 [Prunus persica]	Uncharacterized protein OS=Prunus persica OX=3760 GN=PRUPE_2G064700 PE=4 SV=1	NA	NA	NA	NA
EVM0006279.1		NA	NA	NA	NA	NA	NA	hypothetical protein PRUPE_2G179000 [Prunus persica]	Uncharacterized protein OS=Prunus persica OX=3760 GN=PRUPE_2G179000 PE=4 SV=1	NA	NA	NA	NA
EVM0006287.2		NA	NA	NA	NA	NA	NA	CCR4-NOT transcription complex subunit 11 [Prunus yedoensis var. nudiflora]	CCR4-NOT transcription complex subunit 11 OS=Prunus yedoensis var. nudiflora OX=2094558 GN=Pyn_15975 PE=4 SV=1	KOG4508	Uncharacterized conserved protein	[S]	Function unknown
EVM0006288.1	Probable plastid-lipid-associated protein 4, chloroplastic OS=Arabidopsis thaliana OX=3702 GN=PAP4 PE=1 SV=1	NA	NA	NA	NA	NA	NA	probable plastid-lipid-associated protein 4, chloroplastic [Prunus avium]	Putative plastid-lipid-associated protein 4 chloroplastic isoform X1 OS=Prunus yedoensis var. nudiflora OX=2094558 GN=Pyn_07894 PE=4 SV=1	NA	NA	NA	NA
EVM0006288.2	Probable plastid-lipid-associated protein 4, chloroplastic OS=Arabidopsis thaliana OX=3702 GN=PAP4 PE=1 SV=1	NA	NA	NA	NA	NA	NA	probable plastid-lipid-associated protein 4, chloroplastic [Prunus avium]	Putative plastid-lipid-associated protein 4 chloroplastic isoform X1 OS=Prunus yedoensis var. nudiflora OX=2094558 GN=Pyn_07894 PE=4 SV=1	NA	NA	NA	NA
EVM0006290.1	Transcription factor E2FC OS=Arabidopsis thaliana OX=3702 GN=E2FC PE=1 SV=1	tRNA methylation(GO:0030488)| regulation of transcription, DNA-templated(GO:0006355)	tRNA (m1A) methyltransferase complex(GO:0031515)| transcription factor complex(GO:0005667)	DNA-binding transcription factor activity(GO:0003700)| protein dimerization activity(GO:0046983)	K03256	tRNA (adenine58-N1)-methyltransferase non-catalytic subunit	NA:NA	tRNA (adenine(58)-N(1))-methyltransferase non-catalytic subunit TRM [Parasponia andersonii]	tRNA (Adenine(58)-N(1))-methyltransferase non-catalytic subunit TRM OS=Parasponia andersonii OX=3476 GN=PanWU01x14_077700 PE=3 SV=1	KOG1416	tRNA(1-methyladenosine) methyltransferase, subunit GCD10	[J]	Translation, ribosomal structure and biogenesis
EVM0006291.1	Rhomboid-like protein 11, chloroplastic OS=Arabidopsis thaliana OX=3702 GN=RBL11 PE=1 SV=1		integral component of membrane(GO:0016021)	serine-type endopeptidase activity(GO:0004252)	NA	NA	NA	PREDICTED: rhomboid-like protein 11, chloroplastic [Prunus mume]	Rhomboid-like protein 11 chloroplastic OS=Prunus yedoensis var. nudiflora OX=2094558 GN=Pyn_29558 PE=4 SV=1	NA	NA	NA	NA
EVM0006302.1		NA	NA	NA	NA	NA	NA	uncharacterized protein LOC110746290 [Prunus avium]	Uncharacterized protein OS=Prunus persica OX=3760 GN=PRUPE_4G270200 PE=4 SV=1	NA	NA	NA	NA
EVM0006303.1		NA	NA	NA	NA	NA	NA	hypothetical protein Pyn_37066 [Prunus yedoensis var. nudiflora]	Uncharacterized protein OS=Prunus yedoensis var. nudiflora OX=2094558 GN=Pyn_37066 PE=4 SV=1	NA	NA	NA	NA
EVM0006305.1	RING-H2 finger protein ATL33 OS=Arabidopsis thaliana OX=3702 GN=ATL33 PE=2 SV=2	NA	NA	NA	NA	NA	NA	RING-H2 finger protein ATL33 [Prunus yedoensis var. nudiflora]	RING-H2 finger protein ATL33 OS=Prunus yedoensis var. nudiflora OX=2094558 GN=Pyn_32968 PE=4 SV=1	KOG0800	FOG: Predicted E3 ubiquitin ligase	[O]	Posttranslational modification, protein turnover, chaperones
EVM0006306.1	Probable prolyl 4-hydroxylase 7 OS=Arabidopsis thaliana OX=3702 GN=P4H7 PE=2 SV=1	oxidation-reduction process(GO:0055114)		oxidoreductase activity(GO:0016491)	K00472	prolyl 4-hydroxylase	ko00330:Arginine and proline metabolism	transcription factor MYB35 [Prunus avium]	Uncharacterized protein OS=Prunus persica OX=3760 GN=PRUPE_3G274800 PE=4 SV=1	KOG1591	Prolyl 4-hydroxylase alpha subunit	[E]	Amino acid transport and metabolism
EVM0006310.1	50S ribosomal protein L3-2, chloroplastic OS=Arabidopsis thaliana OX=3702 GN=RPL3B PE=2 SV=1	NA	NA	NA	K02906	large subunit ribosomal protein L3	ko03010:Ribosome	PREDICTED: 50S ribosomal protein L3-2, chloroplastic-like [Pyrus x bretschneideri]	Putative ribosomal protein L3 OS=Rosa chinensis OX=74649 GN=RchiOBHm_Chr4g0427531 PE=3 SV=1	KOG3141	Mitochondrial/chloroplast ribosomal protein L3	[J]	Translation, ribosomal structure and biogenesis
EVM0006311.1		NA	NA	NA	NA	NA	NA			NA	NA	NA	NA
EVM0006313.1		NA	NA	NA	NA	NA	NA	hypothetical protein PRUPE_3G127800 [Prunus persica]	Uncharacterized protein OS=Prunus persica OX=3760 GN=PRUPE_3G127800 PE=4 SV=1	NA	NA	NA	NA
EVM0006318.1		NA	NA	NA	K12869	crooked neck	ko03040:Spliceosome	pre-mRNA-splicing factor clf-1-like [Prunus persica]	Pre-mRNA-splicing factor clf-1-like OS=Prunus yedoensis var. nudiflora OX=2094558 GN=Pyn_26267 PE=4 SV=1	KOG1915	Cell cycle control protein (crooked neck)	[D]	Cell cycle control, cell division, chromosome partitioning
EVM0006327.1		NA	NA	NA	NA	NA	NA	hypothetical protein Pyn_35060 [Prunus yedoensis var. nudiflora]	Uncharacterized protein OS=Prunus yedoensis var. nudiflora OX=2094558 GN=Pyn_35060 PE=4 SV=1	NA	NA	NA	NA
EVM0006330.1		NA	NA	NA	NA	NA	NA	rust resistance kinase Lr10-like [Prunus persica]	Uncharacterized protein OS=Prunus persica OX=3760 GN=PRUPE_2G103400 PE=4 SV=1	NA	NA	NA	NA
EVM0006335.1		NA	NA	NA	NA	NA	NA	uncharacterized protein LOC112091706 [Morus notabilis]	Uncharacterized protein (Fragment) OS=Prunus persica OX=3760 GN=PRUPE_ppa015649mg PE=4 SV=1	KOG1075	FOG: Reverse transcriptase	[R]	General function prediction only
EVM0006337.1		NA	NA	NA	NA	NA	NA	uncharacterized protein Pyn_17230 [Prunus yedoensis var. nudiflora]	Uncharacterized protein OS=Prunus yedoensis var. nudiflora OX=2094558 GN=Pyn_17230 PE=4 SV=1	NA	NA	NA	NA
EVM0006344.1	Zinc finger BED domain-containing protein RICESLEEPER 2 OS=Oryza sativa subsp. japonica OX=39947 GN=Os03g0733400 PE=2 SV=1	NA	NA	NA	NA	NA	NA	zinc finger BED domain-containing protein RICESLEEPER 1-like [Prunus persica]	Uncharacterized protein OS=Prunus persica OX=3760 GN=PRUPE_ppa026473mg PE=4 SV=1	KOG1121	Tam3-transposase (Ac family)	[L]	Replication, recombination and repair
EVM0006345.1		NA	NA	NA	NA	NA	NA	hypothetical protein PRUPE_2G119200 [Prunus persica]	Uncharacterized protein OS=Prunus persica OX=3760 GN=PRUPE_2G119200 PE=4 SV=1	NA	NA	NA	NA
EVM0006346.1		NA	NA	NA	NA	NA	NA	hypothetical protein Pyn_14252 [Prunus yedoensis var. nudiflora]	Calcineurin B-like protein 10 isoform X1 OS=Prunus yedoensis var. nudiflora OX=2094558 GN=Pyn_32826 PE=4 SV=1	NA	NA	NA	NA
EVM0006360.1	SUN domain-containing protein 2 OS=Arabidopsis thaliana OX=3702 GN=SUN2 PE=1 SV=1	NA	NA	NA	NA	NA	NA	protein SAD1/UNC-84 domain protein 1 [Prunus persica]	Uncharacterized protein OS=Prunus persica OX=3760 GN=PRUPE_ppa003932mg PE=4 SV=1	KOG2687	Spindle pole body protein, contains UNC-84 domain	[D]	Cell cycle control, cell division, chromosome partitioning
EVM0006365.1	Probable serine/threonine-protein kinase PBL7 OS=Arabidopsis thaliana OX=3702 GN=PBL7 PE=1 SV=1	protein phosphorylation(GO:0006468)		protein kinase activity(GO:0004672)| transferase activity, transferring hexosyl groups(GO:0016758)	NA	NA	NA	probable serine/threonine-protein kinase PBL7 [Prunus avium]	Uncharacterized protein OS=Prunus persica OX=3760 GN=PRUPE_6G329300 PE=3 SV=1	KOG1187	Serine/threonine protein kinase	[T]	Signal transduction mechanisms
EVM0006368.1				RNA-DNA hybrid ribonuclease activity(GO:0004523)| nucleic acid binding(GO:0003676)	NA	NA	NA	hypothetical protein PRUPE_7G038400 [Prunus persica]	Uncharacterized protein (Fragment) OS=Prunus persica OX=3760 GN=PRUPE_ppa022773mg PE=4 SV=1	NA	NA	NA	NA
EVM0006371.1		NA	NA	NA	NA	NA	NA	hypothetical protein PRUPE_3G159100 [Prunus persica]	Uncharacterized protein OS=Prunus persica OX=3760 GN=PRUPE_3G159100 PE=4 SV=1	NA	NA	NA	NA
EVM0006377.1		carbohydrate metabolic process(GO:0005975)		hydrolase activity, hydrolyzing O-glycosyl compounds(GO:0004553)	NA	NA	NA	Glycoside hydrolase [Trema orientale]	Glycoside hydrolase OS=Trema orientalis OX=63057 GN=TorRG33x02_033380 PE=4 SV=1	NA	NA	NA	NA
EVM0006383.1		NA	NA	NA	NA	NA	NA		Uncharacterized protein OS=Prunus persica OX=3760 GN=PRUPE_ppb024640mg PE=4 SV=1	NA	NA	NA	NA
EVM0006391.1	Expansin-A10 OS=Arabidopsis thaliana OX=3702 GN=EXPA10 PE=2 SV=1	regulation of transcription, DNA-templated(GO:0006355)		DNA-binding transcription factor activity(GO:0003700)	NA	NA	NA	transcription factor RF2b [Prunus avium]	Uncharacterized protein OS=Prunus persica OX=3760 GN=PRUPE_2G263700 PE=4 SV=1	NA	NA	NA	NA
EVM0006392.1	Replication factor C subunit 2 OS=Oryza sativa subsp. japonica OX=39947 GN=RFC2 PE=2 SV=1			ATP binding(GO:0005524)	K10755	replication factor C subunit 2/4	ko03030:DNA replication|ko03420:Nucleotide excision repair|ko03430:Mismatch repair	hypothetical protein CCACVL1_30460 [Corchorus capsularis]	Uncharacterized protein OS=Corchorus capsularis OX=210143 GN=CCACVL1_30460 PE=4 SV=1	KOG0989	Replication factor C, subunit RFC4	[L]	Replication, recombination and repair
EVM0006402.1		NA	NA	NA	NA	NA	NA	uncharacterized protein LOC110746959 [Prunus avium]	Uncharacterized protein OS=Prunus yedoensis var. nudiflora OX=2094558 GN=Pyn_19655 PE=4 SV=1	NA	NA	NA	NA
EVM0006407.1		NA	NA	NA	NA	NA	NA			NA	NA	NA	NA
EVM0006417.1	E3 ubiquitin-protein ligase RMA1 OS=Arabidopsis thaliana OX=3702 GN=RMA1 PE=1 SV=1	NA	NA	NA	NA	NA	NA	hypothetical protein PRUPE_2G141400 [Prunus persica]	Uncharacterized protein OS=Prunus persica OX=3760 GN=PRUPE_2G141400 PE=4 SV=1	KOG0823	Predicted E3 ubiquitin ligase	[O]	Posttranslational modification, protein turnover, chaperones
EVM0006420.1		NA	NA	NA	NA	NA	NA	putative C-terminal domain small phosphatase [Prunus yedoensis var. nudiflora]	Putative C-terminal domain small phosphatase OS=Prunus yedoensis var. nudiflora OX=2094558 GN=Pyn_04069 PE=4 SV=1	NA	NA	NA	NA
EVM0006421.1	Phenazine biosynthesis-like domain-containing protein 1 OS=Mus musculus OX=10090 GN=Pbld1 PE=1 SV=2	biosynthetic process(GO:0009058)		catalytic activity(GO:0003824)	NA	NA	NA	uncharacterized protein LOC110749818 [Prunus avium]	Uncharacterized protein OS=Prunus persica OX=3760 GN=PRUPE_8G243200 PE=4 SV=1	KOG3033	Predicted PhzC/PhzF-type epimerase	[R]	General function prediction only
EVM0006427.1	Transmembrane protein 258 OS=Gallus gallus OX=9031 GN=TMEM258 PE=3 SV=1	protein N-linked glycosylation(GO:0006487)	oligosaccharyltransferase I complex(GO:0034998)		NA	NA	NA	hypothetical protein PRUPE_7G209400 [Prunus persica]	Uncharacterized protein OS=Prunus persica OX=3760 GN=PRUPE_7G209400 PE=4 SV=1	KOG4452	Predicted membrane protein	[S]	Function unknown
EVM0006439.1		NA	NA	NA	NA	NA	NA	putative disease resistance protein RGA4 [Prunus avium]	Uncharacterized protein OS=Prunus persica OX=3760 GN=PRUPE_8G046700 PE=4 SV=1	NA	NA	NA	NA
EVM0006440.1		NA	NA	NA	NA	NA	NA			NA	NA	NA	NA
EVM0006446.1		NA	NA	NA	NA	NA	NA			NA	NA	NA	NA
EVM0006447.1	Putative ribonuclease H protein At1g65750 OS=Arabidopsis thaliana OX=3702 GN=At1g65750 PE=3 SV=1			RNA-DNA hybrid ribonuclease activity(GO:0004523)| nucleic acid binding(GO:0003676)	NA	NA	NA	hypothetical protein PRUPE_6G123900 [Prunus persica]	Uncharacterized protein (Fragment) OS=Prunus persica OX=3760 GN=PRUPE_ppa026368mg PE=4 SV=1	KOG1075	FOG: Reverse transcriptase	[R]	General function prediction only
EVM0006453.1		NA	NA	NA	NA	NA	NA	hypothetical protein PRUPE_2G006800 [Prunus persica]	Uncharacterized protein OS=Prunus persica OX=3760 GN=PRUPE_2G006800 PE=4 SV=1	NA	NA	NA	NA
EVM0006461.1		NA	NA	NA	NA	NA	NA	shematrin-like protein 1 [Prunus yedoensis var. nudiflora]	Shematrin-like protein 1 OS=Prunus yedoensis var. nudiflora OX=2094558 GN=Pyn_00872 PE=4 SV=1	NA	NA	NA	NA
EVM0006465.1		NA	NA	NA	NA	NA	NA	protein GRIP isoform X1 [Prunus persica]	Uncharacterized protein OS=Prunus persica OX=3760 GN=PRUPE_7G179600 PE=4 SV=1	NA	NA	NA	NA
EVM0006468.1	BON1-associated protein 2 OS=Arabidopsis thaliana OX=3702 GN=BAP2 PE=1 SV=1	NA	NA	NA	NA	NA	NA	hypothetical protein CQW23_01543 [Capsicum baccatum]	Uncharacterized protein OS=Capsicum baccatum OX=33114 GN=CQW23_01543 PE=4 SV=1	NA	NA	NA	NA
EVM0006471.1	Tubulin gamma chain OS=Anemia phyllitidis OX=12940 GN=TUBG PE=2 SV=1	NA	NA	NA	NA	NA	NA	hypothetical protein PHAVU_006G110500g [Phaseolus vulgaris]	Tubulin gamma chain OS=Phaseolus vulgaris OX=3885 GN=PHAVU_006G110500g PE=3 SV=1	KOG1374	Gamma tubulin	[Z]	Cytoskeleton
EVM0006476.1	Receptor like protein 22 OS=Arabidopsis thaliana OX=3702 GN=RLP22 PE=2 SV=1			protein binding(GO:0005515)	NA	NA	NA	hypothetical protein PRUPE_3G199500 [Prunus persica]	Uncharacterized protein OS=Prunus persica OX=3760 GN=PRUPE_3G199500 PE=4 SV=1	KOG0619	FOG: Leucine rich repeat	[R]	General function prediction only
EVM0006477.1		NA	NA	NA	NA	NA	NA	hypothetical protein PRUPE_3G154800 [Prunus persica]	Uncharacterized protein OS=Prunus persica OX=3760 GN=PRUPE_3G154800 PE=4 SV=1	NA	NA	NA	NA
EVM0006487.1		NA	NA	NA	NA	NA	NA	UPF0481 protein At3g47200-like isoform X1 [Prunus avium]	UPF0481 protein OS=Prunus yedoensis var. nudiflora OX=2094558 GN=Pyn_36847 PE=4 SV=1	NA	NA	NA	NA
EVM0006492.1		NA	NA	NA	NA	NA	NA	uncharacterized protein Pyn_02974 [Prunus yedoensis var. nudiflora]	Uncharacterized protein OS=Prunus yedoensis var. nudiflora OX=2094558 GN=Pyn_02974 PE=4 SV=1	NA	NA	NA	NA
EVM0006494.1		NA	NA	NA	NA	NA	NA	uncharacterized protein LOC109949935 [Prunus persica]	Uncharacterized protein OS=Prunus persica OX=3760 GN=PRUPE_6G273600 PE=4 SV=1	NA	NA	NA	NA
EVM0006499.1		NA	NA	NA	NA	NA	NA	uncharacterized protein LOC110770825 [Prunus avium]	Ulp1 peptidase-like OS=Cucumis melo OX=3656 PE=4 SV=1	NA	NA	NA	NA
EVM0006500.1	Glutamate--cysteine ligase, chloroplastic OS=Solanum lycopersicum OX=4081 GN=GSH1 PE=2 SV=1	cellular modified amino acid biosynthetic process(GO:0042398)		glutamate-cysteine ligase activity(GO:0004357)	K01919	glutamate--cysteine ligase	ko00270:Cysteine and methionine metabolism|ko00480:Glutathione metabolism	glutamate--cysteine ligase chloroplastic [Prunus yedoensis var. nudiflora]	Glutamate--cysteine ligase chloroplastic OS=Prunus yedoensis var. nudiflora OX=2094558 GN=Pyn_25638 PE=4 SV=1	NA	NA	NA	NA
EVM0006510.1	Probable cyclic nucleotide-gated ion channel 5 OS=Arabidopsis thaliana OX=3702 GN=CNGC5 PE=2 SV=1	NA	NA	NA	NA	NA	NA	putative cyclic nucleotide-gated ion channel 8 [Prunus persica]	Cyclic nucleotide-gated channel 7 OS=Prunus persica OX=3760 GN=CNGC7 PE=2 SV=1	KOG0498	K+-channel ERG and related proteins, contain PAS/PAC sensor domain	[T]	Signal transduction mechanisms
EVM0006514.1		NA	NA	NA	K12736	peptidylprolyl isomerase domain and WD repeat-containing protein 1	NA:NA	polyprotein [Prunus persica]	Polyprotein OS=Prunus persica OX=3760 PE=4 SV=1	NA	NA	NA	NA
EVM0006516.1		NA	NA	NA	NA	NA	NA	PREDICTED: glycine-rich cell wall structural protein 2-like [Prunus mume]	Glycine-rich cell wall structural protein 2-like OS=Prunus yedoensis var. nudiflora OX=2094558 GN=Pyn_26173 PE=4 SV=1	NA	NA	NA	NA
EVM0006530.1		NA	NA	NA	NA	NA	NA	uncharacterized protein LOC110768889 [Prunus avium]	Uncharacterized protein OS=Citrus clementina OX=85681 GN=CICLE_v10031984mg PE=4 SV=1	NA	NA	NA	NA
EVM0006531.1		NA	NA	NA	NA	NA	NA	hypothetical protein PRUPE_1G400100 [Prunus persica]	Uncharacterized protein OS=Prunus persica OX=3760 GN=PRUPE_1G400100 PE=4 SV=1	NA	NA	NA	NA
EVM0006541.1		NA	NA	NA	NA	NA	NA	hypothetical protein PRUPE_6G172100 [Prunus persica]	Uncharacterized protein OS=Prunus persica OX=3760 GN=PRUPE_6G172100 PE=4 SV=1	NA	NA	NA	NA
EVM0006542.1		NA	NA	NA	NA	NA	NA	hypothetical protein PRUPE_1G078500 [Prunus persica]	Uncharacterized protein OS=Prunus persica OX=3760 GN=PRUPE_1G078500 PE=4 SV=1	NA	NA	NA	NA
EVM0006543.1		NA	NA	NA	NA	NA	NA	uncharacterized protein Pyn_12928 [Prunus yedoensis var. nudiflora]	Uncharacterized protein OS=Prunus yedoensis var. nudiflora OX=2094558 GN=Pyn_12928 PE=4 SV=1	NA	NA	NA	NA
EVM0006546.1	Plant intracellular Ras-group-related LRR protein 4 OS=Arabidopsis thaliana OX=3702 GN=PIRL4 PE=1 SV=1			protein binding(GO:0005515)	NA	NA	NA	plant intracellular Ras-group-related LRR protein 5 [Prunus persica]	Uncharacterized protein OS=Prunus persica OX=3760 GN=PRUPE_5G039900 PE=4 SV=1	KOG0619	FOG: Leucine rich repeat	[R]	General function prediction only
EVM0006550.1	Ribosomal protein S3, mitochondrial OS=Petunia hybrida OX=4102 GN=YRPS3 PE=2 SV=1	translation(GO:0006412)	ribosome(GO:0005840)	structural constituent of ribosome(GO:0003735)	K02982	small subunit ribosomal protein S3	ko03010:Ribosome	ribosomal protein S3 (mitochondrion) [Prunus virginiana]	Ribosomal protein S3 OS=Prunus virginiana OX=133204 PE=4 SV=1	NA	NA	NA	NA
EVM0006558.1				protein binding(GO:0005515)	NA	NA	NA	LRR receptor-like serine/threonine-protein kinase RCH1 [Prunus avium]	Uncharacterized protein OS=Prunus persica OX=3760 GN=PRUPE_8G051700 PE=4 SV=1	NA	NA	NA	NA
EVM0006559.1	Uncharacterized protein C3F10.06c OS=Schizosaccharomyces pombe (strain 972 / ATCC 24843) OX=284812 GN=SPAC3F10.06c PE=4 SV=1	NA	NA	NA	K15463	tRNA A64-2'-O-ribosylphosphate transferase [EC:2.4.2.-]	NA:NA	tRNA A64-2&apos;-O-ribosylphosphate transferase isoform X1 [Prunus avium]	Uncharacterized protein OS=Prunus yedoensis var. nudiflora OX=2094558 GN=Pyn_18928 PE=4 SV=1	KOG2634	Initiator tRNA phosphoribosyl-transferase	[A]	RNA processing and modification
EVM0006563.1		NA	NA	NA	NA	NA	NA	hypothetical protein PRUPE_8G024100 [Prunus persica]	Uncharacterized protein OS=Prunus persica OX=3760 GN=PRUPE_8G024100 PE=4 SV=1	NA	NA	NA	NA
EVM0006572.1	Branched-chain amino acid aminotransferase 1, mitochondrial OS=Humulus lupulus OX=3486 GN=BCAT1 PE=1 SV=1			catalytic activity(GO:0003824)	NA	NA	NA	Aminotransferase, class IV [Corchorus capsularis]	Branched-chain-amino-acid aminotransferase OS=Corchorus capsularis OX=210143 GN=CCACVL1_30169 PE=3 SV=1	KOG0975	Branched chain aminotransferase BCAT1, pyridoxal phosphate enzymes type IV superfamily	[E]	Amino acid transport and metabolism
EVM0006573.1				RNA-DNA hybrid ribonuclease activity(GO:0004523)| nucleic acid binding(GO:0003676)	NA	NA	NA	hypothetical protein PRUPE_3G181300 [Prunus persica]	Uncharacterized protein OS=Prunus persica OX=3760 GN=PRUPE_3G181300 PE=4 SV=1	NA	NA	NA	NA
EVM0006577.1		NA	NA	NA	NA	NA	NA	uncharacterized protein LOC109950329 [Prunus persica]		NA	NA	NA	NA
EVM0006580.1	Putative AC transposase OS=Zea mays OX=4577 PE=2 SV=2			protein dimerization activity(GO:0046983)	NA	NA	NA	hypothetical protein PRUPE_5G026900 [Prunus persica]	Uncharacterized protein OS=Prunus persica OX=3760 GN=PRUPE_ppb020052mg PE=4 SV=1	KOG1121	Tam3-transposase (Ac family)	[L]	Replication, recombination and repair
EVM0006584.1	Putative receptor-like protein kinase At3g47110 OS=Arabidopsis thaliana OX=3702 GN=At3g47110 PE=3 SV=1	protein phosphorylation(GO:0006468)		ATP binding(GO:0005524)| protein kinase activity(GO:0004672)| protein binding(GO:0005515)	NA	NA	NA	putative LRR receptor-like serine/threonine-protein kinase [Prunus yedoensis var. nudiflora]	Putative LRR receptor-like serine/threonine-protein kinase OS=Prunus yedoensis var. nudiflora OX=2094558 GN=Pyn_26099 PE=4 SV=1	NA	NA	NA	NA
EVM0006586.1				nucleic acid binding(GO:0003676)| RNA-DNA hybrid ribonuclease activity(GO:0004523)	NA	NA	NA	uncharacterized protein LOC110759201 [Prunus avium]	Uncharacterized protein OS=Prunus persica OX=3760 GN=PRUPE_1G524100 PE=4 SV=1	NA	NA	NA	NA
EVM0006591.1		NA	NA	NA	NA	NA	NA			NA	NA	NA	NA
EVM0006595.1	Retrovirus-related Pol polyprotein from transposon TNT 1-94 OS=Nicotiana tabacum OX=4097 PE=2 SV=1	NA	NA	NA	NA	NA	NA	Endonuclease [Actinidia chinensis var. chinensis]	Endonuclease OS=Actinidia chinensis var. chinensis OX=1590841 GN=CEY00_Acc02232 PE=4 SV=1	KOG0017	FOG: Transposon-encoded proteins with TYA, reverse transcriptase, integrase domains in various combinations	[R]	General function prediction only
EVM0006596.1		NA	NA	NA	NA	NA	NA	protein ALP1-like [Prunus avium]	Uncharacterized protein OS=Prunus persica OX=3760 GN=PRUPE_ppa019469mg PE=4 SV=1	NA	NA	NA	NA
EVM0006597.1		NA	NA	NA	NA	NA	NA			NA	NA	NA	NA
EVM0006599.1		NA	NA	NA	NA	NA	NA	PREDICTED: uncharacterized protein K02A2.6-like [Prunus mume]	Uncharacterized protein OS=Acetobacter malorum OX=178901 GN=AmDm5_3101 PE=4 SV=1	NA	NA	NA	NA
EVM0006604.1	Serine carboxypeptidase-like 29 OS=Arabidopsis thaliana OX=3702 GN=SCPL29 PE=2 SV=1	proteolysis(GO:0006508)		serine-type carboxypeptidase activity(GO:0004185)	NA	NA	NA	uncharacterized protein Pyn_01430 [Prunus yedoensis var. nudiflora]	Uncharacterized protein OS=Prunus yedoensis var. nudiflora OX=2094558 GN=Pyn_01430 PE=4 SV=1	KOG1282	Serine carboxypeptidases (lysosomal cathepsin A)	[E]	Amino acid transport and metabolism
EVM0006609.1	Protein LURP-one-related 2 OS=Arabidopsis thaliana OX=3702 GN=At1g53870 PE=2 SV=2	NA	NA	NA	NA	NA	NA	protein LURP-one-related 2-like [Prunus avium]	Uncharacterized protein OS=Prunus persica OX=3760 GN=PRUPE_5G096400 PE=4 SV=1	NA	NA	NA	NA
EVM0006610.1	CASP-like protein 1D1 OS=Vitis vinifera OX=29760 GN=VIT_05s0020g01830 PE=2 SV=2	NA	NA	NA	NA	NA	NA	hypothetical protein PRUPE_1G141600 [Prunus persica]	CASP-like protein OS=Prunus persica OX=3760 GN=PRUPE_1G141600 PE=3 SV=1	NA	NA	NA	NA
EVM0006617.1	Uncharacterized protein At2g29880 OS=Arabidopsis thaliana OX=3702 GN=At2g29880 PE=2 SV=1	NA	NA	NA	NA	NA	NA	hypothetical protein PRUPE_2G004900 [Prunus persica]	Uncharacterized protein OS=Prunus persica OX=3760 GN=PRUPE_2G004900 PE=4 SV=1	KOG4585	Predicted transposase	[L]	Replication, recombination and repair
EVM0006620.1				RNA-DNA hybrid ribonuclease activity(GO:0004523)| nucleic acid binding(GO:0003676)	NA	NA	NA	uncharacterized protein LOC110763707 [Prunus avium]	Uncharacterized protein OS=Prunus persica OX=3760 GN=PRUPE_ppa014970mg PE=4 SV=1	NA	NA	NA	NA
EVM0006625.1	Phytochrome A OS=Populus tremuloides OX=3693 GN=PHYA PE=2 SV=1	tRNA aminoacylation for protein translation(GO:0006418)| detection of visible light(GO:0009584)| regulation of transcription, DNA-templated(GO:0006355)| protein-chromophore linkage(GO:0018298)| tRNA aminoacylation(GO:0043039)	cytoplasm(GO:0005737)	protein binding(GO:0005515)| ATP binding(GO:0005524)| nucleotide binding(GO:0000166)| aminoacyl-tRNA ligase activity(GO:0004812)	K12120	phytochrome A	ko04712:Circadian rhythm - plant	hypothetical protein Pyn_31606 [Prunus yedoensis var. nudiflora]	Phytochrome OS=Prunus yedoensis var. nudiflora OX=2094558 GN=Pyn_31606 PE=3 SV=1	NA	NA	NA	NA
EVM0006632.1		NA	NA	NA	NA	NA	NA		Uncharacterized protein OS=Quercus suber OX=58331 GN=CFP56_76931 PE=4 SV=1	NA	NA	NA	NA
EVM0006633.1	Peroxidase 15 OS=Ipomoea batatas OX=4120 GN=pod PE=1 SV=1	response to oxidative stress(GO:0006979)| oxidation-reduction process(GO:0055114)		heme binding(GO:0020037)| peroxidase activity(GO:0004601)	NA	NA	NA	hypothetical protein CUMW_123240 [Citrus unshiu]	Peroxidase OS=Citrus unshiu OX=55188 GN=CUMW_123240 PE=3 SV=1	NA	NA	NA	NA
EVM0006643.1		NA	NA	NA	NA	NA	NA	hypothetical protein Pyn_13817 [Prunus yedoensis var. nudiflora]	Uncharacterized protein OS=Prunus yedoensis var. nudiflora OX=2094558 GN=Pyn_13817 PE=4 SV=1	NA	NA	NA	NA
EVM0006648.1	Hevamine-A OS=Hevea brasiliensis OX=3981 PE=1 SV=2	carbohydrate metabolic process(GO:0005975)			K01183	chitinase	ko00520:Amino sugar and nucleotide sugar metabolism	Chain A, Cdna Cloning And 1.75a Crystal Structure Determination Of Ppl2, A Novel Chimerolectin From Parkia Platycephala Seeds Exhibiting Endochitinolytic Activity	Endochitinase and N-acetylglucosamine-binding hemagglutinin (Fragment) OS=Parkia platycephala OX=185447 GN=l-2 PE=2 SV=1	KOG4701	Chitinase	[M]	Cell wall/membrane/envelope biogenesis
EVM0006655.1		NA	NA	NA	NA	NA	NA	putative F-box protein At3g25750 [Prunus avium]	Uncharacterized protein OS=Prunus persica OX=3760 GN=PRUPE_4G112800 PE=4 SV=1	NA	NA	NA	NA
EVM0006657.1	Protein IDA OS=Arabidopsis thaliana OX=3702 GN=IDA PE=1 SV=1	NA	NA	NA	NA	NA	NA	hypothetical protein PRUPE_1G303500 [Prunus persica]	Uncharacterized protein OS=Prunus persica OX=3760 GN=PRUPE_1G303500 PE=4 SV=1	NA	NA	NA	NA
EVM0006658.1	Glucan endo-1,3-beta-glucosidase 6 OS=Arabidopsis thaliana OX=3702 GN=At5g58090 PE=2 SV=2	carbohydrate metabolic process(GO:0005975)		hydrolase activity, hydrolyzing O-glycosyl compounds(GO:0004553)	NA	NA	NA	uncharacterized protein LOC110756496 [Prunus avium]	Uncharacterized protein OS=Prunus persica OX=3760 GN=PRUPE_1G001000 PE=4 SV=1	NA	NA	NA	NA
EVM0006661.1		NA	NA	NA	NA	NA	NA			NA	NA	NA	NA
EVM0006664.1		NA	NA	NA	NA	NA	NA	hypothetical protein PRUPE_2G064000 [Prunus persica]	Uncharacterized protein OS=Prunus persica OX=3760 GN=PRUPE_2G064000 PE=4 SV=1	NA	NA	NA	NA
EVM0006669.1		NA	NA	NA	NA	NA	NA	hypothetical protein PRUPE_1G094800 [Prunus persica]	Uncharacterized protein OS=Prunus persica OX=3760 GN=PRUPE_1G094800 PE=4 SV=1	NA	NA	NA	NA
EVM0006672.1		NA	NA	NA	K13025	ATP-dependent RNA helicase	ko03013:RNA transport|ko03015:mRNA surveillance pathway|ko03040:Spliceosome	PREDICTED: uncharacterized protein LOC103326882 [Prunus mume]	Uncharacterized protein (Fragment) OS=Prunus persica OX=3760 GN=PRUPE_6G297100 PE=4 SV=1	NA	NA	NA	NA
EVM0006678.1	G-type lectin S-receptor-like serine/threonine-protein kinase At2g19130 OS=Arabidopsis thaliana OX=3702 GN=At2g19130 PE=2 SV=1	recognition of pollen(GO:0048544)| protein phosphorylation(GO:0006468)		protein kinase activity(GO:0004672)| hydrolase activity(GO:0016787)| ATP binding(GO:0005524)	NA	NA	NA	G-type lectin S-receptor-like serine/threonine-protein kinase At2g19130 [Prunus avium]	Uncharacterized protein OS=Prunus persica OX=3760 GN=PRUPE_3G131100 PE=4 SV=1	NA	NA	NA	NA
EVM0006681.1		NA	NA	NA	NA	NA	NA	hypothetical protein PRUPE_5G112500 [Prunus persica]	Uncharacterized protein OS=Prunus persica OX=3760 GN=PRUPE_5G112500 PE=4 SV=1	NA	NA	NA	NA
EVM0006687.1		NA	NA	NA	NA	NA	NA	zinc finger BED domain-containing protein RICESLEEPER 1-like [Prunus avium]	Uncharacterized protein (Fragment) OS=Prunus persica OX=3760 GN=PRUPE_ppa015847mg PE=4 SV=1	NA	NA	NA	NA
EVM0006689.1	Probable disease resistance protein At4g33300 OS=Arabidopsis thaliana OX=3702 GN=At4g33300 PE=2 SV=3	NA	NA	NA	NA	NA	NA	probable disease resistance protein At5g66900 [Prunus persica]	Uncharacterized protein OS=Prunus persica OX=3760 GN=PRUPE_7G138500 PE=3 SV=1	NA	NA	NA	NA
EVM0006690.1		NA	NA	NA	NA	NA	NA	hypothetical protein PRUPE_4G162200 [Prunus persica]	Uncharacterized protein OS=Prunus persica OX=3760 GN=PRUPE_4G162200 PE=4 SV=1	NA	NA	NA	NA
EVM0006691.1	AP-4 complex subunit epsilon OS=Arabidopsis thaliana OX=3702 GN=At1g31730 PE=1 SV=1	NA	NA	NA	K12400	AP-4 complex subunit epsilon-1	ko04142:Lysosome	hypothetical protein PRUPE_2G055800 [Prunus persica]	Uncharacterized protein OS=Prunus persica OX=3760 GN=PRUPE_2G055800 PE=4 SV=1	KOG1062	Vesicle coat complex AP-1, gamma subunit	[U]	Intracellular trafficking, secretion, and vesicular transport
EVM0006692.1		NA	NA	NA	NA	NA	NA	hypothetical protein PRUPE_8G090800 [Prunus persica]	Uncharacterized protein OS=Prunus persica OX=3760 GN=PRUPE_8G090800 PE=4 SV=1	NA	NA	NA	NA
EVM0006711.1		NA	NA	NA	NA	NA	NA	LOW QUALITY PROTEIN: uncharacterized protein LOC110765232 [Prunus avium]	Putative nucleotidyltransferase, Ribonuclease H OS=Rosa chinensis OX=74649 GN=RchiOBHm_Chr2g0154881 PE=4 SV=1	KOG0017	FOG: Transposon-encoded proteins with TYA, reverse transcriptase, integrase domains in various combinations	[R]	General function prediction only
EVM0006713.1		proteolysis(GO:0006508)		cysteine-type peptidase activity(GO:0008234)	K08592	sentrin-specific protease 1	NA:NA	ubiquitin-like-specific protease ESD4 [Prunus avium]		NA	NA	NA	NA
EVM0006715.1		NA	NA	NA	NA	NA	NA	uncharacterized protein LOC18782758 [Prunus persica]	Uncharacterized protein OS=Prunus persica OX=3760 GN=PRUPE_3G246500 PE=4 SV=1	KOG1825	Fry-like conserved proteins	[R]	General function prediction only
EVM0006716.1		NA	NA	NA	NA	NA	NA	hypothetical protein PRUPE_4G288500 [Prunus persica]	Uncharacterized protein OS=Prunus persica OX=3760 GN=PRUPE_4G288500 PE=4 SV=1	NA	NA	NA	NA
EVM0006718.1	G-type lectin S-receptor-like serine/threonine-protein kinase At1g61500 OS=Arabidopsis thaliana OX=3702 GN=At1g61500 PE=2 SV=2	protein phosphorylation(GO:0006468)		protein kinase activity(GO:0004672)| ATP binding(GO:0005524)	NA	NA	NA	G-type lectin S-receptor-like serine/threonine-protein kinase At1g61490 isoform X2 [Prunus avium]	Uncharacterized protein OS=Prunus persica OX=3760 GN=PRUPE_4G033000 PE=4 SV=1	NA	NA	NA	NA
EVM0006721.1		NA	NA	NA	NA	NA	NA			NA	NA	NA	NA
EVM0006724.1		NA	NA	NA	NA	NA	NA	hypothetical protein PRUPE_5G202200 [Prunus persica]	Uncharacterized protein OS=Prunus persica OX=3760 GN=PRUPE_5G202200 PE=4 SV=1	NA	NA	NA	NA
EVM0006728.1		NA	NA	NA	NA	NA	NA	hypothetical protein PRUPE_6G110500 [Prunus persica]	Uncharacterized protein OS=Prunus persica OX=3760 GN=PRUPE_6G110500 PE=4 SV=1	NA	NA	NA	NA
EVM0006732.1		NA	NA	NA	NA	NA	NA	uncharacterized protein LOC109950407 [Prunus persica]	Putative RNA-directed DNA polymerase OS=Rosa chinensis OX=74649 GN=RchiOBHm_Chr1g0313671 PE=4 SV=1	KOG0017	FOG: Transposon-encoded proteins with TYA, reverse transcriptase, integrase domains in various combinations	[R]	General function prediction only
EVM0006733.1		NA	NA	NA	NA	NA	NA	hypothetical protein PRUPE_2G045400 [Prunus persica]	Uncharacterized protein OS=Prunus persica OX=3760 GN=PRUPE_2G045400 PE=4 SV=1	NA	NA	NA	NA
EVM0006743.1	NADH-ubiquinone oxidoreductase chain 4L OS=Arabidopsis thaliana OX=3702 GN=ND4L PE=2 SV=2	NA	NA	NA	K03882	NADH-ubiquinone oxidoreductase chain 4L	ko00190:Oxidative phosphorylation|ko05012:Parkinson's disease	NADH dehydrogenase subunit 4L [Citrullus lanatus]	NADH dehydrogenase subunit 4L OS=Cannabis sativa OX=3483 GN=nad4L PE=3 SV=1	KOG4669	NADH dehydrogenase subunit 4L and related proteins	[C]	Energy production and conversion
EVM0006758.1		NA	NA	NA	NA	NA	NA	zinc finger BED domain-containing protein RICESLEEPER 1-like [Prunus persica]	Uncharacterized protein (Fragment) OS=Prunus persica OX=3760 GN=PRUPE_ppa024880mg PE=4 SV=1	KOG1121	Tam3-transposase (Ac family)	[L]	Replication, recombination and repair
EVM0006764.1		NA	NA	NA	NA	NA	NA	hypothetical protein RchiOBHm_MTg0498941 (mitochondrion) [Rosa chinensis]	Uncharacterized protein OS=Rosa chinensis OX=74649 GN=RchiOBHm_MTg0498941 PE=4 SV=1	NA	NA	NA	NA
EVM0006775.1	Galactan beta-1,4-galactosyltransferase GALS1 OS=Arabidopsis thaliana OX=3702 GN=GALS1 PE=2 SV=2	NA	NA	NA	NA	NA	NA	galactan beta-1,4-galactosyltransferase GALS1 [Prunus avium]	Uncharacterized protein OS=Prunus persica OX=3760 GN=PRUPE_5G001800 PE=4 SV=1	KOG4735	Extracellular protein with conserved cysteines	[S]	Function unknown
EVM0006784.1	DExH-box ATP-dependent RNA helicase DExH14 OS=Arabidopsis thaliana OX=3702 GN=BRR2C PE=2 SV=1	NA	NA	NA	K18663	activating signal cointegrator complex subunit 3	NA:NA	hypothetical protein PRUPE_3G033700 [Prunus persica]	Uncharacterized protein OS=Prunus persica OX=3760 GN=PRUPE_3G033700 PE=4 SV=1	KOG0952	DNA/RNA helicase MER3/SLH1, DEAD-box superfamily	[A]	RNA processing and modification
EVM0006790.1		NA	NA	NA	NA	NA	NA	uncharacterized protein LOC110762133 [Prunus avium]	Uncharacterized protein OS=Prunus persica OX=3760 GN=PRUPE_3G190000 PE=4 SV=1	NA	NA	NA	NA
EVM0006798.1	CLAVATA3/ESR (CLE)-related protein 12 OS=Arabidopsis thaliana OX=3702 GN=CLE12 PE=2 SV=1	NA	NA	NA	NA	NA	NA	hypothetical protein PRUPE_1G304500 [Prunus persica]	Uncharacterized protein OS=Prunus persica OX=3760 GN=PRUPE_1G304500 PE=4 SV=1	NA	NA	NA	NA
EVM0006802.1		NA	NA	NA	NA	NA	NA	uncharacterized protein LOC110772336 [Prunus avium]	Uncharacterized protein OS=Prunus persica OX=3760 GN=PRUPE_7G013700 PE=4 SV=1	NA	NA	NA	NA
EVM0006809.1		NA	NA	NA	NA	NA	NA			NA	NA	NA	NA
EVM0006812.1		NA	NA	NA	NA	NA	NA	PREDICTED: uncharacterized mitochondrial protein AtMg00810-like [Prunus mume]	Uncharacterized protein (Fragment) OS=Prunus persica OX=3760 GN=PRUPE_ppa023933mg PE=4 SV=1	NA	NA	NA	NA
EVM0006814.1	Fumarylacetoacetase OS=Arabidopsis thaliana OX=3702 GN=FAH PE=1 SV=1	aromatic amino acid family metabolic process(GO:0009072)		chaperone binding(GO:0051087)| catalytic activity(GO:0003824)| fumarylacetoacetase activity(GO:0004334)	K01555	fumarylacetoacetase	ko00350:Tyrosine metabolism|ko00643:Styrene degradation	fumarylacetoacetase-like [Herrania umbratica]	Fumarylacetoacetase OS=Theobroma cacao OX=3641 GN=TCM_030354 PE=4 SV=1	KOG2843	Fumarylacetoacetase	[G]	Carbohydrate transport and metabolism
EVM0006817.1		NA	NA	NA	NA	NA	NA	hypothetical protein Pyn_19356 [Prunus yedoensis var. nudiflora]	Uncharacterized protein OS=Prunus yedoensis var. nudiflora OX=2094558 GN=Pyn_19356 PE=4 SV=1	NA	NA	NA	NA
EVM0006824.1		NA	NA	NA	NA	NA	NA	uncharacterized protein LOC18769164 [Prunus persica]	Uncharacterized protein OS=Prunus persica OX=3760 GN=PRUPE_7G259100 PE=4 SV=1	NA	NA	NA	NA
EVM0006826.1		NA	NA	NA	NA	NA	NA	hypothetical protein PRUPE_4G215700 [Prunus persica]	Uncharacterized protein OS=Prunus persica OX=3760 GN=PRUPE_4G215700 PE=4 SV=1	NA	NA	NA	NA
EVM0006827.1	BTB/POZ domain-containing protein At3g22104 OS=Arabidopsis thaliana OX=3702 GN=At3g22104 PE=2 SV=1	NA	NA	NA	NA	NA	NA	BTB/POZ domain-containing protein [Prunus yedoensis var. nudiflora]	BTB/POZ domain-containing protein OS=Prunus yedoensis var. nudiflora OX=2094558 GN=Pyn_07580 PE=3 SV=1	NA	NA	NA	NA
EVM0006834.1	ABC transporter G family member 28 OS=Arabidopsis thaliana OX=3702 GN=ABCG28 PE=3 SV=1			ATPase activity(GO:0016887)| ATP binding(GO:0005524)	NA	NA	NA	ABC transporter G family member 28 isoform X1 [Prunus avium]	ABC transporter G family member 28 isoform X1 OS=Prunus yedoensis var. nudiflora OX=2094558 GN=Pyn_02099 PE=4 SV=1	KOG0061	Transporter, ABC superfamily (Breast cancer resistance protein)	[Q]	Secondary metabolites biosynthesis, transport and catabolism
EVM0006839.1	Folylpolyglutamate synthase OS=Arabidopsis thaliana OX=3702 GN=FPGS2 PE=1 SV=1	NA	NA	NA	K01930	folylpolyglutamate synthase	ko00790:Folate biosynthesis	hypothetical protein Pyn_34084 [Prunus yedoensis var. nudiflora]	Uncharacterized protein OS=Prunus yedoensis var. nudiflora OX=2094558 GN=Pyn_34084 PE=4 SV=1	NA	NA	NA	NA
EVM0006840.1	Peroxisomal 2,4-dienoyl-CoA reductase OS=Arabidopsis thaliana OX=3702 GN=At3g12800 PE=2 SV=1	NA	NA	NA	K13237	peroxisomal 2,4-dienoyl-CoA reductase	ko04146:Peroxisome	peroxisomal 2,4-dienoyl-CoA reductase-like [Prunus avium]	Uncharacterized protein OS=Prunus persica OX=3760 GN=PRUPE_4G113900 PE=4 SV=1	KOG0725	Reductases with broad range of substrate specificities	[R]	General function prediction only
EVM0006848.1		NA	NA	NA	NA	NA	NA	hypothetical protein Pyn_13142 [Prunus yedoensis var. nudiflora]	Uncharacterized protein OS=Prunus yedoensis var. nudiflora OX=2094558 GN=Pyn_13142 PE=4 SV=1	NA	NA	NA	NA
EVM0006853.1	Peptidyl-prolyl cis-trans isomerase CYP21-4 OS=Arabidopsis thaliana OX=3702 GN=CYP21-4 PE=2 SV=1	protein peptidyl-prolyl isomerization(GO:0000413)		peptidyl-prolyl cis-trans isomerase activity(GO:0003755)	NA	NA	NA	FIP1[III]-like protein [Prunus persica]	Uncharacterized protein OS=Prunus persica OX=3760 GN=PRUPE_1G117900 PE=4 SV=1	NA	NA	NA	NA
EVM0006856.1		NA	NA	NA	NA	NA	NA	hypothetical protein PRUPE_2G138700 [Prunus persica]	Uncharacterized protein OS=Prunus persica OX=3760 GN=PRUPE_2G138700 PE=4 SV=1	NA	NA	NA	NA
EVM0006858.1		NA	NA	NA	NA	NA	NA			NA	NA	NA	NA
EVM0006868.1	Protein EXORDIUM OS=Arabidopsis thaliana OX=3702 GN=EXO PE=2 SV=1	NA	NA	NA	NA	NA	NA	putative phosphate-induced protein [Medicago truncatula]	Protein EXORDIUM OS=Ananas comosus OX=4615 GN=ACMD2_25710 PE=4 SV=1	NA	NA	NA	NA
EVM0006873.1		NA	NA	NA	NA	NA	NA	PREDICTED: uncharacterized protein LOC103336015 [Prunus mume]	Uncharacterized protein OS=Prunus persica OX=3760 GN=PRUPE_7G035300 PE=4 SV=1	NA	NA	NA	NA
EVM0006875.1		NA	NA	NA	NA	NA	NA	probable protein phosphatase 2C 51 [Prunus persica]	Uncharacterized protein OS=Prunus persica OX=3760 GN=PRUPE_8G037200 PE=4 SV=1	NA	NA	NA	NA
EVM0006902.1		NA	NA	NA	K17426	large subunit ribosomal protein L45	NA:NA	39S ribosomal protein L45 mitochondrial [Prunus yedoensis var. nudiflora]	39S ribosomal protein L45 mitochondrial OS=Prunus yedoensis var. nudiflora OX=2094558 GN=Pyn_32855 PE=4 SV=1	KOG4599	Putative mitochondrial/chloroplast ribosomal protein L45	[J]	Translation, ribosomal structure and biogenesis
EVM0006907.1		NA	NA	NA	NA	NA	NA			NA	NA	NA	NA
EVM0006911.1		NA	NA	NA	NA	NA	NA			NA	NA	NA	NA
EVM0006913.1		NA	NA	NA	NA	NA	NA			NA	NA	NA	NA
EVM0006914.1	Glycolipid transfer protein 1 OS=Arabidopsis thaliana OX=3702 GN=GLTP1 PE=2 SV=1	intermembrane lipid transfer(GO:0120009)	cytoplasm(GO:0005737)	intermembrane lipid transfer activity(GO:0120013)	NA	NA	NA	PREDICTED: glycolipid transfer protein 1 [Prunus mume]	Uncharacterized protein OS=Prunus persica OX=3760 GN=PRUPE_1G041700 PE=4 SV=1	KOG3221	Glycolipid transfer protein	[G]	Carbohydrate transport and metabolism
EVM0006919.1		NA	NA	NA	NA	NA	NA	uncharacterized protein Pyn_16043 [Prunus yedoensis var. nudiflora]	Uncharacterized protein OS=Prunus yedoensis var. nudiflora OX=2094558 GN=Pyn_16043 PE=4 SV=1	NA	NA	NA	NA
EVM0006923.2	Probable isoprenylcysteine alpha-carbonyl methylesterase ICMEL1 OS=Arabidopsis thaliana OX=3702 GN=ICMEL1 PE=2 SV=1	NA	NA	NA	NA	NA	NA	PREDICTED: probable isoprenylcysteine alpha-carbonyl methylesterase ICMEL1 [Prunus mume]	Putative isoprenylcysteine alpha-carbonyl methylesterase ICMEL1 OS=Prunus yedoensis var. nudiflora OX=2094558 GN=Pyn_19928 PE=4 SV=1	KOG1516	Carboxylesterase and related proteins	[R]	General function prediction only
EVM0006926.1		NA	NA	NA	NA	NA	NA	hypothetical protein PRUPE_8G020500 [Prunus persica]	Uncharacterized protein OS=Prunus persica OX=3760 GN=PRUPE_8G020500 PE=4 SV=1	NA	NA	NA	NA
EVM0006936.1		NA	NA	NA	NA	NA	NA			NA	NA	NA	NA
EVM0006956.1		NA	NA	NA	NA	NA	NA	uncharacterized protein LOC18773077 [Prunus persica]	Uncharacterized protein (Fragment) OS=Prunus persica OX=3760 GN=PRUPE_ppa021885mg PE=4 SV=1	NA	NA	NA	NA
EVM0006963.1	Pre-mRNA-splicing factor 38 OS=Arabidopsis thaliana OX=3702 GN=PRP38 PE=1 SV=1	NA	NA	NA	NA	NA	NA	hypothetical protein PRUPE_1G236900 [Prunus persica]	Uncharacterized protein OS=Prunus persica OX=3760 GN=PRUPE_1G236900 PE=4 SV=1	KOG2889	Predicted PRP38-like splicing factor	[S]	Function unknown
EVM0006973.1	Urease OS=Arabidopsis thaliana OX=3702 GN=URE PE=3 SV=1	oxidation-reduction process(GO:0055114)| urea catabolic process(GO:0043419)		hydrolase activity(GO:0016787)| protein binding(GO:0005515)| oxidoreductase activity, acting on single donors with incorporation of molecular oxygen, incorporation of two atoms of oxygen(GO:0016702)| metal ion binding(GO:0046872)| nickel cation binding(GO:0016151)	K01427	urease	ko00220:Arginine biosynthesis|ko00230:Purine metabolism|ko00791:Atrazine degradation	lipoxygenase 6, chloroplastic [Prunus avium]	Lipoxygenase OS=Prunus persica OX=3760 GN=PRUPE_1G232400 PE=3 SV=1	NA	NA	NA	NA
EVM0006974.1		NA	NA	NA	NA	NA	NA	protein FAR1-RELATED SEQUENCE 5-like [Prunus avium]		NA	NA	NA	NA
EVM0006976.1	Heavy metal-associated isoprenylated plant protein 8 OS=Arabidopsis thaliana OX=3702 GN=HIPP08 PE=3 SV=1	metal ion transport(GO:0030001)		metal ion binding(GO:0046872)	NA	NA	NA	heavy metal-associated isoprenylated plant protein 8 [Prunus yedoensis var. nudiflora]	Heavy metal-associated isoprenylated plant protein 8 OS=Prunus yedoensis var. nudiflora OX=2094558 GN=Pyn_29671 PE=4 SV=1	KOG1603	Copper chaperone	[P]	Inorganic ion transport and metabolism
EVM0006987.1	Endoribonuclease Dicer homolog 3a OS=Oryza sativa subsp. japonica OX=39947 GN=DCL3A PE=2 SV=1	RNA processing(GO:0006396)		ATP binding(GO:0005524)| nucleic acid binding(GO:0003676)| ribonuclease III activity(GO:0004525)| protein binding(GO:0005515)| endoribonuclease activity, producing 5'-phosphomonoesters(GO:0016891)| zinc ion binding(GO:0008270)	K11592	endoribonuclease Dicer [EC:3.1.26.-]	ko05206:MicroRNAs in cancer	endoribonuclease Dicer homolog 3 [Prunus avium]	Uncharacterized protein OS=Prunus persica OX=3760 GN=PRUPE_1G401900 PE=3 SV=1	KOG0701	dsRNA-specific nuclease Dicer and related ribonucleases	[A]	RNA processing and modification
EVM0006991.1		NA	NA	NA	NA	NA	NA	hypothetical protein PRUPE_8G046700 [Prunus persica]	Uncharacterized protein OS=Prunus persica OX=3760 GN=PRUPE_8G046700 PE=4 SV=1	NA	NA	NA	NA
EVM0006998.1		NA	NA	NA	NA	NA	NA			NA	NA	NA	NA
EVM0007006.1		NA	NA	NA	NA	NA	NA	hypothetical protein PRUPE_1G575400 [Prunus persica]	Uncharacterized protein OS=Prunus persica OX=3760 GN=PRUPE_1G575400 PE=4 SV=1	NA	NA	NA	NA
EVM0007008.1	Signal peptidase complex subunit 3B OS=Arabidopsis thaliana OX=3702 GN=At5g27430 PE=2 SV=1	NA	NA	NA	K12948	signal peptidase complex subunit 3 [EC:3.4.-.-]	ko03060:Protein export	PREDICTED: signal peptidase complex subunit 3B-like [Prunus mume]	Signal peptidase complex subunit 3 OS=Prunus yedoensis var. nudiflora OX=2094558 GN=Pyn_31344 PE=3 SV=1	KOG3372	Signal peptidase complex subunit	[U]	Intracellular trafficking, secretion, and vesicular transport
EVM0007019.2	Oligoribonuclease OS=Arabidopsis thaliana OX=3702 GN=At2g26970 PE=2 SV=2	NA	NA	NA	K13288	oligoribonuclease [EC:3.1.-.-]	ko03008:Ribosome biogenesis in eukaryotes	PREDICTED: oligoribonuclease [Prunus mume]	Oligoribonuclease OS=Prunus yedoensis var. nudiflora OX=2094558 GN=Pyn_09873 PE=4 SV=1	KOG3242	Oligoribonuclease (3'->5' exoribonuclease)	[A]	RNA processing and modification
EVM0007029.1		NA	NA	NA	NA	NA	NA	uncharacterized protein Pyn_26280 [Prunus yedoensis var. nudiflora]	Uncharacterized protein OS=Prunus yedoensis var. nudiflora OX=2094558 GN=Pyn_26280 PE=4 SV=1	NA	NA	NA	NA
EVM0007032.1	Receptor-like protein 30 OS=Arabidopsis thaliana OX=3702 GN=RLP30 PE=2 SV=1	NA	NA	NA	NA	NA	NA	putative leucine-rich repeat receptor-like serine/threonine-protein kinase [Prunus yedoensis var. nudiflora]	Putative leucine-rich repeat receptor-like serine/threonine-protein kinase OS=Prunus yedoensis var. nudiflora OX=2094558 GN=Pyn_23304 PE=4 SV=1	KOG0619	FOG: Leucine rich repeat	[R]	General function prediction only
EVM0007034.1	RNA-binding protein with multiple splicing 2 OS=Mus musculus OX=10090 GN=Rbpms2 PE=1 SV=1			nucleic acid binding(GO:0003676)	NA	NA	NA	early nodulin-75-like, partial [Prunus avium]	Uncharacterized protein OS=Prunus persica OX=3760 GN=PRUPE_6G231400 PE=4 SV=1	KOG1457	RNA binding protein (contains RRM repeats)	[R]	General function prediction only
EVM0007034.2	RNA-binding protein with multiple splicing 2 OS=Mus musculus OX=10090 GN=Rbpms2 PE=1 SV=1			nucleic acid binding(GO:0003676)	NA	NA	NA	U1 small nuclear ribonucleoprotein A isoform X2 [Prunus persica]	Uncharacterized protein OS=Prunus persica OX=3760 GN=PRUPE_6G231400 PE=4 SV=1	KOG1457	RNA binding protein (contains RRM repeats)	[R]	General function prediction only
EVM0007037.1		NA	NA	NA	NA	NA	NA	uncharacterized protein LOC110770152 [Prunus avium]		NA	NA	NA	NA
EVM0007048.1		NA	NA	NA	NA	NA	NA	uncharacterized protein LOC18769154 isoform X2 [Prunus persica]	Uncharacterized protein OS=Prunus persica OX=3760 GN=PRUPE_7G070100 PE=4 SV=1	NA	NA	NA	NA
EVM0007055.1	Organelle RRM domain-containing protein 2, mitochondrial OS=Arabidopsis thaliana OX=3702 GN=ORRM2 PE=1 SV=1			nucleic acid binding(GO:0003676)	NA	NA	NA	glycine-rich RNA-binding protein 4 mitochondrial [Prunus yedoensis var. nudiflora]	Glycine-rich RNA-binding protein 4 mitochondrial OS=Prunus yedoensis var. nudiflora OX=2094558 GN=Pyn_19402 PE=4 SV=1	KOG0118	FOG: RRM domain	[R]	General function prediction only
EVM0007068.1	Protein DMR6-LIKE OXYGENASE 2 OS=Arabidopsis thaliana OX=3702 GN=DLO2 PE=2 SV=1	oxidation-reduction process(GO:0055114)		protein dimerization activity(GO:0046983)| oxidoreductase activity(GO:0016491)| O-methyltransferase activity(GO:0008171)	NA	NA	NA	O-methyltransferase, family 2 [Corchorus capsularis]	O-methyltransferase, family 2 OS=Corchorus capsularis OX=210143 GN=CCACVL1_21968 PE=3 SV=1	KOG0143	Iron/ascorbate family oxidoreductases	[R]	General function prediction only
EVM0007075.1	Sm-like protein LSM3B OS=Arabidopsis thaliana OX=3702 GN=LSM3B PE=1 SV=1	NA	NA	NA	K12622	U6 snRNA-associated Sm-like protein LSm3	ko03018:RNA degradation|ko03040:Spliceosome	sm-like protein LSM3B [Prunus persica]	U6 snRNA-associated Sm-like protein LSm3 OS=Punica granatum OX=22663 GN=LSM3 PE=3 SV=1	KOG3460	Small nuclear ribonucleoprotein (snRNP) LSM3	[A]	RNA processing and modification
EVM0007076.1	Cytochrome P450 82A3 OS=Glycine max OX=3847 GN=CYP82A3 PE=2 SV=1	oxidation-reduction process(GO:0055114)		iron ion binding(GO:0005506)| heme binding(GO:0020037)| oxidoreductase activity, acting on paired donors, with incorporation or reduction of molecular oxygen(GO:0016705)	NA	NA	NA	cytochrome P450 CYP82D47-like [Prunus avium]	Cytochrome P450 OS=Macleaya cordata OX=56857 GN=BVC80_1229g8 PE=4 SV=1	KOG0156	Cytochrome P450 CYP2 subfamily	[Q]	Secondary metabolites biosynthesis, transport and catabolism
EVM0007081.1				nucleic acid binding(GO:0003676)| RNA-DNA hybrid ribonuclease activity(GO:0004523)	NA	NA	NA	uncharacterized protein LOC110751876 [Prunus avium]	Uncharacterized protein (Fragment) OS=Prunus persica OX=3760 GN=PRUPE_ppa015517mg PE=4 SV=1	KOG1075	FOG: Reverse transcriptase	[R]	General function prediction only
EVM0007090.1		NA	NA	NA	NA	NA	NA	hypothetical protein PRUPE_1G010100 [Prunus persica]	Uncharacterized protein OS=Prunus persica OX=3760 GN=PRUPE_1G010100 PE=4 SV=1	NA	NA	NA	NA
EVM0007097.1		NA	NA	NA	NA	NA	NA	cell division cycle 5-like protein [Prunus yedoensis var. nudiflora]	Cell division cycle 5-like protein OS=Prunus yedoensis var. nudiflora OX=2094558 GN=Pyn_00827 PE=4 SV=1	NA	NA	NA	NA
EVM0007098.1	DELLA protein RGL2 OS=Arabidopsis thaliana OX=3702 GN=RGL2 PE=1 SV=2	NA	NA	NA	NA	NA	NA	DELLA protein RGL1 [Prunus yedoensis var. nudiflora]	DELLA protein RGL1 OS=Prunus yedoensis var. nudiflora OX=2094558 GN=Pyn_32645 PE=3 SV=1	NA	NA	NA	NA
EVM0007099.1		NA	NA	NA	NA	NA	NA	uncharacterized protein LOC110770825 [Prunus avium]	Ulp1 peptidase-like OS=Cucumis melo OX=3656 PE=4 SV=1	NA	NA	NA	NA
EVM0007100.1	Epimerase family protein SDR39U1 homolog, chloroplastic OS=Arabidopsis thaliana OX=3702 GN=GC1 PE=2 SV=2	NA	NA	NA	K07071	uncharacterized protein	NA:NA	epimerase family protein SDR39U1 homolog, chloroplastic isoform X1 [Prunus persica]	Uncharacterized protein OS=Prunus persica OX=3760 GN=PRUPE_8G083600 PE=4 SV=1	KOG3019	Predicted nucleoside-diphosphate sugar epimerase	[F]	Nucleotide transport and metabolism
EVM0007106.1		NA	NA	NA	NA	NA	NA	hypothetical protein PRUPE_2G110100 [Prunus persica]	Uncharacterized protein OS=Prunus persica OX=3760 GN=PRUPE_2G110100 PE=4 SV=1	NA	NA	NA	NA
EVM0007107.1		NA	NA	NA	NA	NA	NA			NA	NA	NA	NA
EVM0007111.1	CASP-like protein 4D1 OS=Ricinus communis OX=3988 GN=RCOM_1206790 PE=3 SV=1	NA	NA	NA	NA	NA	NA	CASP-like protein 4D1 [Prunus yedoensis var. nudiflora]	CASP-like protein OS=Prunus yedoensis var. nudiflora OX=2094558 GN=Pyn_29317 PE=3 SV=1	NA	NA	NA	NA
EVM0007123.1		NA	NA	NA	NA	NA	NA	DEAD-box ATP-dependent RNA helicase 42 [Prunus yedoensis var. nudiflora]	DEAD-box ATP-dependent RNA helicase 42 OS=Prunus yedoensis var. nudiflora OX=2094558 GN=Pyn_20168 PE=4 SV=1	NA	NA	NA	NA
EVM0007126.1	Retrovirus-related Pol polyprotein from transposon RE2 OS=Arabidopsis thaliana OX=3702 GN=RE2 PE=4 SV=1	NA	NA	NA	NA	NA	NA	PREDICTED: uncharacterized mitochondrial protein AtMg00810-like [Malus domestica]	T4.5 protein OS=Malus x robusta OX=1184610 GN=T4.5 PE=4 SV=1	KOG0017	FOG: Transposon-encoded proteins with TYA, reverse transcriptase, integrase domains in various combinations	[R]	General function prediction only
EVM0007135.1		NA	NA	NA	NA	NA	NA	putative two-component response regulator ARR21 [Prunus avium]	Uncharacterized protein OS=Prunus persica OX=3760 GN=PRUPE_6G254900 PE=4 SV=1	NA	NA	NA	NA
EVM0007136.1		NA	NA	NA	NA	NA	NA	hypothetical protein PRUPE_2G147800 [Prunus persica]	Uncharacterized protein OS=Prunus persica OX=3760 GN=PRUPE_2G147800 PE=4 SV=1	NA	NA	NA	NA
EVM0007144.1		NA	NA	NA	NA	NA	NA	hypothetical protein PRUPE_6G220100 [Prunus persica]	Uncharacterized protein OS=Prunus persica OX=3760 GN=PRUPE_6G220100 PE=4 SV=1	NA	NA	NA	NA
EVM0007147.1	Ceramide kinase OS=Arabidopsis thaliana OX=3702 GN=CERK PE=1 SV=1			kinase activity(GO:0016301)	K04715	ceramide kinase	ko00600:Sphingolipid metabolism	ceramide kinase [Prunus avium]	Uncharacterized protein OS=Prunus persica OX=3760 GN=PRUPE_2G273600 PE=4 SV=1	KOG1115	Ceramide kinase	[T]	Signal transduction mechanisms
EVM0007159.1		NA	NA	NA	NA	NA	NA			NA	NA	NA	NA
EVM0007161.2		NA	NA	NA	NA	NA	NA	hypothetical protein PRUPE_4G123600 [Prunus persica]	Uncharacterized protein OS=Prunus persica OX=3760 GN=PRUPE_4G123600 PE=4 SV=1	NA	NA	NA	NA
EVM0007166.1		NA	NA	NA	NA	NA	NA	PREDICTED: uncharacterized protein LOC107881315 [Prunus mume]	Putative transposase tnp2 OS=Malus domestica OX=3750 PE=4 SV=1	NA	NA	NA	NA
EVM0007167.1		NA	NA	NA	NA	NA	NA			NA	NA	NA	NA
EVM0007169.1		NA	NA	NA	K20403	TELO2-interacting protein 1	ko04150:mTOR signaling pathway	uncharacterized protein Pyn_20436 [Prunus yedoensis var. nudiflora]	Uncharacterized protein OS=Prunus yedoensis var. nudiflora OX=2094558 GN=Pyn_20436 PE=4 SV=1	NA	NA	NA	NA
EVM0007171.1		NA	NA	NA	NA	NA	NA	bifunctional TH2 protein, mitochondrial-like [Prunus avium]	Uncharacterized protein OS=Prunus persica OX=3760 GN=PRUPE_3G079400 PE=4 SV=1	NA	NA	NA	NA
EVM0007177.1	Probable sucrose-phosphate synthase 3 OS=Arabidopsis thaliana OX=3702 GN=SPS3 PE=2 SV=1	NA	NA	NA	K00696	sucrose-phosphate synthase	ko00500:Starch and sucrose metabolism	probable sucrose-phosphate synthase 3 isoform X1 [Prunus persica]	Uncharacterized protein OS=Prunus persica OX=3760 GN=PRUPE_1G159700 PE=3 SV=1	KOG0853	Glycosyltransferase	[M]	Cell wall/membrane/envelope biogenesis
EVM0007179.1		NA	NA	NA	NA	NA	NA			NA	NA	NA	NA
EVM0007184.1		NA	NA	NA	NA	NA	NA	hypothetical protein PRUPE_8G160000 [Prunus persica]	Uncharacterized protein OS=Prunus persica OX=3760 GN=PRUPE_8G160000 PE=4 SV=1	NA	NA	NA	NA
EVM0007187.1	Ras-related protein RABA4d OS=Arabidopsis thaliana OX=3702 GN=RABA4D PE=1 SV=1			protein dimerization activity(GO:0046983)| GTP binding(GO:0005525)| GTPase activity(GO:0003924)	K07904	Ras-related protein Rab-11A	ko04144:Endocytosis|ko04961:Endocrine and other factor-regulated calcium reabsorption|ko04962:Vasopressin-regulated water reabsorption|ko04972:Pancreatic secretion	transcription factor bHLH130-like [Prunus yedoensis var. nudiflora]	Transcription factor bHLH130-like OS=Prunus yedoensis var. nudiflora OX=2094558 GN=Pyn_29982 PE=4 SV=1	KOG0087	GTPase Rab11/YPT3, small G protein superfamily	[U]	Intracellular trafficking, secretion, and vesicular transport
EVM0007188.1	Putative F-box/LRR-repeat protein 23 OS=Arabidopsis thaliana OX=3702 GN=FBL23 PE=4 SV=1	NA	NA	NA	NA	NA	NA	F-box protein SKIP19-like [Prunus avium]	Uncharacterized protein OS=Prunus persica OX=3760 GN=PRUPE_4G087800 PE=4 SV=1	KOG1947	Leucine rich repeat proteins, some proteins contain F-box	[R]	General function prediction only
EVM0007197.1		NA	NA	NA	NA	NA	NA	PREDICTED: uncharacterized protein LOC103341160 [Prunus mume]	Uncharacterized protein (Fragment) OS=Prunus persica OX=3760 GN=PRUPE_ppa024472mg PE=4 SV=1	KOG1075	FOG: Reverse transcriptase	[R]	General function prediction only
EVM0007200.1		NA	NA	NA	NA	NA	NA	hypothetical protein PRUPE_5G161200 [Prunus persica]	Uncharacterized protein OS=Prunus persica OX=3760 GN=PRUPE_5G161200 PE=4 SV=1	NA	NA	NA	NA
EVM0007201.1		NA	NA	NA	NA	NA	NA	uncharacterized protein LOC110756195 [Prunus avium]	Uncharacterized protein OS=Prunus yedoensis var. nudiflora OX=2094558 GN=Pyn_22153 PE=4 SV=1	NA	NA	NA	NA
EVM0007210.1		NA	NA	NA	NA	NA	NA			NA	NA	NA	NA
EVM0007217.1				DNA binding(GO:0003677)	NA	NA	NA	zinc finger BED domain-containing protein RICESLEEPER 2 [Prunus persica]	Uncharacterized protein OS=Prunus persica OX=3760 GN=PRUPE_ppa015420mg PE=4 SV=1	NA	NA	NA	NA
EVM0007218.1		NA	NA	NA	NA	NA	NA	uncharacterized protein LOC110767855 [Prunus avium]	Uncharacterized protein OS=Prunus yedoensis var. nudiflora OX=2094558 GN=Pyn_35632 PE=4 SV=1	NA	NA	NA	NA
EVM0007230.1	Uncharacterized protein At4g26485 OS=Arabidopsis thaliana OX=3702 GN=At4g26485 PE=4 SV=1	NA	NA	NA	K19307	25S rRNA (uracil2634-N3)-methyltransferase	NA:NA	uncharacterized protein LOC18781096 isoform X1 [Prunus persica]	Uncharacterized protein OS=Prunus persica OX=3760 GN=PRUPE_4G133200 PE=4 SV=1	KOG4174	Uncharacterized conserved protein	[S]	Function unknown
EVM0007238.1		NA	NA	NA	NA	NA	NA			NA	NA	NA	NA
EVM0007239.1		NA	NA	NA	NA	NA	NA	putative nucleotidyltransferase, Ribonuclease H [Rosa chinensis]	Uncharacterized protein OS=Fagus sylvatica OX=28930 GN=FSB_LOCUS52949 PE=4 SV=1	KOG0017	FOG: Transposon-encoded proteins with TYA, reverse transcriptase, integrase domains in various combinations	[R]	General function prediction only
EVM0007240.1	Polyol transporter 5 OS=Arabidopsis thaliana OX=3702 GN=PLT5 PE=1 SV=2	transmembrane transport(GO:0055085)	integral component of membrane(GO:0016021)	transmembrane transporter activity(GO:0022857)	NA	NA	NA	PREDICTED: polyol transporter 5-like [Prunus mume]	Putative sorbitol transporter OS=Prunus cerasus OX=140311 GN=SorT2 PE=2 SV=1	KOG0254	Predicted transporter (major facilitator superfamily)	[R]	General function prediction only
EVM0007244.1	Protein YLS3 OS=Arabidopsis thaliana OX=3702 GN=YLS3 PE=2 SV=1	NA	NA	NA	NA	NA	NA	hypothetical protein CUMW_053680 [Citrus unshiu]	Uncharacterized protein OS=Citrus unshiu OX=55188 GN=CUMW_053680 PE=3 SV=1	NA	NA	NA	NA
EVM0007247.1		NA	NA	NA	NA	NA	NA	forkhead box protein B2-like isoform X1 [Prunus yedoensis var. nudiflora]	Forkhead box protein B2-like isoform X1 OS=Prunus yedoensis var. nudiflora OX=2094558 GN=Pyn_37728 PE=4 SV=1	NA	NA	NA	NA
EVM0007253.1	Receptor-like protein EIX1 OS=Solanum lycopersicum OX=4081 GN=EIX1 PE=2 SV=2	NA	NA	NA	NA	NA	NA	receptor-like protein 2 [Prunus avium]	Receptor-like protein 2 OS=Prunus yedoensis var. nudiflora OX=2094558 GN=Pyn_34989 PE=4 SV=1	NA	NA	NA	NA
EVM0007259.1		NA	NA	NA	NA	NA	NA	hypothetical protein Pyn_26324 [Prunus yedoensis var. nudiflora]	Uncharacterized protein OS=Prunus yedoensis var. nudiflora OX=2094558 GN=Pyn_26324 PE=4 SV=1	NA	NA	NA	NA
EVM0007267.1	Sterol 14-demethylase OS=Arabidopsis thaliana OX=3702 GN=CYP51G1 PE=1 SV=1	oxidation-reduction process(GO:0055114)		heme binding(GO:0020037)| oxidoreductase activity, acting on paired donors, with incorporation or reduction of molecular oxygen(GO:0016705)| iron ion binding(GO:0005506)	K05917	sterol 14alpha-demethylase	ko00100:Steroid biosynthesis	sterol 14-demethylase [Prunus yedoensis var. nudiflora]	Uncharacterized protein OS=Prunus persica OX=3760 GN=PRUPE_ppa003821mg PE=3 SV=1	KOG0684	Cytochrome P450	[Q]	Secondary metabolites biosynthesis, transport and catabolism
EVM0007277.1		NA	NA	NA	NA	NA	NA	hypothetical protein PRUPE_4G245000 [Prunus persica]	Uncharacterized protein OS=Prunus persica OX=3760 GN=PRUPE_4G245000 PE=4 SV=1	NA	NA	NA	NA
EVM0007281.1	Phytoene synthase, chloroplastic OS=Cucumis melo OX=3656 GN=PSY PE=2 SV=1	NA	NA	NA	K02291	15-cis-phytoene synthase	ko00906:Carotenoid biosynthesis	uncharacterized protein LOC18774306 [Prunus persica]	Uncharacterized protein OS=Prunus persica OX=3760 GN=PRUPE_6G006700 PE=4 SV=1	KOG1459	Squalene synthetase	[I]	Lipid transport and metabolism
EVM0007304.1	14-3-3-like protein A OS=Glycine max OX=3847 GN=GF14A PE=2 SV=1	NA	NA	NA	NA	NA	NA	14-3-3 protein 4 [Morus notabilis]	14-3-3 protein 4 OS=Morus notabilis OX=981085 GN=L484_008661 PE=3 SV=1	KOG1426	FOG: RCC1 domain	[S]	Function unknown
EVM0007309.1		NA	NA	NA	NA	NA	NA			NA	NA	NA	NA
EVM0007310.1		NA	NA	NA	NA	NA	NA			NA	NA	NA	NA
EVM0007312.1	Acyl-coenzyme A thioesterase 13 OS=Homo sapiens OX=9606 GN=ACOT13 PE=1 SV=1	NA	NA	NA	K17362	acyl-coenzyme A thioesterase 13 [EC:3.1.2.-]	NA:NA	acyl-coenzyme A thioesterase 13-like [Prunus yedoensis var. nudiflora]	Acyl-coenzyme A thioesterase 13-like OS=Prunus yedoensis var. nudiflora OX=2094558 GN=Pyn_00427 PE=4 SV=1	KOG3328	HGG motif-containing thioesterase	[R]	General function prediction only
EVM0007312.2	Acyl-coenzyme A thioesterase 13 OS=Homo sapiens OX=9606 GN=ACOT13 PE=1 SV=1	NA	NA	NA	K17362	acyl-coenzyme A thioesterase 13 [EC:3.1.2.-]	NA:NA	acyl-coenzyme A thioesterase 13-like [Prunus yedoensis var. nudiflora]	Acyl-coenzyme A thioesterase 13-like OS=Prunus yedoensis var. nudiflora OX=2094558 GN=Pyn_00427 PE=4 SV=1	KOG3328	HGG motif-containing thioesterase	[R]	General function prediction only
EVM0007315.1		NA	NA	NA	NA	NA	NA	endochitinase A [Prunus yedoensis var. nudiflora]	Endochitinase A OS=Prunus yedoensis var. nudiflora OX=2094558 GN=Pyn_24758 PE=4 SV=1	NA	NA	NA	NA
EVM0007322.1		NA	NA	NA	NA	NA	NA			NA	NA	NA	NA
EVM0007325.1	Heat shock protein 90-1 OS=Arabidopsis thaliana OX=3702 GN=HSP90-1 PE=1 SV=3	NA	NA	NA	K04079	molecular chaperone HtpG	ko04141:Protein processing in endoplasmic reticulum|ko04151:PI3K-Akt signaling pathway|ko04612:Antigen processing and presentation|ko04621:NOD-like receptor signaling pathway|ko04626:Plant-pathogen interaction|ko04914:Progesterone-mediated oocyte maturation|ko04915:Estrogen signaling pathway|ko05200:Pathways in cancer|ko05215:Prostate cancer	PREDICTED: heat shock protein 90-2 [Fragaria vesca subsp. vesca]	Heat shock protein, putative OS=Ricinus communis OX=3988 GN=RCOM_0104810 PE=3 SV=1	KOG0019	Molecular chaperone (HSP90 family)	[O]	Posttranslational modification, protein turnover, chaperones
EVM0007330.1		NA	NA	NA	NA	NA	NA	hypothetical protein PRUPE_4G229900 [Prunus persica]	Uncharacterized protein OS=Prunus persica OX=3760 GN=PRUPE_4G229900 PE=4 SV=1	NA	NA	NA	NA
EVM0007334.1		NA	NA	NA	NA	NA	NA	hypothetical protein Pyn_03479 [Prunus yedoensis var. nudiflora]	Uncharacterized protein OS=Prunus yedoensis var. nudiflora OX=2094558 GN=Pyn_03479 PE=4 SV=1	NA	NA	NA	NA
EVM0007340.1		NA	NA	NA	NA	NA	NA	hypothetical protein PRUPE_1G020500 [Prunus persica]	Uncharacterized protein OS=Prunus persica OX=3760 GN=PRUPE_1G020500 PE=4 SV=1	NA	NA	NA	NA
EVM0007342.1	Zinc finger protein BRUTUS OS=Arabidopsis thaliana OX=3702 GN=BTS PE=1 SV=1	pantothenate biosynthetic process(GO:0015940)		3-methyl-2-oxobutanoate hydroxymethyltransferase activity(GO:0003864)| zinc ion binding(GO:0008270)	NA	NA	NA	hypothetical protein PRUPE_2G085600 [Prunus persica]	Uncharacterized protein OS=Prunus persica OX=3760 GN=PRUPE_2G085600 PE=4 SV=1	KOG1940	Zn-finger protein	[R]	General function prediction only
EVM0007351.1		NA	NA	NA	NA	NA	NA			NA	NA	NA	NA
EVM0007355.1		NA	NA	NA	NA	NA	NA	hypothetical protein PRUPE_8G205600 [Prunus persica]	Uncharacterized protein OS=Prunus persica OX=3760 GN=PRUPE_8G205600 PE=4 SV=1	NA	NA	NA	NA
EVM0007367.1		NA	NA	NA	NA	NA	NA	uncharacterized protein LOC109948661 [Prunus persica]	Uncharacterized protein OS=Vitis vinifera OX=29760 GN=VITISV_008803 PE=4 SV=1	NA	NA	NA	NA
EVM0007372.1	Psoralen synthase OS=Ammi majus OX=48026 GN=CYP71AJ1 PE=1 SV=1	oxidation-reduction process(GO:0055114)		oxidoreductase activity, acting on paired donors, with incorporation or reduction of molecular oxygen(GO:0016705)| heme binding(GO:0020037)| iron ion binding(GO:0005506)	NA	NA	NA	cytochrome P450 71A24-like [Prunus avium]	Cytochrome P450 71A24-like OS=Prunus yedoensis var. nudiflora OX=2094558 GN=Pyn_09647 PE=4 SV=1	KOG0156	Cytochrome P450 CYP2 subfamily	[Q]	Secondary metabolites biosynthesis, transport and catabolism
EVM0007374.1		NA	NA	NA	NA	NA	NA	hypothetical protein PRUPE_5G139400 [Prunus persica]	Uncharacterized protein OS=Prunus persica OX=3760 GN=PRUPE_5G139400 PE=4 SV=1	NA	NA	NA	NA
EVM0007383.1		NA	NA	NA	NA	NA	NA	uncharacterized protein Pyn_32027 [Prunus yedoensis var. nudiflora]	Uncharacterized protein OS=Prunus yedoensis var. nudiflora OX=2094558 GN=Pyn_32027 PE=4 SV=1	NA	NA	NA	NA
EVM0007391.1	Probable glucan endo-1,3-beta-glucosidase BG4 OS=Arabidopsis thaliana OX=3702 GN=BG4 PE=2 SV=1	carbohydrate metabolic process(GO:0005975)		hydrolase activity, hydrolyzing O-glycosyl compounds(GO:0004553)	NA	NA	NA	putative glucan endo-1 3-beta-glucosidase BG4 [Prunus yedoensis var. nudiflora]	Putative glucan endo-1 3-beta-glucosidase BG4 OS=Prunus yedoensis var. nudiflora OX=2094558 GN=Pyn_27505 PE=3 SV=1	NA	NA	NA	NA
EVM0007393.1		NA	NA	NA	NA	NA	NA			NA	NA	NA	NA
EVM0007401.1		NA	NA	NA	NA	NA	NA	hypothetical protein PRUPE_8G228300 [Prunus persica]	Uncharacterized protein OS=Prunus persica OX=3760 GN=PRUPE_8G228300 PE=4 SV=1	NA	NA	NA	NA
EVM0007404.1		NA	NA	NA	NA	NA	NA			NA	NA	NA	NA
EVM0007407.1		NA	NA	NA	NA	NA	NA	hypothetical protein PRUPE_6G327900 [Prunus persica]	Uncharacterized protein OS=Prunus persica OX=3760 GN=PRUPE_6G327900 PE=4 SV=1	NA	NA	NA	NA
EVM0007423.1	Cation/H(+) antiporter 3 OS=Arabidopsis thaliana OX=3702 GN=CHX3 PE=2 SV=1	transmembrane transport(GO:0055085)| cation transport(GO:0006812)	integral component of membrane(GO:0016021)	solute:proton antiporter activity(GO:0015299)	NA	NA	NA	uncharacterized protein LOC18773449 [Prunus persica]	Uncharacterized protein (Fragment) OS=Prunus persica OX=3760 GN=PRUPE_ppa019609mg PE=4 SV=1	KOG1650	Predicted K+/H+-antiporter	[P]	Inorganic ion transport and metabolism
EVM0007424.1		NA	NA	NA	NA	NA	NA	uncharacterized protein LOC109947309 [Prunus persica]	Uncharacterized protein OS=Prunus yedoensis var. nudiflora OX=2094558 GN=Pyn_38582 PE=4 SV=1	NA	NA	NA	NA
EVM0007427.1		NA	NA	NA	NA	NA	NA		Uncharacterized protein OS=Fagus sylvatica OX=28930 GN=FSB_LOCUS38417 PE=4 SV=1	NA	NA	NA	NA
EVM0007437.1		NA	NA	NA	NA	NA	NA			NA	NA	NA	NA
EVM0007448.1		NA	NA	NA	NA	NA	NA	hypothetical protein PRUPE_6G081900 [Prunus persica]	Uncharacterized protein OS=Prunus persica OX=3760 GN=PRUPE_6G081900 PE=4 SV=1	NA	NA	NA	NA
EVM0007452.4	Ribonuclease 3-like protein 1 OS=Arabidopsis thaliana OX=3702 GN=RTL1 PE=2 SV=1	NA	NA	NA	NA	NA	NA	ribonuclease 3-like protein 1 [Prunus avium]	Uncharacterized protein OS=Prunus persica OX=3760 GN=PRUPE_3G095800 PE=4 SV=1	NA	NA	NA	NA
EVM0007461.1	Glycine-rich RNA-binding protein 7 OS=Arabidopsis thaliana OX=3702 GN=RBG7 PE=1 SV=1			nucleic acid binding(GO:0003676)	NA	NA	NA	hypothetical protein PRUPE_3G163600 [Prunus persica]	Uncharacterized protein OS=Prunus persica OX=3760 GN=PRUPE_3G163600 PE=4 SV=1	KOG0118	FOG: RRM domain	[R]	General function prediction only
EVM0007462.1		NA	NA	NA	NA	NA	NA	hypothetical protein VITISV_018031 [Vitis vinifera]	Uncharacterized protein OS=Vitis vinifera OX=29760 GN=VITISV_018031 PE=4 SV=1	NA	NA	NA	NA
EVM0007465.1		NA	NA	NA	NA	NA	NA			NA	NA	NA	NA
EVM0007470.1	Inosine-5&apos;-monophosphate dehydrogenase 2 OS=Arabidopsis thaliana OX=3702 GN=At1g16350 PE=1 SV=1	oxidation-reduction process(GO:0055114)		catalytic activity(GO:0003824)	K00088	IMP dehydrogenase	ko00230:Purine metabolism|ko00983:Drug metabolism - other enzymes	inosine-5-monophosphate dehydrogenase 2-like [Prunus yedoensis var. nudiflora]	Inosine-5&apos;-monophosphate dehydrogenase OS=Prunus yedoensis var. nudiflora OX=2094558 GN=Pyn_40706 PE=3 SV=1	KOG2550	IMP dehydrogenase/GMP reductase	[F]	Nucleotide transport and metabolism
EVM0007476.1		NA	NA	NA	NA	NA	NA	uncharacterized protein Pyn_31806 [Prunus yedoensis var. nudiflora]	Uncharacterized protein OS=Prunus yedoensis var. nudiflora OX=2094558 GN=Pyn_06764 PE=4 SV=1	NA	NA	NA	NA
EVM0007485.1		NA	NA	NA	NA	NA	NA	putative nucleotidyltransferase, Ribonuclease H [Rosa chinensis]	Uncharacterized protein OS=Prunus persica OX=3760 GN=PRUPE_ppa019916mg PE=4 SV=1	KOG0017	FOG: Transposon-encoded proteins with TYA, reverse transcriptase, integrase domains in various combinations	[R]	General function prediction only
EVM0007487.1	Actin OS=Nicotiana tabacum OX=4097 PE=3 SV=1	lipid metabolic process(GO:0006629)		oxidoreductase activity, acting on the CH-CH group of donors(GO:0016627)	NA	NA	NA	actin like 1 [Prunus yedoensis var. nudiflora]	Actin like 1 OS=Prunus yedoensis var. nudiflora OX=2094558 GN=Pyn_29759 PE=3 SV=1	KOG0676	Actin and related proteins	[Z]	Cytoskeleton
EVM0007499.1				nucleic acid binding(GO:0003676)| RNA-DNA hybrid ribonuclease activity(GO:0004523)	NA	NA	NA	PREDICTED: uncharacterized protein LOC103336080 [Prunus mume]	Uncharacterized protein OS=Prunus yedoensis var. nudiflora OX=2094558 GN=Pyn_11190 PE=4 SV=1	NA	NA	NA	NA
EVM0007500.1	Ubiquitin-conjugating enzyme E2 4 OS=Arabidopsis thaliana OX=3702 GN=UBC4 PE=2 SV=2	NA	NA	NA	K10576	ubiquitin-conjugating enzyme E2 H	ko04120:Ubiquitin mediated proteolysis	probable inactive receptor kinase At2g26730 [Prunus avium]	Uncharacterized protein OS=Prunus persica OX=3760 GN=PRUPE_5G176900 PE=4 SV=1	KOG0416	Ubiquitin-protein ligase	[O]	Posttranslational modification, protein turnover, chaperones
EVM0007501.1	Uncharacterized protein At4g04980 OS=Arabidopsis thaliana OX=3702 GN=At4g04980 PE=2 SV=1	NA	NA	NA	NA	NA	NA	uncharacterized protein LOC110770888 [Prunus avium]	Uncharacterized protein OS=Prunus persica OX=3760 GN=PRUPE_4G041200 PE=4 SV=1	NA	NA	NA	NA
EVM0007510.1		NA	NA	NA	NA	NA	NA	uncharacterized protein LOC112004687 [Quercus suber]	Uncharacterized protein (Fragment) OS=Prunus persica OX=3760 GN=PRUPE_ppa026445mg PE=4 SV=1	KOG1075	FOG: Reverse transcriptase	[R]	General function prediction only
EVM0007515.1		NA	NA	NA	NA	NA	NA	hypothetical protein Pyn_02933 [Prunus yedoensis var. nudiflora]	Uncharacterized protein OS=Prunus yedoensis var. nudiflora OX=2094558 GN=Pyn_02933 PE=4 SV=1	NA	NA	NA	NA
EVM0007518.1	Cell division cycle 5-like protein OS=Bos taurus OX=9913 GN=CDC5L PE=2 SV=1	NA	NA	NA	NA	NA	NA	PREDICTED: uncharacterized protein LOC103325085 [Prunus mume]		KOG0050	mRNA splicing protein CDC5 (Myb superfamily)	[D]	Cell cycle control, cell division, chromosome partitioning
EVM0007519.1		NA	NA	NA	NA	NA	NA	glutathione S-transferase T3-like [Prunus avium]	Uncharacterized protein OS=Prunus persica OX=3760 PE=4 SV=1	NA	NA	NA	NA
EVM0007526.2	Bifunctional adenosine 5&apos;-phosphosulfate phosphorylase/adenylylsulfatase HINT4 OS=Arabidopsis thaliana OX=3702 GN=HINT4 PE=1 SV=1	NA	NA	NA	NA	NA	NA	bifunctional adenosine 5&apos;-phosphosulfate phosphorylase/adenylylsulfatase HINT4 [Prunus avium]	Bifunctional adenosine 5-phosphosulfate phosphorylase/adenylylsulfatase HINT4 isoform X1 OS=Prunus yedoensis var. nudiflora OX=2094558 GN=Pyn_17460 PE=4 SV=1	NA	NA	NA	NA
EVM0007536.1		NA	NA	NA	NA	NA	NA			NA	NA	NA	NA
EVM0007537.1		NA	NA	NA	NA	NA	NA	PREDICTED: uncharacterized protein LOC103322054 [Prunus mume]	Uncharacterized protein OS=Prunus persica OX=3760 GN=PRUPE_7G061400 PE=4 SV=1	NA	NA	NA	NA
EVM0007540.1		NA	NA	NA	NA	NA	NA	uncharacterized protein LOC109947232 [Prunus persica]		NA	NA	NA	NA
EVM0007545.1				protein binding(GO:0005515)	NA	NA	NA	PREDICTED: leucine-rich repeat receptor protein kinase EMS1-like [Prunus mume]	Uncharacterized protein OS=Prunus persica OX=3760 GN=PRUPE_8G051700 PE=4 SV=1	NA	NA	NA	NA
EVM0007555.1		NA	NA	NA	NA	NA	NA	O-acyltransferase WSD1 [Prunus persica]	Uncharacterized protein OS=Prunus persica OX=3760 GN=PRUPE_ppa027070mg PE=4 SV=1	NA	NA	NA	NA
EVM0007559.1	Hyoscyamine 6-dioxygenase OS=Hyoscyamus niger OX=4079 GN=H6H PE=1 SV=1	oxidation-reduction process(GO:0055114)		oxidoreductase activity(GO:0016491)	NA	NA	NA	hyoscyamine 6-dioxygenase [Prunus yedoensis var. nudiflora]	Hyoscyamine 6-dioxygenase OS=Prunus yedoensis var. nudiflora OX=2094558 GN=Pyn_20001 PE=3 SV=1	KOG0143	Iron/ascorbate family oxidoreductases	[R]	General function prediction only
EVM0007569.1		NA	NA	NA	NA	NA	NA	hypothetical protein Pyn_20058 [Prunus yedoensis var. nudiflora]	Uncharacterized protein OS=Prunus yedoensis var. nudiflora OX=2094558 GN=Pyn_20058 PE=4 SV=1	NA	NA	NA	NA
EVM0007574.1		NA	NA	NA	NA	NA	NA	hypothetical protein PRUPE_3G142800 [Prunus persica]	Uncharacterized protein OS=Prunus persica OX=3760 GN=PRUPE_3G142800 PE=4 SV=1	NA	NA	NA	NA
EVM0007582.1		NA	NA	NA	NA	NA	NA	hypothetical protein PRUPE_7G072100 [Prunus persica]	Uncharacterized protein OS=Prunus persica OX=3760 GN=PRUPE_7G072100 PE=4 SV=1	NA	NA	NA	NA
EVM0007594.1		NA	NA	NA	NA	NA	NA	uncharacterized protein Pyn_19862 [Prunus yedoensis var. nudiflora]	Uncharacterized protein OS=Prunus yedoensis var. nudiflora OX=2094558 GN=Pyn_19862 PE=4 SV=1	NA	NA	NA	NA
EVM0007599.1	FRIGIDA-like protein 4a OS=Arabidopsis thaliana OX=3702 GN=FRL4A PE=2 SV=1	NA	NA	NA	NA	NA	NA	hypothetical protein B456_005G042900 [Gossypium raimondii]	FRIGIDA-like protein OS=Gossypium raimondii OX=29730 GN=B456_005G042900 PE=3 SV=1	NA	NA	NA	NA
EVM0007607.1		NA	NA	NA	NA	NA	NA	cytochrome p450 [Trifolium pratense]	Uncharacterized protein (Fragment) OS=Prunus persica OX=3760 GN=PRUPE_ppa1027158mg PE=4 SV=1	NA	NA	NA	NA
EVM0007612.1	Retrovirus-related Pol polyprotein from transposon TNT 1-94 OS=Nicotiana tabacum OX=4097 PE=2 SV=1	NA	NA	NA	K07385	1,8-cineole synthase	ko00902:Monoterpenoid biosynthesis	Os01g0116166 [Oryza sativa Japonica Group]	Uncharacterized protein OS=Fagus sylvatica OX=28930 GN=FSB_LOCUS32966 PE=4 SV=1	KOG0017	FOG: Transposon-encoded proteins with TYA, reverse transcriptase, integrase domains in various combinations	[R]	General function prediction only
EVM0007622.1	Putative pectinesterase 63 OS=Arabidopsis thaliana OX=3702 GN=PME63 PE=3 SV=2	cell wall modification(GO:0042545)		pectinesterase activity(GO:0030599)	NA	NA	NA	pectinesterase PPME1 [Prunus persica]	Pectinesterase (Fragment) OS=Prunus persica OX=3760 GN=PRUPE_I005200 PE=4 SV=1	NA	NA	NA	NA
EVM0007625.1				protein binding(GO:0005515)	NA	NA	NA	hypothetical protein Pyn_33990 [Prunus yedoensis var. nudiflora]	Uncharacterized protein OS=Prunus yedoensis var. nudiflora OX=2094558 GN=Pyn_33990 PE=4 SV=1	NA	NA	NA	NA
EVM0007628.1		NA	NA	NA	NA	NA	NA	putative transposase, Ptta/En/Spm, plant [Rosa chinensis]	Putative transposase, Ptta/En/Spm, plant OS=Rosa chinensis OX=74649 GN=RchiOBHm_Chr3g0496631 PE=4 SV=1	NA	NA	NA	NA
EVM0007630.1		NA	NA	NA	NA	NA	NA	cytochrome P450 71D11-like [Prunus avium]	Cytochrome P450 71D11 OS=Prunus yedoensis var. nudiflora OX=2094558 GN=Pyn_11326 PE=3 SV=1	NA	NA	NA	NA
EVM0007636.1		NA	NA	NA	NA	NA	NA	uncharacterized protein Pyn_17938 [Prunus yedoensis var. nudiflora]	Uncharacterized protein OS=Prunus yedoensis var. nudiflora OX=2094558 GN=Pyn_17938 PE=4 SV=1	NA	NA	NA	NA
EVM0007641.1	DExH-box ATP-dependent RNA helicase DExH14 OS=Arabidopsis thaliana OX=3702 GN=BRR2C PE=2 SV=1	NA	NA	NA	K18663	activating signal cointegrator complex subunit 3	NA:NA	hypothetical protein PRUPE_3G238700 [Prunus persica]	Uncharacterized protein (Fragment) OS=Prunus persica OX=3760 GN=PRUPE_ppb015684mg PE=4 SV=1	KOG0952	DNA/RNA helicase MER3/SLH1, DEAD-box superfamily	[A]	RNA processing and modification
EVM0007645.1	Putative F-box/FBD/LRR-repeat protein At5g44950 OS=Arabidopsis thaliana OX=3702 GN=At5g44950 PE=4 SV=1	NA	NA	NA	NA	NA	NA	hypothetical protein PRUPE_6G023100 [Prunus persica]	Uncharacterized protein OS=Prunus persica OX=3760 GN=PRUPE_6G023100 PE=4 SV=1	NA	NA	NA	NA
EVM0007648.1				protein binding(GO:0005515)	NA	NA	NA	F-box/LRR-repeat protein 14-like isoform X2 [Prunus avium]	Uncharacterized protein OS=Prunus persica OX=3760 GN=PRUPE_7G252400 PE=4 SV=1	KOG1947	Leucine rich repeat proteins, some proteins contain F-box	[R]	General function prediction only
EVM0007651.1		NA	NA	NA	NA	NA	NA	hypothetical protein PRUPE_2G142800 [Prunus persica]	Uncharacterized protein OS=Prunus persica OX=3760 GN=PRUPE_2G142800 PE=4 SV=1	NA	NA	NA	NA
EVM0007653.1		NA	NA	NA	NA	NA	NA	classical arabinogalactan protein 4 [Prunus persica]	Uncharacterized protein OS=Prunus persica OX=3760 GN=PRUPE_1G324600 PE=4 SV=1	NA	NA	NA	NA
EVM0007657.1		NA	NA	NA	NA	NA	NA	PREDICTED: uncharacterized protein LOC107881210 [Prunus mume]	Uncharacterized protein OS=Prunus yedoensis var. nudiflora OX=2094558 GN=Pyn_25354 PE=4 SV=1	NA	NA	NA	NA
EVM0007669.1		NA	NA	NA	NA	NA	NA	uncharacterized protein LOC110659639 [Hevea brasiliensis]	uncharacterized protein LOC105852116 OS=Cicer arietinum OX=3827 GN=LOC105852116 PE=4 SV=1	NA	NA	NA	NA
EVM0007683.1	Serine/threonine-protein kinase RIO2 OS=Mus musculus OX=10090 GN=Riok2 PE=1 SV=1	NA	NA	NA	K07179	RIO kinase 2	ko03008:Ribosome biogenesis in eukaryotes	serine/threonine-protein kinase rio2 isoform X1 [Momordica charantia]	Uncharacterized protein OS=Prunus persica OX=3760 GN=PRUPE_ppa006190mg PE=4 SV=1	KOG2268	Serine/threonine protein kinase	[R]	General function prediction only
EVM0007687.1		NA	NA	NA	NA	NA	NA	PREDICTED: LOW QUALITY PROTEIN: uncharacterized protein LOC103328546 [Prunus mume]	Uncharacterized protein OS=Fagus sylvatica OX=28930 GN=FSB_LOCUS58608 PE=4 SV=1	NA	NA	NA	NA
EVM0007689.1	ABC transporter C family member 2 OS=Arabidopsis thaliana OX=3702 GN=ABCC2 PE=1 SV=2	transmembrane transport(GO:0055085)	integral component of membrane(GO:0016021)	ATPase activity, coupled to transmembrane movement of substances(GO:0042626)| ATP binding(GO:0005524)| ATPase activity(GO:0016887)	NA	NA	NA	ABC transporter C family member 12-like [Prunus avium]	Uncharacterized protein OS=Prunus persica OX=3760 GN=PRUPE_4G088600 PE=4 SV=1	KOG0054	Multidrug resistance-associated protein/mitoxantrone resistance protein, ABC superfamily	[Q]	Secondary metabolites biosynthesis, transport and catabolism
EVM0007691.1	Fructose-bisphosphate aldolase, cytoplasmic isozyme OS=Cicer arietinum OX=3827 GN=ALDC PE=2 SV=1	glycolytic process(GO:0006096)		fructose-bisphosphate aldolase activity(GO:0004332)	K01623	fructose-bisphosphate aldolase, class I	ko00010:Glycolysis / Gluconeogenesis|ko00030:Pentose phosphate pathway|ko00051:Fructose and mannose metabolism|ko00680:Methane metabolism|ko00710:Carbon fixation in photosynthetic organisms|ko01200:Carbon metabolism|ko01230:Biosynthesis of amino acids	PREDICTED: fructose-bisphosphate aldolase 6, cytosolic-like [Camelina sativa]	Fructose-bisphosphate aldolase OS=Prunus yedoensis var. nudiflora OX=2094558 GN=Pyn_21677 PE=3 SV=1	KOG1557	Fructose-biphosphate aldolase	[G]	Carbohydrate transport and metabolism
EVM0007693.1		NA	NA	NA	NA	NA	NA	hypothetical protein PRUPE_4G163000 [Prunus persica]	Uncharacterized protein OS=Prunus persica OX=3760 GN=PRUPE_4G163000 PE=4 SV=1	NA	NA	NA	NA
EVM0007694.1		NA	NA	NA	NA	NA	NA	uncharacterized protein Pyn_08015 [Prunus yedoensis var. nudiflora]	Uncharacterized protein OS=Prunus yedoensis var. nudiflora OX=2094558 GN=Pyn_08015 PE=4 SV=1	NA	NA	NA	NA
EVM0007696.1		NA	NA	NA	NA	NA	NA	elastin-like [Prunus avium]		NA	NA	NA	NA
EVM0007702.1		NA	NA	NA	NA	NA	NA			NA	NA	NA	NA
EVM0007704.1		NA	NA	NA	NA	NA	NA	hypothetical protein PRUPE_2G172600 [Prunus persica]	Uncharacterized protein OS=Prunus persica OX=3760 GN=PRUPE_2G172600 PE=4 SV=1	NA	NA	NA	NA
EVM0007707.1		proteolysis(GO:0006508)		cysteine-type peptidase activity(GO:0008234)	NA	NA	NA	uncharacterized protein LOC109947782 isoform X1 [Prunus persica]	Uncharacterized protein OS=Prunus persica OX=3760 GN=PRUPE_1G476000 PE=4 SV=1	NA	NA	NA	NA
EVM0007708.1		NA	NA	NA	NA	NA	NA	hypothetical protein Pyn_25935 [Prunus yedoensis var. nudiflora]	Uncharacterized protein OS=Prunus yedoensis var. nudiflora OX=2094558 GN=Pyn_25935 PE=4 SV=1	NA	NA	NA	NA
EVM0007710.1		NA	NA	NA	NA	NA	NA	hypothetical protein PRUPE_7G267100 [Prunus persica]	Uncharacterized protein OS=Prunus persica OX=3760 GN=PRUPE_7G267100 PE=4 SV=1	NA	NA	NA	NA
EVM0007713.1		NA	NA	NA	NA	NA	NA	hypothetical protein PRUPE_2G059700 [Prunus persica]	Uncharacterized protein OS=Prunus persica OX=3760 GN=PRUPE_2G059700 PE=4 SV=1	NA	NA	NA	NA
EVM0007714.1	Exocyst complex component EXO84A OS=Arabidopsis thaliana OX=3702 GN=EXO84A PE=3 SV=1			transferase activity, transferring acyl groups(GO:0016746)| protein binding(GO:0005515)	K19986	exocyst complex component 8	NA:NA	exocyst complex component EXO84A [Prunus yedoensis var. nudiflora]	Exocyst complex component EXO84A OS=Prunus yedoensis var. nudiflora OX=2094558 GN=Pyn_01817 PE=4 SV=1	KOG2215	Exocyst complex subunit	[U]	Intracellular trafficking, secretion, and vesicular transport
EVM0007718.1	Glutamate receptor 2.7 OS=Arabidopsis thaliana OX=3702 GN=GLR2.7 PE=2 SV=3		membrane(GO:0016020)	ionotropic glutamate receptor activity(GO:0004970)	NA	NA	NA	hypothetical protein PRUPE_4G171700 [Prunus persica]	Uncharacterized protein OS=Prunus persica OX=3760 GN=PRUPE_4G171700 PE=3 SV=1	KOG1052	Glutamate-gated kainate-type ion channel receptor subunit GluR5 and related subunits	[T]	Signal transduction mechanisms
EVM0007722.1		NA	NA	NA	NA	NA	NA			NA	NA	NA	NA
[truncated: 4,161 more rows]
