# Supplementary material for: The genome of Chinese flowering cherry (Cerasus serrulata) provides new insights into Cerasus species
Source: Hortic Res. 2020 Oct 1;7:165. doi: 10.1038/s41438-020-00382-1 (PMC7527954; doi:10.1038/s41438-020-00382-1)
Supplement: Supplementary file 5 — Table S14 Expanded and contracted gene families in Cerrasus serrulata [file 41438_2020_382_MOESM5_ESM.xls]

## Sheet: shan_ying_hua_expansion_contrac
Table S14 Expanded and contracted gene families in Cerrasus serrulata
gene_family	Cerrasus serrulata number	ancestors number	change_number	type
1-cysPrx-C	2	3	-1	contracttion
1-cysPrx-C1	8	10	-2	contracttion
2-Hacid-dh	12	15	-3	contracttion
2-Hacid-dh-C	13	17	-4	contracttion
2OG-FeII-Oxy	161	159	2	expansion
2OG-FeII-Oxy-3	14	11	3	expansion
3Beta-HSD	15	12	3	expansion
4HBT-2	3	2	1	expansion
5-3-exonuc	2	3	-1	contracttion
5-3-exonuc-N	2	3	-1	contracttion
6PF2K	2	1	1	expansion
A-deaminase	4	5	-1	contracttion
A-thal-3526	12	10	2	expansion
AA-kinase	16	20	-4	contracttion
AA-permease-C	9	7	2	expansion
Aa-trans	82	86	-4	contracttion
AAA	123	134	-11	contracttion
AAA-11	23	24	-1	contracttion
AAA-2	11	14	-3	contracttion
AAA-33	6	5	1	expansion
AAA-5	1	2	-1	contracttion
AAA-assoc	23	25	-2	contracttion
ABA-WDS	10	4	6	expansion
ABC-membrane	118	114	4	expansion
ABC-membrane-2	6	5	1	expansion
ABC-tran	259	256	3	expansion
ABC-trans-N	27	28	-1	contracttion
ABC1	21	25	-4	contracttion
ABC2-membrane	101	100	1	expansion
ABC2-membrane-3	7	8	-1	contracttion
Abhydro-lipase	5	8	-3	contracttion
Abhydrolase-1	36	39	-3	contracttion
Abhydrolase-3	44	45	-1	contracttion
Abhydrolase-6	44	47	-3	contracttion
Abi	9	11	-2	contracttion
ACC-central	1	2	-1	contracttion
Acetyltransf-1	31	33	-2	contracttion
Acetyltransf-3	5	8	-3	contracttion
Acid-phosphat-B	12	10	2	expansion
Acid-PPase	2	3	-1	contracttion
ACOX	7	6	1	expansion
ACP-syn-III-C	20	22	-2	contracttion
ACT	18	19	-1	contracttion
ACT-5	2	3	-1	contracttion
Act-Frag-cataly	1	2	-1	contracttion
Acyl-CoA-dh-1	8	7	1	expansion
Acyl-CoA-dh-M	10	9	1	expansion
Acylphosphatase	2	1	1	expansion
Acyltransferase	24	25	-1	contracttion
AD	0	1	-1	contracttion
Adap-comp-sub	11	12	-1	contracttion
Adaptin-binding	2	1	1	expansion
Adaptin-N	12	14	-2	contracttion
Adenylsucc-synt	1	2	-1	contracttion
ADH-N	66	71	-5	contracttion
adh-short	62	71	-9	contracttion
adh-short-C2	46	49	-3	contracttion
ADH-zinc-N	67	72	-5	contracttion
AdoMetDC-leader	3	2	1	expansion
AFG1-ATPase	2	3	-1	contracttion
Agenet	28	32	-4	contracttion
AICARFT-IMPCHas	2	1	1	expansion
AIG1	6	8	-2	contracttion
AIRS	0	1	-1	contracttion
AKAP7-NLS	1	2	-1	contracttion
AlaDh-PNT-N	1	2	-1	contracttion
Alba	10	11	-1	contracttion
Aldedh	26	25	1	expansion
Aldo-ket-red	55	54	1	expansion
Aldolase	1	2	-1	contracttion
Aldose-epim	14	13	1	expansion
Alfin	6	8	-2	contracttion
ALG3	1	2	-1	contracttion
Alg6-Alg8	5	3	2	expansion
Allene-ox-cyc	3	4	-1	contracttion
ALMT	14	15	-1	contracttion
Alpha-adaptinC2	3	5	-2	contracttion
Alpha-amyl-C2	4	5	-1	contracttion
Alpha-amylase	12	14	-2	contracttion
Alpha-amylase-C	4	5	-1	contracttion
ALS-ss-C	4	6	-2	contracttion
Amidase	11	14	-3	contracttion
Amino-oxidase	25	26	-1	contracttion
Aminotran-1-2	37	40	-3	contracttion
Aminotran-3	9	10	-1	contracttion
Aminotran-4	8	13	-5	contracttion
Aminotran-5	8	14	-6	contracttion
Ammonium-transp	11	12	-1	contracttion
AMP-binding	56	59	-3	contracttion
AMP-binding-C	33	37	-4	contracttion
AMPK1-CBM	12	16	-4	contracttion
AMPKBI	3	4	-1	contracttion
ANAPC2	2	1	1	expansion
ANAPC4	1	2	-1	contracttion
ANAPC4-WD40	25	27	-2	contracttion
ANAPC5	0	1	-1	contracttion
Ank	18	19	-1	contracttion
Ank-4	31	29	2	expansion
Annexin	20	14	6	expansion
ANTH	11	14	-3	contracttion
Anth-synt-I-N	4	5	-1	contracttion
AP2	134	138	-4	contracttion
APG6	3	1	2	expansion
APO-RNA-bind	8	10	-2	contracttion
Aquarius-N	2	1	1	expansion
ArfGap	12	16	-4	contracttion
Arginosuc-synth	2	3	-1	contracttion
ARGLU	7	5	2	expansion
ArgoL1	15	14	1	expansion
ArgoL2	13	10	3	expansion
ArgoMid	8	6	2	expansion
ARID	13	14	-1	contracttion
Arm	57	63	-6	contracttion
ARPC4	2	1	1	expansion
Arv1	3	1	2	expansion
ASCH	5	3	2	expansion
ASL-C	2	5	-3	contracttion
Asn-synthase	5	3	2	expansion
Asparaginase-2	9	7	2	expansion
ATE-C	3	2	1	expansion
ATE-N	3	2	1	expansion
Atg14	1	2	-1	contracttion
ATG16	2	1	1	expansion
Atg8	19	17	2	expansion
ATP-bind-1	8	7	1	expansion
ATP-synt-A	2	1	1	expansion
ATP-synt-ab	10	8	2	expansion
ATP-synt-ab-C	3	2	1	expansion
ATP-synt-ab-N	9	7	2	expansion
ATP-synt-Z	0	1	-1	contracttion
ATP12	2	1	1	expansion
Autophagy-act-C	3	2	1	expansion
AUX-IAA	35	43	-8	contracttion
Auxin-inducible	69	68	1	expansion
Auxin-resp	19	25	-6	contracttion
AvrRpt-cleavage	9	8	1	expansion
AWPM-19	5	4	1	expansion
B-lectin	147	149	-2	contracttion
B3	100	106	-6	contracttion
B56	8	9	-1	contracttion
BACK	4	5	-1	contracttion
BAG	11	8	3	expansion
BAH	19	25	-6	contracttion
Band-7	16	19	-3	contracttion
Bap31	5	4	1	expansion
BAR-3	3	4	-1	contracttion
BAT2-N	0	1	-1	contracttion
BBE	51	40	11	expansion
BCAS3	4	5	-1	contracttion
BCIP	1	2	-1	contracttion
Beach	5	6	-1	contracttion
Bestrophin	2	1	1	expansion
BET	14	15	-1	contracttion
Bet-v-1	27	36	-9	contracttion
Bgal-small-N	1	2	-1	contracttion
BLOC1-2	0	1	-1	contracttion
Bot1p	1	2	-1	contracttion
BPS1	9	8	1	expansion
Branch	27	36	-9	contracttion
BRAP2	6	5	1	expansion
BRCT	11	12	-1	contracttion
BRCT-2	5	7	-2	contracttion
BRE	0	1	-1	contracttion
BRF1	6	4	2	expansion
Brix	7	9	-2	contracttion
Bromo-TP	6	4	2	expansion
Bromodomain	48	50	-2	contracttion
BRX	12	14	-2	contracttion
BRX-N	11	12	-1	contracttion
BSD	13	12	1	expansion
BSP	8	7	1	expansion
BT1	10	9	1	expansion
BTAD	0	1	-1	contracttion
BTB	74	73	1	expansion
BTB-2	7	8	-1	contracttion
BURP	15	21	-6	contracttion
Bystin	1	2	-1	contracttion
bZIP-2	10	9	1	expansion
bZIP-C	2	3	-1	contracttion
C1-2	17	18	-1	contracttion
C2	110	111	-1	contracttion
CAAD	4	5	-1	contracttion
CaATP-NAI	5	9	-4	contracttion
CAF1	13	14	-1	contracttion
CAF1C-H4-bd	8	5	3	expansion
Calpain-III	1	2	-1	contracttion
Calreticulin	5	6	-1	contracttion
CaM-binding	8	7	1	expansion
CAP	11	22	-11	contracttion
CAP160	1	2	-1	contracttion
Carb-anhydrase	11	12	-1	contracttion
Carb-kinase	8	4	4	expansion
Carboxyl-trans	2	3	-1	contracttion
CarD-CdnL-TRCF	3	1	2	expansion
CAS-CSE1	2	1	1	expansion
Cas1-AcylT	2	3	-1	contracttion
Castor-Poll-mid	3	4	-1	contracttion
Catalase	2	3	-1	contracttion
Cation-ATPase	16	21	-5	contracttion
Cation-ATPase-C	20	27	-7	contracttion
Cation-ATPase-N	26	31	-5	contracttion
Cation-efflux	18	16	2	expansion
CBF	7	6	1	expansion
CBFD-NFYB-HMF	26	27	-1	contracttion
CbiX	4	1	3	expansion
CBM-20	9	8	1	expansion
CBM-4-9	5	7	-2	contracttion
CBM-48	7	9	-2	contracttion
CBM53	1	2	-1	contracttion
CBS	29	35	-6	contracttion
CCB1	2	1	1	expansion
CCT	40	38	2	expansion
CCT-2	10	11	-1	contracttion
CDC24-OB1	2	1	1	expansion
CDC24-OB2	2	1	1	expansion
CDC24-OB3	2	1	1	expansion
CDI	4	5	-1	contracttion
CDP-OH-P-transf	9	8	1	expansion
CDT1	6	5	1	expansion
Cellulase	12	11	1	expansion
Cellulose-synt	35	37	-2	contracttion
CemA	1	2	-1	contracttion
CENP-T-C	2	6	-4	contracttion
CENP-X	2	1	1	expansion
Ceramidase	2	3	-1	contracttion
Ceramidase-alk	5	4	1	expansion
CG-1	7	8	-1	contracttion
Cgr1	1	2	-1	contracttion
Chalcone	3	4	-1	contracttion
CHASE	6	5	1	expansion
Chloroa-b-bind	25	28	-3	contracttion
Chlorophyllase	3	2	1	expansion
Choline-kinase	3	4	-1	contracttion
Chorein-N	5	6	-1	contracttion
Chorismate-bind	5	6	-1	contracttion
Chromo	8	9	-1	contracttion
Cir-N	6	5	1	expansion
CitMHS	9	4	5	expansion
Citrate-synt	4	5	-1	contracttion
CKS	1	2	-1	contracttion
Clat-adaptor-s	7	10	-3	contracttion
Clathrin	10	11	-1	contracttion
Clp-N	10	11	-1	contracttion
CLP-protease	10	12	-2	contracttion
ClpB-D2-small	8	10	-2	contracttion
CLTH	11	12	-1	contracttion
CMS1	3	1	2	expansion
cNMP-binding	32	33	-1	contracttion
CNOT1-CAF1-bind	1	2	-1	contracttion
CNOT1-HEAT	1	2	-1	contracttion
CNOT1-TTP-bind	1	2	-1	contracttion
CoA-binding	1	2	-1	contracttion
CoaE	2	3	-1	contracttion
Coatomer-g-Cpla	1	2	-1	contracttion
Coatomer-WDAD	6	4	2	expansion
COBRA	9	12	-3	contracttion
CobW-C	3	4	-1	contracttion
Cofilin-ADF	7	8	-1	contracttion
COG5	2	1	1	expansion
COG6	3	2	1	expansion
COMPASS-Shg1	2	1	1	expansion
Complex1-30kDa	2	1	1	expansion
Complex1-51K	3	1	2	expansion
Complex1-LYR	19	17	2	expansion
Complex1-LYR-2	3	1	2	expansion
COP-gamma-platf	1	2	-1	contracttion
Copine	10	11	-1	contracttion
Cornichon	5	4	1	expansion
COX15-CtaA	7	4	3	expansion
COX3	2	1	1	expansion
COX6B	5	6	-1	contracttion
Cpn60-TCP1	32	34	-2	contracttion
CPSase-sm-chain	2	3	-1	contracttion
CPSF-A	4	5	-1	contracttion
CRAL-TRIO-2	4	6	-2	contracttion
CRM1-C	1	2	-1	contracttion
CRS1-YhbY	18	19	-1	contracttion
Cryptochrome-C	1	2	-1	contracttion
Cse1	6	3	3	expansion
CSN8-PSD8-EIF3K	4	5	-1	contracttion
CTP-transf-like	8	10	-2	contracttion
Ctr	6	5	1	expansion
Cu-amine-oxid	12	9	3	expansion
Cu-amine-oxidN2	12	9	3	expansion
Cu-amine-oxidN3	12	9	3	expansion
Cu-bind-like	69	72	-3	contracttion
Cu-oxidase	60	57	3	expansion
Cu-oxidase-2	56	55	1	expansion
Cu-oxidase-3	57	54	3	expansion
Cullin	11	14	-3	contracttion
Cullin-Nedd8	6	8	-2	contracttion
Cupin-1	68	64	4	expansion
Cupin-7	0	1	-1	contracttion
Cupin-8	7	8	-1	contracttion
CutA1	0	1	-1	contracttion
CWC25	6	4	2	expansion
cwf21	3	4	-1	contracttion
CwfJ-C-1	4	3	1	expansion
CwfJ-C-2	4	3	1	expansion
Cyanate-lyase	1	2	-1	contracttion
Cyclase	1	5	-4	contracttion
Cyclin	6	8	-2	contracttion
Cyclin-C	27	28	-1	contracttion
Cyclin-N	37	42	-5	contracttion
Cys-Met-Meta-PP	5	3	2	expansion
Cystatin	2	1	1	expansion
CYSTM	21	9	12	expansion
Cytochrom-B-C	2	1	1	expansion
Cytochrom-B559	2	1	1	expansion
Cytochrom-B559a	0	1	-1	contracttion
Cytochrom-B561	18	16	2	expansion
Cytochrom-C-asm	2	1	1	expansion
Cytochrome-B	3	1	2	expansion
DA1-like	19	14	5	expansion
Dabb	7	6	1	expansion
DAGK-acc	6	9	-3	contracttion
DAHP-synth-2	5	4	1	expansion
DALR-2	1	4	-3	contracttion
DAO	7	8	-1	contracttion
DAP-epimerase	2	1	1	expansion
DapB-C	4	3	1	expansion
DapB-N	4	3	1	expansion
DBD-Tnp-Mut	61	44	17	expansion
DBINO	3	4	-1	contracttion
DBP10CT	1	2	-1	contracttion
DBR1	4	2	2	expansion
DCB	2	4	-2	contracttion
Dcc1	1	2	-1	contracttion
dCMP-cyt-deam-1	9	10	-1	contracttion
dCMP-cyt-deam-2	2	1	1	expansion
DCP2	1	2	-1	contracttion
DcpS-C	4	3	1	expansion
DDE-Tnp-4	43	29	14	expansion
DDRGK	1	2	-1	contracttion
DDT	14	12	2	expansion
DEAD	116	125	-9	contracttion
Dehydrin	6	7	-1	contracttion
DEP	5	3	2	expansion
Dev-Cell-Death	12	16	-4	contracttion
DFP	1	2	-1	contracttion
DHFR-1	2	1	1	expansion
DHHA2	1	2	-1	contracttion
DHHC	29	27	2	expansion
DHquinase-I	3	4	-1	contracttion
Dicer-dimer	4	5	-1	contracttion
Dicty-CAR	1	2	-1	contracttion
DIL	8	7	1	expansion
Dimer-Tnp-hAT	46	44	2	expansion
Dimerisation	28	26	2	expansion
DIOX-N	144	143	1	expansion
Diphthami-syn-2	1	2	-1	contracttion
DIRP	2	4	-2	contracttion
DJ-1-PfpI	20	11	9	expansion
DNA-gyraseB	4	3	1	expansion
DNA-methylase	9	10	-1	contracttion
DNA-photolyase	9	10	-1	contracttion
DNA-pol-A-exo1	16	15	1	expansion
DNA-pol-B	5	6	-1	contracttion
DNA-pol-B-exo1	5	6	-1	contracttion
DNA-pol-B-palm	1	2	-1	contracttion
DNA-pol-B-thumb	1	2	-1	contracttion
DNA-pol-delta-4	0	1	-1	contracttion
DNA-pol-E-B	7	8	-1	contracttion
DNA-pol-lambd-f	0	1	-1	contracttion
DNA-pol-phi	3	2	1	expansion
DNA-pol3-delta2	6	7	-1	contracttion
DNA-pol3-gamma3	4	3	1	expansion
DNA-primase-lrg	2	1	1	expansion
DNA-primase-S	1	2	-1	contracttion
DNA-topoisoIV	6	9	-3	contracttion
Dna2	1	2	-1	contracttion
DnaB-C	2	1	1	expansion
DnaJ	94	103	-9	contracttion
DnaJ-C	18	20	-2	contracttion
DnaJ-CXXCXGXG	8	10	-2	contracttion
DnaJ-X	6	5	1	expansion
DNase-RNase	2	3	-1	contracttion
DNMT1-RFD	2	3	-1	contracttion
DOCK-C2	2	1	1	expansion
DOG1	22	20	2	expansion
DOMON	5	3	2	expansion
DPBB-1	40	39	1	expansion
DRIM	1	3	-2	contracttion
DRMBL	2	3	-1	contracttion
DRY-EERY	1	3	-2	contracttion
DSHCT	5	6	-1	contracttion
DSPc	21	23	-2	contracttion
dsrm	22	25	-3	contracttion
DUF1005	4	5	-1	contracttion
DUF1068	2	3	-1	contracttion
DUF1077	2	1	1	expansion
DUF1082	2	1	1	expansion
DUF1084	11	7	4	expansion
DUF1092	4	3	1	expansion
DUF1115	1	2	-1	contracttion
DUF1117	4	3	1	expansion
DUF1218	10	11	-1	contracttion
DUF1223	0	1	-1	contracttion
DUF1262	4	5	-1	contracttion
DUF1295	2	3	-1	contracttion
DUF1296	6	7	-1	contracttion
DUF1298	28	20	8	expansion
DUF1308	1	2	-1	contracttion
DUF1336	23	24	-1	contracttion
DUF1442	11	7	4	expansion
DUF1624	4	5	-1	contracttion
DUF1639	10	9	1	expansion
DUF1644	15	13	2	expansion
DUF1664	8	7	1	expansion
DUF1674	2	1	1	expansion
DUF1677	5	7	-2	contracttion
DUF1685	9	10	-1	contracttion
DUF1712	1	2	-1	contracttion
DUF1713	2	1	1	expansion
DUF1744	1	2	-1	contracttion
DUF177	2	3	-1	contracttion
DUF1777	2	1	1	expansion
DUF179	3	4	-1	contracttion
DUF1929	11	9	2	expansion
DUF1977	5	3	2	expansion
DUF1981	3	4	-1	contracttion
DUF1985	24	13	11	expansion
DUF1995	6	7	-1	contracttion
DUF1998	1	2	-1	contracttion
DUF2043	2	1	1	expansion
DUF2054	4	1	3	expansion
DUF2062	4	3	1	expansion
DUF21	5	8	-3	contracttion
DUF241	22	23	-1	contracttion
DUF2431	18	14	4	expansion
DUF2451	1	2	-1	contracttion
DUF2462	2	1	1	expansion
DUF247	99	101	-2	contracttion
DUF2828	59	60	-1	contracttion
DUF2838	2	1	1	expansion
DUF2921	8	6	2	expansion
DUF295	58	53	5	expansion
DUF296	24	25	-1	contracttion
DUF2996	0	1	-1	contracttion
DUF309	1	2	-1	contracttion
DUF3110	0	2	-2	contracttion
DUF313	15	14	1	expansion
DUF3148	0	1	-1	contracttion
DUF3245	1	2	-1	contracttion
DUF3339	6	8	-2	contracttion
DUF3403	30	29	1	expansion
DUF3444	9	12	-3	contracttion
DUF3456	2	1	1	expansion
DUF3458	1	2	-1	contracttion
DUF3458-C	1	2	-1	contracttion
DUF3475	13	12	1	expansion
DUF3490	4	7	-3	contracttion
DUF3493	2	3	-1	contracttion
DUF3593	0	1	-1	contracttion
DUF3657	0	1	-1	contracttion
DUF3675	8	9	-1	contracttion
DUF3741	8	9	-1	contracttion
DUF3752	1	3	-2	contracttion
DUF3754	5	4	1	expansion
DUF3755	1	2	-1	contracttion
DUF3783	0	1	-1	contracttion
DUF3819	1	2	-1	contracttion
DUF3883	5	3	2	expansion
DUF393	3	4	-1	contracttion
DUF4005	24	23	1	expansion
DUF4101	3	4	-1	contracttion
DUF4216	11	8	3	expansion
DUF4218	16	12	4	expansion
DUF4219	11	14	-3	contracttion
DUF4283	69	30	39	expansion
DUF4370	2	1	1	expansion
DUF4371	13	16	-3	contracttion
DUF4378	20	22	-2	contracttion
DUF4408	8	7	1	expansion
DUF4413	27	17	10	expansion
DUF4504	1	2	-1	contracttion
DUF4588	2	1	1	expansion
DUF4598	0	1	-1	contracttion
DUF4704	2	4	-2	contracttion
DUF4743	2	1	1	expansion
DUF4792	3	4	-1	contracttion
DUF4793	3	4	-1	contracttion
DUF4800	1	2	-1	contracttion
DUF5110	1	2	-1	contracttion
DUF538	24	20	4	expansion
DUF547	22	20	2	expansion
DUF563	7	10	-3	contracttion
DUF565	6	5	1	expansion
DUF569	2	4	-2	contracttion
DUF572	4	5	-1	contracttion
DUF588	45	44	1	expansion
DUF594	14	12	2	expansion
DUF599	11	12	-1	contracttion
DUF604	10	12	-2	contracttion
DUF616	9	10	-1	contracttion
DUF629	1	2	-1	contracttion
DUF630	15	18	-3	contracttion
DUF632	19	20	-1	contracttion
DUF639	3	5	-2	contracttion
DUF641	8	9	-1	contracttion
DUF647	10	9	1	expansion
DUF668	13	12	1	expansion
DUF674	29	36	-7	contracttion
DUF676	6	5	1	expansion
DUF677	9	11	-2	contracttion
DUF679	17	15	2	expansion
DUF688	9	8	1	expansion
DUF702	8	7	1	expansion
DUF707	19	18	1	expansion
DUF716	9	10	-1	contracttion
DUF724	7	9	-2	contracttion
DUF740	3	4	-1	contracttion
DUF760	9	8	1	expansion
DUF761	27	26	1	expansion
DUF773	1	2	-1	contracttion
DUF775	2	1	1	expansion
DUF812	1	2	-1	contracttion
DUF819	1	2	-1	contracttion
DUF829	4	6	-2	contracttion
DUF842	1	2	-1	contracttion
DUF863	5	7	-2	contracttion
DUF866	0	1	-1	contracttion
DUF868	14	13	1	expansion
DUF89	2	3	-1	contracttion
DUF913	2	3	-1	contracttion
DUF936	6	8	-2	contracttion
DUF966	5	6	-1	contracttion
DUF974	0	1	-1	contracttion
Dus	9	7	2	expansion
DVL	9	6	3	expansion
DWNN	2	3	-1	contracttion
Dynamin-M	24	21	3	expansion
Dynamin-N	24	23	1	expansion
DYW-deaminase	144	143	1	expansion
E1-dh	5	6	-1	contracttion
E1-E2-ATPase	55	60	-5	contracttion
E2F-TDP	7	8	-1	contracttion
E3-UFM1-ligase	2	1	1	expansion
EamA	54	55	-1	contracttion
EB1	2	3	-1	contracttion
ECH-1	9	10	-1	contracttion
ECH-2	9	11	-2	contracttion
Ecm29	1	2	-1	contracttion
EDR1	8	10	-2	contracttion
EF-assoc-1	2	3	-1	contracttion
EF-assoc-2	2	3	-1	contracttion
EF-hand-6	12	11	1	expansion
EF-hand-7	103	106	-3	contracttion
EF-hand-like	2	5	-3	contracttion
EFG-C	11	12	-1	contracttion
efThoc1	3	2	1	expansion
EGF	3	4	-1	contracttion
EGF-CA	20	22	-2	contracttion
EI24	3	2	1	expansion
eIF-1a	4	5	-1	contracttion
eIF-4B	2	3	-1	contracttion
eIF-5-eIF-2B	8	5	3	expansion
eIF-5a	2	3	-1	contracttion
eIF2A	3	2	1	expansion
eIF3-p135	5	6	-1	contracttion
Elf1	7	4	3	expansion
ELFV-dehydrog	4	7	-3	contracttion
ELFV-dehydrog-N	4	7	-3	contracttion
ELMO-CED12	7	8	-1	contracttion
ELYS	2	1	1	expansion
EMP24-GP25L	8	9	-1	contracttion
Enolase-N	5	4	1	expansion
ENT	7	8	-1	contracttion
EPF	19	17	2	expansion
Epimerase	42	50	-8	contracttion
ERCC4	5	8	-3	contracttion
eRF1-1	4	5	-1	contracttion
eRF1-2	5	6	-1	contracttion
ERGIC-N	4	5	-1	contracttion
ERO1	3	2	1	expansion
ETC-C1-NDUFA4	3	2	1	expansion
Exo-endo-phos	34	38	-4	contracttion
Exo5	1	2	-1	contracttion
Exostosin	59	61	-2	contracttion
EXS	8	12	-4	contracttion
F-actin-cap-B	1	2	-1	contracttion
F-box	293	274	19	expansion
F-box-like	72	70	2	expansion
FA-desaturase	41	40	1	expansion
FAD-binding-3	23	20	3	expansion
FAD-binding-4	68	58	10	expansion
FAD-binding-6	3	4	-1	contracttion
FAE1-CUT1-RppA	21	22	-1	contracttion
FAM91-C	4	2	2	expansion
FAM91-N	4	2	2	expansion
Fapy-DNA-glyco	1	2	-1	contracttion
FAR1	80	77	3	expansion
Fasciclin	28	29	-1	contracttion
FAT	4	6	-2	contracttion
FATC	4	6	-2	contracttion
FBA-1	59	57	2	expansion
FBA-3	43	44	-1	contracttion
FBD	55	49	6	expansion
FBPase	7	6	1	expansion
FDF	4	3	1	expansion
FemAB-like	2	1	1	expansion
FeoB-N	3	2	1	expansion
Fer4	4	6	-2	contracttion
Fer4-12	0	1	-1	contracttion
Fer4-15	3	2	1	expansion
Fer4-9	3	2	1	expansion
FF	4	5	-1	contracttion
FGGY-C	5	6	-1	contracttion
FGGY-N	5	6	-1	contracttion
FH2	15	16	-1	contracttion
FHA	18	20	-2	contracttion
Fip1	7	4	3	expansion
FIST	0	1	-1	contracttion
FKBP-C	26	28	-2	contracttion
FKS1-dom1	10	12	-2	contracttion
Flavodoxin-1	5	4	1	expansion
Flavokinase	5	4	1	expansion
Flavoprotein	3	2	1	expansion
FMN-dh	7	9	-2	contracttion
FMN-red	8	10	-2	contracttion
FMO-like	15	17	-2	contracttion
Foie-gras-1	3	2	1	expansion
Formyl-trans-C	2	1	1	expansion
FPP	14	12	2	expansion
Fra10Ac1	2	1	1	expansion
FrhB-FdhB-C	1	2	-1	contracttion
FrhB-FdhB-N	1	2	-1	contracttion
Frigida	17	18	-1	contracttion
Fringe	0	1	-1	contracttion
FSH1	3	4	-1	contracttion
FTCD-N	3	2	1	expansion
FTHFS	2	3	-1	contracttion
FUSC-2	3	2	1	expansion
FYRC	4	6	-2	contracttion
FYRN	4	5	-1	contracttion
FYVE	19	22	-3	contracttion
G-glu-transpept	4	3	1	expansion
G-alpha	6	9	-3	contracttion
G-patch	18	20	-2	contracttion
G-patch-2	3	2	1	expansion
G6PD-C	4	5	-1	contracttion
G6PD-N	4	5	-1	contracttion
GAF	7	10	-3	contracttion
gag-pre-integrs	19	15	4	expansion
Gal-Lectin	21	19	2	expansion
Gal-bind-lectin	5	7	-2	contracttion
Galactosyl-T	25	27	-2	contracttion
GalKase-gal-bdg	3	4	-1	contracttion
GARS-C	2	1	1	expansion
GATA	27	26	1	expansion
GATase-2	2	5	-3	contracttion
GATase-5	4	3	1	expansion
GATase-7	6	4	2	expansion
GatB-N	1	3	-2	contracttion
GatB-Yqey	1	3	-2	contracttion
Gb3-synth	9	5	4	expansion
GBP	2	3	-1	contracttion
GCN5L1	2	3	-1	contracttion
GCS2	1	2	-1	contracttion
GCV-H	6	5	1	expansion
GCV-T-C	5	4	1	expansion
GDC-P	1	2	-1	contracttion
GDI	7	8	-1	contracttion
GDP-Man-Dehyd	23	22	1	expansion
GDPD	7	8	-1	contracttion
GED	23	20	3	expansion
Gelsolin	9	11	-2	contracttion
GFA	1	2	-1	contracttion
GFO-IDH-MocA	6	5	1	expansion
GFO-IDH-MocA-C	4	3	1	expansion
GidB	1	2	-1	contracttion
GIDE	5	4	1	expansion
GLE1	1	2	-1	contracttion
Gln-synt-C	8	7	1	expansion
GLTP	5	6	-1	contracttion
Glu-syn-central	2	3	-1	contracttion
Glu-synthase	2	3	-1	contracttion
Glu-tRNAGln	1	2	-1	contracttion
Glucan-synthase	10	14	-4	contracttion
Glucosamine-iso	2	3	-1	contracttion
Glutaredoxin	43	46	-3	contracttion
Gly-transf-sug	10	7	3	expansion
Gly-rich-Ago1	4	2	2	expansion
Glyco-hydro-1	61	68	-7	contracttion
Glyco-hydro-100	25	24	1	expansion
Glyco-hydro-14	11	13	-2	contracttion
Glyco-hydro-16	26	28	-2	contracttion
Glyco-hydro-17	50	57	-7	contracttion
Glyco-hydro-18	24	23	1	expansion
Glyco-hydro-32C	7	8	-1	contracttion
Glyco-hydro-32N	7	8	-1	contracttion
Glyco-hydro-38C	6	7	-1	contracttion
Glyco-hydro-43	1	2	-1	contracttion
Glyco-hydro-47	9	6	3	expansion
Glyco-hydro-77	2	3	-1	contracttion
Glyco-trans-1-3	1	2	-1	contracttion
Glyco-trans-1-4	4	5	-1	contracttion
Glyco-trans-4-4	1	2	-1	contracttion
Glyco-trans-4-5	5	4	1	expansion
Glyco-transf-17	3	5	-2	contracttion
Glyco-transf-18	4	1	3	expansion
Glyco-transf-20	18	15	3	expansion
Glyco-transf-22	5	4	1	expansion
Glyco-transf-28	5	6	-1	contracttion
Glyco-transf-29	5	4	1	expansion
Glyco-transf-4	13	9	4	expansion
Glyco-transf-41	2	4	-2	contracttion
Glyco-transf-43	4	5	-1	contracttion
Glyco-transf-5	8	13	-5	contracttion
Glyco-transf-8	39	43	-4	contracttion
Glyco-transf-9	0	1	-1	contracttion
Glyco-transf-90	10	9	1	expansion
Glycolytic	7	8	-1	contracttion
Glycos-transf-1	56	45	11	expansion
Glycos-transf-2	2	3	-1	contracttion
Glycos-transf-4	2	3	-1	contracttion
Glyoxal-oxid-N	11	9	2	expansion
GMC-oxred-C	28	24	4	expansion
GMC-oxred-N	27	22	5	expansion
GN3L-Grn1	2	1	1	expansion
Golgin-A5	2	3	-1	contracttion
Gpi16	3	2	1	expansion
GPI2	5	4	1	expansion
GRAM	11	12	-1	contracttion
Granulin	6	4	2	expansion
GRAS	50	58	-8	contracttion
GRDP-like	2	3	-1	contracttion
GRP	6	5	1	expansion
GrpE	4	6	-2	contracttion
GSDH	2	3	-1	contracttion
GSH-synth-ATP	2	1	1	expansion
GSHPx	11	10	1	expansion
GST-C	25	26	-1	contracttion
GST-C-2	23	30	-7	contracttion
GST-N	49	52	-3	contracttion
GTP-cyclohydroI	2	1	1	expansion
GTP-EFTU	34	32	2	expansion
GUB-WAK-bind	101	103	-2	contracttion
GWT1	0	1	-1	contracttion
H-PPase	5	6	-1	contracttion
H2TH	1	2	-1	contracttion
HABP4-PAI-RBP1	2	3	-1	contracttion
HAD	8	7	1	expansion
HALZ	21	22	-1	contracttion
HAUS-augmin3	1	2	-1	contracttion
HCNGP	2	1	1	expansion
HCO3-cotransp	6	7	-1	contracttion
HD	3	4	-1	contracttion
HD-ZIP-N	4	3	1	expansion
HEAT	8	11	-3	contracttion
HEAT-EZ	4	6	-2	contracttion
HECT	8	9	-1	contracttion
hEGF	0	1	-1	contracttion
Helicase-C	172	179	-7	contracttion
HEM4	1	2	-1	contracttion
Hemerythrin	5	6	-1	contracttion
Herpes-Helicase	2	1	1	expansion
Hexapep-2	0	1	-1	contracttion
HGTP-anticodon	17	14	3	expansion
HHH-3	2	3	-1	contracttion
HHH-8	1	2	-1	contracttion
HIG-1-N	4	3	1	expansion
HIRAN	6	8	-2	contracttion
Hist-deacetyl	13	12	1	expansion
Histone	26	28	-2	contracttion
HLH	131	129	2	expansion
HlyIII	7	8	-1	contracttion
HMA	66	62	4	expansion
HMG-box	15	16	-1	contracttion
HNH	7	5	2	expansion
HNH-5	2	1	1	expansion
Homeobox	63	66	-3	contracttion
Homeobox-KN	35	32	3	expansion
HPP	2	1	1	expansion
Hpt	13	12	1	expansion
HR-lesion	2	3	-1	contracttion
HSBP1	0	1	-1	contracttion
HSF-DNA-bind	27	29	-2	contracttion
HSP20	41	42	-1	contracttion
HSP70	39	36	3	expansion
HSP90	9	11	-2	contracttion
HTH-9	1	2	-1	contracttion
Hus1	1	2	-1	contracttion
HVSL	2	3	-1	contracttion
Hydrolase	45	47	-2	contracttion
Hydrolase-3	3	4	-1	contracttion
Hydrolase-like	8	9	-1	contracttion
Hydrophob-seed	16	14	2	expansion
IBR	27	26	1	expansion
IF-2	6	4	2	expansion
IF-2B	6	8	-2	contracttion
IF3-C	1	3	-2	contracttion
IF3-N	1	3	-2	contracttion
IFRD-C	2	1	1	expansion
IGPD	2	1	1	expansion
IMS	5	6	-1	contracttion
IMS-C	5	6	-1	contracttion
ING	2	3	-1	contracttion
Inhibitor-I29	40	37	3	expansion
Inhibitor-I9	70	71	-1	contracttion
Ins-P5-2-kin	9	3	6	expansion
Ins134-P3-kin	10	9	1	expansion
Intron-maturas2	3	5	-2	contracttion
Ion-trans	70	64	6	expansion
IPP-2	1	2	-1	contracttion
IQ	50	51	-1	contracttion
Iso-dh	7	10	-3	contracttion
Isochorismatase	4	5	-1	contracttion
IspD	1	2	-1	contracttion
Ist1	14	13	1	expansion
IU-nuc-hydro	12	8	4	expansion
JAB	22	21	1	expansion
Jacalin	4	3	1	expansion
Jas	21	22	-1	contracttion
Jiv90	2	3	-1	contracttion
JmjC	22	25	-3	contracttion
JmjN	7	11	-4	contracttion
JTB	0	1	-1	contracttion
K-trans	22	25	-3	contracttion
K-box	55	59	-4	contracttion
Katanin-con80	7	5	2	expansion
Kelch-1	41	46	-5	contracttion
Kelch-2	7	8	-1	contracttion
Kelch-4	19	20	-1	contracttion
Kelch-6	3	4	-1	contracttion
KH-1	35	39	-4	contracttion
KHA	7	8	-1	contracttion
Kin17-mid	0	1	-1	contracttion
Kinesin	72	71	1	expansion
KIP1	15	16	-1	contracttion
KNOX1	16	15	1	expansion
KOW	12	13	-1	contracttion
KTI12	1	2	-1	contracttion
Ku	2	3	-1	contracttion
Ku-C	2	3	-1	contracttion
Ku-N	2	3	-1	contracttion
L31	0	1	-1	contracttion
L51-S25-CI-B8	2	3	-1	contracttion
La	8	9	-1	contracttion
Lactamase-B	4	6	-2	contracttion
Lactamase-B-2	6	8	-2	contracttion
Laminin-G-3	1	2	-1	contracttion
LANC-like	5	4	1	expansion
LCAT	8	7	1	expansion
Ldh-1-C	10	12	-2	contracttion
Ldh-1-N	10	11	-1	contracttion
LdpA-C	2	1	1	expansion
LEA-2	54	64	-10	contracttion
LEA-5	2	3	-1	contracttion
Lectin-legB	72	61	11	expansion
LepA-C	2	3	-1	contracttion
LIAS-N	2	3	-1	contracttion
LIDHydrolase	3	2	1	expansion
Lig-chan	54	51	3	expansion
LIG3-BRCT	3	2	1	expansion
Ligase-CoA	3	4	-1	contracttion
LIN37	0	1	-1	contracttion
Linker-histone	13	16	-3	contracttion
Lipase-3	48	50	-2	contracttion
Lipase-GDSL	76	94	-18	contracttion
Lipase-GDSL-2	4	3	1	expansion
Lipase3-N	5	6	-1	contracttion
Lipid-DES	0	1	-1	contracttion
Lipoxygenase	21	20	1	expansion
LOB	50	53	-3	contracttion
LON-substr-bdg	10	9	1	expansion
Longin	12	11	1	expansion
LOR	13	19	-6	contracttion
LpxB	3	2	1	expansion
LRAT	6	7	-1	contracttion
LRR-1	264	254	10	expansion
LRR-2	16	11	5	expansion
LRR-4	24	20	4	expansion
LRR-6	149	150	-1	contracttion
LRR-8	622	11	611	expansion
LRRNT-2	425	401	24	expansion
LSM	26	29	-3	contracttion
LSM14	4	3	1	expansion
LTP-2	45	48	-3	contracttion
LUC7	8	4	4	expansion
Lung-7-TM-R	9	7	2	expansion
Lyase-1	4	7	-3	contracttion
Lyase-aromatic	6	5	1	expansion
Lycopene-cycl	4	5	-1	contracttion
Lysine-decarbox	10	11	-1	contracttion
LysM	26	24	2	expansion
Lzipper-MIP1	18	20	-2	contracttion
M20-dimer	13	12	1	expansion
MACPF	6	8	-2	contracttion
Macro	6	4	2	expansion
Mad3-BUB1-I	3	4	-1	contracttion
Malectin	49	44	5	expansion
Malectin-like	71	65	6	expansion
MAP65-ASE1	6	8	-2	contracttion
MAT1	1	2	-1	contracttion
MatE	71	74	-3	contracttion
MATH	22	28	-6	contracttion
MBD	13	17	-4	contracttion
MCM	11	12	-1	contracttion
MCM-N	10	8	2	expansion
MCM-OB	13	12	1	expansion
Med13-C	1	2	-1	contracttion
Med20	3	2	1	expansion
Med22	1	2	-1	contracttion
Med23	1	2	-1	contracttion
Med26	11	10	1	expansion
Med31	1	3	-2	contracttion
Med4	1	2	-1	contracttion
Med7	3	2	1	expansion
Mem-trans	15	18	-3	contracttion
Membralin	2	1	1	expansion
Memo	2	1	1	expansion
MENTAL	0	1	-1	contracttion
Met-10	3	4	-1	contracttion
Metalloenzyme	5	4	1	expansion
Metallophos	78	79	-1	contracttion
Metallophos-C	27	25	2	expansion
Meth-synt-1	3	2	1	expansion
Meth-synt-2	3	2	1	expansion
Methyltr-RsmF-N	2	1	1	expansion
Methyltrans-RNA	3	2	1	expansion
Methyltransf-11	49	42	7	expansion
Methyltransf-15	1	2	-1	contracttion
Methyltransf-2	31	29	2	expansion
Methyltransf-23	2	3	-1	contracttion
Methyltransf-28	4	3	1	expansion
Methyltransf-3	13	12	1	expansion
Methyltransf-7	24	25	-1	contracttion
Methyltrn-RNA-3	0	1	-1	contracttion
MFAP1	2	4	-2	contracttion
MFMR	6	5	1	expansion
MFMR-assoc	6	5	1	expansion
MFS-1	47	43	4	expansion
MGDG-synth	3	2	1	expansion
MGS	3	2	1	expansion
MIF4G	10	9	1	expansion
MINDY-DUB	2	1	1	expansion
MIP	35	34	1	expansion
Misat-Tub-SegII	2	1	1	expansion
MIT	2	1	1	expansion
Mito-carr	92	80	12	expansion
Mito-fiss-Elm1	2	3	-1	contracttion
MlaD	4	2	2	expansion
MlaE	0	2	-2	contracttion
Mlo	30	27	3	expansion
MMgT	2	1	1	expansion
MMR-HSR1	36	37	-1	contracttion
MMS1-N	4	5	-1	contracttion
MMtag	1	2	-1	contracttion
Mo25	9	5	4	expansion
MoaC	3	1	2	expansion
Mob-synth-C	1	2	-1	contracttion
Mon2-C	2	3	-1	contracttion
MOR2-PAG1-C	0	1	-1	contracttion
MOSC	2	3	-1	contracttion
MOSC-N	2	3	-1	contracttion
Motile-Sperm	13	15	-2	contracttion
MPC	8	9	-1	contracttion
Mpv17-PMP22	8	11	-3	contracttion
MR-MLE-N	0	1	-1	contracttion
Mre11-DNA-bind	1	2	-1	contracttion
mRNA-cap-enzyme	3	4	-1	contracttion
MRP-L53	4	3	1	expansion
MRP-L27	1	2	-1	contracttion
MS-channel	12	11	1	expansion
MSC	1	2	-1	contracttion
Mt-ATP-synt-B	3	1	2	expansion
MT-A70	2	4	-2	contracttion
mTERF	55	56	-1	contracttion
MtN3-slv	25	21	4	expansion
MTS	5	4	1	expansion
muHD	0	1	-1	contracttion
MULE	82	50	32	expansion
Mur-ligase-C	4	3	1	expansion
Mur-ligase-M	11	10	1	expansion
MutS-IV	5	6	-1	contracttion
MutS-V	10	11	-1	contracttion
Myb-CC-LHEQLE	17	21	-4	contracttion
Myb-Cef	1	2	-1	contracttion
Myb-DNA-bind-3	60	48	12	expansion
Myb-DNA-bind-4	36	37	-1	contracttion
Myb-DNA-bind-6	20	22	-2	contracttion
Myb-DNA-binding	260	269	-9	contracttion
Myosin-head	14	13	1	expansion
Myosin-N	4	5	-1	contracttion
Myosin-TH1	4	1	3	expansion
N2227	2	1	1	expansion
Na-Ca-ex	22	24	-2	contracttion
Na-H-Exchanger	41	43	-2	contracttion
Na-sulph-symp	4	5	-1	contracttion
NAD-binding-10	24	23	1	expansion
NAD-binding-11	7	8	-1	contracttion
NAD-binding-8	15	11	4	expansion
NAD-Gly3P-dh-C	6	5	1	expansion
NAD-Gly3P-dh-N	6	5	1	expansion
NAD-kinase	10	9	1	expansion
NadA	3	2	1	expansion
NADH-4Fe-4S	0	1	-1	contracttion
NADHdh	2	1	1	expansion
NAF	29	22	7	expansion
NAGLU-N	2	3	-1	contracttion
NAM	123	138	-15	contracttion
NAM-associated	22	12	10	expansion
NAP	4	5	-1	contracttion
NB-ARC	485	2	483	expansion
NCA2	2	1	1	expansion
NdhL	1	2	-1	contracttion
NDK	5	6	-1	contracttion
NDUFA12	2	3	-1	contracttion
NDUFB11	3	1	2	expansion
Neprosin	13	12	1	expansion
Neprosin-AP	12	11	1	expansion
NHL	5	6	-1	contracttion
Nicastrin	2	3	-1	contracttion
NIF	23	24	-1	contracttion
NifU	7	6	1	expansion
NIR-SIR	3	4	-1	contracttion
NLE	3	2	1	expansion
NMD3	1	2	-1	contracttion
Nnf1	3	2	1	expansion
NOB1-Zn-bind	2	1	1	expansion
Nodulin-like	28	26	2	expansion
NOG1	6	5	1	expansion
NOGCT	5	3	2	expansion
Nop	5	6	-1	contracttion
Nop10p	1	2	-1	contracttion
Nop14	1	2	-1	contracttion
NOT2-3-5	3	4	-1	contracttion
Not3	1	2	-1	contracttion
NPC1-N	2	3	-1	contracttion
NPH3	32	33	-1	contracttion
Nramp	7	8	-1	contracttion
NRDE-2	1	2	-1	contracttion
Nse4-C	5	2	3	expansion
NT5C	1	2	-1	contracttion
NtCtMGAM-N	5	4	1	expansion
NTF2	10	12	-2	contracttion
NTP-transf-2	6	9	-3	contracttion
NTP-transferase	11	12	-1	contracttion
NuA4	1	2	-1	contracttion
Nuc-sug-transp	7	5	2	expansion
NUC173	5	3	2	expansion
Nucleoporin2	5	4	1	expansion
NUDIX	38	37	1	expansion
NUDIX-4	1	2	-1	contracttion
Nudix-N-2	1	2	-1	contracttion
NUMOD3	4	3	1	expansion
Nup96	4	2	2	expansion
O-FucT	43	51	-8	contracttion
OB-NTP-bind	26	27	-1	contracttion
OPT	18	21	-3	contracttion
ORC3-N	1	2	-1	contracttion
ORC5-C	2	3	-1	contracttion
Organ-specific	3	5	-2	contracttion
Orn-Arg-deC-N	5	4	1	expansion
Orn-DAP-Arg-deC	4	3	1	expansion
OTU	27	23	4	expansion
Oxidored-q2	2	1	1	expansion
Oxidored-q3	2	1	1	expansion
Oxidored-q6	1	2	-1	contracttion
Oxysterol-BP	10	12	-2	contracttion
P21-Arc	2	1	1	expansion
p450	293	315	-22	contracttion
PA	48	47	1	expansion
PABP	4	5	-1	contracttion
PAE	11	12	-1	contracttion
Paf1	2	3	-1	contracttion
PAH	3	4	-1	contracttion
Palm-thioest	2	3	-1	contracttion
Pam16	3	2	1	expansion
PAN-2	101	97	4	expansion
Pantoate-transf	5	4	1	expansion
PaO	7	5	2	expansion
PAP-central	4	5	-1	contracttion
PAP-fibrillin	16	14	2	expansion
PAP-RNA-bind	4	5	-1	contracttion
PAP2	14	12	2	expansion
ParBc	2	1	1	expansion
PARP	4	6	-2	contracttion
PARP-reg	3	5	-2	contracttion
PAS	8	10	-2	contracttion
PAS-2	4	6	-2	contracttion
PAS-9	11	9	2	expansion
Patatin	33	27	6	expansion
Patched	2	3	-1	contracttion
PAZ	20	21	-1	contracttion
PB1	47	48	-1	contracttion
PBD	10	9	1	expansion
PBP	6	7	-1	contracttion
PC-Esterase	57	60	-3	contracttion
PC4	4	3	1	expansion
PCMT	3	2	1	expansion
PCNA-N	5	3	2	expansion
PCO-ADO	11	9	2	expansion
PD40	4	2	2	expansion
PDDEXK-6	8	9	-1	contracttion
PDR-assoc	32	31	1	expansion
PDT	5	4	1	expansion
PDZ-1	1	2	-1	contracttion
PDZ-2	7	9	-2	contracttion
PEARLI-4	4	3	1	expansion
Pec-lyase-C	22	21	1	expansion
Pec-lyase-N	3	4	-1	contracttion
Pectinesterase	69	68	1	expansion
Pentapeptide-4	1	2	-1	contracttion
Pep-deformylase	4	3	1	expansion
Pep3-Vps18	3	2	1	expansion
PEPcase	4	5	-1	contracttion
Pept-tRNA-hydro	6	5	1	expansion
Peptidase-C1	44	43	1	expansion
Peptidase-C13	10	9	1	expansion
Peptidase-C15	5	3	2	expansion
Peptidase-C2	1	2	-1	contracttion
Peptidase-C48	84	41	43	expansion
Peptidase-C50	1	2	-1	contracttion
Peptidase-C97	12	10	2	expansion
Peptidase-M1	9	10	-1	contracttion
Peptidase-M10	8	11	-3	contracttion
Peptidase-M14	6	4	2	expansion
Peptidase-M16	11	12	-1	contracttion
Peptidase-M16-C	19	17	2	expansion
Peptidase-M20	15	16	-1	contracttion
Peptidase-M22	5	3	2	expansion
Peptidase-M24	14	15	-1	contracttion
Peptidase-M3	3	5	-2	contracttion
Peptidase-M41	14	16	-2	contracttion
Peptidase-M48	4	5	-1	contracttion
Peptidase-M49	0	1	-1	contracttion
Peptidase-M50	5	4	1	expansion
Peptidase-M50B	2	4	-2	contracttion
Peptidase-M76	1	2	-1	contracttion
Peptidase-S10	46	48	-2	contracttion
Peptidase-S15	1	2	-1	contracttion
Peptidase-S28	9	8	1	expansion
Peptidase-S41	3	4	-1	contracttion
Peptidase-S8	83	86	-3	contracttion
Peptidase-S9	13	19	-6	contracttion
Peptidase-S9-N	4	6	-2	contracttion
Perm-CXXC	9	5	4	expansion
peroxidase	88	89	-1	contracttion
Pescadillo-N	2	3	-1	contracttion
Pet100	0	1	-1	contracttion
Pex14-N	1	2	-1	contracttion
Pex16	6	2	4	expansion
Pex2-Pex12	4	3	1	expansion
PFK	9	11	-2	contracttion
PfkB	17	19	-2	contracttion
PGG	109	101	8	expansion
PGI	2	3	-1	contracttion
PGK	4	3	1	expansion
PGM-PMM-I	6	8	-2	contracttion
PGM-PMM-II	5	6	-1	contracttion
PGM-PMM-III	6	8	-2	contracttion
PH	11	15	-4	contracttion
PH-BEACH	3	5	-2	contracttion
PHD	56	61	-5	contracttion
PHD-2	7	9	-2	contracttion
PHD-Oberon	15	12	3	expansion
PHF5	5	4	1	expansion
Phi-1	9	12	-3	contracttion
PhoLip-ATPase-N	14	13	1	expansion
Phosducin	1	2	-1	contracttion
PhosphMutase	4	2	2	expansion
Phosphodiest	7	4	3	expansion
Phosphoesterase	5	6	-1	contracttion
PHY	4	7	-3	contracttion
Phytochelatin-C	2	3	-1	contracttion
PI-PLC-X	6	9	-3	contracttion
PI-PLC-Y	4	6	-2	contracttion
PI3-PI4-kinase	20	21	-1	contracttion
Piezo-RRas-bdg	1	2	-1	contracttion
PIF1	6	4	2	expansion
PIG-F	4	3	1	expansion
PIG-H	2	1	1	expansion
PIG-L	1	2	-1	contracttion
PIG-P	3	2	1	expansion
PIG-Y	3	1	2	expansion
PIGA	6	4	2	expansion
PIN-6	2	1	1	expansion
Pinin-SDK-memA	2	1	1	expansion
PIP5K	13	16	-3	contracttion
PK-C	10	11	-1	contracttion
Pkinase	963	2	961	expansion
Pkinase-C	7	8	-1	contracttion
Pkinase-Tyr	530	13	517	expansion
Plant-tran	2	4	-2	contracttion
Plant-zn-clust	8	7	1	expansion
PLAT	22	17	5	expansion
PLATZ	10	11	-1	contracttion
PLD-C	13	12	1	expansion
PLDc-2	11	10	1	expansion
PLDc-N	0	1	-1	contracttion
Plug-translocon	3	4	-1	contracttion
PMD	39	43	-4	contracttion
PMEI	84	75	9	expansion
PMR5N	56	51	5	expansion
PNP-UDP-1	5	7	-2	contracttion
Polyketide-cyc2	12	13	-1	contracttion
polyprenyl-synt	8	9	-1	contracttion
Polysacc-synt-C	0	1	-1	contracttion
PORR	17	19	-2	contracttion
POX	22	19	3	expansion
Pox-MCEL	2	3	-1	contracttion
PP-binding	10	12	-2	contracttion
PP2	17	20	-3	contracttion
PP28	3	2	1	expansion
PP2C	101	96	5	expansion
PPP4R2	2	1	1	expansion
PPR	1198	8	1190	expansion
PPR-1	290	9	281	expansion
PPR-2	1199	1	1198	expansion
PPR-3	116	137	-21	contracttion
PPR-long	21	27	-6	contracttion
PQ-loop	5	8	-3	contracttion
PQQ	1	2	-1	contracttion
PQQ-2	7	9	-2	contracttion
PQQ-3	0	1	-1	contracttion
PRA-PH	3	2	1	expansion
PRA1	19	15	4	expansion
Pre-SET	17	18	-1	contracttion
Prefoldin-2	4	5	-1	contracttion
Prenylcys-lyase	3	1	2	expansion
Prenyltrans	10	8	2	expansion
Pribosyl-synth	3	2	1	expansion
Pribosyltran-N	8	5	3	expansion
PRK	8	10	-2	contracttion
Pro-CA	13	10	3	expansion
Pro-isomerase	29	36	-7	contracttion
Prolamin-like	37	12	25	expansion
PRORP	6	4	2	expansion
ProRS-C-1	6	3	3	expansion
Proteasom-PSMB	4	1	3	expansion
Proteasome	26	25	1	expansion
Proteasome-A-N	13	11	2	expansion
Proton-antipo-M	4	3	1	expansion
PRP1-N	4	3	1	expansion
Prp18	2	1	1	expansion
PRP21-like-P	3	5	-2	contracttion
PRP3	1	2	-1	contracttion
Prp31-C	3	4	-1	contracttion
PRP38-assoc	1	2	-1	contracttion
PRP4	3	2	1	expansion
PRT-C	19	17	2	expansion
PsaD	2	1	1	expansion
PsbP	12	15	-3	contracttion
PsbX	1	2	-1	contracttion
PseudoU-synth-1	6	7	-1	contracttion
PseudoU-synth-2	8	9	-1	contracttion
PSI-PSAK	1	2	-1	contracttion
PSII	0	1	-1	contracttion
PSII-BNR	1	2	-1	contracttion
PSII-Pbs27	2	3	-1	contracttion
PSK	7	6	1	expansion
PTCB-BRCT	8	9	-1	contracttion
PTEN-C2	6	7	-1	contracttion
Pterin-bind	2	1	1	expansion
PTH2	3	4	-1	contracttion
PTPlike-phytase	3	1	2	expansion
PTR2	61	72	-11	contracttion
PUA	3	4	-1	contracttion
Pur-ac-phosph-N	26	24	2	expansion
Put-Phosphatase	9	7	2	expansion
PWI	4	5	-1	contracttion
PWWP	15	16	-1	contracttion
PX	7	9	-2	contracttion
Pyr-redox-2	26	29	-3	contracttion
Pyr-redox-3	2	3	-1	contracttion
Pyr-redox-dim	4	5	-1	contracttion
Pyridoxal-deC	19	17	2	expansion
QLQ	10	15	-5	contracttion
Rab5ip	1	2	-1	contracttion
RabGAP-TBC	28	26	2	expansion
Rad17	2	1	1	expansion
Rad21-Rec8	4	6	-2	contracttion
Rad21-Rec8-N	4	6	-2	contracttion
Rad51	30	17	13	expansion
Rad60-SLD	11	9	2	expansion
Raffinose-syn	10	12	-2	contracttion
RALF	21	12	9	expansion
RAP	3	1	2	expansion
Ras	81	78	3	expansion
Rav1p-C	6	3	3	expansion
RBM39linker	2	3	-1	contracttion
RCC1	43	40	3	expansion
RCC1-2	7	9	-2	contracttion
Rcd1	6	5	1	expansion
RdRP	7	11	-4	contracttion
RecA	6	5	1	expansion
RecQ-Zn-bind	6	7	-1	contracttion
Remorin-C	20	19	1	expansion
Rep-fac-A-3	0	1	-1	contracttion
Rer1	6	5	1	expansion
ResIII	4	5	-1	contracttion
Response-reg	47	48	-1	contracttion
Reticulon	19	20	-1	contracttion
Retrotran-gag-2	87	83	4	expansion
Retrotran-gag-3	22	21	1	expansion
Retrotrans-gag	24	20	4	expansion
RF-1	9	10	-1	contracttion
RGP	10	9	1	expansion
Rhamnogal-lyase	7	8	-1	contracttion
Rho-GDI	6	5	1	expansion
Rho-N	4	5	-1	contracttion
Rhodanese	15	19	-4	contracttion
Rhodanese-C	2	3	-1	contracttion
RhoGAP	7	9	-2	contracttion
Rhomboid	19	21	-2	contracttion
Ribonuc-2-5A	1	3	-2	contracttion
Ribonuc-L-PSP	3	4	-1	contracttion
Ribonuc-red-lgC	3	2	1	expansion
Ribonuc-red-lgN	3	2	1	expansion
Ribonuclease-3	14	15	-1	contracttion
Ribonuclease-T2	8	11	-3	contracttion
Ribophorin-II	1	2	-1	contracttion
Ribos-L4-asso-C	3	2	1	expansion
Ribosom-S12-S23	6	4	2	expansion
Ribosom-S30AE-C	1	2	-1	contracttion
Ribosomal-L1	9	7	2	expansion
Ribosomal-L13	7	5	2	expansion
Ribosomal-L14	8	5	3	expansion
Ribosomal-L14e	3	4	-1	contracttion
Ribosomal-L16	2	4	-2	contracttion
Ribosomal-L17	2	3	-1	contracttion
Ribosomal-L18	2	4	-2	contracttion
Ribosomal-L18A	4	13	-9	contracttion
Ribosomal-L2	2	4	-2	contracttion
Ribosomal-L2-C	5	6	-1	contracttion
Ribosomal-L22	5	6	-1	contracttion
Ribosomal-L23eN	2	3	-1	contracttion
Ribosomal-L24e	7	5	2	expansion
Ribosomal-L27	2	4	-2	contracttion
Ribosomal-L27e	3	2	1	expansion
Ribosomal-L28	1	2	-1	contracttion
Ribosomal-L29	5	4	1	expansion
Ribosomal-L3	5	6	-1	contracttion
Ribosomal-L30	4	5	-1	contracttion
Ribosomal-L32p	3	2	1	expansion
Ribosomal-L33	3	2	1	expansion
Ribosomal-L36e	9	7	2	expansion
Ribosomal-L37e	2	3	-1	contracttion
Ribosomal-L7Ae	10	12	-2	contracttion
Ribosomal-L9-N	2	3	-1	contracttion
Ribosomal-S10	10	8	2	expansion
Ribosomal-S11	4	5	-1	contracttion
Ribosomal-S14	7	6	1	expansion
Ribosomal-S15	7	6	1	expansion
Ribosomal-S19	9	7	2	expansion
Ribosomal-S2	5	4	1	expansion
Ribosomal-S20p	2	1	1	expansion
Ribosomal-S3-C	5	4	1	expansion
Ribosomal-S30	4	2	2	expansion
Ribosomal-S30AE	1	2	-1	contracttion
Ribosomal-S4	3	4	-1	contracttion
Ribosomal-S6	4	6	-2	contracttion
Ribosomal-S7e	3	5	-2	contracttion
Ribosomal-S8e	2	4	-2	contracttion
Ribul-P-3-epim	2	3	-1	contracttion
Rif1-N	1	2	-1	contracttion
RINGv	30	31	-1	contracttion
RLI	5	8	-3	contracttion
RmlD-sub-bind	7	6	1	expansion
RMMBL	5	6	-1	contracttion
RNA-pol-L-2	4	3	1	expansion
RNA-pol-Rpb1-2	9	8	1	expansion
RNA-pol-Rpb1-3	11	9	2	expansion
RNA-pol-Rpb2-1	7	6	1	expansion
RNA-pol-Rpb2-2	7	5	2	expansion
RNA-pol-Rpb2-3	7	6	1	expansion
RNA-pol-Rpb2-6	9	7	2	expansion
RNA-pol-Rpb2-7	8	6	2	expansion
RNA-pol-Rpb5-C	4	5	-1	contracttion
RNA-pol-Rpb6	3	2	1	expansion
RNase-E-G	2	1	1	expansion
RNase-H2-suC	7	1	6	expansion
RNase-H2-Ydr279	1	2	-1	contracttion
RNase-HII	1	2	-1	contracttion
RNase-T	17	18	-1	contracttion
RNB	4	5	-1	contracttion
Roc	0	1	-1	contracttion
Rotamase	1	2	-1	contracttion
Rotamase-3	2	3	-1	contracttion
RPA-C	1	2	-1	contracttion
RPAP3-C	8	6	2	expansion
RPE65	9	10	-1	contracttion
Rpn3-C	3	2	1	expansion
RPN7	3	2	1	expansion
RPW8	26	19	7	expansion
RraA-like	4	5	-1	contracttion
RRM-1	287	306	-19	contracttion
RRM-2	10	11	-1	contracttion
RRM-DME	9	6	3	expansion
RRN3	6	5	1	expansion
RRP36	2	3	-1	contracttion
RS4NT	4	3	1	expansion
RSN1-7TM	13	14	-1	contracttion
RSN1-TM	12	13	-1	contracttion
RTC	5	4	1	expansion
Rubis-subs-bind	10	14	-4	contracttion
RuBisCO-small	4	3	1	expansion
RuvX	3	4	-1	contracttion
rve	13	15	-2	contracttion
RVT-1	31	32	-1	contracttion
RVT-2	22	23	-1	contracttion
RVT-3	210	123	87	expansion
RWD	6	5	1	expansion
RWP-RK	12	11	1	expansion
Rxt3	1	2	-1	contracttion
S-locus-glycop	112	108	4	expansion
S1	18	16	2	expansion
S10-plectin	3	4	-1	contracttion
S4	14	13	1	expansion
S6PP	14	10	4	expansion
S6PP-C	6	4	2	expansion
SAC3-GANP	7	5	2	expansion
Sacchrp-dh-NADP	2	4	-2	contracttion
SAD-SRA	14	15	-1	contracttion
SAGA-Tad1	10	6	4	expansion
SAM-1	6	7	-1	contracttion
SAM-2	5	4	1	expansion
SAM-decarbox	5	4	1	expansion
SAP30-Sin3-bdg	3	2	1	expansion
SASA	2	3	-1	contracttion
SATase-N	4	5	-1	contracttion
SBF-like	3	1	2	expansion
SBP	25	23	2	expansion
SBP-bac-3	54	51	3	expansion
SCAMP	2	4	-2	contracttion
SCAPER-N	2	1	1	expansion
SCP2	0	1	-1	contracttion
Sec10	1	2	-1	contracttion
Sec15	2	3	-1	contracttion
Sec23-helical	11	12	-1	contracttion
Sec23-trunk	13	12	1	expansion
Sec6	1	2	-1	contracttion
Sec63	15	14	1	expansion
Sec7	4	5	-1	contracttion
Sec7-N	4	6	-2	contracttion
SecA-SW	2	3	-1	contracttion
SecE	4	6	-2	contracttion
Self-incomp-S1	33	30	3	expansion
SelR	6	4	2	expansion
SEN1-N	0	1	-1	contracttion
Senescence-reg	6	8	-2	contracttion
SEO-C	21	18	3	expansion
SEO-N	20	18	2	expansion
Serpin	4	5	-1	contracttion
SET	61	64	-3	contracttion
SF1-HH	1	2	-1	contracttion
Sgf11	2	1	1	expansion
SGS	1	2	-1	contracttion
SGTA-dimer	0	1	-1	contracttion
SH3-1	0	1	-1	contracttion
Shikimate-DH	5	7	-2	contracttion
Shikimate-dh-N	3	4	-1	contracttion
ShK	7	3	4	expansion
SHMT	11	13	-2	contracttion
Shugoshin-C	1	2	-1	contracttion
Sigma70-r1-2	4	2	2	expansion
Sigma70-r2	11	9	2	expansion
Sigma70-r4	9	8	1	expansion
Sina	17	16	1	expansion
SIS	2	3	-1	contracttion
SKA1	1	2	-1	contracttion
SKA2	2	1	1	expansion
SKI	7	6	1	expansion
SKIP-SNW	3	2	1	expansion
Skp1	18	16	2	expansion
Skp1-POZ	19	16	3	expansion
SLAC1	2	4	-2	contracttion
SLC35F	2	3	-1	contracttion
Sld5	5	6	-1	contracttion
SLD5-C	1	2	-1	contracttion
SLR1-BP	4	3	1	expansion
SLT	1	2	-1	contracttion
Slu7	2	4	-2	contracttion
SLX9	0	1	-1	contracttion
SMAP	0	1	-1	contracttion
SMC-N	9	8	1	expansion
SMC-Nse1	2	1	1	expansion
Smg4-UPF3	3	4	-1	contracttion
SNARE	25	24	1	expansion
SNARE-assoc	17	16	1	expansion
SNase	7	6	1	expansion
SNF2-N	43	50	-7	contracttion
SNF5	1	2	-1	contracttion
SNO	3	2	1	expansion
SnoaL-3	2	3	-1	contracttion
Sod-Fe-C	4	6	-2	contracttion
Sod-Fe-N	4	6	-2	contracttion
Sof1	3	5	-2	contracttion
Solute-trans-a	6	7	-1	contracttion
SOUL	7	8	-1	contracttion
SPA	4	2	2	expansion
SPC12	1	3	-2	contracttion
SPC25	1	2	-1	contracttion
Spc97-Spc98	6	8	-2	contracttion
Spermine-synth	7	8	-1	contracttion
SPO22	2	1	1	expansion
SPOC	4	6	-2	contracttion
SpoIIE	10	12	-2	contracttion
SPRY	5	6	-1	contracttion
SPT2	2	4	-2	contracttion
Spt5-N	1	2	-1	contracttion
Spt5-NGN	2	4	-2	contracttion
SQAPI	14	16	-2	contracttion
SQHop-cyclase-C	8	10	-2	contracttion
SQHop-cyclase-N	8	9	-1	contracttion
SQS-PSY	12	7	5	expansion
SRF-TF	98	117	-19	contracttion
SRP72	2	1	1	expansion
SSB	3	6	-3	contracttion
Ssu72	2	1	1	expansion
STAR-dimer	7	6	1	expansion
START	33	40	-7	contracttion
STAS	13	20	-7	contracttion
STELLO	3	2	1	expansion
Sterile	6	7	-1	contracttion
Steroid-dh	3	7	-4	contracttion
Str-synth	15	14	1	expansion
Stress-antifung	78	72	6	expansion
Sucrose-synth	16	15	1	expansion
Sugar-tr	92	100	-8	contracttion
SUI1	12	10	2	expansion
Sulfate-transp	12	16	-4	contracttion
Sulfotransfer-1	6	7	-1	contracttion
SurE	5	3	2	expansion
SURF2	1	2	-1	contracttion
SUV3-C	2	3	-1	contracttion
SVIP	2	1	1	expansion
SWIB	26	21	5	expansion
SWIM	95	44	51	expansion
SWIRM	9	10	-1	contracttion
SWIRM-assoc-1	8	6	2	expansion
Syja-N	7	8	-1	contracttion
Syntaxin-6-N	4	5	-1	contracttion
Synthase-beta	1	2	-1	contracttion
TAF1-subA	2	1	1	expansion
TAF4	7	5	2	expansion
TAF8-C	3	2	1	expansion
TAFII28	3	2	1	expansion
TANGO2	1	3	-2	contracttion
Tau95	1	3	-2	contracttion
TAXi-C	77	76	1	expansion
TAXi-N	77	76	1	expansion
TB2-DP1-HVA22	24	21	3	expansion
TBCC-N	2	1	1	expansion
TBP	5	3	2	expansion
TBP-binding	4	3	1	expansion
Tcf25	1	2	-1	contracttion
TCP	20	24	-4	contracttion
TCR	6	10	-4	contracttion
TCTP	1	2	-1	contracttion
Telomere-Sde2	2	1	1	expansion
Telomere-Sde2-2	3	2	1	expansion
Ten1-2	2	4	-2	contracttion
TENA-THI-4	5	6	-1	contracttion
TerC	1	3	-2	contracttion
Terpene-synth	48	31	17	expansion
Terpene-synth-C	47	33	14	expansion
TF-Zn-Ribbon	2	4	-2	contracttion
Tfb4	2	1	1	expansion
Tfb5	4	2	2	expansion
TFIIB	5	6	-1	contracttion
TFIIIC-sub6	1	2	-1	contracttion
Thaumatin	40	38	2	expansion
THF-DHG-CYH	14	11	3	expansion
THF-DHG-CYH-C	14	11	3	expansion
Thg1	12	8	4	expansion
Thg1C	10	7	3	expansion
ThiC-Rad-SAM	3	2	1	expansion
ThiF	16	18	-2	contracttion
Thiolase-C	7	5	2	expansion
Thiolase-N	7	5	2	expansion
Thioredoxin	66	69	-3	contracttion
THOC2-N	1	2	-1	contracttion
Thr-dehydrat-C	3	2	1	expansion
Thymidylat-synt	2	1	1	expansion
Thymidylate-kin	4	5	-1	contracttion
Tim17	15	16	-1	contracttion
TIP-N	2	3	-1	contracttion
TIR	217	8	209	expansion
TLC	2	3	-1	contracttion
TLD	8	7	1	expansion
TMEM135-C-rich	2	3	-1	contracttion
Tmemb-14	8	7	1	expansion
Tmemb-185A	3	2	1	expansion
TMP-TENI	1	2	-1	contracttion
TOC159-MAD	4	5	-1	contracttion
Topo-C-assoc	4	2	2	expansion
Topoisom-I	4	3	1	expansion
Topoisom-I-N	4	2	2	expansion
Toprim-4	6	4	2	expansion
TOPRIM-C	3	2	1	expansion
Toxin-3	6	4	2	expansion
TP-methylase	11	5	6	expansion
TP6A-N	4	5	-1	contracttion
TPM-phosphatase	3	2	1	expansion
TPP-enzyme-M	8	7	1	expansion
TPR-1	23	29	-6	contracttion
TPR-11	7	10	-3	contracttion
TPR-12	21	23	-2	contracttion
TPR-14	6	5	1	expansion
TPR-16	24	26	-2	contracttion
TPR-17	0	1	-1	contracttion
TPR-2	9	10	-1	contracttion
TPR-MLP1-2	1	2	-1	contracttion
TPT	58	53	5	expansion
TraB	1	3	-2	contracttion
TRAM-LAG1-CLN8	18	15	3	expansion
Transcrip-act	3	5	-2	contracttion
Transferase	99	117	-18	contracttion
Transgly	2	1	1	expansion
Transket-pyr	10	11	-1	contracttion
Transketolase-C	8	9	-1	contracttion
Transpos-assoc	15	12	3	expansion
Transposase-21	17	14	3	expansion
Transposase-24	29	22	7	expansion
TRAUB	2	3	-1	contracttion
TRCF	3	1	2	expansion
Trehalose-PPase	23	22	1	expansion
Trigger-N	3	4	-1	contracttion
TrkA-N	3	2	1	expansion
tRNA-deacylase	3	1	2	expansion
tRNA-edit	2	3	-1	contracttion
tRNA-int-endo	3	2	1	expansion
tRNA-int-endo-N	3	2	1	expansion
tRNA-lig-CPD	0	1	-1	contracttion
tRNA-Me-trans	2	1	1	expansion
tRNA-SAD	7	8	-1	contracttion
tRNA-U5-meth-tr	2	3	-1	contracttion
tRNA-synt-1b	7	9	-2	contracttion
tRNA-synt-1e	2	4	-2	contracttion
tRNA-synt-1g	6	7	-1	contracttion
tRNA-synt-2	19	16	3	expansion
tRNA-synt-2b	15	14	1	expansion
tRNA-synt-2d	2	3	-1	contracttion
Trp-Tyr-perm	3	4	-1	contracttion
Trypsin	0	1	-1	contracttion
Trypsin-2	11	14	-3	contracttion
Tubulin	18	21	-3	contracttion
Tubulin-3	2	1	1	expansion
Tyr-DNA-phospho	3	4	-1	contracttion
TYW3	1	2	-1	contracttion
U-box	70	72	-2	contracttion
U3-assoc-6	0	1	-1	contracttion
UBA	19	22	-3	contracttion
UBA-4	9	8	1	expansion
UbiA	18	13	5	expansion
ubiquitin	60	61	-1	contracttion
UCH	38	44	-6	contracttion
UDPGP	8	6	2	expansion
UDPGT	168	194	-26	contracttion
UEV	5	7	-2	contracttion
Ufd2P-core	3	4	-1	contracttion
UPF0052	3	2	1	expansion
UPF0066	6	1	5	expansion
UPF0113	1	2	-1	contracttion
UPF0114	6	5	1	expansion
UPF0139	0	1	-1	contracttion
UPRTase	5	6	-1	contracttion
UQ-con	68	67	1	expansion
Urease-beta	1	2	-1	contracttion
Urease-gamma	1	2	-1	contracttion
UreD	1	2	-1	contracttion
Usp	48	49	-1	contracttion
USP7-C2	2	6	-4	contracttion
USP7-ICP0-bdg	2	5	-3	contracttion
UTP15-C	1	2	-1	contracttion
UVR	4	6	-2	contracttion
UvrD-helicase	7	5	2	expansion
V-ATPase-G	2	3	-1	contracttion
V-SNARE-C	6	7	-1	contracttion
Val-tRNA-synt-C	1	2	-1	contracttion
VCBS	1	2	-1	contracttion
VDE	1	2	-1	contracttion
Vma12	4	3	1	expansion
VPS13	3	5	-2	contracttion
Vps23-core	1	2	-1	contracttion
VPS28	4	2	2	expansion
Vps35	3	5	-2	contracttion
Vps36-ESCRT-II	2	1	1	expansion
Vps4-C	6	5	1	expansion
Vps51	4	5	-1	contracttion
Vps54	4	1	3	expansion
Vps55	1	2	-1	contracttion
Vps62	6	7	-1	contracttion
Vps8	1	2	-1	contracttion
Vta1	5	7	-2	contracttion
VWA-2	6	7	-1	contracttion
Vwaint	2	3	-1	contracttion
WAC-Acf1-DNA-bd	4	3	1	expansion
WAK	17	16	1	expansion
WAK-assoc	21	26	-5	contracttion
WD40	257	278	-21	contracttion
WES-acyltransf	26	18	8	expansion
WGR	3	4	-1	contracttion
WI12	3	4	-1	contracttion
WLM	5	7	-2	contracttion
WRC	19	21	-2	contracttion
WRKY	67	74	-7	contracttion
Wtap	1	2	-1	contracttion
WW	10	14	-4	contracttion
X8	42	45	-3	contracttion
XendoU	2	1	1	expansion
XET-C	24	25	-1	contracttion
XPG-I	6	7	-1	contracttion
XPG-N	6	7	-1	contracttion
Xpo1	6	8	-2	contracttion
XRCC1-N	0	1	-1	contracttion
XS	6	10	-4	contracttion
Yae1-N	5	4	1	expansion
YccV-like	1	2	-1	contracttion
YEATS	2	3	-1	contracttion
YIF1	5	4	1	expansion
Yip1	5	4	1	expansion
Yippee-Mis18	23	16	7	expansion
YL1-C	2	4	-2	contracttion
YMF19	2	1	1	expansion
Yos1	4	3	1	expansion
YTH	13	15	-2	contracttion
zf-4CXXC-R1	10	11	-1	contracttion
zf-A20	14	13	1	expansion
zf-ANAPC11	2	4	-2	contracttion
zf-B-box	22	21	1	expansion
zf-BED	20	16	4	expansion
zf-C2H2	21	20	1	expansion
zf-C2H2-6	26	24	2	expansion
zf-C2H2-jaz	9	10	-1	contracttion
zf-C3H1	2	3	-1	contracttion
zf-C3HC	2	4	-2	contracttion
zf-C3Hc3H	4	1	3	expansion
zf-C3HC4	19	20	-1	contracttion
zf-C3HC4-3	66	67	-1	contracttion
zf-C5HC2	9	10	-1	contracttion
zf-CCCH	70	68	2	expansion
zf-CCCH-3	3	4	-1	contracttion
zf-CCHC	44	47	-3	contracttion
zf-CCHC-2	1	2	-1	contracttion
zf-CCHC-4	50	27	23	expansion
zf-CW	13	14	-1	contracttion
zf-DNL	2	3	-1	contracttion
zf-Dof	27	30	-3	contracttion
zf-FLZ	24	19	5	expansion
zf-GRF	8	13	-5	contracttion
zf-H2C2	2	1	1	expansion
zf-HC5HC2H-2	9	10	-1	contracttion
ZF-HD-dimer	11	13	-2	contracttion
zf-HIT	11	13	-2	contracttion
zf-LSD1	11	10	1	expansion
zf-met	27	25	2	expansion
zf-MIZ	9	7	2	expansion
zf-MYND	9	13	-4	contracttion
zf-NF-X1	3	2	1	expansion
zf-RanBP	18	19	-1	contracttion
zf-rbx1	8	6	2	expansion
zf-RING-2	228	236	-8	contracttion
zf-RING-4	13	11	2	expansion
zf-RING-5	6	3	3	expansion
zf-RING-9	1	2	-1	contracttion
zf-RING-UBOX	16	18	-2	contracttion
zf-RVT	53	16	37	expansion
zf-TAZ	11	10	1	expansion
zf-Tim10-DDP	4	6	-2	contracttion
zf-U1	4	3	1	expansion
zf-UBP	17	14	3	expansion
zf-UDP	10	9	1	expansion
zf-XS	5	7	-2	contracttion
zinc-ribbon-6	6	7	-1	contracttion
zinc-ribbon-9	12	10	2	expansion
Zip	16	18	-2	contracttion
ZZ	10	13	-3	contracttion
