# Supplementary material for: The genome of Chinese flowering cherry (Cerasus serrulata) provides new insights into Cerasus species
Source: Hortic Res. 2020 Oct 1;7:165. doi: 10.1038/s41438-020-00382-1 (PMC7527954; doi:10.1038/s41438-020-00382-1)
Supplement: Supplementary file 6 — Table S15 Expanded genes in Cerasus serrulata [file 41438_2020_382_MOESM6_ESM.xls]

## Sheet: Sheet1
Table S15 Expanded genes in Cerasus serrulata
gene_ID	type	swiss_prot_annottation	GO_BP	GO_CC	GO_MF	KO_ID	KO_name	ko_ID:ko_name	nr_annotation	TrEMBL_annotation	KOG_ID	KOG_description	KOG_cluster_code	KOG_cluster_description
EVM0000016.1	expansion	Cell division control protein 2 homolog OS=Oxybasis rubra OX=3560 GN=CDC2 PE=2 SV=1	protein phosphorylation(GO:0006468)		ATP binding(GO:0005524)| protein kinase activity(GO:0004672)	K02206	cyclin-dependent kinase 2	ko04068:FoxO signaling pathway|ko04110:Cell cycle|ko04114:Oocyte meiosis|ko04115:p53 signaling pathway|ko04151:PI3K-Akt signaling pathway|ko04914:Progesterone-mediated oocyte maturation|ko05161:Hepatitis B|ko05162:Measles|ko05168:Herpes simplex infection|ko05169:Epstein-Barr virus infection|ko05200:Pathways in cancer|ko05203:Viral carcinogenesis|ko05215:Prostate cancer|ko05222:Small cell lung can…	PREDICTED: cell division control protein 2 homolog [Prunus mume]	Cell division control protein 2 homolog OS=Prunus yedoensis var. nudiflora OX=2094558 GN=Pyn_38491 PE=3 SV=1	KOG0594	Protein kinase PCTAIRE and related kinases	[R]	General function prediction only
EVM0000017.1	expansion	Indole-3-acetic acid-amido synthetase GH3.10 OS=Arabidopsis thaliana OX=3702 GN=GH3.10 PE=2 SV=1	NA	NA	NA	K14487	auxin responsive GH3 gene family	ko04075:Plant hormone signal transduction	indole-3-acetic acid-amido synthetase GH3.10 [Prunus avium]	Uncharacterized protein OS=Prunus persica OX=3760 GN=PRUPE_3G233900 PE=4 SV=1	NA	NA	NA	NA
EVM0000023.1	expansion	E3 ubiquitin-protein ligase DIS1 OS=Oryza sativa subsp. japonica OX=39947 GN=DIS1 PE=1 SV=1	ubiquitin-dependent protein catabolic process(GO:0006511)| multicellular organism development(GO:0007275)	nucleus(GO:0005634)		K04506	E3 ubiquitin-protein ligase SIAH1	ko04013:MAPK signaling pathway - fly|ko04115:p53 signaling pathway|ko04120:Ubiquitin mediated proteolysis|ko04310:Wnt signaling pathway	E3 ubiquitin-protein ligase SINAT5-like [Prunus avium]	E3 ubiquitin-protein ligase OS=Prunus persica OX=3760 GN=PRUPE_2G032500 PE=3 SV=1	KOG3002	Zn finger protein	[R]	General function prediction only
EVM0000025.1	expansion	Meiotic recombination protein DMC1 homolog OS=Glycine max OX=3847 PE=2 SV=1	NA	NA	NA	K10872	meiotic recombination protein DMC1	ko04113:Meiosis - yeast	meiotic recombination protein DMC1 homolog [Prunus persica]	Uncharacterized protein OS=Prunus persica OX=3760 GN=PRUPE_1G022500 PE=3 SV=1	KOG1434	Meiotic recombination protein Dmc1	[L]	Replication, recombination and repair
EVM0000027.1	expansion	TMV resistance protein N OS=Nicotiana glutinosa OX=35889 GN=N PE=1 SV=1	signal transduction(GO:0007165)		ADP binding(GO:0043531)| protein binding(GO:0005515)	NA	NA	NA	TMV resistance protein N-like isoform X2 [Prunus avium]	Uncharacterized protein OS=Prunus persica OX=3760 GN=PRUPE_8G044400 PE=4 SV=1	NA	NA	NA	NA
EVM0000028.1	expansion	Putative F-box protein At3g21120 OS=Arabidopsis thaliana OX=3702 GN=At3g21120 PE=4 SV=1			protein binding(GO:0005515)	NA	NA	NA	F-box/kelch-repeat protein At3g06240-like, partial [Prunus avium]	S locus F-box protein with the low allelic sequence polymorphism 2-S4 OS=Prunus avium OX=42229 GN=SLFL2 PE=4 SV=1	NA	NA	NA	NA
EVM0000033.1	expansion	Fatty acyl-CoA reductase 2 OS=Arabidopsis thaliana OX=3702 GN=FAR2 PE=1 SV=2	NA	NA	NA	K13356	alcohol-forming fatty acyl-CoA reductase	ko00073:Cutin, suberine and wax biosynthesis|ko04146:Peroxisome|ko04212:Longevity regulating pathway - worm	fatty acyl-CoA reductase 2 [Prunus yedoensis var. nudiflora]	Fatty acyl-CoA reductase OS=Prunus yedoensis var. nudiflora OX=2094558 GN=Pyn_08204 PE=3 SV=1	KOG1221	Acyl-CoA reductase	[I]	Lipid transport and metabolism
EVM0000035.1	expansion	SKP1-like protein 1A OS=Arabidopsis thaliana OX=3702 GN=SKP1A PE=1 SV=1	ubiquitin-dependent protein catabolic process(GO:0006511)			K03094	S-phase kinase-associated protein 1	ko04110:Cell cycle|ko04111:Cell cycle - yeast|ko04114:Oocyte meiosis|ko04120:Ubiquitin mediated proteolysis|ko04141:Protein processing in endoplasmic reticulum|ko04310:Wnt signaling pathway|ko04341:Hedgehog signaling pathway - fly|ko04350:TGF-beta signaling pathway|ko04710:Circadian rhythm|ko05168:Herpes simplex infection	SKP1-like protein 1A [Prunus avium]	SKP1-like protein 1A OS=Prunus yedoensis var. nudiflora OX=2094558 GN=Pyn_34109 PE=3 SV=1	KOG1724	SCF ubiquitin ligase, Skp1 component	[O]	Posttranslational modification, protein turnover, chaperones
EVM0000036.1	expansion		NA	NA	NA	K06630	14-3-3 protein epsilon	ko04011:MAPK signaling pathway - yeast|ko04110:Cell cycle|ko04114:Oocyte meiosis|ko04151:PI3K-Akt signaling pathway|ko04390:Hippo signaling pathway|ko04391:Hippo signaling pathway - fly|ko04722:Neurotrophin signaling pathway|ko05169:Epstein-Barr virus infection|ko05203:Viral carcinogenesis	uncharacterized protein LOC110760582 [Prunus avium]	Uncharacterized protein (Fragment) OS=Prunus persica OX=3760 GN=PRUPE_ppa026157mg PE=4 SV=1	NA	NA	NA	NA
EVM0000039.1	expansion			nuclear MIS12/MIND complex(GO:0000818)		NA	NA	NA	uncharacterized protein LOC18777204 [Prunus persica]	Uncharacterized protein OS=Prunus persica OX=3760 GN=PRUPE_5G013300 PE=4 SV=1	NA	NA	NA	NA
EVM0000039.2	expansion			nuclear MIS12/MIND complex(GO:0000818)		NA	NA	NA	uncharacterized protein LOC18777204 [Prunus persica]	Uncharacterized protein OS=Prunus persica OX=3760 GN=PRUPE_5G013300 PE=4 SV=1	NA	NA	NA	NA
EVM0000039.3	expansion			nuclear MIS12/MIND complex(GO:0000818)		NA	NA	NA	uncharacterized protein LOC18777204 [Prunus persica]	Uncharacterized protein OS=Prunus persica OX=3760 GN=PRUPE_5G013300 PE=4 SV=1	NA	NA	NA	NA
EVM0000041.1	expansion	Putative receptor-like protein kinase At1g80870 OS=Arabidopsis thaliana OX=3702 GN=At1g80870 PE=3 SV=1	protein phosphorylation(GO:0006468)		ATP binding(GO:0005524)| protein kinase activity(GO:0004672)	NA	NA	NA	putative receptor-like protein kinase [Prunus yedoensis var. nudiflora]	Putative receptor-like protein kinase OS=Prunus yedoensis var. nudiflora OX=2094558 GN=Pyn_02144 PE=4 SV=1	KOG1187	Serine/threonine protein kinase	[T]	Signal transduction mechanisms
EVM0000044.1	expansion	Protein IQ-DOMAIN 14 OS=Arabidopsis thaliana OX=3702 GN=IQD14 PE=1 SV=1			protein binding(GO:0005515)	NA	NA	NA	protein IQ-DOMAIN 14 [Prunus avium]	Uncharacterized protein OS=Prunus persica OX=3760 GN=PRUPE_2G026800 PE=4 SV=1	NA	NA	NA	NA
EVM0000052.1	expansion	Casein kinase II subunit alpha-4, chloroplastic OS=Arabidopsis thaliana OX=3702 GN=CKA4 PE=2 SV=1	protein phosphorylation(GO:0006468)		ATP binding(GO:0005524)| protein kinase activity(GO:0004672)	K03097	casein kinase II subunit alpha	ko03008:Ribosome biogenesis in eukaryotes|ko04064:NF-kappa B signaling pathway|ko04139:Regulation of mitophagy - yeast|ko04310:Wnt signaling pathway|ko04520:Adherens junction|ko04530:Tight junction|ko04712:Circadian rhythm - plant|ko05162:Measles|ko05168:Herpes simplex infection|ko05169:Epstein-Barr virus infection	PREDICTED: casein kinase II subunit alpha [Prunus mume]	Uncharacterized protein OS=Prunus persica OX=3760 GN=PRUPE_6G222700 PE=3 SV=1	KOG0668	Casein kinase II, alpha subunit	[K]	Transcription
EVM0000053.1	expansion	Probable pectinesterase/pectinesterase inhibitor 51 OS=Arabidopsis thaliana OX=3702 GN=PME51 PE=2 SV=1	cell wall modification(GO:0042545)		enzyme inhibitor activity(GO:0004857)| pectinesterase activity(GO:0030599)	NA	NA	NA	probable pectinesterase/pectinesterase inhibitor 51 [Prunus avium]	Pectinesterase OS=Prunus persica OX=3760 GN=PRUPE_2G100200 PE=3 SV=1	NA	NA	NA	NA
EVM0000061.1	expansion	Somatic embryogenesis receptor kinase 1 OS=Arabidopsis thaliana OX=3702 GN=SERK1 PE=1 SV=2	protein phosphorylation(GO:0006468)		ATP binding(GO:0005524)| protein kinase activity(GO:0004672)| protein binding(GO:0005515)	K13418	somatic embryogenesis receptor kinase 1	NA:NA	somatic embryogenesis receptor kinase 2 [Prunus yedoensis var. nudiflora]	Somatic embryogenesis receptor kinase 2 OS=Prunus yedoensis var. nudiflora OX=2094558 GN=Pyn_08975 PE=3 SV=1	NA	NA	NA	NA
EVM0000063.1	expansion	Subtilisin-like protease SBT5.3 OS=Arabidopsis thaliana OX=3702 GN=AIR3 PE=2 SV=1	proteolysis(GO:0006508)		serine-type endopeptidase activity(GO:0004252)	NA	NA	NA	subtilisin-like protease SBT5.3 [Prunus avium]	Uncharacterized protein OS=Prunus persica OX=3760 GN=PRUPE_6G127100 PE=4 SV=1	NA	NA	NA	NA
EVM0000067.1	expansion	Glucan endo-1,3-beta-glucosidase OS=Prunus avium OX=42229 PE=1 SV=1	NA	NA	NA	NA	NA	NA	glucan endo-1,3-beta-glucosidase-like [Prunus avium]	Uncharacterized protein OS=Prunus persica OX=3760 GN=PRUPE_7G051200 PE=4 SV=1	NA	NA	NA	NA
EVM0000069.1	expansion	TMV resistance protein N OS=Nicotiana glutinosa OX=35889 GN=N PE=1 SV=1	signal transduction(GO:0007165)		ADP binding(GO:0043531)| protein binding(GO:0005515)	NA	NA	NA	TMV resistance protein N-like [Prunus avium]	Uncharacterized protein OS=Prunus persica OX=3760 GN=PRUPE_ppa015956mg PE=4 SV=1	NA	NA	NA	NA
EVM0000070.1	expansion	Berberine bridge enzyme-like 22 OS=Arabidopsis thaliana OX=3702 GN=FAD-OXR PE=2 SV=1	oxidation-reduction process(GO:0055114)		flavin adenine dinucleotide binding(GO:0050660)| oxidoreductase activity(GO:0016491)	NA	NA	NA	berberine bridge enzyme-like 22 [Prunus yedoensis var. nudiflora]	Berberine bridge enzyme-like 22 OS=Prunus yedoensis var. nudiflora OX=2094558 GN=Pyn_18356 PE=3 SV=1	NA	NA	NA	NA
EVM0000089.1	expansion		NA	NA	NA	NA	NA	NA	uncharacterized protein LOC110771193 [Prunus avium]	Uncharacterized protein OS=Prunus persica OX=3760 GN=PRUPE_2G127500 PE=4 SV=1	NA	NA	NA	NA
EVM0000094.1	expansion	TMV resistance protein N OS=Nicotiana glutinosa OX=35889 GN=N PE=1 SV=1	signal transduction(GO:0007165)		ADP binding(GO:0043531)| protein binding(GO:0005515)	NA	NA	NA	PREDICTED: TMV resistance protein N-like [Prunus mume]	Uncharacterized protein OS=Prunus persica OX=3760 GN=PRUPE_8G044400 PE=4 SV=1	NA	NA	NA	NA
EVM0000099.1	expansion	Wall-associated receptor kinase-like 3 OS=Arabidopsis thaliana OX=3702 GN=WAKL3 PE=2 SV=2	protein phosphorylation(GO:0006468)	integral component of membrane(GO:0016021)	protein serine/threonine kinase activity(GO:0004674)| polysaccharide binding(GO:0030247)| ATP binding(GO:0005524)| protein kinase activity(GO:0004672)	NA	NA	NA	wall-associated receptor kinase-like 3 [Prunus persica]	Uncharacterized protein OS=Prunus persica OX=3760 GN=PRUPE_5G051200 PE=4 SV=1	NA	NA	NA	NA
EVM0000101.1	expansion	Protein LATERAL ROOT PRIMORDIUM 1 OS=Arabidopsis thaliana OX=3702 GN=LRP1 PE=1 SV=1	NA	NA	NA	NA	NA	NA	protein LATERAL ROOT PRIMORDIUM 1-like [Prunus yedoensis var. nudiflora]	Protein LATERAL ROOT PRIMORDIUM 1-like OS=Prunus yedoensis var. nudiflora OX=2094558 GN=Pyn_22606 PE=4 SV=1	NA	NA	NA	NA
EVM0000101.2	expansion	Protein LATERAL ROOT PRIMORDIUM 1 OS=Arabidopsis thaliana OX=3702 GN=LRP1 PE=1 SV=1	NA	NA	NA	NA	NA	NA	protein LATERAL ROOT PRIMORDIUM 1-like [Prunus yedoensis var. nudiflora]	Protein LATERAL ROOT PRIMORDIUM 1-like OS=Prunus yedoensis var. nudiflora OX=2094558 GN=Pyn_22606 PE=4 SV=1	NA	NA	NA	NA
EVM0000101.3	expansion	Protein LATERAL ROOT PRIMORDIUM 1 OS=Arabidopsis thaliana OX=3702 GN=LRP1 PE=1 SV=1	NA	NA	NA	NA	NA	NA	protein LATERAL ROOT PRIMORDIUM 1-like [Prunus yedoensis var. nudiflora]	Protein LATERAL ROOT PRIMORDIUM 1-like OS=Prunus yedoensis var. nudiflora OX=2094558 GN=Pyn_22606 PE=4 SV=1	NA	NA	NA	NA
EVM0000111.1	expansion	Probable LRR receptor-like serine/threonine-protein kinase At2g28960 OS=Arabidopsis thaliana OX=3702 GN=At2g28960 PE=1 SV=1	protein phosphorylation(GO:0006468)		ATP binding(GO:0005524)| protein kinase activity(GO:0004672)	NA	NA	NA	PREDICTED: probable LRR receptor-like serine/threonine-protein kinase At1g51880 [Prunus mume]	Uncharacterized protein (Fragment) OS=Prunus persica OX=3760 GN=PRUPE_ppa024286mg PE=4 SV=1	NA	NA	NA	NA
EVM0000113.1	expansion	Serine/threonine-protein kinase BCK1/SLK1/SSP31 OS=Saccharomyces cerevisiae (strain ATCC 204508 / S288c) OX=559292 GN=BCK1 PE=1 SV=1	protein phosphorylation(GO:0006468)		ATP binding(GO:0005524)| protein kinase activity(GO:0004672)	NA	NA	NA	mitogen-activated protein kinase kinase kinase 2 [Prunus yedoensis var. nudiflora]	Mitogen-activated protein kinase kinase kinase 2 OS=Prunus yedoensis var. nudiflora OX=2094558 GN=Pyn_02154 PE=4 SV=1	KOG0198	MEKK and related serine/threonine protein kinases	[T]	Signal transduction mechanisms
EVM0000115.1	expansion		NA	NA	NA	NA	NA	NA	cysteine-rich and transmembrane domain-containing protein WIH1-like [Prunus avium]	Uncharacterized protein OS=Prunus persica OX=3760 GN=PRUPE_6G185200 PE=4 SV=1	NA	NA	NA	NA
EVM0000121.1	expansion	Betaine aldehyde dehydrogenase 1, chloroplastic OS=Arabidopsis thaliana OX=3702 GN=ALDH10A8 PE=2 SV=1	oxidation-reduction process(GO:0055114)		oxidoreductase activity(GO:0016491)	K00130	betaine-aldehyde dehydrogenase	ko00260:Glycine, serine and threonine metabolism	betaine aldehyde dehydrogenase 1, chloroplastic [Prunus avium]	Uncharacterized protein OS=Prunus persica OX=3760 GN=PRUPE_5G179800 PE=3 SV=1	KOG2450	Aldehyde dehydrogenase	[C]	Energy production and conversion
EVM0000123.1	expansion	General transcription and DNA repair factor IIH subunit TFB5 OS=Arabidopsis thaliana OX=3702 GN=TFB5 PE=3 SV=1	nucleotide-excision repair(GO:0006289)| regulation of transcription, DNA-templated(GO:0006355)	core TFIIH complex(GO:0000439)		NA	NA	NA	RNA polymerase II transcription factor B subunit 5 isoform X2 [Prunus yedoensis var. nudiflora]	RNA polymerase II transcription factor B subunit 5 isoform X2 OS=Prunus yedoensis var. nudiflora OX=2094558 GN=Pyn_06463 PE=4 SV=1	KOG3451	Uncharacterized conserved protein	[S]	Function unknown
EVM0000134.1	expansion	TMV resistance protein N OS=Nicotiana glutinosa OX=35889 GN=N PE=1 SV=1	signal transduction(GO:0007165)		protein binding(GO:0005515)| ADP binding(GO:0043531)	NA	NA	NA	hypothetical protein PRUPE_6G110100 [Prunus persica]	Uncharacterized protein OS=Prunus persica OX=3760 GN=PRUPE_6G110100 PE=4 SV=1	NA	NA	NA	NA
EVM0000137.1	expansion				protein binding(GO:0005515)	NA	NA	NA	ankyrin repeat-containing protein [Prunus yedoensis var. nudiflora]	Ankyrin repeat-containing protein OS=Prunus yedoensis var. nudiflora OX=2094558 GN=Pyn_10561 PE=4 SV=1	KOG0504	FOG: Ankyrin repeat	[R]	General function prediction only
EVM0000143.1	expansion	BTB/POZ domain-containing protein POB1 OS=Arabidopsis thaliana OX=3702 GN=POB1 PE=1 SV=2			protein binding(GO:0005515)	NA	NA	NA	BTB/POZ domain-containing protein POB1-like isoform X1 [Prunus avium]	Uncharacterized protein OS=Prunus persica OX=3760 GN=PRUPE_5G112100 PE=4 SV=1	NA	NA	NA	NA
EVM0000148.1	expansion	Putative disease resistance protein RGA1 OS=Solanum bulbocastanum OX=147425 GN=RGA1 PE=2 SV=2			ADP binding(GO:0043531)	NA	NA	NA	hypothetical protein PRUPE_1G010700 [Prunus persica]	Uncharacterized protein OS=Prunus persica OX=3760 GN=PRUPE_1G010700 PE=3 SV=1	KOG4658	Apoptotic ATPase	[T]	Signal transduction mechanisms
EVM0000150.1	expansion	EPIDERMAL PATTERNING FACTOR-like protein 2 OS=Arabidopsis thaliana OX=3702 GN=EPFL2 PE=2 SV=1	NA	NA	NA	NA	NA	NA	EPIDERMAL PATTERNING FACTOR-like protein 2 [Prunus avium]	EPIDERMAL PATTERNING FACTOR-like protein 2 OS=Prunus yedoensis var. nudiflora OX=2094558 GN=Pyn_06398 PE=4 SV=1	NA	NA	NA	NA
EVM0000154.1	expansion	Aquaporin TIP1-1 OS=Arabidopsis thaliana OX=3702 GN=TIP1-1 PE=1 SV=1	transmembrane transport(GO:0055085)	membrane(GO:0016020)	channel activity(GO:0015267)	NA	NA	NA	aquaporin TIP1-1 [Prunus yedoensis var. nudiflora]	Aquaporin TIP1-1 OS=Prunus yedoensis var. nudiflora OX=2094558 GN=Pyn_36676 PE=3 SV=1	KOG0223	Aquaporin (major intrinsic protein family)	[G]	Carbohydrate transport and metabolism
EVM0000160.1	expansion	L-type lectin-domain containing receptor kinase IX.1 OS=Arabidopsis thaliana OX=3702 GN=LECRK91 PE=1 SV=1	protein phosphorylation(GO:0006468)		ATP binding(GO:0005524)| carbohydrate binding(GO:0030246)| protein kinase activity(GO:0004672)	NA	NA	NA	L-type lectin-domain containing receptor kinase IX.1 [Prunus yedoensis var. nudiflora]	L-type lectin-domain containing receptor kinase IX.1 OS=Prunus yedoensis var. nudiflora OX=2094558 GN=Pyn_26147 PE=4 SV=1	NA	NA	NA	NA
EVM0000162.1	expansion	Protein NDL3 OS=Arabidopsis thaliana OX=3702 GN=NDL3 PE=1 SV=1	NA	NA	NA	NA	NA	NA	pentatricopeptide repeat-containing protein At3g24000, mitochondrial-like [Prunus avium]	Uncharacterized protein OS=Prunus persica OX=3760 GN=PRUPE_7G213300 PE=4 SV=1	KOG2931	Differentiation-related gene 1 protein (NDR1 protein), related proteins	[S]	Function unknown
EVM0000162.2	expansion	Protein NDL3 OS=Arabidopsis thaliana OX=3702 GN=NDL3 PE=1 SV=1	NA	NA	NA	NA	NA	NA	pentatricopeptide repeat-containing protein At3g24000, mitochondrial-like [Prunus avium]	Uncharacterized protein OS=Prunus persica OX=3760 GN=PRUPE_7G213300 PE=4 SV=1	KOG2931	Differentiation-related gene 1 protein (NDR1 protein), related proteins	[S]	Function unknown
EVM0000162.3	expansion	Pentatricopeptide repeat-containing protein At3g09040, mitochondrial OS=Arabidopsis thaliana OX=3702 GN=PCMP-E88 PE=2 SV=1	NA	NA	NA	NA	NA	NA	pentatricopeptide repeat-containing protein At3g24000, mitochondrial-like [Prunus avium]	Uncharacterized protein OS=Prunus persica OX=3760 GN=PRUPE_7G213300 PE=4 SV=1	KOG4197	FOG: PPR repeat	[R]	General function prediction only
EVM0000162.4	expansion	Pentatricopeptide repeat-containing protein At3g09040, mitochondrial OS=Arabidopsis thaliana OX=3702 GN=PCMP-E88 PE=2 SV=1	NA	NA	NA	NA	NA	NA	pentatricopeptide repeat-containing protein At3g24000, mitochondrial-like [Prunus avium]	Uncharacterized protein OS=Prunus persica OX=3760 GN=PRUPE_7G213300 PE=4 SV=1	KOG4197	FOG: PPR repeat	[R]	General function prediction only
EVM0000162.5	expansion	Pentatricopeptide repeat-containing protein At3g09040, mitochondrial OS=Arabidopsis thaliana OX=3702 GN=PCMP-E88 PE=2 SV=1	NA	NA	NA	NA	NA	NA	pentatricopeptide repeat-containing protein At3g24000, mitochondrial-like [Prunus avium]	Uncharacterized protein OS=Prunus persica OX=3760 GN=PRUPE_7G213300 PE=4 SV=1	KOG4197	FOG: PPR repeat	[R]	General function prediction only
EVM0000162.6	expansion	Pentatricopeptide repeat-containing protein At3g09040, mitochondrial OS=Arabidopsis thaliana OX=3702 GN=PCMP-E88 PE=2 SV=1	NA	NA	NA	NA	NA	NA	pentatricopeptide repeat-containing protein At3g24000, mitochondrial-like [Prunus avium]	Uncharacterized protein OS=Prunus persica OX=3760 GN=PRUPE_7G213300 PE=4 SV=1	KOG4197	FOG: PPR repeat	[R]	General function prediction only
EVM0000176.1	expansion	E3 ubiquitin-protein ligase RNF144A OS=Homo sapiens OX=9606 GN=RNF144A PE=1 SV=2	NA	NA	NA	NA	NA	NA	ATP-dependent RNA helicase DEAH12, chloroplastic-like [Prunus avium]	RBR-type E3 ubiquitin transferase OS=Prunus persica OX=3760 GN=PRUPE_7G191400 PE=3 SV=1	KOG1812	Predicted E3 ubiquitin ligase	[O]	Posttranslational modification, protein turnover, chaperones
EVM0000177.1	expansion	GPI ethanolamine phosphate transferase 2 OS=Homo sapiens OX=9606 GN=PIGG PE=1 SV=1			catalytic activity(GO:0003824)	K05310	ethanolamine phosphate transferase 2 subunit G [EC:2.7.-.-]	ko00563:Glycosylphosphatidylinositol(GPI)-anchor biosynthesis	GPI ethanolamine phosphate transferase 2 isoform X1 [Prunus avium]	Uncharacterized protein OS=Prunus persica OX=3760 GN=PRUPE_6G198700 PE=4 SV=1	KOG2125	Glycosylphosphatidylinositol anchor synthesis protein	[T]	Signal transduction mechanisms
EVM0000177.2	expansion	GPI ethanolamine phosphate transferase 2 OS=Homo sapiens OX=9606 GN=PIGG PE=1 SV=1			catalytic activity(GO:0003824)	K05310	ethanolamine phosphate transferase 2 subunit G [EC:2.7.-.-]	ko00563:Glycosylphosphatidylinositol(GPI)-anchor biosynthesis	GPI ethanolamine phosphate transferase 2 isoform X1 [Prunus avium]	Uncharacterized protein OS=Prunus persica OX=3760 GN=PRUPE_6G198700 PE=4 SV=1	KOG2125	Glycosylphosphatidylinositol anchor synthesis protein	[T]	Signal transduction mechanisms
EVM0000177.3	expansion	GPI ethanolamine phosphate transferase 2 OS=Homo sapiens OX=9606 GN=PIGG PE=1 SV=1			catalytic activity(GO:0003824)	NA	NA	NA	GPI ethanolamine phosphate transferase 2 isoform X1 [Prunus avium]	Uncharacterized protein OS=Prunus persica OX=3760 GN=PRUPE_6G198700 PE=4 SV=1	KOG2125	Glycosylphosphatidylinositol anchor synthesis protein	[T]	Signal transduction mechanisms
EVM0000181.1	expansion	Pentatricopeptide repeat-containing protein At1g18485 OS=Arabidopsis thaliana OX=3702 GN=PCMP-H8 PE=2 SV=2	NA	NA	NA	NA	NA	NA	pentatricopeptide repeat-containing protein [Prunus yedoensis var. nudiflora]	Pentatricopeptide repeat-containing protein OS=Prunus yedoensis var. nudiflora OX=2094558 GN=Pyn_15207 PE=4 SV=1	KOG4197	FOG: PPR repeat	[R]	General function prediction only
EVM0000184.1	expansion	Receptor kinase-like protein Xa21 OS=Oryza sativa subsp. indica OX=39946 GN=XA21 PE=1 SV=1	protein phosphorylation(GO:0006468)		ATP binding(GO:0005524)| protein kinase activity(GO:0004672)| protein binding(GO:0005515)	NA	NA	NA	probable LRR receptor-like serine/threonine-protein kinase At3g47570 [Prunus avium]	Putative receptor-like protein kinase OS=Prunus yedoensis var. nudiflora OX=2094558 GN=Pyn_32713 PE=3 SV=1	NA	NA	NA	NA
EVM0000189.1	expansion	26S proteasome non-ATPase regulatory subunit 14 homolog OS=Arabidopsis thaliana OX=3702 GN=RPN11 PE=1 SV=1			protein binding(GO:0005515)	K03030	26S proteasome regulatory subunit N11	ko03050:Proteasome|ko05169:Epstein-Barr virus infection	26S proteasome non-ATPase regulatory subunit 14 homolog [Prunus persica]	Uncharacterized protein OS=Prunus persica OX=3760 GN=PRUPE_1G439400 PE=4 SV=1	KOG1555	26S proteasome regulatory complex, subunit RPN11	[O]	Posttranslational modification, protein turnover, chaperones
EVM0000190.1	expansion	Phospholipid:diacylglycerol acyltransferase 1 OS=Arabidopsis thaliana OX=3702 GN=PDAT1 PE=2 SV=1	lipid metabolic process(GO:0006629)		O-acyltransferase activity(GO:0008374)	K00679	phospholipid:diacylglycerol acyltransferase	ko00561:Glycerolipid metabolism	phospholipid:diacylglycerol acyltransferase 1 [Prunus avium]	Uncharacterized protein OS=Prunus persica OX=3760 GN=PRUPE_7G203400 PE=4 SV=1	KOG2369	Lecithin:cholesterol acyltransferase (LCAT)/Acyl-ceramide synthase	[I]	Lipid transport and metabolism
EVM0000194.1	expansion		NA	NA	NA	NA	NA	NA	uncharacterized protein LOC110769867 isoform X1 [Prunus avium]	Uncharacterized protein OS=Prunus yedoensis var. nudiflora OX=2094558 GN=Pyn_31883 PE=4 SV=1	NA	NA	NA	NA
EVM0000195.1	expansion	Transcription factor bHLH120 OS=Arabidopsis thaliana OX=3702 GN=BHLH120 PE=2 SV=2			protein dimerization activity(GO:0046983)	NA	NA	NA	transcription factor bHLH120-like isoform X2 [Prunus avium]	Uncharacterized protein OS=Prunus persica OX=3760 GN=PRUPE_2G285900 PE=4 SV=1	NA	NA	NA	NA
EVM0000195.2	expansion	Transcription factor bHLH120 OS=Arabidopsis thaliana OX=3702 GN=BHLH120 PE=2 SV=2			protein dimerization activity(GO:0046983)	NA	NA	NA	transcription factor bHLH120-like isoform X2 [Prunus avium]	Uncharacterized protein OS=Prunus persica OX=3760 GN=PRUPE_2G285900 PE=4 SV=1	NA	NA	NA	NA
EVM0000197.1	expansion	Probable LRR receptor-like serine/threonine-protein kinase At1g56130 OS=Arabidopsis thaliana OX=3702 GN=At1g56130 PE=2 SV=2	protein phosphorylation(GO:0006468)		protein kinase activity(GO:0004672)	NA	NA	NA	probable LRR receptor-like serine/threonine-protein kinase At1g56130 [Prunus avium]	Uncharacterized protein OS=Prunus persica OX=3760 GN=PRUPE_4G136900 PE=4 SV=1	NA	NA	NA	NA
EVM0000197.2	expansion	Probable LRR receptor-like serine/threonine-protein kinase At1g56130 OS=Arabidopsis thaliana OX=3702 GN=At1g56130 PE=2 SV=2	protein phosphorylation(GO:0006468)		protein kinase activity(GO:0004672)	NA	NA	NA	probable LRR receptor-like serine/threonine-protein kinase At1g56130 [Prunus avium]	Uncharacterized protein OS=Prunus persica OX=3760 GN=PRUPE_4G136900 PE=4 SV=1	NA	NA	NA	NA
EVM0000199.1	expansion		NA	NA	NA	NA	NA	NA	uncharacterized protein LOC110751121 [Prunus avium]	Uncharacterized protein OS=Prunus persica OX=3760 GN=PRUPE_7G227700 PE=4 SV=1	NA	NA	NA	NA
EVM0000216.1	expansion	Putative F-box/FBD/LRR-repeat protein At5g22670 OS=Arabidopsis thaliana OX=3702 GN=At5g22670 PE=4 SV=1			protein binding(GO:0005515)	NA	NA	NA	hypothetical protein PRUPE_7G104800 [Prunus persica]	Uncharacterized protein OS=Prunus persica OX=3760 GN=PRUPE_7G104800 PE=4 SV=1	NA	NA	NA	NA
EVM0000239.1	expansion	Rust resistance kinase Lr10 OS=Triticum aestivum OX=4565 GN=LRK10 PE=2 SV=1	protein phosphorylation(GO:0006468)		ATP binding(GO:0005524)| protein kinase activity(GO:0004672)	NA	NA	NA	rust resistance kinase Lr10-like [Prunus avium]	Uncharacterized protein OS=Prunus persica OX=3760 GN=PRUPE_6G142200 PE=4 SV=1	KOG1187	Serine/threonine protein kinase	[T]	Signal transduction mechanisms
EVM0000244.1	expansion	Probable sucrose-phosphate synthase 4 OS=Arabidopsis thaliana OX=3702 GN=SPS4 PE=1 SV=1	sucrose metabolic process(GO:0005985)		sucrose synthase activity(GO:0016157)	K00696	sucrose-phosphate synthase	ko00500:Starch and sucrose metabolism	putative sucrose-phosphate synthase 4 [Prunus yedoensis var. nudiflora]	Putative sucrose-phosphate synthase 4 OS=Prunus yedoensis var. nudiflora OX=2094558 GN=Pyn_12906 PE=3 SV=1	KOG0853	Glycosyltransferase	[M]	Cell wall/membrane/envelope biogenesis
EVM0000245.1	expansion	F-box/kelch-repeat protein At3g23880 OS=Arabidopsis thaliana OX=3702 GN=At3g23880 PE=2 SV=1			protein binding(GO:0005515)	NA	NA	NA	F-box/kelch-repeat protein At3g23880-like [Prunus avium]	Uncharacterized protein OS=Prunus persica OX=3760 GN=PRUPE_4G221400 PE=4 SV=1	NA	NA	NA	NA
EVM0000248.1	expansion	Probable cysteine protease RD21B OS=Arabidopsis thaliana OX=3702 GN=RD21B PE=1 SV=1	proteolysis(GO:0006508)		cysteine-type peptidase activity(GO:0008234)	NA	NA	NA	cysteine proteinase RD21A-like [Prunus avium]	Uncharacterized protein OS=Prunus persica OX=3760 GN=PRUPE_8G131600 PE=3 SV=1	KOG1543	Cysteine proteinase Cathepsin L	[O]	Posttranslational modification, protein turnover, chaperones
EVM0000249.1	expansion	TMV resistance protein N OS=Nicotiana glutinosa OX=35889 GN=N PE=1 SV=1	signal transduction(GO:0007165)		ADP binding(GO:0043531)| protein binding(GO:0005515)	NA	NA	NA	TMV resistance protein N-like isoform X1 [Prunus avium]	Uncharacterized protein OS=Prunus persica OX=3760 GN=PRUPE_5G074700 PE=4 SV=1	NA	NA	NA	NA
EVM0000249.2	expansion	TMV resistance protein N OS=Nicotiana glutinosa OX=35889 GN=N PE=1 SV=1	signal transduction(GO:0007165)		protein binding(GO:0005515)| ADP binding(GO:0043531)	NA	NA	NA	TMV resistance protein N-like isoform X2 [Prunus avium]	Uncharacterized protein OS=Prunus persica OX=3760 GN=PRUPE_5G074700 PE=4 SV=1	NA	NA	NA	NA
EVM0000249.3	expansion	TMV resistance protein N OS=Nicotiana glutinosa OX=35889 GN=N PE=1 SV=1	signal transduction(GO:0007165)		ADP binding(GO:0043531)| protein binding(GO:0005515)	NA	NA	NA	TMV resistance protein N-like isoform X2 [Prunus avium]	Uncharacterized protein OS=Prunus persica OX=3760 GN=PRUPE_5G074700 PE=4 SV=1	NA	NA	NA	NA
EVM0000271.1	expansion	Histidine kinase 3 OS=Arabidopsis thaliana OX=3702 GN=AHK3 PE=1 SV=1	signal transduction(GO:0007165)| phosphorelay signal transduction system(GO:0000160)		phosphorelay sensor kinase activity(GO:0000155)	K14489	arabidopsis histidine kinase 2/3/4 (cytokinin receptor)	ko04075:Plant hormone signal transduction	histidine kinase 3 [Prunus avium]	Uncharacterized protein OS=Prunus persica OX=3760 GN=PRUPE_1G224300 PE=4 SV=1	KOG0519	Sensory transduction histidine kinase	[T]	Signal transduction mechanisms
EVM0000271.2	expansion	Histidine kinase 3 OS=Arabidopsis thaliana OX=3702 GN=AHK3 PE=1 SV=1	signal transduction(GO:0007165)| phosphorelay signal transduction system(GO:0000160)		phosphorelay sensor kinase activity(GO:0000155)	K14489	arabidopsis histidine kinase 2/3/4 (cytokinin receptor)	ko04075:Plant hormone signal transduction	histidine kinase 3 [Prunus avium]	Uncharacterized protein OS=Prunus persica OX=3760 GN=PRUPE_1G224300 PE=4 SV=1	KOG0519	Sensory transduction histidine kinase	[T]	Signal transduction mechanisms
EVM0000271.3	expansion	Histidine kinase 3 OS=Arabidopsis thaliana OX=3702 GN=AHK3 PE=1 SV=1	phosphorelay signal transduction system(GO:0000160)| signal transduction(GO:0007165)		phosphorelay sensor kinase activity(GO:0000155)	K14489	arabidopsis histidine kinase 2/3/4 (cytokinin receptor)	ko04075:Plant hormone signal transduction	histidine kinase 3 [Prunus avium]	Uncharacterized protein OS=Prunus persica OX=3760 GN=PRUPE_1G224300 PE=4 SV=1	KOG0519	Sensory transduction histidine kinase	[T]	Signal transduction mechanisms
EVM0000279.1	expansion	Putative serine/threonine-protein kinase-like protein CCR3 OS=Arabidopsis thaliana OX=3702 GN=CCR3 PE=2 SV=1	protein phosphorylation(GO:0006468)		ATP binding(GO:0005524)| protein kinase activity(GO:0004672)	NA	NA	NA	putative serine/threonine-protein kinase-like protein CCR3 [Prunus yedoensis var. nudiflora]	Putative serine/threonine-protein kinase-like protein CCR3 OS=Prunus yedoensis var. nudiflora OX=2094558 GN=Pyn_21217 PE=4 SV=1	KOG1187	Serine/threonine protein kinase	[T]	Signal transduction mechanisms
EVM0000280.1	expansion	Serine/threonine-protein kinase BCK1/SLK1/SSP31 OS=Saccharomyces cerevisiae (strain ATCC 204508 / S288c) OX=559292 GN=BCK1 PE=1 SV=1	protein phosphorylation(GO:0006468)		ATP binding(GO:0005524)| protein kinase activity(GO:0004672)	NA	NA	NA	mitogen-activated protein kinase kinase kinase 2 [Prunus yedoensis var. nudiflora]	Mitogen-activated protein kinase kinase kinase 2 OS=Prunus yedoensis var. nudiflora OX=2094558 GN=Pyn_02154 PE=4 SV=1	KOG0198	MEKK and related serine/threonine protein kinases	[T]	Signal transduction mechanisms
EVM0000282.1	expansion	Pentatricopeptide repeat-containing protein At2g20710, mitochondrial OS=Arabidopsis thaliana OX=3702 GN=At2g20710 PE=2 SV=1	NA	NA	NA	NA	NA	NA	pentatricopeptide repeat-containing protein At2g20710, mitochondrial-like [Prunus avium]	Uncharacterized protein OS=Prunus yedoensis var. nudiflora OX=2094558 GN=Pyn_34500 PE=4 SV=1	KOG4197	FOG: PPR repeat	[R]	General function prediction only
EVM0000298.1	expansion	Protein translation factor SUI1 homolog OS=Zea mays OX=4577 GN=TIF PE=3 SV=1	translational initiation(GO:0006413)		translation initiation factor activity(GO:0003743)	K03113	translation initiation factor 1	ko03013:RNA transport	protein translation factor SUI1 homolog [Prunus persica]	Uncharacterized protein OS=Prunus persica OX=3760 GN=PRUPE_4G213900 PE=4 SV=1	KOG1770	Translation initiation factor 1 (eIF-1/SUI1)	[J]	Translation, ribosomal structure and biogenesis
EVM0000298.2	expansion	Protein translation factor SUI1 homolog OS=Zea mays OX=4577 GN=TIF PE=3 SV=1	translational initiation(GO:0006413)		translation initiation factor activity(GO:0003743)	K03113	translation initiation factor 1	ko03013:RNA transport	protein translation factor SUI1 homolog [Prunus persica]	Uncharacterized protein OS=Prunus persica OX=3760 GN=PRUPE_4G213900 PE=4 SV=1	KOG1770	Translation initiation factor 1 (eIF-1/SUI1)	[J]	Translation, ribosomal structure and biogenesis
EVM0000308.1	expansion		NA	NA	NA	NA	NA	NA	uncharacterized protein Pyn_22076 [Prunus yedoensis var. nudiflora]	Uncharacterized protein OS=Prunus yedoensis var. nudiflora OX=2094558 GN=Pyn_22076 PE=4 SV=1	KOG0504	FOG: Ankyrin repeat	[R]	General function prediction only
EVM0000312.1	expansion	TMV resistance protein N OS=Nicotiana glutinosa OX=35889 GN=N PE=1 SV=1	signal transduction(GO:0007165)		ADP binding(GO:0043531)| protein binding(GO:0005515)	NA	NA	NA	TMV resistance protein N-like isoform X1 [Prunus avium]	Uncharacterized protein OS=Prunus persica OX=3760 GN=PRUPE_2G018300 PE=4 SV=1	NA	NA	NA	NA
EVM0000330.1	expansion	F-box/FBD/LRR-repeat protein At1g13570 OS=Arabidopsis thaliana OX=3702 GN=At1g13570 PE=2 SV=1			protein binding(GO:0005515)	NA	NA	NA	F-box/FBD/LRR-repeat protein [Prunus yedoensis var. nudiflora]	F-box/FBD/LRR-repeat protein OS=Prunus yedoensis var. nudiflora OX=2094558 GN=Pyn_09476 PE=4 SV=1	NA	NA	NA	NA
EVM0000330.2	expansion	F-box/FBD/LRR-repeat protein At1g13570 OS=Arabidopsis thaliana OX=3702 GN=At1g13570 PE=2 SV=1			protein binding(GO:0005515)	NA	NA	NA	F-box/FBD/LRR-repeat protein [Prunus yedoensis var. nudiflora]	F-box/FBD/LRR-repeat protein OS=Prunus yedoensis var. nudiflora OX=2094558 GN=Pyn_09476 PE=4 SV=1	NA	NA	NA	NA
EVM0000331.1	expansion	Cationic amino acid transporter 2, vacuolar OS=Arabidopsis thaliana OX=3702 GN=CAT2 PE=1 SV=1	transmembrane transport(GO:0055085)	membrane(GO:0016020)	transmembrane transporter activity(GO:0022857)| protein binding(GO:0005515)	K13863	solute carrier family 7 (cationic amino acid transporter), member 1	ko05206:MicroRNAs in cancer	uncharacterized protein LOC110638420 [Hevea brasiliensis]	Cationic amino acid transporter 4 vacuolar OS=Prunus yedoensis var. nudiflora OX=2094558 GN=Pyn_09858 PE=4 SV=1	KOG1286	Amino acid transporters	[E]	Amino acid transport and metabolism
EVM0000334.1	expansion	PH, RCC1 and FYVE domains-containing protein 1 OS=Arabidopsis thaliana OX=3702 GN=PRAF1 PE=1 SV=1	regulation of transcription, DNA-templated(GO:0006355)		DNA binding(GO:0003677)| metal ion binding(GO:0046872)	NA	NA	NA	uncharacterized protein LOC110765074 isoform X3 [Prunus avium]	Uncharacterized protein OS=Prunus persica OX=3760 GN=PRUPE_3G014600 PE=4 SV=1	NA	NA	NA	NA
EVM0000335.1	expansion	Aldehyde dehydrogenase 22A1 OS=Arabidopsis thaliana OX=3702 GN=ALDH22A1 PE=2 SV=2	oxidation-reduction process(GO:0055114)		oxidoreductase activity(GO:0016491)	NA	NA	NA	aldehyde dehydrogenase 22A1 [Prunus avium]	Aldehyde dehydrogenase 22A1 OS=Prunus yedoensis var. nudiflora OX=2094558 GN=Pyn_26577 PE=3 SV=1	KOG2454	Betaine aldehyde dehydrogenase	[C]	Energy production and conversion
EVM0000335.2	expansion	Aldehyde dehydrogenase 22A1 OS=Arabidopsis thaliana OX=3702 GN=ALDH22A1 PE=2 SV=2	oxidation-reduction process(GO:0055114)		oxidoreductase activity(GO:0016491)	NA	NA	NA	aldehyde dehydrogenase 22A1 [Prunus yedoensis var. nudiflora]	Aldehyde dehydrogenase 22A1 OS=Prunus yedoensis var. nudiflora OX=2094558 GN=Pyn_26577 PE=3 SV=1	KOG2454	Betaine aldehyde dehydrogenase	[C]	Energy production and conversion
EVM0000342.1	expansion	CBL-interacting protein kinase 5 OS=Oryza sativa subsp. japonica OX=39947 GN=CIPK5 PE=2 SV=1	protein phosphorylation(GO:0006468)| signal transduction(GO:0007165)		protein kinase activity(GO:0004672)| ATP binding(GO:0005524)	NA	NA	NA	CBL-interacting protein kinase 5 [Prunus yedoensis var. nudiflora]	Non-specific serine/threonine protein kinase OS=Prunus yedoensis var. nudiflora OX=2094558 GN=Pyn_14150 PE=3 SV=1	KOG0583	Serine/threonine protein kinase	[T]	Signal transduction mechanisms
EVM0000348.1	expansion				nucleic acid binding(GO:0003676)| RNA-DNA hybrid ribonuclease activity(GO:0004523)	NA	NA	NA	uncharacterized protein LOC110770962 [Prunus avium]	RBR-type E3 ubiquitin transferase OS=Prunus persica OX=3760 GN=PRUPE_6G094200 PE=3 SV=1	KOG1812	Predicted E3 ubiquitin ligase	[O]	Posttranslational modification, protein turnover, chaperones
EVM0000356.1	expansion		NA	NA	NA	NA	NA	NA	PREDICTED: uncharacterized protein LOC103957011 [Pyrus x bretschneideri]	Putative transcription factor interactor and regulator CCHC(Zn) family OS=Rosa chinensis OX=74649 GN=RchiOBHm_Chr5g0005991 PE=4 SV=1	NA	NA	NA	NA
EVM0000357.1	expansion	Kinesin-like protein KIN-14I OS=Arabidopsis thaliana OX=3702 GN=KIN14I PE=2 SV=1	microtubule-based movement(GO:0007018)		ATP binding(GO:0005524)| microtubule motor activity(GO:0003777)| microtubule binding(GO:0008017)| protein binding(GO:0005515)	K10406	kinesin family member C2/C3	NA:NA	kinesin-4 [Prunus yedoensis var. nudiflora]	Kinesin-4 OS=Prunus yedoensis var. nudiflora OX=2094558 GN=Pyn_28790 PE=3 SV=1	KOG0239	Kinesin (KAR3 subfamily)	[Z]	Cytoskeleton
EVM0000362.1	expansion	Pentatricopeptide repeat-containing protein At1g02150 OS=Arabidopsis thaliana OX=3702 GN=At1g02150 PE=2 SV=2	NA	NA	NA	NA	NA	NA	pentatricopeptide repeat-containing protein At1g02150 [Prunus persica]	Uncharacterized protein OS=Prunus persica OX=3760 GN=PRUPE_2G121900 PE=4 SV=1	KOG4197	FOG: PPR repeat	[R]	General function prediction only
EVM0000366.1	expansion	Autophagy-related protein 8C OS=Oryza sativa subsp. indica OX=39946 GN=ATG8C PE=3 SV=2	NA	NA	NA	K08341	GABA(A) receptor-associated protein	ko04068:FoxO signaling pathway|ko04139:Regulation of mitophagy - yeast|ko04140:Regulation of autophagy|ko04212:Longevity regulating pathway - worm|ko04727:GABAergic synapse	autophagy-related protein 8C-like [Prunus avium]	Autophagy-related protein OS=Prunus persica OX=3760 GN=PRUPE_4G050000 PE=3 SV=1	KOG1654	Microtubule-associated anchor protein involved in autophagy and membrane trafficking	[Z]	Cytoskeleton
EVM0000370.1	expansion				zinc ion binding(GO:0008270)	NA	NA	NA	uncharacterized protein LOC110768889 [Prunus avium]	Zinc finger, PMZ-type OS=Parasponia andersonii OX=3476 GN=PanWU01x14_327320 PE=4 SV=1	NA	NA	NA	NA
EVM0000374.1	expansion	Putative F-box/LRR-repeat protein 8 OS=Arabidopsis thaliana OX=3702 GN=FBL8 PE=4 SV=1			protein binding(GO:0005515)	NA	NA	NA	F-box protein [Prunus yedoensis var. nudiflora]	F-box protein OS=Prunus yedoensis var. nudiflora OX=2094558 GN=Pyn_17928 PE=4 SV=1	KOG1947	Leucine rich repeat proteins, some proteins contain F-box	[R]	General function prediction only
EVM0000378.1	expansion	TMV resistance protein N OS=Nicotiana glutinosa OX=35889 GN=N PE=1 SV=1	signal transduction(GO:0007165)		ADP binding(GO:0043531)| protein binding(GO:0005515)	NA	NA	NA	hypothetical protein PRUPE_2G055600, partial [Prunus persica]	Uncharacterized protein (Fragment) OS=Prunus persica OX=3760 GN=PRUPE_2G055600 PE=4 SV=1	NA	NA	NA	NA
EVM0000382.1	expansion		NA	NA	NA	NA	NA	NA	probable LRR receptor-like serine/threonine-protein kinase At1g56140, partial [Prunus avium]	Uncharacterized protein OS=Prunus yedoensis var. nudiflora OX=2094558 GN=Pyn_31691 PE=4 SV=1	NA	NA	NA	NA
EVM0000390.1	expansion	Cysteine-rich receptor-like protein kinase 10 OS=Arabidopsis thaliana OX=3702 GN=CRK10 PE=1 SV=3	protein phosphorylation(GO:0006468)		ATP binding(GO:0005524)| protein kinase activity(GO:0004672)	NA	NA	NA	G-type lectin S-receptor-like serine/threonine-protein kinase CES101 [Prunus avium]	Uncharacterized protein OS=Prunus persica OX=3760 GN=PRUPE_4G135500 PE=4 SV=1	NA	NA	NA	NA
EVM0000393.1	expansion	Serine/threonine-protein kinase BLUS1 OS=Arabidopsis thaliana OX=3702 GN=BLUS1 PE=1 SV=1	protein phosphorylation(GO:0006468)		protein kinase activity(GO:0004672)| ATP binding(GO:0005524)	NA	NA	NA	serine/threonine-protein kinase BLUS1-like [Prunus avium]	Uncharacterized protein OS=Prunus persica OX=3760 GN=PRUPE_1G034000 PE=4 SV=1	KOG0582	Ste20-like serine/threonine protein kinase	[T]	Signal transduction mechanisms
EVM0000395.1	expansion	Chloride channel protein CLC-e OS=Arabidopsis thaliana OX=3702 GN=CLC-E PE=2 SV=2	transmembrane transport(GO:0055085)| chloride transport(GO:0006821)	membrane(GO:0016020)	voltage-gated chloride channel activity(GO:0005247)	NA	NA	NA	chloride channel protein CLC-e [Prunus avium]	Chloride channel protein OS=Prunus yedoensis var. nudiflora OX=2094558 GN=Pyn_13572 PE=3 SV=1	KOG0475	Cl- channel CLC-3 and related proteins (CLC superfamily)	[P]	Inorganic ion transport and metabolism
EVM0000399.1	expansion	Proline-rich receptor-like protein kinase PERK8 OS=Arabidopsis thaliana OX=3702 GN=PERK8 PE=1 SV=1	protein phosphorylation(GO:0006468)		protein kinase activity(GO:0004672)| ATP binding(GO:0005524)	NA	NA	NA	probable serine/threonine-protein kinase PBL21 isoform X1 [Prunus avium]	PTI1-like tyrosine-protein kinase 1 OS=Prunus yedoensis var. nudiflora OX=2094558 GN=Pyn_09379 PE=4 SV=1	NA	NA	NA	NA
EVM0000400.1	expansion	Proline-rich receptor-like protein kinase PERK12 OS=Arabidopsis thaliana OX=3702 GN=PERK12 PE=2 SV=2	protein phosphorylation(GO:0006468)		ATP binding(GO:0005524)| protein kinase activity(GO:0004672)	NA	NA	NA	probable receptor-like serine/threonine-protein kinase At5g57670 [Prunus avium]	Uncharacterized protein OS=Prunus persica OX=3760 GN=PRUPE_4G275600 PE=4 SV=1	NA	NA	NA	NA
EVM0000412.1	expansion	Staphylococcal-like nuclease CAN2 OS=Arabidopsis thaliana OX=3702 GN=CAN2 PE=1 SV=1	NA	NA	NA	NA	NA	NA	staphylococcal-like nuclease CAN2 [Prunus avium]	Uncharacterized protein OS=Prunus persica OX=3760 GN=PRUPE_2G258500 PE=4 SV=1	NA	NA	NA	NA
EVM0000417.1	expansion	F-box/kelch-repeat protein SKIP4 OS=Arabidopsis thaliana OX=3702 GN=SKIP4 PE=1 SV=1			protein binding(GO:0005515)	NA	NA	NA	PREDICTED: F-box/kelch-repeat protein SKIP4-like [Prunus mume]	F-box/kelch-repeat protein SKIP4-like OS=Prunus yedoensis var. nudiflora OX=2094558 GN=Pyn_04543 PE=4 SV=1	KOG1072	FOG: Kelch repeat	[R]	General function prediction only
EVM0000424.1	expansion	E3 ubiquitin-protein ligase SINA-like 7 OS=Arabidopsis thaliana OX=3702 GN=At5g37890 PE=2 SV=1	multicellular organism development(GO:0007275)| ubiquitin-dependent protein catabolic process(GO:0006511)	nucleus(GO:0005634)		K04506	E3 ubiquitin-protein ligase SIAH1	ko04013:MAPK signaling pathway - fly|ko04115:p53 signaling pathway|ko04120:Ubiquitin mediated proteolysis|ko04310:Wnt signaling pathway	PREDICTED: E3 ubiquitin-protein ligase SINA-like 7 [Prunus mume]	E3 ubiquitin-protein ligase OS=Prunus yedoensis var. nudiflora OX=2094558 GN=Pyn_11913 PE=3 SV=1	KOG3002	Zn finger protein	[R]	General function prediction only
EVM0000432.1	expansion	Ras-related protein RABC2a OS=Arabidopsis thaliana OX=3702 GN=RABC2A PE=1 SV=1			GTP binding(GO:0005525)| GTPase activity(GO:0003924)	K07910	Ras-related protein Rab-18	NA:NA	ras-related protein RABC2a [Prunus persica]	Uncharacterized protein OS=Prunus persica OX=3760 GN=PRUPE_7G125400 PE=4 SV=1	KOG0080	GTPase Rab18, small G protein superfamily	[R]	General function prediction only
EVM0000432.2	expansion	Ras-related protein RABC2a OS=Arabidopsis thaliana OX=3702 GN=RABC2A PE=1 SV=1			GTPase activity(GO:0003924)| GTP binding(GO:0005525)	K07910	Ras-related protein Rab-18	NA:NA	ras-related protein RABC2a [Prunus persica]	Uncharacterized protein OS=Prunus persica OX=3760 GN=PRUPE_7G125400 PE=4 SV=1	KOG0080	GTPase Rab18, small G protein superfamily	[R]	General function prediction only
EVM0000440.1	expansion	Nucleolar complex protein 4 homolog B OS=Xenopus laevis OX=8355 GN=noc4l-b PE=2 SV=1	NA	NA	NA	K14771	U3 small nucleolar RNA-associated protein 19	NA:NA	nucleolar complex protein 4 homolog B [Prunus yedoensis var. nudiflora]	Nucleolar complex protein 4 homolog B OS=Prunus yedoensis var. nudiflora OX=2094558 GN=Pyn_08589 PE=4 SV=1	KOG2154	Predicted nucleolar protein involved in ribosome biogenesis	[J]	Translation, ribosomal structure and biogenesis
EVM0000440.2	expansion	Nucleolar complex protein 4 homolog B OS=Xenopus laevis OX=8355 GN=noc4l-b PE=2 SV=1	NA	NA	NA	K14771	U3 small nucleolar RNA-associated protein 19	NA:NA	nucleolar complex protein 4 homolog B [Prunus yedoensis var. nudiflora]	Nucleolar complex protein 4 homolog B OS=Prunus yedoensis var. nudiflora OX=2094558 GN=Pyn_08589 PE=4 SV=1	KOG2154	Predicted nucleolar protein involved in ribosome biogenesis	[J]	Translation, ribosomal structure and biogenesis
EVM0000442.1	expansion	TMV resistance protein N OS=Nicotiana glutinosa OX=35889 GN=N PE=1 SV=1	signal transduction(GO:0007165)		protein binding(GO:0005515)| ADP binding(GO:0043531)	NA	NA	NA	TMV resistance protein N-like [Prunus avium]	Uncharacterized protein (Fragment) OS=Prunus persica OX=3760 GN=PRUPE_ppa016630mg PE=4 SV=1	NA	NA	NA	NA
EVM0000443.1	expansion	Proteasome subunit beta type-1 OS=Petunia hybrida OX=4102 GN=PBF1 PE=2 SV=1	proteolysis involved in cellular protein catabolic process(GO:0051603)	proteasome core complex(GO:0005839)	threonine-type endopeptidase activity(GO:0004298)	K02732	20S proteasome subunit beta 6	ko03050:Proteasome	proteasome subunit beta type-1 [Prunus persica]	Proteasome subunit beta OS=Prunus persica OX=3760 GN=PRUPE_2G145800 PE=3 SV=1	KOG0179	20S proteasome, regulatory subunit beta type PSMB1/PRE7	[O]	Posttranslational modification, protein turnover, chaperones
EVM0000451.1	expansion	Disease resistance protein At4g27190 OS=Arabidopsis thaliana OX=3702 GN=At4g27190 PE=2 SV=1			ADP binding(GO:0043531)	NA	NA	NA	probable disease resistance protein At4g27220 isoform X1 [Prunus persica]	Uncharacterized protein (Fragment) OS=Prunus persica OX=3760 GN=PRUPE_ppa016901mg PE=4 SV=1	KOG4658	Apoptotic ATPase	[T]	Signal transduction mechanisms
EVM0000452.1	expansion		NA	NA	NA	NA	NA	NA	uncharacterized protein LOC109948957 [Prunus persica]	Uncharacterized protein OS=Parasponia andersonii OX=3476 GN=PanWU01x14_036550 PE=4 SV=1	NA	NA	NA	NA
EVM0000461.1	expansion	F-box/FBD/LRR-repeat protein At1g16930 OS=Arabidopsis thaliana OX=3702 GN=At1g16930 PE=2 SV=1			protein binding(GO:0005515)	NA	NA	NA	F-box/FBD/LRR-repeat protein At1g16930 [Prunus persica]	Uncharacterized protein OS=Prunus persica OX=3760 GN=PRUPE_4G151700 PE=4 SV=1	NA	NA	NA	NA
EVM0000462.1	expansion	F-box protein At2g26850 OS=Arabidopsis thaliana OX=3702 GN=At2g26850 PE=2 SV=1			protein binding(GO:0005515)	NA	NA	NA	F-box protein At2g26850-like [Prunus avium]	Uncharacterized protein OS=Prunus persica OX=3760 GN=PRUPE_7G034300 PE=4 SV=1	NA	NA	NA	NA
EVM0000462.2	expansion	F-box protein At2g26850 OS=Arabidopsis thaliana OX=3702 GN=At2g26850 PE=2 SV=1			protein binding(GO:0005515)	NA	NA	NA	F-box protein At2g26850-like [Prunus avium]	Uncharacterized protein OS=Prunus persica OX=3760 GN=PRUPE_7G034300 PE=4 SV=1	NA	NA	NA	NA
EVM0000476.1	expansion	25.3 kDa vesicle transport protein OS=Arabidopsis thaliana OX=3702 GN=SEC22 PE=2 SV=1	vesicle-mediated transport(GO:0016192)	integral component of membrane(GO:0016021)		K08517	vesicle transport protein SEC22	ko04130:SNARE interactions in vesicular transport|ko04145:Phagosome|ko05134:Legionellosis	PREDICTED: 25.3 kDa vesicle transport protein [Prunus mume]	Uncharacterized protein OS=Prunus persica OX=3760 GN=PRUPE_3G036800 PE=3 SV=1	KOG0862	Synaptobrevin/VAMP-like protein SEC22	[U]	Intracellular trafficking, secretion, and vesicular transport
EVM0000482.1	expansion	Pentatricopeptide repeat-containing protein At3g49240, mitochondrial OS=Arabidopsis thaliana OX=3702 GN=EMB1796 PE=1 SV=1	NA	NA	NA	NA	NA	NA	pentatricopeptide repeat-containing protein At3g49240 [Prunus avium]	Uncharacterized protein OS=Prunus persica OX=3760 GN=PRUPE_2G310200 PE=4 SV=1	KOG4197	FOG: PPR repeat	[R]	General function prediction only
EVM0000511.1	expansion	UDP-xylose transporter 3 OS=Arabidopsis thaliana OX=3702 GN=UXT3 PE=1 SV=1	NA	NA	NA	K15285	solute carrier family 35, member E3	NA:NA	PREDICTED: uncharacterized membrane protein At1g06890-like isoform X1 [Prunus mume]	Uncharacterized protein OS=Prunus persica OX=3760 GN=PRUPE_2G262200 PE=4 SV=1	KOG1441	Glucose-6-phosphate/phosphate and phosphoenolpyruvate/phosphate antiporter	[E]	Amino acid transport and metabolism
EVM0000520.1	expansion	G-type lectin S-receptor-like serine/threonine-protein kinase At1g61440 OS=Arabidopsis thaliana OX=3702 GN=At1g61440 PE=3 SV=2	protein phosphorylation(GO:0006468)		protein kinase activity(GO:0004672)| ATP binding(GO:0005524)	NA	NA	NA	G-type lectin S-receptor-like serine/threonine-protein kinase [Prunus yedoensis var. nudiflora]	Uncharacterized protein (Fragment) OS=Prunus persica OX=3760 GN=PRUPE_ppa018274mg PE=4 SV=1	NA	NA	NA	NA
EVM0000522.1	expansion	CBL-interacting protein kinase 32 OS=Oryza sativa subsp. japonica OX=39947 GN=CIPK32 PE=2 SV=2	signal transduction(GO:0007165)| protein phosphorylation(GO:0006468)		ATP binding(GO:0005524)| protein kinase activity(GO:0004672)	K07198	5'-AMP-activated protein kinase, catalytic alpha subunit	ko04068:FoxO signaling pathway|ko04140:Regulation of autophagy|ko04150:mTOR signaling pathway|ko04151:PI3K-Akt signaling pathway|ko04152:AMPK signaling pathway|ko04211:Longevity regulating pathway|ko04213:Longevity regulating pathway - multiple species|ko04710:Circadian rhythm|ko04910:Insulin signaling pathway|ko04920:Adipocytokine signaling pathway|ko04921:Oxytocin signaling pathway|ko04922:Gluc…	CBL-interacting protein kinase 32 [Prunus avium]	Non-specific serine/threonine protein kinase OS=Prunus persica OX=3760 GN=PRUPE_6G156900 PE=3 SV=1	KOG0583	Serine/threonine protein kinase	[T]	Signal transduction mechanisms
EVM0000522.2	expansion	CBL-interacting protein kinase 32 OS=Oryza sativa subsp. japonica OX=39947 GN=CIPK32 PE=2 SV=2	protein phosphorylation(GO:0006468)| signal transduction(GO:0007165)		ATP binding(GO:0005524)| protein kinase activity(GO:0004672)	K07198	5'-AMP-activated protein kinase, catalytic alpha subunit	ko04068:FoxO signaling pathway|ko04140:Regulation of autophagy|ko04150:mTOR signaling pathway|ko04151:PI3K-Akt signaling pathway|ko04152:AMPK signaling pathway|ko04211:Longevity regulating pathway|ko04213:Longevity regulating pathway - multiple species|ko04710:Circadian rhythm|ko04910:Insulin signaling pathway|ko04920:Adipocytokine signaling pathway|ko04921:Oxytocin signaling pathway|ko04922:Gluc…	CBL-interacting protein kinase 32 [Prunus avium]	Non-specific serine/threonine protein kinase OS=Prunus persica OX=3760 GN=PRUPE_6G156900 PE=3 SV=1	KOG0583	Serine/threonine protein kinase	[T]	Signal transduction mechanisms
EVM0000522.3	expansion	CBL-interacting protein kinase 32 OS=Oryza sativa subsp. japonica OX=39947 GN=CIPK32 PE=2 SV=2	protein phosphorylation(GO:0006468)| signal transduction(GO:0007165)		protein kinase activity(GO:0004672)| ATP binding(GO:0005524)	K07198	5'-AMP-activated protein kinase, catalytic alpha subunit	ko04068:FoxO signaling pathway|ko04140:Regulation of autophagy|ko04150:mTOR signaling pathway|ko04151:PI3K-Akt signaling pathway|ko04152:AMPK signaling pathway|ko04211:Longevity regulating pathway|ko04213:Longevity regulating pathway - multiple species|ko04710:Circadian rhythm|ko04910:Insulin signaling pathway|ko04920:Adipocytokine signaling pathway|ko04921:Oxytocin signaling pathway|ko04922:Gluc…	CBL-interacting protein kinase 32 [Prunus avium]	Non-specific serine/threonine protein kinase OS=Prunus persica OX=3760 GN=PRUPE_6G156900 PE=3 SV=1	KOG0583	Serine/threonine protein kinase	[T]	Signal transduction mechanisms
EVM0000522.4	expansion	CBL-interacting protein kinase 32 OS=Oryza sativa subsp. japonica OX=39947 GN=CIPK32 PE=2 SV=2	signal transduction(GO:0007165)| protein phosphorylation(GO:0006468)		ATP binding(GO:0005524)| protein kinase activity(GO:0004672)	K07198	5'-AMP-activated protein kinase, catalytic alpha subunit	ko04068:FoxO signaling pathway|ko04140:Regulation of autophagy|ko04150:mTOR signaling pathway|ko04151:PI3K-Akt signaling pathway|ko04152:AMPK signaling pathway|ko04211:Longevity regulating pathway|ko04213:Longevity regulating pathway - multiple species|ko04710:Circadian rhythm|ko04910:Insulin signaling pathway|ko04920:Adipocytokine signaling pathway|ko04921:Oxytocin signaling pathway|ko04922:Gluc…	CBL-interacting protein kinase 32 [Prunus avium]	Non-specific serine/threonine protein kinase OS=Prunus persica OX=3760 GN=PRUPE_6G156900 PE=3 SV=1	KOG0583	Serine/threonine protein kinase	[T]	Signal transduction mechanisms
EVM0000522.5	expansion	CBL-interacting protein kinase 32 OS=Oryza sativa subsp. japonica OX=39947 GN=CIPK32 PE=2 SV=2	protein phosphorylation(GO:0006468)| signal transduction(GO:0007165)		ATP binding(GO:0005524)| protein kinase activity(GO:0004672)	NA	NA	NA	CBL-interacting protein kinase 32 [Prunus avium]	Non-specific serine/threonine protein kinase OS=Prunus persica OX=3760 GN=PRUPE_6G156900 PE=3 SV=1	KOG0583	Serine/threonine protein kinase	[T]	Signal transduction mechanisms
EVM0000522.6	expansion	CBL-interacting protein kinase 32 OS=Oryza sativa subsp. japonica OX=39947 GN=CIPK32 PE=2 SV=2	signal transduction(GO:0007165)| protein phosphorylation(GO:0006468)		protein kinase activity(GO:0004672)| ATP binding(GO:0005524)	K07198	5'-AMP-activated protein kinase, catalytic alpha subunit	ko04068:FoxO signaling pathway|ko04140:Regulation of autophagy|ko04150:mTOR signaling pathway|ko04151:PI3K-Akt signaling pathway|ko04152:AMPK signaling pathway|ko04211:Longevity regulating pathway|ko04213:Longevity regulating pathway - multiple species|ko04710:Circadian rhythm|ko04910:Insulin signaling pathway|ko04920:Adipocytokine signaling pathway|ko04921:Oxytocin signaling pathway|ko04922:Gluc…	CBL-interacting protein kinase 32 [Prunus avium]	Non-specific serine/threonine protein kinase OS=Prunus persica OX=3760 GN=PRUPE_6G156900 PE=3 SV=1	KOG0583	Serine/threonine protein kinase	[T]	Signal transduction mechanisms
EVM0000523.1	expansion	Pentatricopeptide repeat-containing protein At4g33170 OS=Arabidopsis thaliana OX=3702 GN=PCMP-H53 PE=3 SV=1			zinc ion binding(GO:0008270)	NA	NA	NA	pentatricopeptide repeat-containing protein [Prunus yedoensis var. nudiflora]	Pentatricopeptide repeat-containing protein OS=Prunus yedoensis var. nudiflora OX=2094558 GN=Pyn_03898 PE=4 SV=1	KOG4197	FOG: PPR repeat	[R]	General function prediction only
EVM0000529.1	expansion	Protein DA1-related 1 OS=Arabidopsis thaliana OX=3702 GN=DAR1 PE=1 SV=3	protein phosphorylation(GO:0006468)		ATP binding(GO:0005524)| protein kinase activity(GO:0004672)	NA	NA	NA	pentatricopeptide repeat-containing protein [Prunus yedoensis var. nudiflora]	Pentatricopeptide repeat-containing protein OS=Prunus yedoensis var. nudiflora OX=2094558 GN=Pyn_40378 PE=4 SV=1	KOG1703	Adaptor protein Enigma and related PDZ-LIM proteins	[Z]	Cytoskeleton
EVM0000534.1	expansion	Protein LOL5 OS=Oryza sativa subsp. japonica OX=39947 GN=LOL5 PE=2 SV=1	NA	NA	NA	NA	NA	NA	PREDICTED: protein LOL2 [Prunus mume]	Uncharacterized protein OS=Prunus persica OX=3760 GN=PRUPE_4G046600 PE=4 SV=1	NA	NA	NA	NA
EVM0000534.2	expansion	Protein LOL5 OS=Oryza sativa subsp. japonica OX=39947 GN=LOL5 PE=2 SV=1	NA	NA	NA	NA	NA	NA	PREDICTED: protein LOL2 [Prunus mume]	Uncharacterized protein OS=Prunus persica OX=3760 GN=PRUPE_4G046600 PE=4 SV=1	NA	NA	NA	NA
EVM0000536.1	expansion	Macro domain-containing protein VPA0103 OS=Vibrio parahaemolyticus serotype O3:K6 (strain RIMD 2210633) OX=223926 GN=VPA0103 PE=4 SV=1	NA	NA	NA	NA	NA	NA	uncharacterized protein LOC110765853 [Prunus avium]	Uncharacterized protein OS=Prunus persica OX=3760 GN=PRUPE_2G262000 PE=4 SV=1	KOG2633	Hismacro and SEC14 domain-containing proteins	[K]	Transcription
EVM0000538.1	expansion	Protein IQ-DOMAIN 31 OS=Arabidopsis thaliana OX=3702 GN=IQD31 PE=1 SV=1			protein binding(GO:0005515)	NA	NA	NA	protein IQ-DOMAIN 14 [Prunus yedoensis var. nudiflora]	Protein IQ-DOMAIN 14 OS=Prunus yedoensis var. nudiflora OX=2094558 GN=Pyn_37222 PE=4 SV=1	NA	NA	NA	NA
EVM0000539.1	expansion	Serine/threonine-protein kinase tricorner OS=Drosophila pseudoobscura pseudoobscura OX=46245 GN=trc PE=3 SV=1	protein phosphorylation(GO:0006468)		protein serine/threonine kinase activity(GO:0004674)| ATP binding(GO:0005524)| protein kinase activity(GO:0004672)	NA	NA	NA	serine/threonine-protein kinase tricorner [Prunus persica]	Non-specific serine/threonine protein kinase OS=Prunus persica OX=3760 GN=PRUPE_4G101200 PE=4 SV=1	KOG0605	NDR and related serine/threonine kinases	[R]	General function prediction only
EVM0000545.1	expansion	(S)-scoulerine 9-O-methyltransferase OS=Coptis japonica OX=3442 GN=SMT PE=1 SV=1			O-methyltransferase activity(GO:0008171)| protein dimerization activity(GO:0046983)	K13066	caffeic acid 3-O-methyltransferase	ko00940:Phenylpropanoid biosynthesis	(S)-scoulerine 9-O-methyltransferase-like [Prunus avium]	(S)-scoulerine 9-O-methyltransferase OS=Prunus yedoensis var. nudiflora OX=2094558 GN=Pyn_10947 PE=3 SV=1	KOG3178	Hydroxyindole-O-methyltransferase and related SAM-dependent methyltransferases	[R]	General function prediction only
EVM0000546.1	expansion	Pentatricopeptide repeat-containing protein At1g09220, mitochondrial OS=Arabidopsis thaliana OX=3702 GN=PCMP-E25 PE=2 SV=1	NA	NA	NA	NA	NA	NA	pentatricopeptide repeat-containing protein [Prunus yedoensis var. nudiflora]	Pentatricopeptide repeat-containing protein OS=Prunus yedoensis var. nudiflora OX=2094558 GN=Pyn_02310 PE=4 SV=1	KOG4197	FOG: PPR repeat	[R]	General function prediction only
EVM0000547.1	expansion	Ras-related protein RABA5e OS=Arabidopsis thaliana OX=3702 GN=RABA5E PE=2 SV=1			GTP binding(GO:0005525)| GTPase activity(GO:0003924)	K07904	Ras-related protein Rab-11A	ko04144:Endocytosis|ko04961:Endocrine and other factor-regulated calcium reabsorption|ko04962:Vasopressin-regulated water reabsorption|ko04972:Pancreatic secretion	ras-related protein RABA5e [Prunus yedoensis var. nudiflora]	Ras-related protein RABA5e OS=Prunus yedoensis var. nudiflora OX=2094558 GN=Pyn_21072 PE=4 SV=1	KOG0087	GTPase Rab11/YPT3, small G protein superfamily	[U]	Intracellular trafficking, secretion, and vesicular transport
EVM0000554.1	expansion		NA	NA	NA	NA	NA	NA	hypothetical protein PRUPE_1G164500 [Prunus persica]	Uncharacterized protein OS=Prunus persica OX=3760 GN=PRUPE_1G164500 PE=4 SV=1	NA	NA	NA	NA
EVM0000557.1	expansion	Heat shock 70 kDa protein 16 OS=Arabidopsis thaliana OX=3702 GN=HSP70-16 PE=2 SV=1	NA	NA	NA	K09489	heat shock 70kDa protein 4	ko04612:Antigen processing and presentation	heat shock 70 kDa protein 16 [Prunus avium]	Uncharacterized protein OS=Prunus persica OX=3760 GN=PRUPE_4G212200 PE=3 SV=1	KOG0103	Molecular chaperones HSP105/HSP110/SSE1, HSP70 superfamily	[O]	Posttranslational modification, protein turnover, chaperones
EVM0000557.2	expansion	Heat shock 70 kDa protein 16 OS=Arabidopsis thaliana OX=3702 GN=HSP70-16 PE=2 SV=1	NA	NA	NA	K09489	heat shock 70kDa protein 4	ko04612:Antigen processing and presentation	heat shock 70 kDa protein 16 [Prunus avium]	Uncharacterized protein OS=Prunus persica OX=3760 GN=PRUPE_4G212200 PE=3 SV=1	KOG0103	Molecular chaperones HSP105/HSP110/SSE1, HSP70 superfamily	[O]	Posttranslational modification, protein turnover, chaperones
EVM0000557.3	expansion	Heat shock 70 kDa protein 16 OS=Arabidopsis thaliana OX=3702 GN=HSP70-16 PE=2 SV=1	NA	NA	NA	K09489	heat shock 70kDa protein 4	ko04612:Antigen processing and presentation	heat shock 70 kDa protein 16 [Prunus avium]	Uncharacterized protein OS=Prunus persica OX=3760 GN=PRUPE_4G212200 PE=3 SV=1	KOG0103	Molecular chaperones HSP105/HSP110/SSE1, HSP70 superfamily	[O]	Posttranslational modification, protein turnover, chaperones
EVM0000557.4	expansion	Heat shock 70 kDa protein 16 OS=Arabidopsis thaliana OX=3702 GN=HSP70-16 PE=2 SV=1	NA	NA	NA	K09489	heat shock 70kDa protein 4	ko04612:Antigen processing and presentation	heat shock 70 kDa protein 16 [Prunus avium]	Uncharacterized protein OS=Prunus persica OX=3760 GN=PRUPE_4G212200 PE=3 SV=1	KOG0103	Molecular chaperones HSP105/HSP110/SSE1, HSP70 superfamily	[O]	Posttranslational modification, protein turnover, chaperones
EVM0000560.1	expansion	Kinesin-like protein KIN-12E OS=Arabidopsis thaliana OX=3702 GN=KIN12E PE=3 SV=1	microtubule-based movement(GO:0007018)		microtubule binding(GO:0008017)| microtubule motor activity(GO:0003777)| ATP binding(GO:0005524)	K10400	kinesin family member 15	NA:NA	PREDICTED: phragmoplast orienting kinesin 2 [Prunus mume]	Uncharacterized protein OS=Prunus persica OX=3760 GN=PRUPE_6G149000 PE=3 SV=1	KOG4280	Kinesin-like protein	[Z]	Cytoskeleton
EVM0000569.1	expansion	MDIS1-interacting receptor like kinase 1 OS=Arabidopsis thaliana OX=3702 GN=MIK1 PE=1 SV=1	protein phosphorylation(GO:0006468)		ATP binding(GO:0005524)| protein kinase activity(GO:0004672)| protein binding(GO:0005515)	NA	NA	NA	receptor-like protein kinase 5 [Prunus avium]	Uncharacterized protein OS=Prunus persica OX=3760 GN=PRUPE_ppa019571mg PE=3 SV=1	NA	NA	NA	NA
EVM0000570.1	expansion				enzyme inhibitor activity(GO:0004857)	NA	NA	NA	hypothetical protein PRUPE_8G267500 [Prunus persica]	Uncharacterized protein OS=Prunus persica OX=3760 GN=PRUPE_8G267500 PE=4 SV=1	NA	NA	NA	NA
EVM0000592.1	expansion	G-type lectin S-receptor-like serine/threonine-protein kinase At4g27290 OS=Arabidopsis thaliana OX=3702 GN=At4g27290 PE=3 SV=4	protein phosphorylation(GO:0006468)| recognition of pollen(GO:0048544)		protein serine/threonine kinase activity(GO:0004674)| protein kinase activity(GO:0004672)	K04733	interleukin-1 receptor-associated kinase 4	ko04064:NF-kappa B signaling pathway|ko04620:Toll-like receptor signaling pathway|ko04722:Neurotrophin signaling pathway|ko05133:Pertussis|ko05140:Leishmaniasis|ko05142:Chagas disease (American trypanosomiasis)|ko05145:Toxoplasmosis|ko05152:Tuberculosis|ko05162:Measles|ko05164:Influenza A	LOW QUALITY PROTEIN: uncharacterized protein LOC110749042 [Prunus avium]	Uncharacterized protein OS=Prunus persica OX=3760 GN=PRUPE_4G193300 PE=4 SV=1	NA	NA	NA	NA
EVM0000594.1	expansion			SAGA-type complex(GO:0070461)		NA	NA	NA	uncharacterized protein Pyn_31521 [Prunus yedoensis var. nudiflora]	Uncharacterized protein OS=Prunus yedoensis var. nudiflora OX=2094558 GN=Pyn_31521 PE=4 SV=1	NA	NA	NA	NA
EVM0000594.2	expansion			SAGA-type complex(GO:0070461)		NA	NA	NA	uncharacterized protein Pyn_31521 [Prunus yedoensis var. nudiflora]	Uncharacterized protein OS=Prunus yedoensis var. nudiflora OX=2094558 GN=Pyn_31521 PE=4 SV=1	NA	NA	NA	NA
EVM0000594.3	expansion			SAGA-type complex(GO:0070461)		NA	NA	NA	uncharacterized protein Pyn_31521 [Prunus yedoensis var. nudiflora]	Uncharacterized protein OS=Prunus yedoensis var. nudiflora OX=2094558 GN=Pyn_31521 PE=4 SV=1	NA	NA	NA	NA
EVM0000594.4	expansion			SAGA-type complex(GO:0070461)		NA	NA	NA	uncharacterized protein Pyn_31521 [Prunus yedoensis var. nudiflora]	Uncharacterized protein OS=Prunus yedoensis var. nudiflora OX=2094558 GN=Pyn_31521 PE=4 SV=1	NA	NA	NA	NA
EVM0000594.5	expansion			SAGA-type complex(GO:0070461)		NA	NA	NA	uncharacterized protein Pyn_31521 [Prunus yedoensis var. nudiflora]	Uncharacterized protein OS=Prunus yedoensis var. nudiflora OX=2094558 GN=Pyn_31521 PE=4 SV=1	NA	NA	NA	NA
EVM0000594.6	expansion			SAGA-type complex(GO:0070461)		NA	NA	NA	uncharacterized protein Pyn_31521 [Prunus yedoensis var. nudiflora]	Uncharacterized protein OS=Prunus yedoensis var. nudiflora OX=2094558 GN=Pyn_31521 PE=4 SV=1	NA	NA	NA	NA
EVM0000594.7	expansion			SAGA-type complex(GO:0070461)		NA	NA	NA	uncharacterized protein Pyn_31521 [Prunus yedoensis var. nudiflora]	Uncharacterized protein OS=Prunus yedoensis var. nudiflora OX=2094558 GN=Pyn_31521 PE=4 SV=1	NA	NA	NA	NA
EVM0000600.1	expansion	TMV resistance protein N OS=Nicotiana glutinosa OX=35889 GN=N PE=1 SV=1			ADP binding(GO:0043531)	NA	NA	NA	TMV resistance protein N-like [Prunus avium]	Uncharacterized protein OS=Prunus persica OX=3760 GN=PRUPE_1G557200 PE=4 SV=1	NA	NA	NA	NA
EVM0000601.1	expansion	Pentatricopeptide repeat-containing protein At4g25270, chloroplastic OS=Arabidopsis thaliana OX=3702 GN=PCMP-E53 PE=3 SV=1	NA	NA	NA	NA	NA	NA	pentatricopeptide repeat-containing protein At4g25270, chloroplastic [Prunus avium]	Uncharacterized protein OS=Prunus persica OX=3760 GN=PRUPE_2G280000 PE=4 SV=1	KOG4197	FOG: PPR repeat	[R]	General function prediction only
EVM0000602.1	expansion	Inhibitor of Bruton tyrosine kinase OS=Mus musculus OX=10090 GN=Ibtk PE=1 SV=3	NA	NA	NA	NA	NA	NA	uncharacterized protein LOC110757283 [Prunus avium]	Uncharacterized protein OS=Prunus persica OX=3760 GN=PRUPE_7G007400 PE=4 SV=1	KOG1426	FOG: RCC1 domain	[S]	Function unknown
EVM0000603.1	expansion	Uncharacterized mitochondrial protein AtMg01250 OS=Arabidopsis thaliana OX=3702 GN=AtMg01250 PE=4 SV=1			RNA-DNA hybrid ribonuclease activity(GO:0004523)| nucleic acid binding(GO:0003676)	NA	NA	NA	hypothetical protein PRUPE_3G120300 [Prunus persica]	Uncharacterized protein (Fragment) OS=Prunus persica OX=3760 GN=PRUPE_ppa017091mg PE=4 SV=1	KOG1075	FOG: Reverse transcriptase	[R]	General function prediction only
EVM0000604.1	expansion	Pentatricopeptide repeat-containing protein At2g20540 OS=Arabidopsis thaliana OX=3702 GN=PCMP-E78 PE=2 SV=1	NA	NA	NA	NA	NA	NA	pentatricopeptide repeat-containing protein At2g20540-like [Prunus avium]	Uncharacterized protein OS=Prunus persica OX=3760 GN=PRUPE_1G454600 PE=4 SV=1	KOG4197	FOG: PPR repeat	[R]	General function prediction only
EVM0000613.1	expansion	Pectinesterase inhibitor 6 OS=Arabidopsis thaliana OX=3702 GN=PMEI6 PE=2 SV=1			enzyme inhibitor activity(GO:0004857)	NA	NA	NA	pectinesterase inhibitor 6-like [Prunus avium]	Uncharacterized protein OS=Prunus persica OX=3760 GN=PRUPE_8G261300 PE=4 SV=1	NA	NA	NA	NA
EVM0000617.1	expansion		NA	NA	NA	NA	NA	NA	hypothetical protein PRUPE_5G017600 [Prunus persica]	Uncharacterized protein OS=Prunus persica OX=3760 GN=PRUPE_ppa013644mg PE=4 SV=1	NA	NA	NA	NA
EVM0000630.1	expansion		NA	NA	NA	NA	NA	NA	hypothetical protein Pyn_03718 [Prunus yedoensis var. nudiflora]	Uncharacterized protein OS=Prunus yedoensis var. nudiflora OX=2094558 GN=Pyn_03718 PE=4 SV=1	NA	NA	NA	NA
EVM0000639.1	expansion	Transcription factor bHLH83 OS=Arabidopsis thaliana OX=3702 GN=BHLH83 PE=1 SV=1			protein dimerization activity(GO:0046983)	NA	NA	NA	putative transcription factor bHLH086 [Prunus avium]	Uncharacterized protein OS=Prunus persica OX=3760 GN=PRUPE_3G159800 PE=4 SV=1	NA	NA	NA	NA
EVM0000641.1	expansion	Zinc finger CCCH domain-containing protein ZFN-like OS=Pisum sativum OX=3888 PE=2 SV=1			metal ion binding(GO:0046872)	NA	NA	NA	zinc finger CCCH domain-containing protein ZFN-like isoform X3 [Prunus yedoensis var. nudiflora]	Zinc finger CCCH domain-containing protein ZFN-like isoform X3 OS=Prunus yedoensis var. nudiflora OX=2094558 GN=Pyn_39525 PE=4 SV=1	KOG1677	CCCH-type Zn-finger protein	[R]	General function prediction only
EVM0000644.1	expansion	TMV resistance protein N OS=Nicotiana glutinosa OX=35889 GN=N PE=1 SV=1	signal transduction(GO:0007165)		ADP binding(GO:0043531)| protein binding(GO:0005515)	NA	NA	NA	TMV resistance protein N [Prunus persica]	Uncharacterized protein OS=Prunus persica OX=3760 GN=PRUPE_2G057600 PE=4 SV=1	NA	NA	NA	NA
EVM0000646.1	expansion	Pectinesterase 2 OS=Citrus sinensis OX=2711 GN=PECS-2.1 PE=2 SV=1	cell wall modification(GO:0042545)		enzyme inhibitor activity(GO:0004857)| pectinesterase activity(GO:0030599)	K01051	pectinesterase	ko00040:Pentose and glucuronate interconversions|ko00500:Starch and sucrose metabolism	pectinesterase 2-like [Prunus avium]	Pectinesterase OS=Prunus persica OX=3760 GN=PRUPE_2G141000 PE=3 SV=1	NA	NA	NA	NA
EVM0000647.1	expansion	Ras-related protein RABC2a OS=Arabidopsis thaliana OX=3702 GN=RABC2A PE=1 SV=1			GTP binding(GO:0005525)| GTPase activity(GO:0003924)	NA	NA	NA	ras-related protein RABC2a [Prunus persica]	Uncharacterized protein OS=Prunus persica OX=3760 GN=PRUPE_7G125400 PE=4 SV=1	KOG0080	GTPase Rab18, small G protein superfamily	[R]	General function prediction only
EVM0000650.1	expansion	Pentatricopeptide repeat-containing protein At1g08070, chloroplastic OS=Arabidopsis thaliana OX=3702 GN=PCMP-H12 PE=2 SV=1			zinc ion binding(GO:0008270)	NA	NA	NA	pentatricopeptide repeat-containing protein [Prunus yedoensis var. nudiflora]	Pentatricopeptide repeat-containing protein OS=Prunus yedoensis var. nudiflora OX=2094558 GN=Pyn_15900 PE=4 SV=1	KOG4197	FOG: PPR repeat	[R]	General function prediction only
EVM0000654.1	expansion		NA	NA	NA	NA	NA	NA	hypothetical protein PRUPE_2G099000 [Prunus persica]	Uncharacterized protein (Fragment) OS=Prunus persica OX=3760 GN=PRUPE_ppa018216mg PE=4 SV=1	NA	NA	NA	NA
EVM0000669.1	expansion	GATA transcription factor 5 OS=Arabidopsis thaliana OX=3702 GN=GATA5 PE=2 SV=1	regulation of transcription, DNA-templated(GO:0006355)		zinc ion binding(GO:0008270)| sequence-specific DNA binding(GO:0043565)	NA	NA	NA	PREDICTED: GATA transcription factor 5-like [Prunus mume]	GATA transcription factor OS=Prunus persica OX=3760 GN=PRUPE_ppa008278mg PE=3 SV=1	KOG1601	GATA-4/5/6 transcription factors	[K]	Transcription
EVM0000669.2	expansion	GATA transcription factor 5 OS=Arabidopsis thaliana OX=3702 GN=GATA5 PE=2 SV=1	regulation of transcription, DNA-templated(GO:0006355)		sequence-specific DNA binding(GO:0043565)| zinc ion binding(GO:0008270)	NA	NA	NA	PREDICTED: GATA transcription factor 5-like [Prunus mume]	GATA transcription factor OS=Prunus persica OX=3760 GN=PRUPE_ppa008278mg PE=3 SV=1	KOG1601	GATA-4/5/6 transcription factors	[K]	Transcription
EVM0000672.1	expansion	Wall-associated receptor kinase-like 20 OS=Arabidopsis thaliana OX=3702 GN=WAKL20 PE=2 SV=1	protein phosphorylation(GO:0006468)		polysaccharide binding(GO:0030247)| ATP binding(GO:0005524)| protein kinase activity(GO:0004672)	NA	NA	NA	hypothetical protein PRUPE_7G122200 [Prunus persica]	Peptidylprolyl isomerase OS=Prunus persica OX=3760 GN=PRUPE_7G122200 PE=4 SV=1	KOG1187	Serine/threonine protein kinase	[T]	Signal transduction mechanisms
EVM0000676.1	expansion	Probable linoleate 9S-lipoxygenase 5 OS=Solanum tuberosum OX=4113 GN=LOX1.5 PE=2 SV=1	oxidation-reduction process(GO:0055114)		metal ion binding(GO:0046872)| oxidoreductase activity, acting on single donors with incorporation of molecular oxygen, incorporation of two atoms of oxygen(GO:0016702)| protein binding(GO:0005515)	NA	NA	NA	probable linoleate 9S-lipoxygenase 5 [Prunus avium]	Lipoxygenase OS=Prunus persica OX=3760 GN=PRUPE_6G324100 PE=3 SV=1	NA	NA	NA	NA
EVM0000682.1	expansion	F-box/kelch-repeat protein SKIP4 OS=Arabidopsis thaliana OX=3702 GN=SKIP4 PE=1 SV=1			protein binding(GO:0005515)	K01068	acyl-coenzyme A thioesterase 1/2/4	ko00062:Fatty acid elongation|ko01040:Biosynthesis of unsaturated fatty acids	cAMP-dependent protein kinase regulatory subunit [Parasponia andersonii]	cAMP-dependent protein kinase regulatory subunit OS=Parasponia andersonii OX=3476 GN=PanWU01x14_276990 PE=4 SV=1	KOG1072	FOG: Kelch repeat	[R]	General function prediction only
EVM0000683.1	expansion	FIP1[V]-like protein OS=Arabidopsis thaliana OX=3702 GN=FIPS5 PE=1 SV=1	NA	NA	NA	NA	NA	NA	FIP1[III]-like protein isoform X2 [Prunus avium]	Uncharacterized protein OS=Prunus persica OX=3760 GN=PRUPE_1G117900 PE=4 SV=1	KOG1049	Polyadenylation factor I complex, subunit FIP1	[A]	RNA processing and modification
EVM0000683.2	expansion	FIP1[V]-like protein OS=Arabidopsis thaliana OX=3702 GN=FIPS5 PE=1 SV=1	NA	NA	NA	NA	NA	NA	FIP1[III]-like protein isoform X2 [Prunus avium]	Uncharacterized protein OS=Prunus persica OX=3760 GN=PRUPE_1G117900 PE=4 SV=1	KOG1049	Polyadenylation factor I complex, subunit FIP1	[A]	RNA processing and modification
EVM0000695.1	expansion	G-type lectin S-receptor-like serine/threonine-protein kinase CES101 OS=Arabidopsis thaliana OX=3702 GN=CES101 PE=2 SV=2	protein phosphorylation(GO:0006468)		protein kinase activity(GO:0004672)| ATP binding(GO:0005524)	NA	NA	NA	hypothetical protein PRUPE_4G135400 [Prunus persica]	Uncharacterized protein OS=Prunus persica OX=3760 GN=PRUPE_4G135400 PE=4 SV=1	NA	NA	NA	NA
EVM0000704.1	expansion		NA	NA	NA	NA	NA	NA	lysM domain-containing protein ARB_03442 isoform X2 [Prunus persica]	Uncharacterized protein OS=Prunus persica OX=3760 GN=PRUPE_3G230500 PE=4 SV=1	NA	NA	NA	NA
EVM0000710.1	expansion	Probable serine/threonine-protein kinase PBL23 OS=Arabidopsis thaliana OX=3702 GN=PBL23 PE=2 SV=1	protein phosphorylation(GO:0006468)		ATP binding(GO:0005524)| protein kinase activity(GO:0004672)	NA	NA	NA	serine/threonine-protein kinase CDL1 isoform X2 [Prunus yedoensis var. nudiflora]	Serine/threonine-protein kinase CDL1 isoform X2 OS=Prunus yedoensis var. nudiflora OX=2094558 GN=Pyn_18535 PE=3 SV=1	KOG1187	Serine/threonine protein kinase	[T]	Signal transduction mechanisms
EVM0000711.1	expansion	Exocyst complex component SEC3A OS=Arabidopsis thaliana OX=3702 GN=SEC3A PE=1 SV=1	exocytosis(GO:0006887)	exocyst(GO:0000145)		K19983	exocyst complex component 1	NA:NA	exocyst complex component SEC3A [Prunus yedoensis var. nudiflora]	Exocyst complex component SEC3A OS=Prunus yedoensis var. nudiflora OX=2094558 GN=Pyn_34256 PE=4 SV=1	KOG2148	Exocyst protein Sec3	[U]	Intracellular trafficking, secretion, and vesicular transport
EVM0000719.1	expansion	Putative pectinesterase 63 OS=Arabidopsis thaliana OX=3702 GN=PME63 PE=3 SV=2	cell wall modification(GO:0042545)		pectinesterase activity(GO:0030599)	K01051	pectinesterase	ko00040:Pentose and glucuronate interconversions|ko00500:Starch and sucrose metabolism	putative pectinesterase 63 [Prunus avium]	Pectinesterase OS=Prunus persica OX=3760 GN=PRUPE_3G149100 PE=4 SV=1	NA	NA	NA	NA
EVM0000734.1	expansion	Pentatricopeptide repeat-containing protein At3g53360, mitochondrial OS=Arabidopsis thaliana OX=3702 GN=PCMP-E86 PE=2 SV=1	NA	NA	NA	NA	NA	NA	pentatricopeptide repeat-containing protein At3g53360, mitochondrial [Prunus avium]	Uncharacterized protein OS=Prunus persica OX=3760 GN=PRUPE_6G239900 PE=4 SV=1	KOG4197	FOG: PPR repeat	[R]	General function prediction only
EVM0000737.1	expansion	Zinc finger CCCH domain-containing protein 15 OS=Arabidopsis thaliana OX=3702 GN=At1g68200 PE=2 SV=1			metal ion binding(GO:0046872)	K18753	butyrate response factor	NA:NA	zinc finger CCCH domain-containing protein 15 [Prunus persica]	Uncharacterized protein OS=Prunus persica OX=3760 GN=PRUPE_1G318500 PE=4 SV=1	KOG1677	CCCH-type Zn-finger protein	[R]	General function prediction only
EVM0000739.1	expansion	Cysteine-rich receptor-like protein kinase 14 OS=Arabidopsis thaliana OX=3702 GN=CRK14 PE=2 SV=2	NA	NA	NA	NA	NA	NA	cysteine-rich repeat secretory protein 38-like [Prunus avium]	Uncharacterized protein OS=Prunus persica OX=3760 GN=PRUPE_4G028100 PE=4 SV=1	NA	NA	NA	NA
EVM0000751.1	expansion	Putative F-box/LRR-repeat protein 23 OS=Arabidopsis thaliana OX=3702 GN=FBL23 PE=4 SV=1			protein binding(GO:0005515)	NA	NA	NA	putative F-box/LRR-repeat protein 23 [Prunus avium]	F-box protein SKIP19 OS=Prunus yedoensis var. nudiflora OX=2094558 GN=Pyn_18216 PE=4 SV=1	KOG1947	Leucine rich repeat proteins, some proteins contain F-box	[R]	General function prediction only
EVM0000759.1	expansion	Probable LRR receptor-like serine/threonine-protein kinase RKF3 OS=Arabidopsis thaliana OX=3702 GN=RKF3 PE=2 SV=1	transmembrane transport(GO:0055085)| protein phosphorylation(GO:0006468)	integral component of membrane(GO:0016021)	ATP binding(GO:0005524)| transmembrane transporter activity(GO:0022857)| protein kinase activity(GO:0004672)	NA	NA	NA	probable LRR receptor-like serine/threonine-protein kinase RKF3 [Prunus avium]	Uncharacterized protein OS=Prunus persica OX=3760 GN=PRUPE_8G248800 PE=4 SV=1	KOG1187	Serine/threonine protein kinase	[T]	Signal transduction mechanisms
EVM0000760.1	expansion	Pollen receptor-like kinase 2 OS=Arabidopsis thaliana OX=3702 GN=PRK2 PE=1 SV=1	protein phosphorylation(GO:0006468)		protein kinase activity(GO:0004672)| ATP binding(GO:0005524)	NA	NA	NA	probable leucine-rich repeat receptor-like protein kinase At1g68400 [Prunus persica]	Uncharacterized protein OS=Prunus persica OX=3760 GN=PRUPE_5G246000 PE=4 SV=1	NA	NA	NA	NA
EVM0000763.1	expansion	Receptor like protein kinase S.2 OS=Arabidopsis thaliana OX=3702 GN=LECRKS2 PE=2 SV=2	protein phosphorylation(GO:0006468)		ATP binding(GO:0005524)| protein kinase activity(GO:0004672)	NA	NA	NA	receptor like protein kinase S.2 [Prunus yedoensis var. nudiflora]	Receptor like protein kinase S.2 OS=Prunus yedoensis var. nudiflora OX=2094558 GN=Pyn_01763 PE=4 SV=1	KOG1187	Serine/threonine protein kinase	[T]	Signal transduction mechanisms
EVM0000780.1	expansion	Disease resistance protein RGA2 OS=Solanum bulbocastanum OX=147425 GN=RGA2 PE=1 SV=1			ADP binding(GO:0043531)	NA	NA	NA	putative disease resistance protein RGA3 [Prunus avium]	Uncharacterized protein OS=Prunus persica OX=3760 GN=PRUPE_5G111200 PE=3 SV=1	KOG4658	Apoptotic ATPase	[T]	Signal transduction mechanisms
EVM0000784.1	expansion	TMV resistance protein N OS=Nicotiana glutinosa OX=35889 GN=N PE=1 SV=1	signal transduction(GO:0007165)		ADP binding(GO:0043531)| protein binding(GO:0005515)	NA	NA	NA	TMV resistance protein N-like [Prunus avium]	Uncharacterized protein OS=Prunus persica OX=3760 GN=PRUPE_8G053300 PE=4 SV=1	NA	NA	NA	NA
EVM0000784.2	expansion	TMV resistance protein N OS=Nicotiana glutinosa OX=35889 GN=N PE=1 SV=1	signal transduction(GO:0007165)		protein binding(GO:0005515)| ADP binding(GO:0043531)	NA	NA	NA	TMV resistance protein N-like [Prunus avium]	Uncharacterized protein OS=Prunus persica OX=3760 GN=PRUPE_8G053300 PE=4 SV=1	NA	NA	NA	NA
EVM0000785.1	expansion	Putative receptor protein kinase ZmPK1 OS=Zea mays OX=4577 GN=PK1 PE=2 SV=2	recognition of pollen(GO:0048544)| protein phosphorylation(GO:0006468)		protein kinase activity(GO:0004672)| ATP binding(GO:0005524)	NA	NA	NA	hypothetical protein PRUPE_6G263300 [Prunus persica]	Uncharacterized protein OS=Prunus persica OX=3760 GN=PRUPE_6G263300 PE=4 SV=1	NA	NA	NA	NA
EVM0000803.1	expansion	Chloroplast envelope membrane 70 kDa heat shock-related protein OS=Spinacia oleracea OX=3562 GN=SCE70 PE=1 SV=3	NA	NA	NA	K03283	heat shock 70kDa protein 1/2/6/8	ko03040:Spliceosome|ko04010:MAPK signaling pathway|ko04141:Protein processing in endoplasmic reticulum|ko04144:Endocytosis|ko04213:Longevity regulating pathway - multiple species|ko04612:Antigen processing and presentation|ko04915:Estrogen signaling pathway|ko05134:Legionellosis|ko05145:Toxoplasmosis|ko05162:Measles|ko05164:Influenza A|ko05169:Epstein-Barr virus infection	heat shock 70 kDa protein 18-like [Prunus avium]	Uncharacterized protein (Fragment) OS=Prunus persica OX=3760 GN=PRUPE_ppa024566mg PE=3 SV=1	KOG0101	Molecular chaperones HSP70/HSC70, HSP70 superfamily	[O]	Posttranslational modification, protein turnover, chaperones
EVM0000808.1	expansion	TMV resistance protein N OS=Nicotiana glutinosa OX=35889 GN=N PE=1 SV=1	signal transduction(GO:0007165)		protein binding(GO:0005515)| ADP binding(GO:0043531)	NA	NA	NA	TMV resistance protein N-like [Prunus avium]	Uncharacterized protein OS=Prunus persica OX=3760 GN=PRUPE_7G037000 PE=4 SV=1	NA	NA	NA	NA
EVM0000809.1	expansion	Pentatricopeptide repeat-containing protein At1g08070, chloroplastic OS=Arabidopsis thaliana OX=3702 GN=PCMP-H12 PE=2 SV=1	NA	NA	NA	NA	NA	NA	pentatricopeptide repeat-containing protein At1g08070, chloroplastic-like [Prunus avium]	Uncharacterized protein OS=Prunus persica OX=3760 GN=PRUPE_2G097100 PE=4 SV=1	KOG4197	FOG: PPR repeat	[R]	General function prediction only
EVM0000812.1	expansion	Zinc finger CCCH domain-containing protein 56 OS=Oryza sativa subsp. japonica OX=39947 GN=Os08g0159800 PE=4 SV=1			metal ion binding(GO:0046872)	NA	NA	NA	zinc finger CCCH domain-containing protein 56 [Prunus avium]	Uncharacterized protein OS=Prunus persica OX=3760 GN=PRUPE_5G033000 PE=4 SV=1	KOG1677	CCCH-type Zn-finger protein	[R]	General function prediction only
EVM0000823.1	expansion				protein binding(GO:0005515)	NA	NA	NA	hypothetical protein PRUPE_1G300900 [Prunus persica]	Uncharacterized protein OS=Prunus persica OX=3760 GN=PRUPE_1G300900 PE=4 SV=1	NA	NA	NA	NA
EVM0000826.1	expansion	Pathogen-associated molecular patterns-induced protein A70 OS=Arabidopsis thaliana OX=3702 GN=A70 PE=1 SV=1	NA	NA	NA	NA	NA	NA	uncharacterized protein Pyn_08290 [Prunus yedoensis var. nudiflora]	Uncharacterized protein OS=Prunus yedoensis var. nudiflora OX=2094558 GN=Pyn_08290 PE=4 SV=1	NA	NA	NA	NA
EVM0000828.1	expansion	Probable leucine-rich repeat receptor-like protein kinase At5g63930 OS=Arabidopsis thaliana OX=3702 GN=At5g63930 PE=1 SV=1	protein phosphorylation(GO:0006468)		ATP binding(GO:0005524)| protein kinase activity(GO:0004672)| protein binding(GO:0005515)	NA	NA	NA	putative leucine-rich repeat receptor-like protein kinase [Prunus yedoensis var. nudiflora]	Putative leucine-rich repeat receptor-like protein kinase OS=Prunus yedoensis var. nudiflora OX=2094558 GN=Pyn_35965 PE=3 SV=1	NA	NA	NA	NA
EVM0000830.1	expansion	Putative disease resistance protein At1g50180 OS=Arabidopsis thaliana OX=3702 GN=At1g50180 PE=3 SV=2			ADP binding(GO:0043531)	NA	NA	NA	probable disease resistance RPP8-like protein 2 [Prunus avium]	Uncharacterized protein OS=Prunus persica OX=3760 GN=PRUPE_6G153400 PE=3 SV=1	KOG4658	Apoptotic ATPase	[T]	Signal transduction mechanisms
EVM0000834.1	expansion		NA	NA	NA	NA	NA	NA	hypothetical protein PRUPE_8G030300 [Prunus persica]	Uncharacterized protein OS=Prunus persica OX=3760 GN=PRUPE_8G030300 PE=4 SV=1	KOG0504	FOG: Ankyrin repeat	[R]	General function prediction only
EVM0000835.1	expansion				protein binding(GO:0005515)	NA	NA	NA	F-box protein At2g26160-like [Prunus avium]	Uncharacterized protein OS=Prunus persica OX=3760 GN=PRUPE_1G158300 PE=4 SV=1	NA	NA	NA	NA
EVM0000840.1	expansion	Putative disease resistance protein RGA3 OS=Solanum bulbocastanum OX=147425 GN=RGA3 PE=2 SV=2			ADP binding(GO:0043531)	NA	NA	NA	putative disease resistance protein RGA3 [Prunus avium]	Uncharacterized protein OS=Prunus persica OX=3760 GN=PRUPE_3G092700 PE=3 SV=1	KOG4658	Apoptotic ATPase	[T]	Signal transduction mechanisms
EVM0000845.1	expansion	Rust resistance kinase Lr10 OS=Triticum aestivum OX=4565 GN=LRK10 PE=2 SV=1	protein phosphorylation(GO:0006468)		ATP binding(GO:0005524)| protein kinase activity(GO:0004672)	NA	NA	NA	PREDICTED: LEAF RUST 10 DISEASE-RESISTANCE LOCUS RECEPTOR-LIKE PROTEIN KINASE-like 2.4 isoform X2 [Prunus mume]	Putative glycerophosphodiester phosphodiesterase, protein kinase RLK-Pelle-LRK10L-2 family OS=Rosa chinensis OX=74649 GN=RchiOBHm_Chr4g0434681 PE=4 SV=1	NA	NA	NA	NA
EVM0000847.1	expansion		NA	NA	NA	NA	NA	NA	hypothetical protein Pyn_33892 [Prunus yedoensis var. nudiflora]	Uncharacterized protein OS=Prunus yedoensis var. nudiflora OX=2094558 GN=Pyn_33892 PE=4 SV=1	KOG0504	FOG: Ankyrin repeat	[R]	General function prediction only
EVM0000848.1	expansion	TMV resistance protein N OS=Nicotiana glutinosa OX=35889 GN=N PE=1 SV=1	signal transduction(GO:0007165)		ADP binding(GO:0043531)| protein binding(GO:0005515)	NA	NA	NA	TMV resistance protein N-like [Prunus avium]	Uncharacterized protein OS=Prunus persica OX=3760 GN=PRUPE_8G023900 PE=4 SV=1	NA	NA	NA	NA
EVM0000850.1	expansion	Pentatricopeptide repeat-containing protein At2g22410, mitochondrial OS=Arabidopsis thaliana OX=3702 GN=PCMP-E28 PE=2 SV=1			zinc ion binding(GO:0008270)	K19589	release factor glutamine methyltransferase	NA:NA	LOW QUALITY PROTEIN: pentatricopeptide repeat-containing protein At2g22410, mitochondrial [Prunus avium]	Uncharacterized protein OS=Prunus persica OX=3760 GN=PRUPE_4G244500 PE=4 SV=1	KOG4197	FOG: PPR repeat	[R]	General function prediction only
EVM0000859.1	expansion	Casparian strip membrane protein 1 OS=Malus domestica OX=3750 PE=2 SV=1	NA	NA	NA	NA	NA	NA	casparian strip membrane protein 1 [Prunus avium]	CASP-like protein OS=Prunus yedoensis var. nudiflora OX=2094558 GN=Pyn_33281 PE=3 SV=1	NA	NA	NA	NA
EVM0000860.1	expansion		NA	NA	NA	NA	NA	NA	uncharacterized protein LOC110747440 [Prunus avium]	Uncharacterized protein (Fragment) OS=Prunus persica OX=3760 GN=PRUPE_ppb015526mg PE=4 SV=1	KOG1075	FOG: Reverse transcriptase	[R]	General function prediction only
EVM0000863.1	expansion		NA	NA	NA	NA	NA	NA	PREDICTED: uncharacterized protein LOC103336015 [Prunus mume]	Uncharacterized protein OS=Prunus yedoensis var. nudiflora OX=2094558 GN=Pyn_38806 PE=4 SV=1	KOG1075	FOG: Reverse transcriptase	[R]	General function prediction only
EVM0000878.1	expansion		NA	NA	NA	NA	NA	NA	hypothetical protein Pyn_01508 [Prunus yedoensis var. nudiflora]	Uncharacterized protein OS=Prunus yedoensis var. nudiflora OX=2094558 GN=Pyn_01508 PE=4 SV=1	KOG0504	FOG: Ankyrin repeat	[R]	General function prediction only
EVM0000881.1	expansion	Putative pentatricopeptide repeat-containing protein At1g77010, mitochondrial OS=Arabidopsis thaliana OX=3702 GN=PCMP-E5 PE=3 SV=1	NA	NA	NA	NA	NA	NA	putative pentatricopeptide repeat-containing protein At1g77010, mitochondrial [Prunus avium]	Uncharacterized protein OS=Prunus persica OX=3760 GN=PRUPE_1G571500 PE=4 SV=1	KOG4197	FOG: PPR repeat	[R]	General function prediction only
EVM0000882.1	expansion	Protein ACCELERATED CELL DEATH 6 OS=Arabidopsis thaliana OX=3702 GN=ACD6 PE=1 SV=1	NA	NA	NA	NA	NA	NA	protein ACCELERATED CELL DEATH 6-like isoform X2 [Prunus avium]	Uncharacterized protein OS=Prunus yedoensis var. nudiflora OX=2094558 GN=Pyn_36588 PE=4 SV=1	KOG0504	FOG: Ankyrin repeat	[R]	General function prediction only
EVM0000883.1	expansion	Putative disease resistance protein RGA1 OS=Solanum bulbocastanum OX=147425 GN=RGA1 PE=2 SV=2			ADP binding(GO:0043531)	K15078	structure-specific endonuclease subunit SLX1 [EC:3.6.1.-]	ko03460:Fanconi anemia pathway	putative disease resistance protein RGA1 [Prunus avium]	Putative P-loop containing nucleoside triphosphate hydrolase, leucine-rich repeat domain, L OS=Rosa chinensis OX=74649 GN=RchiOBHm_Chr1g0348461 PE=3 SV=1	KOG4658	Apoptotic ATPase	[T]	Signal transduction mechanisms
EVM0000891.1	expansion	Zinc finger CCCH domain-containing protein 34 OS=Arabidopsis thaliana OX=3702 GN=At3g06410 PE=2 SV=2			metal ion binding(GO:0046872)	NA	NA	NA	zinc finger CCCH domain-containing protein 34 [Prunus avium]	Uncharacterized protein OS=Prunus persica OX=3760 GN=PRUPE_1G139500 PE=4 SV=1	KOG1677	CCCH-type Zn-finger protein	[R]	General function prediction only
EVM0000891.2	expansion	Zinc finger CCCH domain-containing protein 34 OS=Arabidopsis thaliana OX=3702 GN=At3g06410 PE=2 SV=2			metal ion binding(GO:0046872)	NA	NA	NA	zinc finger CCCH domain-containing protein 34 [Prunus avium]	Uncharacterized protein OS=Prunus persica OX=3760 GN=PRUPE_1G139500 PE=4 SV=1	KOG1677	CCCH-type Zn-finger protein	[R]	General function prediction only
EVM0000894.1	expansion	Basic secretory protease (Fragments) OS=Boswellia serrata OX=613112 PE=1 SV=1	NA	NA	NA	NA	NA	NA	uncharacterized protein LOC110758479 [Prunus avium]	Uncharacterized protein OS=Prunus persica OX=3760 GN=PRUPE_8G136100 PE=4 SV=1	NA	NA	NA	NA
EVM0000895.1	expansion	Pentatricopeptide repeat-containing protein At3g61360 OS=Arabidopsis thaliana OX=3702 GN=At3g61360 PE=2 SV=1	NA	NA	NA	NA	NA	NA	pentatricopeptide repeat-containing protein At3g61360 [Prunus avium]	Pentatricopeptide repeat-containing protein OS=Prunus yedoensis var. nudiflora OX=2094558 GN=Pyn_24590 PE=4 SV=1	KOG4197	FOG: PPR repeat	[R]	General function prediction only
EVM0000903.1	expansion	Pentatricopeptide repeat-containing protein At3g06920 OS=Arabidopsis thaliana OX=3702 GN=At3g06920 PE=2 SV=1	NA	NA	NA	NA	NA	NA	PREDICTED: protein FAM179A [Prunus mume]	Uncharacterized protein OS=Prunus persica OX=3760 GN=PRUPE_1G135600 PE=4 SV=1	KOG2933	Uncharacterized conserved protein	[S]	Function unknown
EVM0000907.1	expansion		NA	NA	NA	NA	NA	NA	pentatricopeptide repeat-containing protein At1g12620-like [Prunus avium]	Uncharacterized protein OS=Prunus persica OX=3760 GN=PRUPE_1G180300 PE=4 SV=1	NA	NA	NA	NA
EVM0000915.1	expansion	F-box/LRR-repeat protein At1g67190 OS=Arabidopsis thaliana OX=3702 GN=At1g67190 PE=2 SV=1			protein binding(GO:0005515)	NA	NA	NA	F-box/LRR-repeat protein [Prunus yedoensis var. nudiflora]	F-box/LRR-repeat protein OS=Prunus yedoensis var. nudiflora OX=2094558 GN=Pyn_36648 PE=4 SV=1	NA	NA	NA	NA
EVM0000917.1	expansion	Inorganic pyrophosphatase 2 OS=Arabidopsis thaliana OX=3702 GN=At1g17710 PE=2 SV=1	regulation of transcription, DNA-templated(GO:0006355)		phosphatase activity(GO:0016791)| DNA binding(GO:0003677)	NA	NA	NA	homeobox protein ATH1 [Prunus avium]	Homeobox protein ATH1 isoform X1 OS=Prunus yedoensis var. nudiflora OX=2094558 GN=Pyn_20333 PE=4 SV=1	KOG3120	Predicted haloacid dehalogenase-like hydrolase	[R]	General function prediction only
EVM0000918.1	expansion	UDP-rhamnose/UDP-galactose transporter 4 OS=Arabidopsis thaliana OX=3702 GN=URGT4 PE=1 SV=1	NA	NA	NA	NA	NA	NA	UDP-galactose transporter 2 [Prunus yedoensis var. nudiflora]	UDP-galactose transporter 2 OS=Prunus yedoensis var. nudiflora OX=2094558 GN=Pyn_37365 PE=4 SV=1	KOG1441	Glucose-6-phosphate/phosphate and phosphoenolpyruvate/phosphate antiporter	[E]	Amino acid transport and metabolism
EVM0000918.2	expansion	UDP-rhamnose/UDP-galactose transporter 4 OS=Arabidopsis thaliana OX=3702 GN=URGT4 PE=1 SV=1	NA	NA	NA	NA	NA	NA	UDP-galactose transporter 2 [Prunus yedoensis var. nudiflora]	UDP-galactose transporter 2 OS=Prunus yedoensis var. nudiflora OX=2094558 GN=Pyn_37365 PE=4 SV=1	KOG1441	Glucose-6-phosphate/phosphate and phosphoenolpyruvate/phosphate antiporter	[E]	Amino acid transport and metabolism
EVM0000921.1	expansion	ATP-dependent RNA helicase DEAH11, chloroplastic OS=Arabidopsis thaliana OX=3702 GN=At4g01020 PE=3 SV=1	NA	NA	NA	K11975	E3 ubiquitin-protein ligase RNF144	NA:NA	hypothetical protein Pyn_06015 [Prunus yedoensis var. nudiflora]	RBR-type E3 ubiquitin transferase OS=Prunus yedoensis var. nudiflora OX=2094558 GN=Pyn_06015 PE=3 SV=1	KOG1812	Predicted E3 ubiquitin ligase	[O]	Posttranslational modification, protein turnover, chaperones
EVM0000928.1	expansion	Protein RER1B OS=Arabidopsis thaliana OX=3702 GN=RER1B PE=1 SV=2		integral component of membrane(GO:0016021)		NA	NA	NA	protein RER1B-like [Prunus avium]	Protein RER1 OS=Prunus persica OX=3760 GN=PRUPE_8G094300 PE=3 SV=1	KOG1688	Golgi proteins involved in ER retention (RER)	[U]	Intracellular trafficking, secretion, and vesicular transport
EVM0000928.2	expansion	Protein RER1B OS=Arabidopsis thaliana OX=3702 GN=RER1B PE=1 SV=2		integral component of membrane(GO:0016021)		NA	NA	NA	protein RER1B-like [Prunus avium]	Protein RER1 OS=Prunus persica OX=3760 GN=PRUPE_8G094300 PE=3 SV=1	KOG1688	Golgi proteins involved in ER retention (RER)	[U]	Intracellular trafficking, secretion, and vesicular transport
EVM0000930.1	expansion				zinc ion binding(GO:0008270)	NA	NA	NA	hypothetical protein PRUPE_6G182100 [Prunus persica]	Uncharacterized protein OS=Prunus persica OX=3760 GN=PRUPE_6G182100 PE=4 SV=1	NA	NA	NA	NA
EVM0000937.1	expansion	Kinesin-like protein KIN-14C OS=Oryza sativa subsp. japonica OX=39947 GN=KIN14C PE=2 SV=1	microtubule-based movement(GO:0007018)		microtubule binding(GO:0008017)| microtubule motor activity(GO:0003777)| ATP binding(GO:0005524)| protein binding(GO:0005515)	K10406	kinesin family member C2/C3	NA:NA	kinesin-like protein KIN-14K isoform X3 [Prunus avium]	Uncharacterized protein OS=Prunus persica OX=3760 GN=PRUPE_5G221200 PE=3 SV=1	KOG0239	Kinesin (KAR3 subfamily)	[Z]	Cytoskeleton
EVM0000940.1	expansion	Thaumatin-like protein 1 OS=Arabidopsis thaliana OX=3702 GN=TLP1 PE=2 SV=1	NA	NA	NA	NA	NA	NA	thaumatin-like protein 1b [Prunus persica]	Uncharacterized protein OS=Prunus persica OX=3760 GN=PRUPE_8G163300 PE=4 SV=1	NA	NA	NA	NA
EVM0000942.1	expansion	L-type lectin-domain containing receptor kinase IV.1 OS=Arabidopsis thaliana OX=3702 GN=LECRK41 PE=2 SV=1	protein phosphorylation(GO:0006468)		carbohydrate binding(GO:0030246)| protein kinase activity(GO:0004672)| ATP binding(GO:0005524)	NA	NA	NA	L-type lectin-domain containing receptor kinase IV.1 [Prunus persica]	Uncharacterized protein OS=Prunus persica OX=3760 GN=PRUPE_ppa019569mg PE=4 SV=1	NA	NA	NA	NA
EVM0000952.1	expansion	Kinesin-like protein KIN-14A OS=Arabidopsis thaliana OX=3702 GN=KIN14A PE=1 SV=1	microtubule-based movement(GO:0007018)		microtubule binding(GO:0008017)| microtubule motor activity(GO:0003777)| ATP binding(GO:0005524)	NA	NA	NA	PREDICTED: LOW QUALITY PROTEIN: kinesin-like protein KCA2 [Prunus mume]	Uncharacterized protein OS=Prunus persica OX=3760 GN=PRUPE_6G198800 PE=3 SV=1	KOG0239	Kinesin (KAR3 subfamily)	[Z]	Cytoskeleton
EVM0000954.1	expansion	Putative receptor-like protein kinase At3g47110 OS=Arabidopsis thaliana OX=3702 GN=At3g47110 PE=3 SV=1	protein phosphorylation(GO:0006468)		protein binding(GO:0005515)| protein kinase activity(GO:0004672)| ATP binding(GO:0005524)	NA	NA	NA	probable LRR receptor-like serine/threonine-protein kinase At3g47570 [Prunus avium]	Putative LRR receptor-like serine/threonine-protein kinase OS=Prunus yedoensis var. nudiflora OX=2094558 GN=Pyn_25896 PE=4 SV=1	NA	NA	NA	NA
EVM0000960.1	expansion	Cellulose synthase A catalytic subunit 8 [UDP-forming] OS=Arabidopsis thaliana OX=3702 GN=CESA8 PE=1 SV=1	cellulose biosynthetic process(GO:0030244)	membrane(GO:0016020)	cellulose synthase (UDP-forming) activity(GO:0016760)	K10999	cellulose synthase A	NA:NA	cellulose synthase A catalytic subunit 8 [UDP-forming] [Prunus avium]	Cellulose synthase OS=Prunus persica OX=3760 GN=PRUPE_4G065700 PE=3 SV=1	NA	NA	NA	NA
EVM0000964.1	expansion	Putative disease resistance protein RGA3 OS=Solanum bulbocastanum OX=147425 GN=RGA3 PE=2 SV=2			ADP binding(GO:0043531)	NA	NA	NA	putative disease resistance protein RGA3 [Prunus avium]	Putative disease resistance protein OS=Prunus yedoensis var. nudiflora OX=2094558 GN=Pyn_33392 PE=3 SV=1	KOG4658	Apoptotic ATPase	[T]	Signal transduction mechanisms
EVM0000964.2	expansion	Putative disease resistance protein RGA3 OS=Solanum bulbocastanum OX=147425 GN=RGA3 PE=2 SV=2			ADP binding(GO:0043531)	NA	NA	NA	putative disease resistance protein RGA3 [Prunus avium]	Putative disease resistance protein OS=Prunus yedoensis var. nudiflora OX=2094558 GN=Pyn_33392 PE=3 SV=1	KOG4658	Apoptotic ATPase	[T]	Signal transduction mechanisms
EVM0000975.1	expansion	General transcription and DNA repair factor IIH subunit TFB1-1 OS=Arabidopsis thaliana OX=3702 GN=TFB1-1 PE=2 SV=1	NA	NA	NA	K03141	transcription initiation factor TFIIH subunit 1	ko03022:Basal transcription factors|ko03420:Nucleotide excision repair|ko05203:Viral carcinogenesis	hypothetical protein Pyn_21170 [Prunus yedoensis var. nudiflora]	Uncharacterized protein OS=Prunus yedoensis var. nudiflora OX=2094558 GN=Pyn_21170 PE=4 SV=1	KOG2074	RNA polymerase II transcription initiation/nucleotide excision repair factor TFIIH, subunit TFB1	[L]	Replication, recombination and repair
EVM0000994.1	expansion	Probable protein phosphatase 2C 47 OS=Arabidopsis thaliana OX=3702 GN=At3g51470 PE=1 SV=1			catalytic activity(GO:0003824)	K14803	protein phosphatase PTC2/3	NA:NA	putative protein phosphatase 2C 47 [Prunus yedoensis var. nudiflora]	Uncharacterized protein OS=Prunus yedoensis var. nudiflora OX=2094558 GN=Pyn_12707 PE=4 SV=1	KOG0698	Serine/threonine protein phosphatase	[T]	Signal transduction mechanisms
EVM0000995.1	expansion	Probable O-methyltransferase 3 OS=Humulus lupulus OX=3486 GN=OMT3 PE=2 SV=1			O-methyltransferase activity(GO:0008171)| protein dimerization activity(GO:0046983)	NA	NA	NA	PREDICTED: trans-resveratrol di-O-methyltransferase-like [Prunus mume]	Uncharacterized protein OS=Prunus persica OX=3760 GN=PRUPE_3G129600 PE=3 SV=1	KOG3178	Hydroxyindole-O-methyltransferase and related SAM-dependent methyltransferases	[R]	General function prediction only
EVM0000997.1	expansion	Probable copper-transporting ATPase HMA5 OS=Arabidopsis thaliana OX=3702 GN=HMA5 PE=1 SV=2	metal ion transport(GO:0030001)		metal ion binding(GO:0046872)	NA	NA	NA	putative copper-transporting ATPase HMA5, partial [Mucuna pruriens]	Uncharacterized protein OS=Vitis vinifera OX=29760 GN=VIT_02s0025g03630 PE=4 SV=1	KOG0207	Cation transport ATPase	[P]	Inorganic ion transport and metabolism
EVM0001011.1	expansion	Zinc finger CCCH domain-containing protein 3 OS=Oryza sativa subsp. japonica OX=39947 GN=Os01g0252200 PE=2 SV=2			zinc ion binding(GO:0008270)| metal ion binding(GO:0046872)	K13152	U11/U12 small nuclear ribonucleoprotein 20 kDa protein	NA:NA	zinc finger CCCH domain-containing protein 3 [Prunus persica]	Uncharacterized protein OS=Prunus persica OX=3760 GN=PRUPE_6G307100 PE=4 SV=1	KOG3454	U1 snRNP-specific protein C	[A]	RNA processing and modification
EVM0001020.1	expansion	Basic secretory protease (Fragments) OS=Boswellia serrata OX=613112 PE=1 SV=1	NA	NA	NA	NA	NA	NA	uncharacterized protein LOC110758506 [Prunus avium]	Uncharacterized protein OS=Prunus persica OX=3760 GN=PRUPE_8G136500 PE=4 SV=1	NA	NA	NA	NA
EVM0001022.1	expansion	CASP-like protein ARALYDRAFT_485429 OS=Arabidopsis lyrata subsp. lyrata OX=81972 GN=ARALYDRAFT_485429 PE=3 SV=2	NA	NA	NA	NA	NA	NA	CASP-like protein [Prunus yedoensis var. nudiflora]	CASP-like protein OS=Prunus yedoensis var. nudiflora OX=2094558 GN=Pyn_05285 PE=3 SV=1	NA	NA	NA	NA
EVM0001029.1	expansion		NA	NA	NA	NA	NA	NA	hypothetical protein PRUPE_5G161500 [Prunus persica]	Uncharacterized protein OS=Prunus persica OX=3760 GN=PRUPE_5G161500 PE=4 SV=1	NA	NA	NA	NA
EVM0001036.1	expansion	Pentatricopeptide repeat-containing protein At5g50280, chloroplastic OS=Arabidopsis thaliana OX=3702 GN=EMB1006 PE=2 SV=1	NA	NA	NA	NA	NA	NA	pentatricopeptide repeat-containing protein At5g50280, chloroplastic [Prunus persica]	Uncharacterized protein OS=Prunus persica OX=3760 GN=PRUPE_ppa004407mg PE=4 SV=1	KOG4197	FOG: PPR repeat	[R]	General function prediction only
EVM0001039.1	expansion	CASP-like protein 5B2 OS=Arabidopsis thaliana OX=3702 GN=At3g53850 PE=2 SV=1	NA	NA	NA	NA	NA	NA	CASP-like protein 5B2 [Prunus avium]	CASP-like protein OS=Prunus yedoensis var. nudiflora OX=2094558 GN=Pyn_29692 PE=3 SV=1	NA	NA	NA	NA
EVM0001041.1	expansion	AP2-associated protein kinase 1 OS=Sus scrofa OX=9823 GN=AAK1 PE=2 SV=2	protein phosphorylation(GO:0006468)		protein kinase activity(GO:0004672)| ATP binding(GO:0005524)	K08853	AP2-associated kinase	NA:NA	AP2-associated protein kinase 1 isoform X3 [Prunus avium]	Uncharacterized protein OS=Prunus persica OX=3760 GN=PRUPE_2G004800 PE=4 SV=1	KOG1989	ARK protein kinase family	[T]	Signal transduction mechanisms
EVM0001050.1	expansion	IST1-like protein OS=Dictyostelium discoideum OX=44689 GN=DDB_G0289029 PE=3 SV=1	protein transport(GO:0015031)			NA	NA	NA	uncharacterized protein LOC110761349 [Prunus avium]	Uncharacterized protein OS=Prunus persica OX=3760 GN=PRUPE_7G178000 PE=4 SV=1	KOG2027	Spindle pole body protein	[Z]	Cytoskeleton
EVM0001057.1	expansion		NA	NA	NA	NA	NA	NA	pentatricopeptide repeat-containing protein At1g63130, mitochondrial-like isoform X4 [Prunus avium]	Uncharacterized protein OS=Prunus yedoensis var. nudiflora OX=2094558 GN=Pyn_18624 PE=4 SV=1	NA	NA	NA	NA
EVM0001058.1	expansion				nucleic acid binding(GO:0003676)| RNA-DNA hybrid ribonuclease activity(GO:0004523)	NA	NA	NA	hypothetical protein PRUPE_2G092000 [Prunus persica]	Uncharacterized protein OS=Prunus persica OX=3760 GN=PRUPE_2G092000 PE=4 SV=1	NA	NA	NA	NA
EVM0001074.1	expansion		NA	NA	NA	NA	NA	NA	uncharacterized protein LOC110754954 [Prunus avium]	Uncharacterized protein OS=Prunus persica OX=3760 GN=PRUPE_4G062300 PE=4 SV=1	NA	NA	NA	NA
EVM0001077.1	expansion	Nucleotide-sugar uncharacterized transporter 2 OS=Arabidopsis thaliana OX=3702 GN=At5g55950 PE=2 SV=1	NA	NA	NA	NA	NA	NA	uncharacterized membrane protein At1g06890 [Prunus persica]	Uncharacterized protein OS=Prunus persica OX=3760 GN=PRUPE_6G026800 PE=4 SV=1	KOG1441	Glucose-6-phosphate/phosphate and phosphoenolpyruvate/phosphate antiporter	[E]	Amino acid transport and metabolism
EVM0001078.1	expansion	Protein phosphatase 2C and cyclic nucleotide-binding/kinase domain-containing protein OS=Arabidopsis thaliana OX=3702 GN=At2g20050/At2g20040 PE=2 SV=2	protein phosphorylation(GO:0006468)		protein kinase activity(GO:0004672)| ATP binding(GO:0005524)| catalytic activity(GO:0003824)	NA	NA	NA	protein phosphatase 2C and cyclic nucleotide-binding/kinase domain-containing protein [Prunus avium]	Uncharacterized protein OS=Prunus persica OX=3760 GN=PRUPE_7G224500 PE=3 SV=1	KOG0698	Serine/threonine protein phosphatase	[T]	Signal transduction mechanisms
EVM0001081.1	expansion	OTU domain-containing protein At3g57810 OS=Arabidopsis thaliana OX=3702 GN=At3g57810 PE=2 SV=1	NA	NA	NA	K18342	OTU domain-containing protein 6	NA:NA	OTU domain-containing protein At3g57810 isoform X1 [Prunus persica]	Uncharacterized protein OS=Prunus persica OX=3760 GN=PRUPE_7G070500 PE=4 SV=1	KOG2606	OTU (ovarian tumor)-like cysteine protease	[O]	Posttranslational modification, protein turnover, chaperones
EVM0001082.1	expansion	Disease resistance protein At4g27190 OS=Arabidopsis thaliana OX=3702 GN=At4g27190 PE=2 SV=1			protein binding(GO:0005515)| ADP binding(GO:0043531)	K13459	disease resistance protein RPS2	ko04626:Plant-pathogen interaction	disease resistance protein At4g27190-like [Prunus avium]	Putative P-loop containing nucleoside triphosphate hydrolase, leucine-rich repeat domain, L OS=Rosa chinensis OX=74649 GN=RchiOBHm_Chr5g0006641 PE=3 SV=1	KOG4658	Apoptotic ATPase	[T]	Signal transduction mechanisms
EVM0001095.1	expansion	E3 ubiquitin-protein ligase RDUF2 OS=Arabidopsis thaliana OX=3702 GN=DURF2 PE=1 SV=1			ubiquitin protein ligase activity(GO:0061630)	K11982	E3 ubiquitin-protein ligase RNF115/126	NA:NA	LOW QUALITY PROTEIN: E3 ubiquitin-protein ligase RDUF2 [Prunus persica]	Uncharacterized protein OS=Prunus persica OX=3760 GN=PRUPE_ppa008198mg PE=4 SV=1	KOG0800	FOG: Predicted E3 ubiquitin ligase	[O]	Posttranslational modification, protein turnover, chaperones
EVM0001103.1	expansion	Dynamin-2A OS=Arabidopsis thaliana OX=3702 GN=DRP2A PE=1 SV=2			GTPase activity(GO:0003924)| GTP binding(GO:0005525)	K01528	dynamin 1/3	ko04072:Phospholipase D signaling pathway|ko04144:Endocytosis|ko04721:Synaptic vesicle cycle|ko04961:Endocrine and other factor-regulated calcium reabsorption|ko05100:Bacterial invasion of epithelial cells	dynamin-2A-like isoform X1 [Prunus avium]	Uncharacterized protein OS=Prunus persica OX=3760 GN=PRUPE_8G004400 PE=3 SV=1	KOG0446	Vacuolar sorting protein VPS1, dynamin, and related proteins	[R]	General function prediction only
EVM0001105.1	expansion	Squamosa promoter-binding-like protein 17 OS=Oryza sativa subsp. japonica OX=39947 GN=SPL17 PE=2 SV=2		nucleus(GO:0005634)	DNA binding(GO:0003677)	NA	NA	NA	squamosa promoter-binding-like protein 9 [Prunus avium]	Uncharacterized protein OS=Prunus persica OX=3760 GN=PRUPE_7G074200 PE=4 SV=1	NA	NA	NA	NA
EVM0001109.1	expansion		proteolysis(GO:0006508)		cysteine-type peptidase activity(GO:0008234)	NA	NA	NA	uncharacterized protein LOC109948957 [Prunus persica]	Ulp1 peptidase-like OS=Cucumis melo OX=3656 PE=4 SV=1	NA	NA	NA	NA
EVM0001115.1	expansion	Probable leucine-rich repeat receptor-like serine/threonine-protein kinase At3g14840 OS=Arabidopsis thaliana OX=3702 GN=LRR-RLK PE=1 SV=1	protein phosphorylation(GO:0006468)		protein kinase activity(GO:0004672)| ATP binding(GO:0005524)| protein binding(GO:0005515)	NA	NA	NA	probable LRR receptor-like serine/threonine-protein kinase At1g53430 [Prunus avium]	Uncharacterized protein OS=Prunus persica OX=3760 GN=PRUPE_6G126100 PE=4 SV=1	KOG1187	Serine/threonine protein kinase	[T]	Signal transduction mechanisms
EVM0001130.1	expansion	FCS-Like Zinc finger 2 OS=Arabidopsis thaliana OX=3702 GN=FLZ2 PE=1 SV=1	NA	NA	NA	NA	NA	NA	uncharacterized protein LOC110764169 [Prunus avium]	Uncharacterized protein OS=Prunus persica OX=3760 GN=PRUPE_2G118400 PE=4 SV=1	NA	NA	NA	NA
EVM0001135.1	expansion	Zinc finger protein CONSTANS-LIKE 13 OS=Arabidopsis thaliana OX=3702 GN=COL13 PE=1 SV=1			protein binding(GO:0005515)| zinc ion binding(GO:0008270)	NA	NA	NA	zinc finger protein CONSTANS-LIKE 13 [Prunus yedoensis var. nudiflora]	Zinc finger protein CONSTANS-LIKE 13 OS=Prunus yedoensis var. nudiflora OX=2094558 GN=Pyn_28525 PE=4 SV=1	NA	NA	NA	NA
EVM0001137.1	expansion	Cysteine-rich receptor-like protein kinase 25 OS=Arabidopsis thaliana OX=3702 GN=CRK25 PE=3 SV=1	protein phosphorylation(GO:0006468)		protein kinase activity(GO:0004672)	NA	NA	NA	hypothetical protein JCGZ_21282 [Jatropha curcas]	Uncharacterized protein OS=Jatropha curcas OX=180498 GN=JCGZ_21282 PE=4 SV=1	NA	NA	NA	NA
EVM0001141.1	expansion	CBL-interacting protein kinase 2 OS=Oryza sativa subsp. japonica OX=39947 GN=CIPK2 PE=2 SV=1	protein phosphorylation(GO:0006468)| signal transduction(GO:0007165)		ATP binding(GO:0005524)| protein kinase activity(GO:0004672)	K07198	5'-AMP-activated protein kinase, catalytic alpha subunit	ko04068:FoxO signaling pathway|ko04140:Regulation of autophagy|ko04150:mTOR signaling pathway|ko04151:PI3K-Akt signaling pathway|ko04152:AMPK signaling pathway|ko04211:Longevity regulating pathway|ko04213:Longevity regulating pathway - multiple species|ko04710:Circadian rhythm|ko04910:Insulin signaling pathway|ko04920:Adipocytokine signaling pathway|ko04921:Oxytocin signaling pathway|ko04922:Gluc…	CBL-interacting protein kinase 2 [Prunus persica]	Non-specific serine/threonine protein kinase OS=Prunus persica OX=3760 GN=PRUPE_6G290400 PE=3 SV=1	KOG0583	Serine/threonine protein kinase	[T]	Signal transduction mechanisms
EVM0001143.1	expansion		NA	NA	NA	NA	NA	NA	PREDICTED: uncharacterized protein LOC103336925 [Prunus mume]	Uncharacterized protein OS=Prunus persica OX=3760 GN=PRUPE_5G040300 PE=4 SV=1	NA	NA	NA	NA
EVM0001151.1	expansion	TMV resistance protein N OS=Nicotiana glutinosa OX=35889 GN=N PE=1 SV=1	signal transduction(GO:0007165)		ADP binding(GO:0043531)| protein binding(GO:0005515)	K03841	fructose-1,6-bisphosphatase I	ko00010:Glycolysis / Gluconeogenesis|ko00030:Pentose phosphate pathway|ko00051:Fructose and mannose metabolism|ko00680:Methane metabolism|ko00710:Carbon fixation in photosynthetic organisms|ko01200:Carbon metabolism|ko04152:AMPK signaling pathway|ko04910:Insulin signaling pathway	TMV resistance protein N-like [Prunus avium]	Uncharacterized protein OS=Prunus persica OX=3760 GN=PRUPE_ppa024963mg PE=4 SV=1	NA	NA	NA	NA
EVM0001152.1	expansion	Rapid alkalinization factor OS=Nicotiana tabacum OX=4097 GN=RALF PE=1 SV=1	NA	NA	NA	NA	NA	NA	hypothetical protein Pyn_10138 [Prunus yedoensis var. nudiflora]	Uncharacterized protein OS=Prunus yedoensis var. nudiflora OX=2094558 GN=Pyn_10138 PE=4 SV=1	NA	NA	NA	NA
EVM0001165.1	expansion		NA	NA	NA	NA	NA	NA	PREDICTED: uncharacterized protein LOC103336015 [Prunus mume]	Uncharacterized protein (Fragment) OS=Prunus persica OX=3760 GN=PRUPE_ppa024701mg PE=4 SV=1	NA	NA	NA	NA
EVM0001169.1	expansion		metal ion transport(GO:0030001)		metal ion binding(GO:0046872)	NA	NA	NA	hypothetical protein PRUPE_1G549900 [Prunus persica]	Uncharacterized protein OS=Prunus persica OX=3760 GN=PRUPE_1G549900 PE=4 SV=1	NA	NA	NA	NA
EVM0001173.1	expansion	Disease resistance protein RPP5 OS=Arabidopsis thaliana OX=3702 GN=RPP5 PE=1 SV=1	signal transduction(GO:0007165)		protein binding(GO:0005515)	NA	NA	NA	PREDICTED: TMV resistance protein N-like [Malus domestica]	Uncharacterized protein OS=Prunus persica OX=3760 GN=PRUPE_8G037000 PE=4 SV=1	NA	NA	NA	NA
EVM0001174.1	expansion	Guanine nucleotide exchange factor SPIKE 1 OS=Arabidopsis thaliana OX=3702 GN=SPK1 PE=1 SV=1	NA	NA	NA	NA	NA	NA	guanine nucleotide exchange factor SPIKE 1 isoform X1 [Prunus avium]	Uncharacterized protein OS=Prunus persica OX=3760 GN=PRUPE_4G132800 PE=3 SV=1	KOG1997	PH domain-containing protein	[T]	Signal transduction mechanisms
EVM0001174.2	expansion	Guanine nucleotide exchange factor SPIKE 1 OS=Arabidopsis thaliana OX=3702 GN=SPK1 PE=1 SV=1	NA	NA	NA	NA	NA	NA	guanine nucleotide exchange factor SPIKE 1 isoform X2 [Prunus avium]	Uncharacterized protein OS=Prunus persica OX=3760 GN=PRUPE_4G132800 PE=3 SV=1	KOG1997	PH domain-containing protein	[T]	Signal transduction mechanisms
EVM0001188.1	expansion	Lipid droplet-associated hydrolase OS=Gallus gallus OX=9031 GN=LDAH PE=2 SV=2	NA	NA	NA	NA	NA	NA	lipid droplet-associated hydrolase [Prunus avium]	Lipid droplet-associated hydrolase isoform X2 OS=Prunus yedoensis var. nudiflora OX=2094558 GN=Pyn_11865 PE=4 SV=1	NA	NA	NA	NA
EVM0001188.2	expansion	Lipid droplet-associated hydrolase OS=Gallus gallus OX=9031 GN=LDAH PE=2 SV=2	NA	NA	NA	NA	NA	NA	lipid droplet-associated hydrolase [Prunus avium]	Lipid droplet-associated hydrolase isoform X2 OS=Prunus yedoensis var. nudiflora OX=2094558 GN=Pyn_11865 PE=4 SV=1	NA	NA	NA	NA
EVM0001188.3	expansion	Lipid droplet-associated hydrolase OS=Gallus gallus OX=9031 GN=LDAH PE=2 SV=2	NA	NA	NA	NA	NA	NA	lipid droplet-associated hydrolase [Prunus avium]	Lipid droplet-associated hydrolase isoform X2 OS=Prunus yedoensis var. nudiflora OX=2094558 GN=Pyn_11865 PE=4 SV=1	NA	NA	NA	NA
EVM0001195.1	expansion	Pentatricopeptide repeat-containing protein At3g46790, chloroplastic OS=Arabidopsis thaliana OX=3702 GN=CRR2 PE=2 SV=1	NA	NA	NA	NA	NA	NA	PREDICTED: pentatricopeptide repeat-containing protein At3g46790, chloroplastic-like [Prunus mume]	Uncharacterized protein OS=Prunus persica OX=3760 GN=PRUPE_ppa021315mg PE=4 SV=1	KOG4197	FOG: PPR repeat	[R]	General function prediction only
EVM0001196.1	expansion	Probable aquaporin PIP2-2 OS=Oryza sativa subsp. japonica OX=39947 GN=PIP2-2 PE=2 SV=1	transmembrane transport(GO:0055085)	membrane(GO:0016020)	channel activity(GO:0015267)	K09872	aquaporin PIP	NA:NA	probable aquaporin PIP2-2 [Prunus avium]	Aquaporin PIP 2.3 OS=Prunus avium OX=42229 PE=2 SV=1	KOG0223	Aquaporin (major intrinsic protein family)	[G]	Carbohydrate transport and metabolism
EVM0001198.1	expansion	Annexin D2 OS=Arabidopsis thaliana OX=3702 GN=ANN2 PE=1 SV=1			calcium-dependent phospholipid binding(GO:0005544)| calcium ion binding(GO:0005509)	NA	NA	NA	uncharacterized protein LOC110753174 [Prunus avium]	Uncharacterized protein OS=Prunus persica OX=3760 GN=PRUPE_1G253100 PE=4 SV=1	KOG0819	Annexin	[U]	Intracellular trafficking, secretion, and vesicular transport
EVM0001214.1	expansion				zinc ion binding(GO:0008270)	NA	NA	NA	uncharacterized protein LOC110751181 [Prunus avium]	Uncharacterized protein OS=Prunus persica OX=3760 GN=PRUPE_6G182100 PE=4 SV=1	NA	NA	NA	NA
EVM0001221.1	expansion	Putative pentatricopeptide repeat-containing protein At3g23330 OS=Arabidopsis thaliana OX=3702 GN=PCMP-H32 PE=3 SV=1			zinc ion binding(GO:0008270)	NA	NA	NA	putative pentatricopeptide repeat-containing protein At3g23330 [Prunus avium]	Uncharacterized protein OS=Prunus persica OX=3760 GN=PRUPE_6G360800 PE=4 SV=1	KOG4197	FOG: PPR repeat	[R]	General function prediction only
EVM0001236.1	expansion	Putative F-box protein At1g30920 OS=Arabidopsis thaliana OX=3702 GN=At1g30920 PE=4 SV=1			protein binding(GO:0005515)	NA	NA	NA	hypothetical protein PRUPE_2G095900 [Prunus persica]	Uncharacterized protein OS=Prunus persica OX=3760 GN=PRUPE_2G095900 PE=4 SV=1	NA	NA	NA	NA
EVM0001237.1	expansion				zinc ion binding(GO:0008270)	NA	NA	NA	hypothetical protein PRUPE_3G123400 [Prunus persica]	Uncharacterized protein OS=Prunus persica OX=3760 GN=PRUPE_3G123400 PE=4 SV=1	NA	NA	NA	NA
EVM0001270.1	expansion	Uncharacterized protein At5g08430 OS=Arabidopsis thaliana OX=3702 GN=At5g08430 PE=1 SV=2			DNA binding(GO:0003677)| protein binding(GO:0005515)	NA	NA	NA	uncharacterized protein At5g08430-like isoform X1 [Prunus avium]	Uncharacterized protein OS=Prunus yedoensis var. nudiflora OX=2094558 GN=Pyn_26640 PE=4 SV=1	KOG1946	RNA polymerase I transcription factor UAF	[K]	Transcription
EVM0001270.2	expansion	Uncharacterized protein At5g08430 OS=Arabidopsis thaliana OX=3702 GN=At5g08430 PE=1 SV=2			protein binding(GO:0005515)| DNA binding(GO:0003677)	NA	NA	NA	uncharacterized protein At5g08430-like isoform X2 [Prunus avium]	Uncharacterized protein OS=Prunus yedoensis var. nudiflora OX=2094558 GN=Pyn_26640 PE=4 SV=1	KOG1946	RNA polymerase I transcription factor UAF	[K]	Transcription
EVM0001271.1	expansion	Pentatricopeptide repeat-containing protein At3g57430, chloroplastic OS=Arabidopsis thaliana OX=3702 GN=PCMP-H81 PE=2 SV=2			zinc ion binding(GO:0008270)	NA	NA	NA	pentatricopeptide repeat-containing protein At3g57430, chloroplastic [Prunus avium]	Uncharacterized protein OS=Prunus persica OX=3760 GN=PRUPE_1G101200 PE=4 SV=1	KOG4197	FOG: PPR repeat	[R]	General function prediction only
EVM0001273.1	expansion	Syntaxin-121 OS=Arabidopsis thaliana OX=3702 GN=SYP121 PE=1 SV=1		membrane(GO:0016020)	hydrolase activity, acting on ester bonds(GO:0016788)	K03424	TatD DNase family protein [EC:3.1.21.-]	NA:NA	hypothetical protein Pyn_25349 [Prunus yedoensis var. nudiflora]	Uncharacterized protein OS=Prunus yedoensis var. nudiflora OX=2094558 GN=Pyn_25349 PE=4 SV=1	KOG3020	TatD-related DNase	[L]	Replication, recombination and repair
EVM0001280.1	expansion	Probable disease resistance RPP8-like protein 2 OS=Arabidopsis thaliana OX=3702 GN=RPP8L2 PE=3 SV=1			ADP binding(GO:0043531)	NA	NA	NA	putative disease resistance protein [Prunus yedoensis var. nudiflora]	Putative disease resistance protein OS=Prunus yedoensis var. nudiflora OX=2094558 GN=Pyn_01071 PE=3 SV=1	KOG4658	Apoptotic ATPase	[T]	Signal transduction mechanisms
EVM0001283.1	expansion	Transcription factor bHLH106 OS=Arabidopsis thaliana OX=3702 GN=BHLH106 PE=2 SV=1			protein dimerization activity(GO:0046983)	NA	NA	NA	transcription factor bHLH106-like [Prunus avium]	BHLH transcription factor OS=Prunus yedoensis var. nudiflora OX=2094558 GN=Pyn_29433 PE=4 SV=1	KOG3561	Aryl-hydrocarbon receptor nuclear translocator	[K]	Transcription
EVM0001285.1	expansion	Transcription elongation factor 1 homolog OS=Oryza sativa subsp. japonica OX=39947 GN=Os07g0631100 PE=3 SV=1	NA	NA	NA	NA	NA	NA	transcription elongation factor 1 homolog [Prunus persica]	Transcription elongation factor 1 homolog OS=Prunus persica OX=3760 GN=PRUPE_4G172800 PE=3 SV=1	KOG3214	Uncharacterized Zn ribbon-containing protein	[S]	Function unknown
EVM0001300.1	expansion	Homeobox protein knotted-1-like 1 OS=Arabidopsis thaliana OX=3702 GN=KNAT1 PE=1 SV=1		nucleus(GO:0005634)	DNA binding(GO:0003677)	NA	NA	NA	homeobox protein knotted-1-like 1 isoform X2 [Prunus persica]	Uncharacterized protein OS=Prunus persica OX=3760 GN=PRUPE_5G236700 PE=4 SV=1	KOG0773	Transcription factor MEIS1 and related HOX domain proteins	[K]	Transcription
EVM0001302.1	expansion	Pentatricopeptide repeat-containing protein At3g23020 OS=Arabidopsis thaliana OX=3702 GN=At3g23020 PE=2 SV=1	NA	NA	NA	NA	NA	NA	pentatricopeptide repeat-containing protein At3g23020 [Prunus avium]	Uncharacterized protein OS=Prunus persica OX=3760 GN=PRUPE_1G026500 PE=4 SV=1	KOG4197	FOG: PPR repeat	[R]	General function prediction only
EVM0001305.1	expansion				enzyme inhibitor activity(GO:0004857)	NA	NA	NA	PREDICTED: uncharacterized protein LOC108169977 [Malus domestica]		NA	NA	NA	NA
EVM0001311.1	expansion		NA	NA	NA	NA	NA	NA	protein ACCELERATED CELL DEATH 6 isoform X1 [Prunus yedoensis var. nudiflora]	Protein ACCELERATED CELL DEATH 6 isoform X1 OS=Prunus yedoensis var. nudiflora OX=2094558 GN=Pyn_21180 PE=4 SV=1	NA	NA	NA	NA
EVM0001312.1	expansion	Probable pectinesterase/pectinesterase inhibitor 35 OS=Arabidopsis thaliana OX=3702 GN=PME35 PE=2 SV=1	cell wall modification(GO:0042545)		enzyme inhibitor activity(GO:0004857)| pectinesterase activity(GO:0030599)	NA	NA	NA	probable pectinesterase/pectinesterase inhibitor 35 [Prunus avium]	Pectinesterase OS=Prunus persica OX=3760 GN=PRUPE_1G178400 PE=3 SV=1	NA	NA	NA	NA
EVM0001318.1	expansion	Pentatricopeptide repeat-containing protein At1g08070, chloroplastic OS=Arabidopsis thaliana OX=3702 GN=PCMP-H12 PE=2 SV=1	NA	NA	NA	NA	NA	NA	pentatricopeptide repeat-containing protein At1g08070, chloroplastic [Prunus persica]	Uncharacterized protein OS=Prunus persica OX=3760 GN=PRUPE_4G247500 PE=4 SV=1	KOG4197	FOG: PPR repeat	[R]	General function prediction only
EVM0001324.1	expansion	Pentatricopeptide repeat-containing protein At5g66520 OS=Arabidopsis thaliana OX=3702 GN=PCMP-H61 PE=2 SV=1	NA	NA	NA	NA	NA	NA	hypothetical protein Pyn_17398 [Prunus yedoensis var. nudiflora]	Uncharacterized protein OS=Prunus yedoensis var. nudiflora OX=2094558 GN=Pyn_17398 PE=4 SV=1	KOG4197	FOG: PPR repeat	[R]	General function prediction only
EVM0001325.1	expansion	Transcription factor UNE10 OS=Arabidopsis thaliana OX=3702 GN=UNE10 PE=2 SV=1			protein dimerization activity(GO:0046983)	NA	NA	NA	transcription factor UNE10 [Prunus yedoensis var. nudiflora]	Transcription factor UNE10 OS=Prunus yedoensis var. nudiflora OX=2094558 GN=Pyn_39040 PE=4 SV=1	NA	NA	NA	NA
EVM0001331.1	expansion	Pentatricopeptide repeat-containing protein At1g74630 OS=Arabidopsis thaliana OX=3702 GN=PCMP-H71 PE=2 SV=1			zinc ion binding(GO:0008270)	NA	NA	NA	pentatricopeptide repeat-containing protein At1g74630 [Prunus avium]	Uncharacterized protein OS=Prunus persica OX=3760 GN=PRUPE_5G193000 PE=4 SV=1	KOG4197	FOG: PPR repeat	[R]	General function prediction only
EVM0001334.1	expansion		NA	NA	NA	NA	NA	NA	PREDICTED: uncharacterized protein LOC103334252 [Prunus mume]	Uncharacterized protein OS=Prunus persica OX=3760 GN=PRUPE_8G235500 PE=4 SV=1	KOG0504	FOG: Ankyrin repeat	[R]	General function prediction only
EVM0001336.1	expansion	Pentatricopeptide repeat-containing protein At5g46100 OS=Arabidopsis thaliana OX=3702 GN=At5g46100 PE=2 SV=1	NA	NA	NA	NA	NA	NA	pentatricopeptide repeat-containing protein [Prunus yedoensis var. nudiflora]	Pentatricopeptide repeat-containing protein OS=Prunus yedoensis var. nudiflora OX=2094558 GN=Pyn_30434 PE=4 SV=1	KOG4197	FOG: PPR repeat	[R]	General function prediction only
EVM0001341.1	expansion	Replication factor C subunit 3 OS=Arabidopsis thaliana OX=3702 GN=RFC3 PE=2 SV=1	NA	NA	NA	K10756	replication factor C subunit 3/5	ko03030:DNA replication|ko03420:Nucleotide excision repair|ko03430:Mismatch repair	replication factor C subunit 3 [Prunus yedoensis var. nudiflora]	Replication factor C subunit 3 OS=Prunus yedoensis var. nudiflora OX=2094558 GN=Pyn_04322 PE=4 SV=1	KOG2035	Replication factor C, subunit RFC3	[L]	Replication, recombination and repair
EVM0001343.1	expansion				zinc ion binding(GO:0008270)	NA	NA	NA	protein FAR1-RELATED SEQUENCE 6-like [Prunus avium]	Putative PB1 domain, transposase, MuDR, plant, Zinc finger, SWIM-type, MULE transposase OS=Rosa chinensis OX=74649 GN=RchiOBHm_Chr5g0043951 PE=4 SV=1	NA	NA	NA	NA
EVM0001345.1	expansion	RNA polymerase II transcriptional coactivator KELP OS=Arabidopsis thaliana OX=3702 GN=KELP PE=1 SV=1	regulation of transcription, DNA-templated(GO:0006355)		DNA binding(GO:0003677)	NA	NA	NA	uncharacterized protein LOC110757613 [Prunus avium]	Uncharacterized protein OS=Prunus persica OX=3760 GN=PRUPE_2G189900 PE=4 SV=1	NA	NA	NA	NA
EVM0001349.1	expansion	Protein NLP3 OS=Arabidopsis thaliana OX=3702 GN=NLP3 PE=2 SV=1	NA	NA	NA	NA	NA	NA	uncharacterized protein Pyn_02589 [Prunus yedoensis var. nudiflora]	Uncharacterized protein OS=Prunus yedoensis var. nudiflora OX=2094558 GN=Pyn_02589 PE=4 SV=1	NA	NA	NA	NA
EVM0001352.1	expansion	Probable protein phosphatase 2C 35 OS=Arabidopsis thaliana OX=3702 GN=At3g06270 PE=2 SV=1			catalytic activity(GO:0003824)	NA	NA	NA	putative protein phosphatase 2C 35 [Prunus yedoensis var. nudiflora]	Uncharacterized protein OS=Prunus yedoensis var. nudiflora OX=2094558 GN=Pyn_32416 PE=3 SV=1	KOG0698	Serine/threonine protein phosphatase	[T]	Signal transduction mechanisms
EVM0001356.1	expansion	Putative pre-16S rRNA nuclease OS=Hyphomonas neptunium (strain ATCC 15444) OX=228405 GN=HNE_2300 PE=3 SV=1	rRNA processing(GO:0006364)			K07447	putative holliday junction resolvase [EC:3.1.-.-]	NA:NA	uncharacterized protein LOC110750968 [Prunus avium]	Uncharacterized protein OS=Prunus persica OX=3760 GN=PRUPE_ppa018574mg PE=4 SV=1	KOG0228	Beta-fructofuranosidase (invertase)	[G]	Carbohydrate transport and metabolism
EVM0001363.1	expansion	Probable protein phosphatase 2C 73 OS=Arabidopsis thaliana OX=3702 GN=PPC6-7 PE=2 SV=1			catalytic activity(GO:0003824)	NA	NA	NA	probable protein phosphatase 2C 34 isoform X2 [Prunus avium]	Uncharacterized protein OS=Prunus persica OX=3760 GN=PRUPE_6G317600 PE=4 SV=1	KOG0698	Serine/threonine protein phosphatase	[T]	Signal transduction mechanisms
EVM0001363.2	expansion	Probable protein phosphatase 2C 73 OS=Arabidopsis thaliana OX=3702 GN=PPC6-7 PE=2 SV=1			catalytic activity(GO:0003824)	NA	NA	NA	probable protein phosphatase 2C 34 isoform X2 [Prunus avium]	Uncharacterized protein OS=Prunus persica OX=3760 GN=PRUPE_6G317600 PE=4 SV=1	KOG0698	Serine/threonine protein phosphatase	[T]	Signal transduction mechanisms
EVM0001365.1	expansion		NA	NA	NA	NA	NA	NA	hypothetical protein Pyn_21471 [Prunus yedoensis var. nudiflora]	Uncharacterized protein OS=Prunus yedoensis var. nudiflora OX=2094558 GN=Pyn_21471 PE=4 SV=1	NA	NA	NA	NA
EVM0001366.1	expansion	Putative F-box/LRR-repeat/kelch-repeat protein At1g11620 OS=Arabidopsis thaliana OX=3702 GN=At1g11620 PE=4 SV=1			protein binding(GO:0005515)	NA	NA	NA	F-box/kelch-repeat protein At3g06240 isoform X1 [Prunus persica]	Uncharacterized protein OS=Prunus persica OX=3760 GN=PRUPE_4G140100 PE=4 SV=1	NA	NA	NA	NA
EVM0001368.1	expansion	Cellulose synthase A catalytic subunit 8 [UDP-forming] OS=Arabidopsis thaliana OX=3702 GN=CESA8 PE=1 SV=1	cellulose biosynthetic process(GO:0030244)	membrane(GO:0016020)	cellulose synthase (UDP-forming) activity(GO:0016760)| protein binding(GO:0005515)	K10999	cellulose synthase A	NA:NA	PREDICTED: cellulose synthase A catalytic subunit 8 [UDP-forming]-like [Malus domestica]	Cellulose synthase OS=Cucumis melo OX=3656 GN=LOC103489350 PE=3 SV=1	NA	NA	NA	NA
EVM0001372.1	expansion	Probable serine/threonine protein kinase IRE OS=Arabidopsis thaliana OX=3702 GN=IRE PE=2 SV=1	protein phosphorylation(GO:0006468)		ATP binding(GO:0005524)| protein kinase activity(GO:0004672)	NA	NA	NA	probable serine/threonine protein kinase IRE, partial [Prunus avium]	Uncharacterized protein OS=Prunus persica OX=3760 GN=PRUPE_2G280200 PE=4 SV=1	KOG0606	Microtubule-associated serine/threonine kinase and related proteins	[R]	General function prediction only
EVM0001376.1	expansion	Staphylococcal-like nuclease CAN2 OS=Arabidopsis thaliana OX=3702 GN=CAN2 PE=1 SV=1	NA	NA	NA	NA	NA	NA	staphylococcal-like nuclease CAN2 [Prunus avium]	Staphylococcal-like nuclease CAN2 OS=Prunus yedoensis var. nudiflora OX=2094558 GN=Pyn_10682 PE=4 SV=1	NA	NA	NA	NA
EVM0001381.1	expansion	L-type lectin-domain containing receptor kinase IX.1 OS=Arabidopsis thaliana OX=3702 GN=LECRK91 PE=1 SV=1	protein phosphorylation(GO:0006468)		carbohydrate binding(GO:0030246)| protein kinase activity(GO:0004672)| ATP binding(GO:0005524)	NA	NA	NA	L-type lectin-domain containing receptor kinase IX.1 [Prunus yedoensis var. nudiflora]	L-type lectin-domain containing receptor kinase IX.1 OS=Prunus yedoensis var. nudiflora OX=2094558 GN=Pyn_33122 PE=4 SV=1	NA	NA	NA	NA
EVM0001387.1	expansion	F-box protein At1g30790 OS=Arabidopsis thaliana OX=3702 GN=At1g30790 PE=2 SV=2			protein binding(GO:0005515)	NA	NA	NA	F-box protein [Prunus yedoensis var. nudiflora]	F-box protein OS=Prunus yedoensis var. nudiflora OX=2094558 GN=Pyn_21285 PE=4 SV=1	NA	NA	NA	NA
EVM0001394.1	expansion				zinc ion binding(GO:0008270)	NA	NA	NA	uncharacterized protein LOC110772004 [Prunus avium]	Uncharacterized protein OS=Prunus persica OX=3760 GN=PRUPE_ppa018613mg PE=4 SV=1	NA	NA	NA	NA
EVM0001401.1	expansion	Zinc finger transcription factor YY1 OS=Arabidopsis thaliana OX=3702 GN=YY1 PE=1 SV=1			nucleic acid binding(GO:0003676)	K09201	transcription factor YY	NA:NA	zinc finger transcription factor YY1 [Prunus avium]	Putative zinc finger protein OS=Prunus yedoensis var. nudiflora OX=2094558 GN=Pyn_17245 PE=4 SV=1	NA	NA	NA	NA
EVM0001402.1	expansion	Protein SODIUM POTASSIUM ROOT DEFECTIVE 1 OS=Arabidopsis thaliana OX=3702 GN=NAKR1 PE=1 SV=1	metal ion transport(GO:0030001)		metal ion binding(GO:0046872)	NA	NA	NA	protein SODIUM POTASSIUM ROOT DEFECTIVE 1 [Prunus persica]	Uncharacterized protein OS=Prunus persica OX=3760 GN=PRUPE_6G247400 PE=4 SV=1	KOG1603	Copper chaperone	[P]	Inorganic ion transport and metabolism
EVM0001424.1	expansion	Protein RCC2 OS=Homo sapiens OX=9606 GN=RCC2 PE=1 SV=2			protein binding(GO:0005515)	NA	NA	NA	protein IQ-DOMAIN 32 [Prunus avium]	Uncharacterized protein OS=Prunus persica OX=3760 GN=PRUPE_1G369000 PE=4 SV=1	KOG1427	Uncharacterized conserved protein, contains RCC1 domain	[S]	Function unknown
EVM0001438.1	expansion	Probable inactive receptor kinase At5g58300 OS=Arabidopsis thaliana OX=3702 GN=At5g58300 PE=1 SV=1	protein phosphorylation(GO:0006468)		protein kinase activity(GO:0004672)| ATP binding(GO:0005524)	NA	NA	NA	PREDICTED: probable inactive receptor kinase At5g58300 isoform X1 [Prunus mume]	Uncharacterized protein OS=Prunus persica OX=3760 GN=PRUPE_6G296300 PE=4 SV=1	NA	NA	NA	NA
EVM0001449.1	expansion	Wall-associated receptor kinase-like 1 OS=Arabidopsis thaliana OX=3702 GN=WAKL1 PE=2 SV=1	protein phosphorylation(GO:0006468)		protein kinase activity(GO:0004672)| ATP binding(GO:0005524)	NA	NA	NA	hypothetical protein Pyn_16981 [Prunus yedoensis var. nudiflora]	Uncharacterized protein OS=Prunus yedoensis var. nudiflora OX=2094558 GN=Pyn_16981 PE=4 SV=1	NA	NA	NA	NA
EVM0001457.1	expansion	Pentatricopeptide repeat-containing protein At1g61870, mitochondrial OS=Arabidopsis thaliana OX=3702 GN=PPR336 PE=2 SV=2	NA	NA	NA	NA	NA	NA	pentatricopeptide repeat-containing protein At1g61870, mitochondrial [Prunus avium]	Pentatricopeptide repeat-containing protein OS=Prunus yedoensis var. nudiflora OX=2094558 GN=Pyn_12065 PE=4 SV=1	KOG4197	FOG: PPR repeat	[R]	General function prediction only
EVM0001462.1	expansion	Phosphopantothenoylcysteine decarboxylase OS=Oryza sativa subsp. japonica OX=39947 GN=HAL3 PE=1 SV=1			catalytic activity(GO:0003824)	NA	NA	NA	uncharacterized protein Pyn_04083 [Prunus yedoensis var. nudiflora]	Uncharacterized protein OS=Prunus yedoensis var. nudiflora OX=2094558 GN=Pyn_04083 PE=4 SV=1	KOG0672	Halotolerance protein HAL3 (contains flavoprotein domain)	[D]	Cell cycle control, cell division, chromosome partitioning
EVM0001469.1	expansion	Pentatricopeptide repeat-containing protein At2g02980, chloroplastic OS=Arabidopsis thaliana OX=3702 GN=PCMP-H26 PE=2 SV=2			zinc ion binding(GO:0008270)	NA	NA	NA	pentatricopeptide repeat-containing protein At2g02980, chloroplastic [Prunus avium]	Pentatricopeptide repeat-containing protein OS=Prunus yedoensis var. nudiflora OX=2094558 GN=Pyn_13013 PE=4 SV=1	KOG4197	FOG: PPR repeat	[R]	General function prediction only
EVM0001470.1	expansion	Rust resistance kinase Lr10 OS=Triticum aestivum OX=4565 GN=LRK10 PE=2 SV=1	protein phosphorylation(GO:0006468)		protein kinase activity(GO:0004672)| polysaccharide binding(GO:0030247)| ATP binding(GO:0005524)	NA	NA	NA	rust resistance kinase Lr10-like [Prunus avium]	Uncharacterized protein OS=Prunus persica OX=3760 GN=PRUPE_2G088300 PE=4 SV=1	KOG1187	Serine/threonine protein kinase	[T]	Signal transduction mechanisms
EVM0001471.1	expansion		NA	NA	NA	NA	NA	NA	uncharacterized protein LOC112202498 [Rosa chinensis]	Uncharacterized protein (Fragment) OS=Prunus persica OX=3760 GN=PRUPE_ppa018217mg PE=4 SV=1	NA	NA	NA	NA
EVM0001474.1	expansion	40S ribosomal protein S9-1 OS=Arabidopsis thaliana OX=3702 GN=RPS9B PE=1 SV=1			RNA binding(GO:0003723)	K02997	small subunit ribosomal protein S9e	ko03010:Ribosome	40S ribosomal protein S9-2-like isoform X1 [Prunus avium]	Uncharacterized protein OS=Prunus persica OX=3760 GN=PRUPE_5G189800 PE=3 SV=1	KOG3301	Ribosomal protein S4	[J]	Translation, ribosomal structure and biogenesis
EVM0001476.1	expansion	Cell wall / vacuolar inhibitor of fructosidase 2 OS=Arabidopsis thaliana OX=3702 GN=C/VIF2 PE=1 SV=1			enzyme inhibitor activity(GO:0004857)	NA	NA	NA	hypothetical protein Pyn_23936 [Prunus yedoensis var. nudiflora]	Uncharacterized protein OS=Prunus yedoensis var. nudiflora OX=2094558 GN=Pyn_23936 PE=4 SV=1	NA	NA	NA	NA
EVM0001482.1	expansion				enzyme inhibitor activity(GO:0004857)	NA	NA	NA	uncharacterized protein LOC110766044 [Prunus avium]	Uncharacterized protein OS=Prunus yedoensis var. nudiflora OX=2094558 GN=Pyn_37901 PE=4 SV=1	NA	NA	NA	NA
EVM0001484.1	expansion	Cyclic pyranopterin monophosphate synthase, mitochondrial OS=Arabidopsis thaliana OX=3702 GN=CNX3 PE=1 SV=1	Mo-molybdopterin cofactor biosynthetic process(GO:0006777)			K03637	cyclic pyranopterin monophosphate synthase	ko00790:Folate biosynthesis|ko04122:Sulfur relay system	cyclic pyranopterin monophosphate synthase, mitochondrial [Prunus avium]	Uncharacterized protein OS=Prunus persica OX=3760 GN=PRUPE_2G189500 PE=3 SV=1	KOG2876	Molybdenum cofactor biosynthesis pathway protein	[H]	Coenzyme transport and metabolism
EVM0001486.1	expansion	G-type lectin S-receptor-like serine/threonine-protein kinase At2g19130 OS=Arabidopsis thaliana OX=3702 GN=At2g19130 PE=2 SV=1	protein phosphorylation(GO:0006468)| recognition of pollen(GO:0048544)		protein kinase activity(GO:0004672)| ATP binding(GO:0005524)	NA	NA	NA	G-type lectin S-receptor-like serine/threonine-protein kinase At2g19130 [Prunus persica]	Uncharacterized protein OS=Prunus persica OX=3760 GN=PRUPE_3G227500 PE=4 SV=1	NA	NA	NA	NA
EVM0001489.1	expansion	Transcription factor GLABRA 3 OS=Arabidopsis thaliana OX=3702 GN=GL3 PE=1 SV=1			protein dimerization activity(GO:0046983)	NA	NA	NA	bHLH transcription factor [Prunus pseudocerasus]	BHLH transcription factor OS=Prunus pseudocerasus OX=151439 PE=2 SV=1	NA	NA	NA	NA
EVM0001489.2	expansion	Transcription factor GLABRA 3 OS=Arabidopsis thaliana OX=3702 GN=GL3 PE=1 SV=1			protein dimerization activity(GO:0046983)	NA	NA	NA	bHLH transcription factor [Prunus pseudocerasus]	BHLH transcription factor OS=Prunus pseudocerasus OX=151439 PE=2 SV=1	NA	NA	NA	NA
EVM0001500.1	expansion	Pentatricopeptide repeat-containing protein At4g38010 OS=Arabidopsis thaliana OX=3702 GN=PCMP-E45 PE=3 SV=1	NA	NA	NA	NA	NA	NA	pentatricopeptide repeat-containing protein At3g29230-like isoform X1 [Prunus avium]	Uncharacterized protein OS=Prunus persica OX=3760 GN=PRUPE_2G293600 PE=4 SV=1	KOG4197	FOG: PPR repeat	[R]	General function prediction only
EVM0001504.1	expansion				DNA binding(GO:0003677)	NA	NA	NA	hypothetical protein PRUPE_1G199600 [Prunus persica]	Uncharacterized protein OS=Prunus persica OX=3760 GN=PRUPE_1G199600 PE=4 SV=1	NA	NA	NA	NA
EVM0001510.1	expansion	Probable copper-transporting ATPase HMA5 OS=Arabidopsis thaliana OX=3702 GN=HMA5 PE=1 SV=2	metal ion transport(GO:0030001)		metal ion binding(GO:0046872)	NA	NA	NA	putative copper-transporting ATPase HMA5, partial [Mucuna pruriens]	Uncharacterized protein OS=Vitis vinifera OX=29760 GN=VIT_02s0025g03630 PE=4 SV=1	KOG0207	Cation transport ATPase	[P]	Inorganic ion transport and metabolism
EVM0001526.1	expansion	GATA transcription factor 26 OS=Arabidopsis thaliana OX=3702 GN=GATA26 PE=2 SV=1	regulation of transcription, DNA-templated(GO:0006355)		zinc ion binding(GO:0008270)| sequence-specific DNA binding(GO:0043565)	NA	NA	NA	GATA transcription factor 26 [Prunus avium]	GATA transcription factor 26 OS=Prunus yedoensis var. nudiflora OX=2094558 GN=Pyn_15979 PE=4 SV=1	KOG1601	GATA-4/5/6 transcription factors	[K]	Transcription
EVM0001531.1	expansion		NA	NA	NA	NA	NA	NA	PREDICTED: uncharacterized protein LOC107881090 [Prunus mume]	Uncharacterized protein OS=Citrus clementina OX=85681 GN=CICLE_v10019150mg PE=4 SV=1	NA	NA	NA	NA
EVM0001543.1	expansion	Protein RALF-like 4 OS=Arabidopsis thaliana OX=3702 GN=RALFL4 PE=3 SV=1	NA	NA	NA	NA	NA	NA	protein RALF-like 4 [Prunus persica]	Uncharacterized protein OS=Prunus persica OX=3760 GN=PRUPE_3G141000 PE=4 SV=1	NA	NA	NA	NA
EVM0001545.1	expansion	Probable serine/threonine-protein kinase At1g54610 OS=Arabidopsis thaliana OX=3702 GN=At1g54610 PE=1 SV=1	protein phosphorylation(GO:0006468)		protein kinase activity(GO:0004672)| ATP binding(GO:0005524)	K08819	cyclin-dependent kinase 12/13	NA:NA	PREDICTED: probable serine/threonine-protein kinase At1g54610 [Prunus mume]	Uncharacterized protein OS=Prunus persica OX=3760 GN=PRUPE_6G167000 PE=4 SV=1	KOG0600	Cdc2-related protein kinase	[D]	Cell cycle control, cell division, chromosome partitioning
EVM0001546.1	expansion	Ras-related protein RABA5a OS=Arabidopsis thaliana OX=3702 GN=RABA5A PE=1 SV=1			GTPase activity(GO:0003924)| GTP binding(GO:0005525)	K07904	Ras-related protein Rab-11A	ko04144:Endocytosis|ko04961:Endocrine and other factor-regulated calcium reabsorption|ko04962:Vasopressin-regulated water reabsorption|ko04972:Pancreatic secretion	ras-related protein RABA5a [Prunus avium]	Uncharacterized protein OS=Prunus persica OX=3760 GN=PRUPE_4G008200 PE=4 SV=1	KOG0087	GTPase Rab11/YPT3, small G protein superfamily	[U]	Intracellular trafficking, secretion, and vesicular transport
EVM0001547.1	expansion		NA	NA	NA	NA	NA	NA	uncharacterized protein LOC110761295 [Prunus avium]	Uncharacterized protein OS=Prunus persica OX=3760 GN=PRUPE_1G446200 PE=4 SV=1	NA	NA	NA	NA
EVM0001554.1	expansion		NA	NA	NA	NA	NA	NA	uncharacterized protein LOC109948957 [Prunus persica]	Uncharacterized protein OS=Morus notabilis OX=981085 GN=L484_010758 PE=4 SV=1	NA	NA	NA	NA
EVM0001558.1	expansion				zinc ion binding(GO:0008270)	NA	NA	NA	hypothetical protein PRUPE_6G164700 [Prunus persica]	Uncharacterized protein OS=Prunus persica OX=3760 GN=PRUPE_6G164700 PE=4 SV=1	NA	NA	NA	NA
EVM0001559.1	expansion	Protein cornichon homolog 4 OS=Arabidopsis thaliana OX=3702 GN=At1g12390 PE=1 SV=1	vesicle-mediated transport(GO:0016192)			K20368	protein cornichon	NA:NA	protein cornichon homolog 4-like [Prunus avium]	Protein cornichon homolog 4 OS=Prunus yedoensis var. nudiflora OX=2094558 GN=Pyn_30496 PE=4 SV=1	KOG2729	ER vesicle integral membrane protein involved in establishing cell polarity, signaling and protein degradation	[T]	Signal transduction mechanisms
EVM0001559.2	expansion	Protein cornichon homolog 4 OS=Arabidopsis thaliana OX=3702 GN=At1g12390 PE=1 SV=1	vesicle-mediated transport(GO:0016192)			K20368	protein cornichon	NA:NA	protein cornichon homolog 4-like [Prunus avium]	Protein cornichon homolog 4 OS=Prunus yedoensis var. nudiflora OX=2094558 GN=Pyn_30496 PE=4 SV=1	KOG2729	ER vesicle integral membrane protein involved in establishing cell polarity, signaling and protein degradation	[T]	Signal transduction mechanisms
EVM0001559.3	expansion	Protein cornichon homolog 4 OS=Arabidopsis thaliana OX=3702 GN=At1g12390 PE=1 SV=1	vesicle-mediated transport(GO:0016192)			K20368	protein cornichon	NA:NA	protein cornichon homolog 4-like [Prunus avium]	Protein cornichon homolog 4 OS=Prunus yedoensis var. nudiflora OX=2094558 GN=Pyn_30496 PE=4 SV=1	KOG2729	ER vesicle integral membrane protein involved in establishing cell polarity, signaling and protein degradation	[T]	Signal transduction mechanisms
EVM0001561.1	expansion	30S ribosomal protein S1, chloroplastic OS=Spinacia oleracea OX=3562 GN=RPS1 PE=1 SV=1			nucleic acid binding(GO:0003676)	K02945	small subunit ribosomal protein S1	ko03010:Ribosome	PREDICTED: 30S ribosomal protein S1, chloroplastic [Prunus mume]	30S ribosomal protein S1 chloroplastic OS=Prunus yedoensis var. nudiflora OX=2094558 GN=Pyn_18276 PE=4 SV=1	NA	NA	NA	NA
EVM0001563.1	expansion	PRA1 family protein B4 OS=Arabidopsis thaliana OX=3702 GN=PRA1B4 PE=1 SV=1	NA	NA	NA	K20359	PRA1 family protein 1	NA:NA	PRA1 family protein B4-like [Prunus avium]	PRA1 family protein OS=Prunus yedoensis var. nudiflora OX=2094558 GN=Pyn_28196 PE=3 SV=1	KOG3142	Prenylated rab acceptor 1	[U]	Intracellular trafficking, secretion, and vesicular transport
EVM0001567.1	expansion	Mediator of RNA polymerase II transcription subunit 20a OS=Arabidopsis thaliana OX=3702 GN=MED20A PE=1 SV=1	regulation of transcription by RNA polymerase II(GO:0006357)	mediator complex(GO:0016592)	transcription coregulator activity(GO:0003712)	K13528	mediator of RNA polymerase II transcription subunit 20	NA:NA	mediator of RNA polymerase II transcription subunit 20a isoform X1 [Prunus avium]	Mediator of RNA polymerase II transcription subunit 20 OS=Prunus yedoensis var. nudiflora OX=2094558 GN=MED20 PE=3 SV=1	KOG1383	Glutamate decarboxylase/sphingosine phosphate lyase	[E]	Amino acid transport and metabolism
EVM0001567.2	expansion	Mediator of RNA polymerase II transcription subunit 20a OS=Arabidopsis thaliana OX=3702 GN=MED20A PE=1 SV=1	regulation of transcription by RNA polymerase II(GO:0006357)	mediator complex(GO:0016592)	transcription coregulator activity(GO:0003712)	K13528	mediator of RNA polymerase II transcription subunit 20	NA:NA	mediator of RNA polymerase II transcription subunit 20a isoform X1 [Prunus avium]	Mediator of RNA polymerase II transcription subunit 20 OS=Prunus yedoensis var. nudiflora OX=2094558 GN=MED20 PE=3 SV=1	KOG1383	Glutamate decarboxylase/sphingosine phosphate lyase	[E]	Amino acid transport and metabolism
EVM0001567.3	expansion	Mediator of RNA polymerase II transcription subunit 20a OS=Arabidopsis thaliana OX=3702 GN=MED20A PE=1 SV=1	regulation of transcription by RNA polymerase II(GO:0006357)	mediator complex(GO:0016592)	transcription coregulator activity(GO:0003712)	K13528	mediator of RNA polymerase II transcription subunit 20	NA:NA	mediator of RNA polymerase II transcription subunit 20a isoform X1 [Prunus avium]	Mediator of RNA polymerase II transcription subunit 20 OS=Prunus yedoensis var. nudiflora OX=2094558 GN=MED20 PE=3 SV=1	KOG1383	Glutamate decarboxylase/sphingosine phosphate lyase	[E]	Amino acid transport and metabolism
EVM0001578.1	expansion				protein binding(GO:0005515)	NA	NA	NA	F-box protein [Prunus yedoensis var. nudiflora]	F-box protein OS=Prunus yedoensis var. nudiflora OX=2094558 GN=Pyn_01255 PE=4 SV=1	NA	NA	NA	NA
EVM0001579.1	expansion	Probable purine permease 11 OS=Arabidopsis thaliana OX=3702 GN=PUP11 PE=1 SV=1			GTP binding(GO:0005525)| GTPase activity(GO:0003924)	NA	NA	NA	putative purine permease 11 [Capsicum baccatum]	Putative purine permease 11 OS=Capsicum baccatum OX=33114 GN=CQW23_03029 PE=4 SV=1	NA	NA	NA	NA
EVM0001586.1	expansion	Pentatricopeptide repeat-containing protein At1g09190 OS=Arabidopsis thaliana OX=3702 GN=PCMP-E70 PE=2 SV=1	NA	NA	NA	NA	NA	NA	pentatricopeptide repeat-containing protein [Prunus yedoensis var. nudiflora]	Pentatricopeptide repeat-containing protein OS=Prunus yedoensis var. nudiflora OX=2094558 GN=Pyn_03068 PE=4 SV=1	KOG4197	FOG: PPR repeat	[R]	General function prediction only
EVM0001587.1	expansion				protein binding(GO:0005515)	NA	NA	NA	hypothetical protein PRUPE_7G182200 [Prunus persica]	Uncharacterized protein OS=Prunus persica OX=3760 GN=PRUPE_ppb018877mg PE=4 SV=1	NA	NA	NA	NA
EVM0001589.1	expansion	Pentatricopeptide repeat-containing protein At1g08070, chloroplastic OS=Arabidopsis thaliana OX=3702 GN=PCMP-H12 PE=2 SV=1	NA	NA	NA	NA	NA	NA	pentatricopeptide repeat-containing protein At1g08070, chloroplastic-like [Prunus avium]	Uncharacterized protein OS=Prunus persica OX=3760 GN=PRUPE_2G097100 PE=4 SV=1	KOG4197	FOG: PPR repeat	[R]	General function prediction only
EVM0001595.1	expansion	mRNA-decapping enzyme subunit 2 OS=Arabidopsis thaliana OX=3702 GN=DCP2 PE=1 SV=1			hydrolase activity(GO:0016787)| manganese ion binding(GO:0030145)| RNA binding(GO:0003723)	K12613	mRNA-decapping enzyme subunit 2	ko03018:RNA degradation	mRNA-decapping enzyme subunit 2 [Prunus persica]	Uncharacterized protein OS=Prunus persica OX=3760 GN=PRUPE_2G213500 PE=4 SV=1	KOG2937	Decapping enzyme complex, predicted pyrophosphatase DCP2	[A]	RNA processing and modification
EVM0001600.1	expansion	Zinc finger BED domain-containing protein RICESLEEPER 2 OS=Oryza sativa subsp. japonica OX=39947 GN=Os03g0733400 PE=2 SV=1			protein dimerization activity(GO:0046983)| DNA binding(GO:0003677)	NA	NA	NA	zinc finger BED domain-containing protein RICESLEEPER 3-like [Rosa chinensis]	Uncharacterized protein OS=Prunus persica OX=3760 GN=PRUPE_ppa019737mg PE=4 SV=1	KOG1121	Tam3-transposase (Ac family)	[L]	Replication, recombination and repair
EVM0001602.1	expansion	Serine/threonine-protein kinase MHK OS=Arabidopsis thaliana OX=3702 GN=MHK PE=2 SV=2	protein phosphorylation(GO:0006468)		ATP binding(GO:0005524)| protein kinase activity(GO:0004672)	K08829	male germ cell-associated kinase	NA:NA	serine/threonine-protein kinase MHK [Prunus avium]	Uncharacterized protein OS=Prunus persica OX=3760 GN=PRUPE_8G196200 PE=4 SV=1	KOG0661	MAPK related serine/threonine protein kinase	[T]	Signal transduction mechanisms
EVM0001607.1	expansion		NA	NA	NA	K14794	ribosomal RNA-processing protein 12	NA:NA	hypothetical protein PRUPE_7G186700 [Prunus persica]	Uncharacterized protein OS=Prunus persica OX=3760 GN=PRUPE_7G186700 PE=4 SV=1	KOG1248	Uncharacterized conserved protein	[S]	Function unknown
EVM0001608.1	expansion	BEL1-like homeodomain protein 2 OS=Arabidopsis thaliana OX=3702 GN=BLH2 PE=1 SV=3	regulation of transcription, DNA-templated(GO:0006355)		DNA binding(GO:0003677)	NA	NA	NA	BEL1-like homeodomain protein 4 [Prunus avium]	Uncharacterized protein OS=Prunus persica OX=3760 GN=PRUPE_7G146900 PE=4 SV=1	KOG0773	Transcription factor MEIS1 and related HOX domain proteins	[K]	Transcription
EVM0001608.2	expansion	BEL1-like homeodomain protein 2 OS=Arabidopsis thaliana OX=3702 GN=BLH2 PE=1 SV=3	regulation of transcription, DNA-templated(GO:0006355)		DNA binding(GO:0003677)	NA	NA	NA	BEL1-like homeodomain protein 4 [Prunus avium]	Uncharacterized protein OS=Prunus persica OX=3760 GN=PRUPE_7G146900 PE=4 SV=1	KOG0773	Transcription factor MEIS1 and related HOX domain proteins	[K]	Transcription
EVM0001618.1	expansion	Isocitrate dehydrogenase [NADP] OS=Nicotiana tabacum OX=4097 PE=2 SV=1	protein phosphorylation(GO:0006468)| oxidation-reduction process(GO:0055114)		oxidoreductase activity, acting on the CH-OH group of donors, NAD or NADP as acceptor(GO:0016616)| protein kinase activity(GO:0004672)| ATP binding(GO:0005524)	K00031	isocitrate dehydrogenase	ko00020:Citrate cycle (TCA cycle)|ko00480:Glutathione metabolism|ko00720:Carbon fixation pathways in prokaryotes|ko01200:Carbon metabolism|ko01210:2-Oxocarboxylic acid metabolism|ko01230:Biosynthesis of amino acids|ko04146:Peroxisome	serine/threonine-protein kinase RHS3 [Prunus avium]	Uncharacterized protein OS=Prunus persica OX=3760 GN=PRUPE_4G124600 PE=4 SV=1	KOG1526	NADP-dependent isocitrate dehydrogenase	[C]	Energy production and conversion
EVM0001619.1	expansion	Probable linoleate 9S-lipoxygenase 5 OS=Solanum tuberosum OX=4113 GN=LOX1.5 PE=2 SV=1	oxidation-reduction process(GO:0055114)		metal ion binding(GO:0046872)| oxidoreductase activity, acting on single donors with incorporation of molecular oxygen, incorporation of two atoms of oxygen(GO:0016702)| protein binding(GO:0005515)	NA	NA	NA	probable linoleate 9S-lipoxygenase 5 isoform X1 [Prunus avium]	Lipoxygenase OS=Prunus persica OX=3760 GN=PRUPE_6G324200 PE=3 SV=1	NA	NA	NA	NA
EVM0001623.1	expansion	UPF0187 protein At3g61320, chloroplastic OS=Arabidopsis thaliana OX=3702 GN=At3g61320 PE=2 SV=2	NA	NA	NA	K08994	ion channel-forming bestrophin family protein	NA:NA	UPF0187 protein At3g61320, chloroplastic-like [Prunus avium]	UPF0187 protein OS=Prunus yedoensis var. nudiflora OX=2094558 GN=Pyn_23301 PE=4 SV=1	NA	NA	NA	NA
EVM0001623.2	expansion	UPF0187 protein At3g61320, chloroplastic OS=Arabidopsis thaliana OX=3702 GN=At3g61320 PE=2 SV=2	NA	NA	NA	K08994	ion channel-forming bestrophin family protein	NA:NA	UPF0187 protein At3g61320, chloroplastic-like [Prunus avium]	Uncharacterized protein OS=Prunus persica OX=3760 GN=PRUPE_2G168100 PE=4 SV=1	NA	NA	NA	NA
EVM0001625.1	expansion		NA	NA	NA	NA	NA	NA	uncharacterized protein LOC110769867 isoform X1 [Prunus avium]	Uncharacterized protein OS=Prunus yedoensis var. nudiflora OX=2094558 GN=Pyn_31883 PE=4 SV=1	NA	NA	NA	NA
EVM0001627.1	expansion				zinc ion binding(GO:0008270)	NA	NA	NA	uncharacterized protein LOC110773249 [Prunus avium]	Mutator-like transposase OS=Rosa rugosa OX=74645 PE=4 SV=1	NA	NA	NA	NA
EVM0001631.1	expansion	Zinc finger CCCH domain-containing protein 17 OS=Arabidopsis thaliana OX=3702 GN=At2g02160 PE=1 SV=1			metal ion binding(GO:0046872)	NA	NA	NA	zinc finger CCCH domain-containing protein 17 [Prunus avium]	Uncharacterized protein OS=Prunus persica OX=3760 GN=PRUPE_1G342700 PE=4 SV=1	KOG4791	Uncharacterized conserved protein	[S]	Function unknown
EVM0001639.1	expansion		NA	NA	NA	NA	NA	NA	uncharacterized protein LOC112169901 [Rosa chinensis]	Uncharacterized protein OS=Prunus persica OX=3760 GN=PRUPE_6G012900 PE=4 SV=1	NA	NA	NA	NA
EVM0001643.1	expansion	Pentatricopeptide repeat-containing protein At5g66500, mitochondrial OS=Arabidopsis thaliana OX=3702 GN=PCMP-E38 PE=2 SV=1	NA	NA	NA	NA	NA	NA	pentatricopeptide repeat-containing protein At5g66500, mitochondrial [Prunus avium]	Uncharacterized protein OS=Prunus persica OX=3760 GN=PRUPE_7G157700 PE=4 SV=1	KOG4197	FOG: PPR repeat	[R]	General function prediction only
EVM0001645.1	expansion	Aldehyde oxidase GLOX OS=Vitis pseudoreticulata OX=231512 GN=GLOX PE=2 SV=1	NA	NA	NA	NA	NA	NA	WSC domain-containing protein [Prunus yedoensis var. nudiflora]	WSC domain-containing protein OS=Prunus yedoensis var. nudiflora OX=2094558 GN=Pyn_26296 PE=4 SV=1	NA	NA	NA	NA
EVM0001651.1	expansion		NA	NA	NA	NA	NA	NA	uncharacterized protein LOC109948957 [Prunus persica]	Uncharacterized protein OS=Trema orientalis OX=63057 GN=TorRG33x02_315590 PE=4 SV=1	NA	NA	NA	NA
EVM0001657.1	expansion	Pentatricopeptide repeat-containing protein At5g27460 OS=Arabidopsis thaliana OX=3702 GN=At5g27460 PE=2 SV=1	NA	NA	NA	NA	NA	NA	pentatricopeptide repeat-containing protein [Prunus yedoensis var. nudiflora]	Pentatricopeptide repeat-containing protein OS=Prunus yedoensis var. nudiflora OX=2094558 GN=Pyn_34042 PE=4 SV=1	KOG4197	FOG: PPR repeat	[R]	General function prediction only
EVM0001658.1	expansion	Berberine bridge enzyme-like 17 OS=Arabidopsis thaliana OX=3702 GN=At4g20800 PE=2 SV=1	oxidation-reduction process(GO:0055114)		oxidoreductase activity(GO:0016491)| flavin adenine dinucleotide binding(GO:0050660)	NA	NA	NA	berberine bridge enzyme-like 17 [Prunus avium]	Uncharacterized protein OS=Prunus persica OX=3760 GN=PRUPE_4G230400 PE=3 SV=1	NA	NA	NA	NA
EVM0001659.1	expansion	CLP protease regulatory subunit CLPX1, mitochondrial OS=Arabidopsis thaliana OX=3702 GN=CLPX1 PE=2 SV=1	ubiquitin-dependent protein catabolic process(GO:0006511)| multicellular organism development(GO:0007275)	nucleus(GO:0005634)	ATP binding(GO:0005524)	K03544	ATP-dependent Clp protease ATP-binding subunit ClpX	ko04112:Cell cycle - Caulobacter	CLP protease regulatory subunit CLPX1, mitochondrial [Prunus avium]	Uncharacterized protein OS=Prunus persica OX=3760 GN=PRUPE_2G310000 PE=4 SV=1	KOG0745	Putative ATP-dependent Clp-type protease (AAA+ ATPase superfamily)	[O]	Posttranslational modification, protein turnover, chaperones
EVM0001664.1	expansion	E3 ubiquitin-protein ligase SINA-like 10 OS=Arabidopsis thaliana OX=3702 GN=At5g37930 PE=2 SV=1	ubiquitin-dependent protein catabolic process(GO:0006511)| multicellular organism development(GO:0007275)	nucleus(GO:0005634)		K04506	E3 ubiquitin-protein ligase SIAH1	ko04013:MAPK signaling pathway - fly|ko04115:p53 signaling pathway|ko04120:Ubiquitin mediated proteolysis|ko04310:Wnt signaling pathway	hypothetical protein PRUPE_8G145500 [Prunus persica]	E3 ubiquitin-protein ligase OS=Prunus persica OX=3760 GN=PRUPE_8G145500 PE=3 SV=1	KOG3002	Zn finger protein	[R]	General function prediction only
EVM0001668.1	expansion	Transcription factor ORG2 OS=Arabidopsis thaliana OX=3702 GN=ORG2 PE=1 SV=1			protein dimerization activity(GO:0046983)	NA	NA	NA	hypothetical protein PRUPE_7G040300 [Prunus persica]	Uncharacterized protein OS=Prunus persica OX=3760 GN=PRUPE_7G040300 PE=4 SV=1	NA	NA	NA	NA
EVM0001669.1	expansion	RING-box protein 1a OS=Arabidopsis thaliana OX=3702 GN=RBX1A PE=1 SV=1			zinc ion binding(GO:0008270)	K03868	RING-box protein 1	ko03420:Nucleotide excision repair|ko04066:HIF-1 signaling pathway|ko04110:Cell cycle|ko04111:Cell cycle - yeast|ko04114:Oocyte meiosis|ko04120:Ubiquitin mediated proteolysis|ko04141:Protein processing in endoplasmic reticulum|ko04310:Wnt signaling pathway|ko04341:Hedgehog signaling pathway - fly|ko04350:TGF-beta signaling pathway|ko04710:Circadian rhythm|ko05200:Pathways in cancer|ko05211:Renal …	RING-box protein 1a [Prunus persica]	Uncharacterized protein OS=Prunus persica OX=3760 GN=PRUPE_2G152700 PE=4 SV=1	KOG2930	SCF ubiquitin ligase, Rbx1 component	[O]	Posttranslational modification, protein turnover, chaperones
EVM0001679.1	expansion	Putative F-box/FBD/LRR-repeat protein At5g56810 OS=Arabidopsis thaliana OX=3702 GN=At5g56810 PE=4 SV=1			protein binding(GO:0005515)	NA	NA	NA	hypothetical protein PRUPE_3G224300 [Prunus persica]	Uncharacterized protein OS=Prunus persica OX=3760 GN=PRUPE_3G224300 PE=4 SV=1	NA	NA	NA	NA
EVM0001680.1	expansion	Probable inactive receptor kinase At2g26730 OS=Arabidopsis thaliana OX=3702 GN=At2g26730 PE=1 SV=1	protein phosphorylation(GO:0006468)		ATP binding(GO:0005524)| protein kinase activity(GO:0004672)	K04730	interleukin-1 receptor-associated kinase 1	ko04064:NF-kappa B signaling pathway|ko04620:Toll-like receptor signaling pathway|ko04722:Neurotrophin signaling pathway|ko05133:Pertussis|ko05140:Leishmaniasis|ko05142:Chagas disease (American trypanosomiasis)|ko05145:Toxoplasmosis|ko05152:Tuberculosis|ko05162:Measles|ko05169:Epstein-Barr virus infection	putative inactive receptor kinase [Prunus yedoensis var. nudiflora]	Putative inactive receptor kinase OS=Prunus yedoensis var. nudiflora OX=2094558 GN=Pyn_00798 PE=4 SV=1	NA	NA	NA	NA
EVM0001690.1	expansion		NA	NA	NA	NA	NA	NA	uncharacterized protein LOC110763866 [Prunus avium]	Uncharacterized protein OS=Prunus persica OX=3760 GN=PRUPE_8G029400 PE=4 SV=1	KOG0504	FOG: Ankyrin repeat	[R]	General function prediction only
EVM0001691.1	expansion	General transcription and DNA repair factor IIH subunit TFB1-1 OS=Arabidopsis thaliana OX=3702 GN=TFB1-1 PE=2 SV=1	NA	NA	NA	K03141	transcription initiation factor TFIIH subunit 1	ko03022:Basal transcription factors|ko03420:Nucleotide excision repair|ko05203:Viral carcinogenesis	probable RNA polymerase II transcription factor B subunit 1-3 isoform X1 [Prunus avium]	Uncharacterized protein OS=Prunus persica OX=3760 GN=PRUPE_1G583500 PE=4 SV=1	KOG2074	RNA polymerase II transcription initiation/nucleotide excision repair factor TFIIH, subunit TFB1	[L]	Replication, recombination and repair
EVM0001707.1	expansion	TMV resistance protein N OS=Nicotiana glutinosa OX=35889 GN=N PE=1 SV=1	signal transduction(GO:0007165)		ADP binding(GO:0043531)| protein binding(GO:0005515)	NA	NA	NA	TMV resistance protein N isoform X1 [Prunus persica]	Uncharacterized protein (Fragment) OS=Prunus persica OX=3760 GN=PRUPE_ppa022242mg PE=4 SV=1	NA	NA	NA	NA
EVM0001708.1	expansion	Acetylserotonin O-methyltransferase OS=Arabidopsis thaliana OX=3702 GN=ASMT PE=1 SV=1			protein dimerization activity(GO:0046983)| O-methyltransferase activity(GO:0008171)	NA	NA	NA	PREDICTED: (RS)-norcoclaurine 6-O-methyltransferase-like [Prunus mume]	Uncharacterized protein OS=Prunus persica OX=3760 GN=PRUPE_8G171000 PE=3 SV=1	KOG3178	Hydroxyindole-O-methyltransferase and related SAM-dependent methyltransferases	[R]	General function prediction only
EVM0001722.1	expansion	G-type lectin S-receptor-like serine/threonine-protein kinase At4g03230 OS=Arabidopsis thaliana OX=3702 GN=At4g03230 PE=3 SV=3	protein phosphorylation(GO:0006468)		ATP binding(GO:0005524)| protein serine/threonine kinase activity(GO:0004674)| protein kinase activity(GO:0004672)	NA	NA	NA	G-type lectin S-receptor-like serine/threonine-protein kinase At4g03230 [Prunus avium]	G-type lectin S-receptor-like serine/threonine-protein kinase OS=Prunus yedoensis var. nudiflora OX=2094558 GN=Pyn_02114 PE=4 SV=1	NA	NA	NA	NA
EVM0001724.1	expansion	Translation initiation factor IF-2 OS=Gluconacetobacter diazotrophicus (strain ATCC 49037 / DSM 5601 / PAl5) OX=272568 GN=infB PE=3 SV=1			GTP binding(GO:0005525)| GTPase activity(GO:0003924)	K02519	translation initiation factor IF-2	NA:NA	uncharacterized protein LOC110760650 [Prunus avium]	Uncharacterized protein OS=Prunus yedoensis var. nudiflora OX=2094558 GN=Pyn_21115 PE=3 SV=1	KOG1145	Mitochondrial translation initiation factor 2 (IF-2; GTPase)	[J]	Translation, ribosomal structure and biogenesis
EVM0001726.1	expansion	Dynamin-related protein 3A OS=Arabidopsis thaliana OX=3702 GN=DRP3A PE=1 SV=2			GTP binding(GO:0005525)| GTPase activity(GO:0003924)	NA	NA	NA	dynamin-related protein 3A-like [Prunus avium]	Dynamin-related protein 3A OS=Prunus yedoensis var. nudiflora OX=2094558 GN=Pyn_10877 PE=3 SV=1	KOG0446	Vacuolar sorting protein VPS1, dynamin, and related proteins	[R]	General function prediction only
EVM0001734.1	expansion		NA	NA	NA	NA	NA	NA	uncharacterized protein LOC18790120 [Prunus persica]	Uncharacterized protein OS=Prunus persica OX=3760 GN=PRUPE_1G491500 PE=4 SV=1	NA	NA	NA	NA
EVM0001736.1	expansion	Protein NSP-INTERACTING KINASE 1 OS=Arabidopsis thaliana OX=3702 GN=NIK1 PE=1 SV=1	protein phosphorylation(GO:0006468)		protein binding(GO:0005515)| ATP binding(GO:0005524)| protein kinase activity(GO:0004672)	NA	NA	NA	protein NSP-INTERACTING KINASE 1 [Prunus persica]	Uncharacterized protein OS=Prunus persica OX=3760 GN=PRUPE_3G244900 PE=3 SV=1	NA	NA	NA	NA
EVM0001749.1	expansion	Putative disease resistance protein At1g50180 OS=Arabidopsis thaliana OX=3702 GN=At1g50180 PE=3 SV=2			ADP binding(GO:0043531)	NA	NA	NA	putative disease resistance protein At1g50180 [Prunus avium]	Putative disease resistance protein OS=Prunus yedoensis var. nudiflora OX=2094558 GN=Pyn_15197 PE=3 SV=1	KOG4658	Apoptotic ATPase	[T]	Signal transduction mechanisms
EVM0001751.1	expansion				enzyme inhibitor activity(GO:0004857)	NA	NA	NA	PREDICTED: uncharacterized protein LOC108169977 [Malus domestica]		NA	NA	NA	NA
EVM0001752.1	expansion		NA	NA	NA	NA	NA	NA	PREDICTED: uncharacterized protein LOC107880425 [Prunus mume]	Putative transcription factor interactor and regulator CCHC(Zn) family OS=Rosa chinensis OX=74649 GN=RchiOBHm_Chr5g0005991 PE=4 SV=1	NA	NA	NA	NA
EVM0001756.1	expansion	MLO-like protein 3 OS=Arabidopsis thaliana OX=3702 GN=MLO3 PE=2 SV=1	defense response(GO:0006952)	integral component of membrane(GO:0016021)		K08472	mlo protein	NA:NA	MLO-like protein 3 isoform X1 [Prunus yedoensis var. nudiflora]	MLO-like protein OS=Prunus yedoensis var. nudiflora OX=2094558 GN=MLO PE=3 SV=1	NA	NA	NA	NA
EVM0001758.1	expansion	Kinesin-like protein KIN-UC OS=Arabidopsis thaliana OX=3702 GN=KINUC PE=1 SV=2	microtubule-based movement(GO:0007018)		protein binding(GO:0005515)| microtubule motor activity(GO:0003777)| ATP binding(GO:0005524)| microtubule binding(GO:0008017)	NA	NA	NA	kinesin-like protein KIN-UC [Prunus avium]	Uncharacterized protein OS=Prunus persica OX=3760 GN=PRUPE_2G208800 PE=3 SV=1	KOG0240	Kinesin (SMY1 subfamily)	[Z]	Cytoskeleton
EVM0001758.2	expansion	Kinesin-like protein KIN-UC OS=Arabidopsis thaliana OX=3702 GN=KINUC PE=1 SV=2	microtubule-based movement(GO:0007018)		protein binding(GO:0005515)| ATP binding(GO:0005524)| microtubule motor activity(GO:0003777)| microtubule binding(GO:0008017)	NA	NA	NA	kinesin-like protein KIN-UC [Prunus avium]	Uncharacterized protein OS=Prunus persica OX=3760 GN=PRUPE_2G208800 PE=3 SV=1	KOG0240	Kinesin (SMY1 subfamily)	[Z]	Cytoskeleton
EVM0001758.3	expansion	Kinesin-like protein KIN-UC OS=Arabidopsis thaliana OX=3702 GN=KINUC PE=1 SV=2	microtubule-based movement(GO:0007018)		microtubule binding(GO:0008017)| ATP binding(GO:0005524)| microtubule motor activity(GO:0003777)| protein binding(GO:0005515)	NA	NA	NA	kinesin-like protein KIN-UC [Prunus avium]	Uncharacterized protein OS=Prunus persica OX=3760 GN=PRUPE_2G208800 PE=3 SV=1	KOG0240	Kinesin (SMY1 subfamily)	[Z]	Cytoskeleton
EVM0001763.1	expansion		NA	NA	NA	NA	NA	NA	hypothetical protein PRUPE_3G164000 [Prunus persica]	Uncharacterized protein OS=Prunus persica OX=3760 GN=PRUPE_3G164000 PE=4 SV=1	KOG0504	FOG: Ankyrin repeat	[R]	General function prediction only
EVM0001770.1	expansion	Ultraviolet-B receptor UVR8 OS=Arabidopsis thaliana OX=3702 GN=UVR8 PE=1 SV=1	NA	NA	NA	NA	NA	NA	ultraviolet-B receptor UVR8 isoform X1 [Prunus yedoensis var. nudiflora]	Ultraviolet-B receptor UVR8 isoform X1 OS=Prunus yedoensis var. nudiflora OX=2094558 GN=Pyn_12100 PE=4 SV=1	KOG1426	FOG: RCC1 domain	[S]	Function unknown
EVM0001778.1	expansion	Thaumatin-like protein OS=Arabidopsis thaliana OX=3702 GN=At1g18250 PE=2 SV=2	NA	NA	NA	NA	NA	NA	thaumatin-like protein [Prunus avium]	Uncharacterized protein OS=Prunus persica OX=3760 GN=PRUPE_1G503200 PE=4 SV=1	NA	NA	NA	NA
EVM0001779.1	expansion	Aquaporin-4 OS=Rattus norvegicus OX=10116 GN=Aqp4 PE=1 SV=1	transmembrane transport(GO:0055085)	membrane(GO:0016020)	channel activity(GO:0015267)	NA	NA	NA	aquaporin AQPAn.G [Prunus yedoensis var. nudiflora]	Aquaporin AQPAn.G OS=Prunus yedoensis var. nudiflora OX=2094558 GN=Pyn_00671 PE=3 SV=1	KOG0223	Aquaporin (major intrinsic protein family)	[G]	Carbohydrate transport and metabolism
EVM0001793.1	expansion	Probable LRR receptor-like serine/threonine-protein kinase At1g14390 OS=Arabidopsis thaliana OX=3702 GN=At1g14390 PE=1 SV=1	protein phosphorylation(GO:0006468)		protein kinase activity(GO:0004672)| ATP binding(GO:0005524)	NA	NA	NA	PREDICTED: probable LRR receptor-like serine/threonine-protein kinase At1g14390 [Prunus mume]	Uncharacterized protein OS=Prunus persica OX=3760 GN=PRUPE_1G269800 PE=4 SV=1	NA	NA	NA	NA
EVM0001794.1	expansion	Syntaxin-132 OS=Arabidopsis thaliana OX=3702 GN=SYP132 PE=1 SV=1		membrane(GO:0016020)		K08486	syntaxin 1B/2/3	ko04130:SNARE interactions in vesicular transport|ko04721:Synaptic vesicle cycle	PREDICTED: syntaxin-132-like [Prunus mume]	Uncharacterized protein OS=Prunus persica OX=3760 GN=PRUPE_3G218900 PE=4 SV=1	KOG0810	SNARE protein Syntaxin 1 and related proteins	[U]	Intracellular trafficking, secretion, and vesicular transport
EVM0001797.1	expansion	PRA1 family protein F2 OS=Arabidopsis thaliana OX=3702 GN=PRA1F2 PE=1 SV=1	NA	NA	NA	NA	NA	NA	PRA1 family protein F2-like [Prunus avium]	PRA1 family protein OS=Prunus yedoensis var. nudiflora OX=2094558 GN=Pyn_30992 PE=3 SV=1	KOG3142	Prenylated rab acceptor 1	[U]	Intracellular trafficking, secretion, and vesicular transport
EVM0001805.1	expansion	Transcription factor bHLH62 OS=Arabidopsis thaliana OX=3702 GN=BHLH62 PE=2 SV=1			protein dimerization activity(GO:0046983)	NA	NA	NA	transcription factor bHLH62 [Prunus persica]	Uncharacterized protein OS=Prunus persica OX=3760 GN=PRUPE_1G173300 PE=4 SV=1	NA	NA	NA	NA
EVM0001814.1	expansion	Probable protein phosphatase 2C 27 OS=Oryza sativa subsp. japonica OX=39947 GN=Os02g0799000 PE=2 SV=1			catalytic activity(GO:0003824)	K14803	protein phosphatase PTC2/3	NA:NA	probable protein phosphatase 2C 27 [Prunus avium]	Uncharacterized protein OS=Prunus persica OX=3760 GN=PRUPE_7G255800 PE=3 SV=1	KOG0698	Serine/threonine protein phosphatase	[T]	Signal transduction mechanisms
EVM0001821.1	expansion	Transcription factor bHLH90 OS=Arabidopsis thaliana OX=3702 GN=BHLH90 PE=1 SV=1			protein dimerization activity(GO:0046983)	NA	NA	NA	transcription factor bHLH90 isoform X1 [Prunus avium]	BHLH transcription factor OS=Prunus pseudocerasus OX=151439 PE=2 SV=1	NA	NA	NA	NA
EVM0001837.1	expansion	Regulatory protein NPR3 OS=Arabidopsis thaliana OX=3702 GN=NPR3 PE=1 SV=1			protein binding(GO:0005515)	K14508	regulatory protein NPR1	ko04075:Plant hormone signal transduction	regulatory protein NPR3-like [Prunus yedoensis var. nudiflora]	Regulatory protein NPR3-like OS=Prunus yedoensis var. nudiflora OX=2094558 GN=Pyn_30157 PE=4 SV=1	KOG0504	FOG: Ankyrin repeat	[R]	General function prediction only
EVM0001837.2	expansion	Regulatory protein NPR3 OS=Arabidopsis thaliana OX=3702 GN=NPR3 PE=1 SV=1			protein binding(GO:0005515)	K14508	regulatory protein NPR1	ko04075:Plant hormone signal transduction	regulatory protein NPR3-like [Prunus yedoensis var. nudiflora]	Regulatory protein NPR3-like OS=Prunus yedoensis var. nudiflora OX=2094558 GN=Pyn_30157 PE=4 SV=1	KOG0504	FOG: Ankyrin repeat	[R]	General function prediction only
EVM0001841.1	expansion	Pentatricopeptide repeat-containing protein At3g56550 OS=Arabidopsis thaliana OX=3702 GN=PCMP-H80 PE=2 SV=1	NA	NA	NA	NA	NA	NA	pentatricopeptide repeat-containing protein At1g74630 [Prunus avium]	Uncharacterized protein OS=Prunus persica OX=3760 GN=PRUPE_3G263900 PE=4 SV=1	KOG4197	FOG: PPR repeat	[R]	General function prediction only
EVM0001842.1	expansion	Sirohydrochlorin ferrochelatase, chloroplastic OS=Arabidopsis thaliana OX=3702 GN=SIRB PE=1 SV=1	cobalamin biosynthetic process(GO:0009236)		sirohydrochlorin cobaltochelatase activity(GO:0016852)	K03794	sirohydrochlorin ferrochelatase	ko00860:Porphyrin and chlorophyll metabolism	sirohydrochlorin ferrochelatase chloroplastic [Prunus yedoensis var. nudiflora]	Sirohydrochlorin ferrochelatase chloroplastic OS=Prunus yedoensis var. nudiflora OX=2094558 GN=Pyn_36265 PE=4 SV=1	NA	NA	NA	NA
EVM0001842.2	expansion	Sirohydrochlorin ferrochelatase, chloroplastic OS=Arabidopsis thaliana OX=3702 GN=SIRB PE=1 SV=1	cobalamin biosynthetic process(GO:0009236)		sirohydrochlorin cobaltochelatase activity(GO:0016852)	K03794	sirohydrochlorin ferrochelatase	ko00860:Porphyrin and chlorophyll metabolism	sirohydrochlorin ferrochelatase chloroplastic [Prunus yedoensis var. nudiflora]	Sirohydrochlorin ferrochelatase chloroplastic OS=Prunus yedoensis var. nudiflora OX=2094558 GN=Pyn_36265 PE=4 SV=1	NA	NA	NA	NA
EVM0001842.3	expansion	Sirohydrochlorin ferrochelatase, chloroplastic OS=Arabidopsis thaliana OX=3702 GN=SIRB PE=1 SV=1	cobalamin biosynthetic process(GO:0009236)		sirohydrochlorin cobaltochelatase activity(GO:0016852)	K03794	sirohydrochlorin ferrochelatase	ko00860:Porphyrin and chlorophyll metabolism	sirohydrochlorin ferrochelatase chloroplastic [Prunus yedoensis var. nudiflora]	Sirohydrochlorin ferrochelatase chloroplastic OS=Prunus yedoensis var. nudiflora OX=2094558 GN=Pyn_36265 PE=4 SV=1	NA	NA	NA	NA
EVM0001845.1	expansion	Cytochrome c oxidase assembly protein COX15 OS=Arabidopsis thaliana OX=3702 GN=COX15 PE=2 SV=1	heme a biosynthetic process(GO:0006784)| oxidation-reduction process(GO:0055114)	integral component of membrane(GO:0016021)	oxidoreductase activity, acting on the CH-CH group of donors(GO:0016627)	K02259	cytochrome c oxidase assembly protein subunit 15	ko00190:Oxidative phosphorylation|ko00860:Porphyrin and chlorophyll metabolism|ko02020:Two-component system	cytochrome c oxidase assembly protein COX15-like [Prunus avium]	Uncharacterized protein OS=Prunus persica OX=3760 GN=PRUPE_8G086500 PE=3 SV=1	KOG2725	Cytochrome oxidase assembly factor COX15	[O]	Posttranslational modification, protein turnover, chaperones
EVM0001845.2	expansion	Cytochrome c oxidase assembly protein COX15 OS=Arabidopsis thaliana OX=3702 GN=COX15 PE=2 SV=1	heme a biosynthetic process(GO:0006784)| oxidation-reduction process(GO:0055114)	integral component of membrane(GO:0016021)	oxidoreductase activity, acting on the CH-CH group of donors(GO:0016627)	K02259	cytochrome c oxidase assembly protein subunit 15	ko00190:Oxidative phosphorylation|ko00860:Porphyrin and chlorophyll metabolism|ko02020:Two-component system	cytochrome c oxidase assembly protein COX15 [Prunus persica]	Uncharacterized protein OS=Prunus persica OX=3760 GN=PRUPE_8G086500 PE=3 SV=1	KOG2725	Cytochrome oxidase assembly factor COX15	[O]	Posttranslational modification, protein turnover, chaperones
EVM0001849.1	expansion	Probable disease resistance protein At5g63020 OS=Arabidopsis thaliana OX=3702 GN=At5g63020 PE=2 SV=2			ADP binding(GO:0043531)| protein binding(GO:0005515)	NA	NA	NA	probable disease resistance protein At5g63020 [Prunus avium]	Uncharacterized protein OS=Prunus persica OX=3760 GN=PRUPE_3G080600 PE=3 SV=1	KOG4658	Apoptotic ATPase	[T]	Signal transduction mechanisms
EVM0001852.1	expansion	LysM domain-containing GPI-anchored protein 1 OS=Arabidopsis thaliana OX=3702 GN=LYM1 PE=1 SV=1	NA	NA	NA	NA	NA	NA	lysM domain-containing GPI-anchored protein 1 [Prunus avium]	Uncharacterized protein OS=Prunus persica OX=3760 GN=PRUPE_1G500000 PE=4 SV=1	NA	NA	NA	NA
EVM0001855.1	expansion	L-type lectin-domain containing receptor kinase IV.1 OS=Arabidopsis thaliana OX=3702 GN=LECRK41 PE=2 SV=1	protein phosphorylation(GO:0006468)		carbohydrate binding(GO:0030246)| protein kinase activity(GO:0004672)| ATP binding(GO:0005524)	K04733	interleukin-1 receptor-associated kinase 4	ko04064:NF-kappa B signaling pathway|ko04620:Toll-like receptor signaling pathway|ko04722:Neurotrophin signaling pathway|ko05133:Pertussis|ko05140:Leishmaniasis|ko05142:Chagas disease (American trypanosomiasis)|ko05145:Toxoplasmosis|ko05152:Tuberculosis|ko05162:Measles|ko05164:Influenza A	L-type lectin-domain containing receptor kinase IV.1 [Prunus persica]	Uncharacterized protein OS=Prunus persica OX=3760 GN=PRUPE_ppa019569mg PE=4 SV=1	NA	NA	NA	NA
EVM0001857.1	expansion	ER membrane protein complex subunit 3 OS=Danio rerio OX=7955 GN=emc3 PE=2 SV=1		membrane(GO:0016020)	protein binding(GO:0005515)	NA	NA	NA	PREDICTED: ER membrane protein complex subunit 3 [Prunus mume]	ER membrane protein complex subunit 3 OS=Prunus persica OX=3760 GN=PRUPE_4G009900 PE=3 SV=1	KOG3188	Uncharacterized conserved protein	[S]	Function unknown
EVM0001866.1	expansion				protein binding(GO:0005515)	NA	NA	NA	F-box/LRR-repeat/kelch-repeat protein At2g27520-like [Prunus avium]	Uncharacterized protein OS=Prunus persica OX=3760 GN=PRUPE_1G556700 PE=4 SV=1	NA	NA	NA	NA
EVM0001870.1	expansion	PH, RCC1 and FYVE domains-containing protein 1 OS=Arabidopsis thaliana OX=3702 GN=PRAF1 PE=1 SV=1			metal ion binding(GO:0046872)	NA	NA	NA	uncharacterized protein LOC110770363 isoform X1 [Prunus avium]	Uncharacterized protein OS=Prunus yedoensis var. nudiflora OX=2094558 GN=Pyn_22590 PE=4 SV=1	NA	NA	NA	NA
EVM0001871.1	expansion	Pentatricopeptide repeat-containing protein At2g20710, mitochondrial OS=Arabidopsis thaliana OX=3702 GN=At2g20710 PE=2 SV=1	NA	NA	NA	NA	NA	NA	pentatricopeptide repeat-containing protein [Prunus yedoensis var. nudiflora]	Pentatricopeptide repeat-containing protein OS=Prunus yedoensis var. nudiflora OX=2094558 GN=Pyn_05299 PE=4 SV=1	KOG4197	FOG: PPR repeat	[R]	General function prediction only
EVM0001884.1	expansion	F-box/kelch-repeat protein At5g43190 OS=Arabidopsis thaliana OX=3702 GN=At5g43190 PE=2 SV=1			protein binding(GO:0005515)	NA	NA	NA	F-box/kelch-repeat protein At5g43190 [Prunus avium]	F-box/kelch-repeat protein OS=Prunus yedoensis var. nudiflora OX=2094558 GN=Pyn_11134 PE=4 SV=1	NA	NA	NA	NA
EVM0001889.1	expansion	F-box protein At4g02760 OS=Arabidopsis thaliana OX=3702 GN=At4g02760 PE=4 SV=2			protein binding(GO:0005515)	K10268	F-box and leucine-rich repeat protein 2/20	NA:NA	F-box protein SKIP17 [Prunus yedoensis var. nudiflora]	F-box protein SKIP17 OS=Prunus yedoensis var. nudiflora OX=2094558 GN=Pyn_12818 PE=4 SV=1	KOG4341	F-box protein containing LRR	[R]	General function prediction only
EVM0001889.2	expansion	F-box protein At4g02760 OS=Arabidopsis thaliana OX=3702 GN=At4g02760 PE=4 SV=2			protein binding(GO:0005515)	K10268	F-box and leucine-rich repeat protein 2/20	NA:NA	F-box protein At4g02733-like isoform X1 [Prunus avium]	F-box protein SKIP17 OS=Prunus yedoensis var. nudiflora OX=2094558 GN=Pyn_12818 PE=4 SV=1	KOG4341	F-box protein containing LRR	[R]	General function prediction only
EVM0001889.3	expansion	F-box protein At4g02760 OS=Arabidopsis thaliana OX=3702 GN=At4g02760 PE=4 SV=2			protein binding(GO:0005515)	K10268	F-box and leucine-rich repeat protein 2/20	NA:NA	F-box protein SKIP17 [Prunus yedoensis var. nudiflora]	F-box protein SKIP17 OS=Prunus yedoensis var. nudiflora OX=2094558 GN=Pyn_12818 PE=4 SV=1	KOG4341	F-box protein containing LRR	[R]	General function prediction only
EVM0001890.1	expansion	BTB/POZ domain-containing protein At1g04390 OS=Arabidopsis thaliana OX=3702 GN=At1g04390 PE=2 SV=3			protein binding(GO:0005515)	NA	NA	NA	BTB/POZ domain-containing protein At1g04390 isoform X3 [Prunus avium]	Uncharacterized protein OS=Prunus persica OX=3760 GN=PRUPE_4G140600 PE=4 SV=1	NA	NA	NA	NA
EVM0001894.1	expansion	Dynamin-related protein 3A OS=Arabidopsis thaliana OX=3702 GN=DRP3A PE=1 SV=2			GTPase activity(GO:0003924)| GTP binding(GO:0005525)	NA	NA	NA	dynamin-related protein 3A-like [Prunus avium]	Uncharacterized protein OS=Prunus persica OX=3760 GN=PRUPE_8G071400 PE=3 SV=1	KOG0446	Vacuolar sorting protein VPS1, dynamin, and related proteins	[R]	General function prediction only
EVM0001896.1	expansion	Pentatricopeptide repeat-containing protein At3g22690 OS=Arabidopsis thaliana OX=3702 GN=PCMP-H56 PE=3 SV=1			zinc ion binding(GO:0008270)	NA	NA	NA	pentatricopeptide repeat-containing protein At3g62890-like isoform X1 [Prunus avium]	Uncharacterized protein OS=Prunus persica OX=3760 GN=PRUPE_1G464900 PE=4 SV=1	KOG4197	FOG: PPR repeat	[R]	General function prediction only
EVM0001898.1	expansion	Actin-related protein 8 OS=Arabidopsis thaliana OX=3702 GN=ARP8 PE=2 SV=1			protein binding(GO:0005515)	K16616	actin-related protein 8, plant	NA:NA	actin-related protein 8 isoform X1 [Prunus yedoensis var. nudiflora]	Actin-related protein 8 isoform X1 OS=Prunus yedoensis var. nudiflora OX=2094558 GN=Pyn_32247 PE=3 SV=1	KOG0676	Actin and related proteins	[Z]	Cytoskeleton
EVM0001904.1	expansion	Auxin efflux carrier component 5 OS=Arabidopsis thaliana OX=3702 GN=PIN5 PE=2 SV=2	transmembrane transport(GO:0055085)	integral component of membrane(GO:0016021)		K13947	auxin efflux carrier family	NA:NA	uncharacterized protein Pyn_41018 [Prunus yedoensis var. nudiflora]	Uncharacterized protein OS=Prunus yedoensis var. nudiflora OX=2094558 GN=Pyn_41018 PE=4 SV=1	NA	NA	NA	NA
EVM0001905.1	expansion	Serine/threonine-protein kinase TOUSLED OS=Arabidopsis thaliana OX=3702 GN=TOUSLED PE=1 SV=1	protein phosphorylation(GO:0006468)		protein kinase activity(GO:0004672)| ATP binding(GO:0005524)	K08864	tousled-like kinase	NA:NA	serine/threonine-protein kinase TOUSLED [Prunus yedoensis var. nudiflora]	Serine/threonine-protein kinase TOUSLED OS=Prunus yedoensis var. nudiflora OX=2094558 GN=Pyn_37769 PE=4 SV=1	KOG1151	Tousled-like protein kinase	[T]	Signal transduction mechanisms
EVM0001905.2	expansion	Serine/threonine-protein kinase TOUSLED OS=Arabidopsis thaliana OX=3702 GN=TOUSLED PE=1 SV=1	protein phosphorylation(GO:0006468)		protein kinase activity(GO:0004672)| ATP binding(GO:0005524)	K08864	tousled-like kinase	NA:NA	serine/threonine-protein kinase TOUSLED [Prunus yedoensis var. nudiflora]	Serine/threonine-protein kinase TOUSLED OS=Prunus yedoensis var. nudiflora OX=2094558 GN=Pyn_37769 PE=4 SV=1	KOG1151	Tousled-like protein kinase	[T]	Signal transduction mechanisms
EVM0001907.1	expansion	TMV resistance protein N OS=Nicotiana glutinosa OX=35889 GN=N PE=1 SV=1			ADP binding(GO:0043531)	NA	NA	NA	TMV resistance protein N-like [Prunus avium]	Uncharacterized protein OS=Prunus persica OX=3760 GN=PRUPE_5G019000 PE=4 SV=1	NA	NA	NA	NA
EVM0001916.1	expansion	L-ascorbate oxidase OS=Cucumis sativus OX=3659 PE=1 SV=1	oxidation-reduction process(GO:0055114)		copper ion binding(GO:0005507)| oxidoreductase activity(GO:0016491)	NA	NA	NA	L-ascorbate oxidase [Prunus yedoensis var. nudiflora]	L-ascorbate oxidase OS=Prunus yedoensis var. nudiflora OX=2094558 GN=Pyn_13616 PE=3 SV=1	KOG1263	Multicopper oxidases	[Q]	Secondary metabolites biosynthesis, transport and catabolism
EVM0001923.1	expansion	LEAF RUST 10 DISEASE-RESISTANCE LOCUS RECEPTOR-LIKE PROTEIN KINASE-like 1.1 OS=Arabidopsis thaliana OX=3702 GN=LRK10L-1.1 PE=2 SV=1	protein phosphorylation(GO:0006468)		ATP binding(GO:0005524)| protein kinase activity(GO:0004672)	NA	NA	NA	LEAF RUST 10 DISEASE-RESISTANCE LOCUS RECEPTOR-LIKE PROTEIN KINASE-like 1.1 isoform X4 [Prunus yedoensis var. nudiflora]	LEAF RUST 10 DISEASE-RESISTANCE LOCUS RECEPTOR-LIKE PROTEIN KINASE-like 1.1 isoform X4 OS=Prunus yedoensis var. nudiflora OX=2094558 GN=Pyn_02456 PE=4 SV=1	KOG1187	Serine/threonine protein kinase	[T]	Signal transduction mechanisms
EVM0001926.1	expansion	Protein FAR1-RELATED SEQUENCE 3 OS=Arabidopsis thaliana OX=3702 GN=FRS3 PE=1 SV=2	NA	NA	NA	NA	NA	NA	protein FAR1-RELATED SEQUENCE 5-like [Prunus avium]	Uncharacterized protein (Fragment) OS=Prunus persica OX=3760 GN=PRUPE_ppa023485mg PE=4 SV=1	NA	NA	NA	NA
EVM0001928.1	expansion	Pentatricopeptide repeat-containing protein At5g15010, mitochondrial OS=Arabidopsis thaliana OX=3702 GN=At5g15010 PE=2 SV=2	NA	NA	NA	NA	NA	NA	pentatricopeptide repeat-containing protein At5g15010, mitochondrial [Prunus persica]	Uncharacterized protein OS=Prunus persica OX=3760 GN=PRUPE_7G001100 PE=4 SV=1	KOG4197	FOG: PPR repeat	[R]	General function prediction only
EVM0001929.1	expansion	Zinc finger CCCH domain-containing protein 67 OS=Arabidopsis thaliana OX=3702 GN=At5g63260 PE=2 SV=2			metal ion binding(GO:0046872)	NA	NA	NA	hypothetical protein PRUPE_5G158400 [Prunus persica]	Uncharacterized protein OS=Prunus persica OX=3760 GN=PRUPE_5G158400 PE=4 SV=1	KOG1677	CCCH-type Zn-finger protein	[R]	General function prediction only
EVM0001940.1	expansion	Proteasome subunit alpha type-4 OS=Spinacia oleracea OX=3562 GN=PAC1 PE=2 SV=1	proteolysis involved in cellular protein catabolic process(GO:0051603)| ubiquitin-dependent protein catabolic process(GO:0006511)	proteasome core complex, alpha-subunit complex(GO:0019773)| proteasome core complex(GO:0005839)	threonine-type endopeptidase activity(GO:0004298)| endopeptidase activity(GO:0004175)	K02728	20S proteasome subunit alpha 3	ko03050:Proteasome	proteasome subunit alpha type-4 [Prunus yedoensis var. nudiflora]	Proteasome subunit alpha type OS=Prunus yedoensis var. nudiflora OX=2094558 GN=Pyn_01849 PE=3 SV=1	KOG0178	20S proteasome, regulatory subunit alpha type PSMA4/PRE9	[O]	Posttranslational modification, protein turnover, chaperones
EVM0001941.1	expansion	Protein FAR1-RELATED SEQUENCE 7 OS=Arabidopsis thaliana OX=3702 GN=FRS7 PE=2 SV=1			zinc ion binding(GO:0008270)	NA	NA	NA	protein FAR1-RELATED SEQUENCE 7-like isoform X1 [Prunus avium]	Uncharacterized protein OS=Prunus persica OX=3760 GN=PRUPE_1G148400 PE=4 SV=1	NA	NA	NA	NA
EVM0001954.1	expansion	TMV resistance protein N OS=Nicotiana glutinosa OX=35889 GN=N PE=1 SV=1	signal transduction(GO:0007165)		ADP binding(GO:0043531)| protein binding(GO:0005515)	NA	NA	NA	TMV resistance protein N-like [Prunus avium]	Uncharacterized protein OS=Prunus persica OX=3760 GN=PRUPE_8G119800 PE=4 SV=1	NA	NA	NA	NA
EVM0001958.1	expansion	Pentatricopeptide repeat-containing protein At1g03100, mitochondrial OS=Arabidopsis thaliana OX=3702 GN=At1g03100 PE=2 SV=1	NA	NA	NA	NA	NA	NA	pentatricopeptide repeat-containing protein At1g03100, mitochondrial [Prunus avium]	Pentatricopeptide repeat-containing protein OS=Prunus yedoensis var. nudiflora OX=2094558 GN=Pyn_08916 PE=4 SV=1	NA	NA	NA	NA
EVM0001959.1	expansion	Putative disease resistance RPP13-like protein 3 OS=Arabidopsis thaliana OX=3702 GN=RPP13L3 PE=3 SV=1			ADP binding(GO:0043531)	NA	NA	NA	hypothetical protein Pyn_16487 [Prunus yedoensis var. nudiflora]	Uncharacterized protein OS=Prunus yedoensis var. nudiflora OX=2094558 GN=Pyn_16487 PE=4 SV=1	NA	NA	NA	NA
EVM0001966.1	expansion	TMV resistance protein N OS=Nicotiana glutinosa OX=35889 GN=N PE=1 SV=1	signal transduction(GO:0007165)		protein binding(GO:0005515)| ADP binding(GO:0043531)	NA	NA	NA	TMV resistance protein N-like [Prunus avium]	Nematode resistance-like protein OS=Prunus cerasifera OX=36595 PE=4 SV=1	NA	NA	NA	NA
EVM0001974.1	expansion	Subtilisin-like protease SBT1.7 OS=Arabidopsis thaliana OX=3702 GN=SBT1.7 PE=1 SV=1	proteolysis(GO:0006508)		serine-type endopeptidase activity(GO:0004252)	NA	NA	NA	subtilisin-like protease SBT1.7 [Prunus yedoensis var. nudiflora]	Subtilisin-like protease SBT1.7 OS=Prunus yedoensis var. nudiflora OX=2094558 GN=Pyn_09434 PE=4 SV=1	NA	NA	NA	NA
EVM0001976.1	expansion	Pre-mRNA-splicing factor CWC25 homolog OS=Homo sapiens OX=9606 GN=CWC25 PE=1 SV=1	NA	NA	NA	NA	NA	NA	hypothetical protein PRUPE_1G161200 [Prunus persica]	Uncharacterized protein OS=Prunus persica OX=3760 GN=PRUPE_1G161200 PE=4 SV=1	KOG3869	Uncharacterized conserved protein	[S]	Function unknown
EVM0001980.1	expansion	Methylmalonate-semialdehyde dehydrogenase [acylating], mitochondrial OS=Arabidopsis thaliana OX=3702 GN=ALDH6B2 PE=1 SV=2	oxidation-reduction process(GO:0055114)		oxidoreductase activity(GO:0016491)	K00140	malonate-semialdehyde dehydrogenase (acetylating) / methylmalonate-semialdehyde dehydrogenase	ko00280:Valine, leucine and isoleucine degradation|ko00410:beta-Alanine metabolism|ko00562:Inositol phosphate metabolism|ko00640:Propanoate metabolism|ko01200:Carbon metabolism	methylmalonate-semialdehyde dehydrogenase [acylating], mitochondrial [Prunus persica]	Uncharacterized protein OS=Prunus persica OX=3760 GN=PRUPE_8G073300 PE=4 SV=1	KOG2449	Methylmalonate semialdehyde dehydrogenase	[G]	Carbohydrate transport and metabolism
EVM0001984.1	expansion	Probable L-type lectin-domain containing receptor kinase S.5 OS=Arabidopsis thaliana OX=3702 GN=LECRKS5 PE=2 SV=1	protein phosphorylation(GO:0006468)		protein kinase activity(GO:0004672)| carbohydrate binding(GO:0030246)| ATP binding(GO:0005524)	NA	NA	NA	probable L-type lectin-domain containing receptor kinase S.5 [Prunus avium]	Uncharacterized protein OS=Prunus persica OX=3760 GN=PRUPE_7G188700 PE=4 SV=1	NA	NA	NA	NA
EVM0001996.1	expansion		NA	NA	NA	NA	NA	NA	uncharacterized protein Pyn_18169 [Prunus yedoensis var. nudiflora]	Uncharacterized protein OS=Prunus yedoensis var. nudiflora OX=2094558 GN=Pyn_18169 PE=4 SV=1	NA	NA	NA	NA
EVM0001999.1	expansion	Serine/threonine-protein phosphatase 4 regulatory subunit 2 OS=Drosophila melanogaster OX=7227 GN=PPP4R2r PE=1 SV=2		protein phosphatase 4 complex(GO:0030289)	protein phosphatase regulator activity(GO:0019888)	K15425	serine/threonine-protein phosphatase 4 regulatory subunit 2	NA:NA	serine/threonine-protein phosphatase 4 regulatory subunit 2-B [Prunus avium]	Uncharacterized protein OS=Prunus persica OX=3760 GN=PRUPE_2G324400 PE=4 SV=1	KOG3175	Protein phosphatase 4 regulatory subunit 2 related protein	[R]	General function prediction only
EVM0001999.2	expansion	Serine/threonine-protein phosphatase 4 regulatory subunit 2 OS=Drosophila melanogaster OX=7227 GN=PPP4R2r PE=1 SV=2		protein phosphatase 4 complex(GO:0030289)	protein phosphatase regulator activity(GO:0019888)	K15425	serine/threonine-protein phosphatase 4 regulatory subunit 2	NA:NA	PREDICTED: serine/threonine-protein phosphatase 4 regulatory subunit 2-A [Prunus mume]	Uncharacterized protein OS=Prunus persica OX=3760 GN=PRUPE_2G324400 PE=4 SV=1	KOG3175	Protein phosphatase 4 regulatory subunit 2 related protein	[R]	General function prediction only
EVM0002018.1	expansion		NA	NA	NA	NA	NA	NA	hypothetical protein PRUPE_2G055100 [Prunus persica]	Uncharacterized protein (Fragment) OS=Prunus persica OX=3760 GN=PRUPE_ppa020297mg PE=4 SV=1	KOG1075	FOG: Reverse transcriptase	[R]	General function prediction only
EVM0002029.1	expansion	Protein yippee-like OS=Solanum tuberosum OX=4113 PE=2 SV=1	NA	NA	NA	NA	NA	NA	PREDICTED: protein yippee-like [Prunus mume]	Protein yippee-like OS=Prunus persica OX=3760 GN=PRUPE_6G276000 PE=3 SV=1	KOG3399	Predicted Yippee-type zinc-binding protein	[R]	General function prediction only
EVM0002029.2	expansion	Protein yippee-like At3g08990 OS=Arabidopsis thaliana OX=3702 GN=At3g08990 PE=2 SV=2	NA	NA	NA	NA	NA	NA	protein yippee-like [Prunus yedoensis var. nudiflora]	Protein yippee-like OS=Prunus yedoensis var. nudiflora OX=2094558 GN=Pyn_04296 PE=3 SV=1	KOG3399	Predicted Yippee-type zinc-binding protein	[R]	General function prediction only
EVM0002031.1	expansion	TMV resistance protein N OS=Nicotiana glutinosa OX=35889 GN=N PE=1 SV=1			ADP binding(GO:0043531)	NA	NA	NA	disease resistance protein TAO1-like isoform X3 [Prunus avium]	Uncharacterized protein OS=Prunus persica OX=3760 GN=PRUPE_8G053300 PE=4 SV=1	NA	NA	NA	NA
EVM0002053.1	expansion	Protein ACCELERATED CELL DEATH 6 OS=Arabidopsis thaliana OX=3702 GN=ACD6 PE=1 SV=1	NA	NA	NA	NA	NA	NA	hypothetical protein PRUPE_3G135100 [Prunus persica]	Uncharacterized protein OS=Prunus persica OX=3760 GN=PRUPE_3G135100 PE=4 SV=1	KOG0504	FOG: Ankyrin repeat	[R]	General function prediction only
EVM0002059.1	expansion		NA	NA	NA	NA	NA	NA			NA	NA	NA	NA
EVM0002067.1	expansion	TMV resistance protein N OS=Nicotiana glutinosa OX=35889 GN=N PE=1 SV=1	signal transduction(GO:0007165)		protein binding(GO:0005515)| ADP binding(GO:0043531)	NA	NA	NA	TMV resistance protein N-like isoform X1 [Prunus avium]	Uncharacterized protein (Fragment) OS=Prunus persica OX=3760 GN=PRUPE_ppa017752mg PE=4 SV=1	NA	NA	NA	NA
EVM0002071.1	expansion	Putative disease resistance RPP13-like protein 1 OS=Arabidopsis thaliana OX=3702 GN=RPPL1 PE=3 SV=1			ADP binding(GO:0043531)	NA	NA	NA	putative disease resistance RPP13-like protein 1 [Prunus avium]	Uncharacterized protein OS=Prunus persica OX=3760 GN=PRUPE_ppa020745mg PE=3 SV=1	KOG4658	Apoptotic ATPase	[T]	Signal transduction mechanisms
EVM0002080.1	expansion	Protein DMP3 OS=Arabidopsis thaliana OX=3702 GN=DMP3 PE=2 SV=1	NA	NA	NA	NA	NA	NA	uncharacterized protein LOC110752867 [Prunus avium]	Uncharacterized protein OS=Prunus yedoensis var. nudiflora OX=2094558 GN=Pyn_12960 PE=4 SV=1	NA	NA	NA	NA
EVM0002087.1	expansion		NA	NA	NA	NA	NA	NA	OTU domain-containing protein DDB_G0284757 [Prunus avium]	OTU domain-containing protein isoform X1 OS=Prunus yedoensis var. nudiflora OX=2094558 GN=Pyn_29226 PE=4 SV=1	KOG2605	OTU (ovarian tumor)-like cysteine protease	[O]	Posttranslational modification, protein turnover, chaperones
EVM0002092.1	expansion	Heavy metal-associated isoprenylated plant protein 36 OS=Arabidopsis thaliana OX=3702 GN=HIPP36 PE=2 SV=1	metal ion transport(GO:0030001)		metal ion binding(GO:0046872)	NA	NA	NA	PREDICTED: polyadenylation factor subunit 2 [Prunus mume]	Uncharacterized protein OS=Prunus persica OX=3760 GN=PRUPE_6G321400 PE=4 SV=1	KOG1603	Copper chaperone	[P]	Inorganic ion transport and metabolism
EVM0002097.1	expansion	F-box protein At1g30790 OS=Arabidopsis thaliana OX=3702 GN=At1g30790 PE=2 SV=2			protein binding(GO:0005515)	NA	NA	NA	F-box protein [Prunus yedoensis var. nudiflora]	F-box protein OS=Prunus yedoensis var. nudiflora OX=2094558 GN=Pyn_21281 PE=4 SV=1	NA	NA	NA	NA
EVM0002098.1	expansion	FBD-associated F-box protein At4g13985 OS=Arabidopsis thaliana OX=3702 GN=At4g13985 PE=2 SV=1			protein binding(GO:0005515)	NA	NA	NA	hypothetical protein PRUPE_3G054700 [Prunus persica]	Uncharacterized protein (Fragment) OS=Prunus persica OX=3760 GN=PRUPE_ppa016646mg PE=4 SV=1	NA	NA	NA	NA
EVM0002104.1	expansion	BEL1-like homeodomain protein 9 OS=Arabidopsis thaliana OX=3702 GN=BLH9 PE=1 SV=1	regulation of transcription, DNA-templated(GO:0006355)		DNA binding(GO:0003677)	NA	NA	NA	BEL1-like homeodomain protein 9 [Prunus yedoensis var. nudiflora]	BEL1-like homeodomain protein 9 OS=Prunus yedoensis var. nudiflora OX=2094558 GN=Pyn_05673 PE=4 SV=1	KOG0773	Transcription factor MEIS1 and related HOX domain proteins	[K]	Transcription
EVM0002106.1	expansion	Heavy metal-associated isoprenylated plant protein 8 OS=Arabidopsis thaliana OX=3702 GN=HIPP08 PE=3 SV=1	metal ion transport(GO:0030001)		metal ion binding(GO:0046872)	NA	NA	NA	heavy metal-associated isoprenylated plant protein 8-like [Prunus avium]	Heavy metal-associated isoprenylated plant protein 8 OS=Prunus yedoensis var. nudiflora OX=2094558 GN=Pyn_29671 PE=4 SV=1	KOG1603	Copper chaperone	[P]	Inorganic ion transport and metabolism
EVM0002112.1	expansion	DNA repair protein RAD51 homolog OS=Solanum lycopersicum OX=4081 GN=RAD51 PE=2 SV=1	NA	NA	NA	K04482	DNA repair protein RAD51	ko03440:Homologous recombination|ko03460:Fanconi anemia pathway|ko05200:Pathways in cancer|ko05212:Pancreatic cancer	DNA repair protein RAD51 homolog isoform X1 [Prunus persica]	DNA repair protein RAD51 homolog OS=Prunus persica OX=3760 GN=PRUPE_7G190800 PE=3 SV=1	KOG1433	DNA repair protein RAD51/RHP55	[L]	Replication, recombination and repair
EVM0002115.1	expansion	Histone deacetylase 6 OS=Mus musculus OX=10090 GN=Hdac6 PE=1 SV=3			zinc ion binding(GO:0008270)	NA	NA	NA	RING finger protein ETP1-like [Prunus avium]	RING finger protein ETP1-like OS=Prunus yedoensis var. nudiflora OX=2094558 GN=Pyn_31516 PE=4 SV=1	KOG1343	Histone deacetylase complex, catalytic component HDA1	[B]	Chromatin structure and dynamics
EVM0002115.2	expansion	Histone deacetylase 6 OS=Mus musculus OX=10090 GN=Hdac6 PE=1 SV=3			zinc ion binding(GO:0008270)	NA	NA	NA	RING finger protein ETP1-like [Prunus avium]	RING finger protein ETP1-like OS=Prunus yedoensis var. nudiflora OX=2094558 GN=Pyn_31516 PE=4 SV=1	KOG1343	Histone deacetylase complex, catalytic component HDA1	[B]	Chromatin structure and dynamics
EVM0002121.1	expansion	Berberine bridge enzyme-like 22 OS=Arabidopsis thaliana OX=3702 GN=FAD-OXR PE=2 SV=1	oxidation-reduction process(GO:0055114)		oxidoreductase activity(GO:0016491)| flavin adenine dinucleotide binding(GO:0050660)	NA	NA	NA	berberine bridge enzyme-like 22 [Prunus avium]	Uncharacterized protein OS=Prunus persica OX=3760 GN=PRUPE_4G096000 PE=3 SV=1	NA	NA	NA	NA
EVM0002139.1	expansion	L-type lectin-domain containing receptor kinase IX.1 OS=Arabidopsis thaliana OX=3702 GN=LECRK91 PE=1 SV=1	protein phosphorylation(GO:0006468)		ATP binding(GO:0005524)| protein kinase activity(GO:0004672)| carbohydrate binding(GO:0030246)	NA	NA	NA	hypothetical protein PRUPE_6G208800 [Prunus persica]	Uncharacterized protein OS=Prunus persica OX=3760 GN=PRUPE_6G208800 PE=4 SV=1	NA	NA	NA	NA
EVM0002140.1	expansion	FCS-Like Zinc finger 8 OS=Arabidopsis thaliana OX=3702 GN=FLZ8 PE=1 SV=1	NA	NA	NA	NA	NA	NA	protein MARD1-like [Prunus avium]	Uncharacterized protein OS=Prunus persica OX=3760 GN=PRUPE_8G238300 PE=4 SV=1	NA	NA	NA	NA
EVM0002140.2	expansion	FCS-Like Zinc finger 8 OS=Arabidopsis thaliana OX=3702 GN=FLZ8 PE=1 SV=1	NA	NA	NA	NA	NA	NA	protein MARD1-like [Prunus avium]	Uncharacterized protein OS=Prunus yedoensis var. nudiflora OX=2094558 GN=Pyn_09773 PE=4 SV=1	NA	NA	NA	NA
EVM0002145.1	expansion	Putative pentatricopeptide repeat-containing protein At3g23330 OS=Arabidopsis thaliana OX=3702 GN=PCMP-H32 PE=3 SV=1			zinc ion binding(GO:0008270)	NA	NA	NA	putative pentatricopeptide repeat-containing protein [Prunus yedoensis var. nudiflora]	Putative pentatricopeptide repeat-containing protein OS=Prunus yedoensis var. nudiflora OX=2094558 GN=Pyn_05796 PE=4 SV=1	KOG4197	FOG: PPR repeat	[R]	General function prediction only
EVM0002149.1	expansion	Disease resistance protein RPM1 OS=Arabidopsis thaliana OX=3702 GN=RPM1 PE=1 SV=1			ADP binding(GO:0043531)	NA	NA	NA	PREDICTED: disease resistance protein RPM1-like [Prunus mume]	Uncharacterized protein OS=Prunus persica OX=3760 GN=PRUPE_6G199400 PE=3 SV=1	KOG4658	Apoptotic ATPase	[T]	Signal transduction mechanisms
EVM0002151.1	expansion	Probable receptor-like protein kinase At5g24010 OS=Arabidopsis thaliana OX=3702 GN=At5g24010 PE=1 SV=1	protein phosphorylation(GO:0006468)		protein kinase activity(GO:0004672)| ATP binding(GO:0005524)	NA	NA	NA	uncharacterized protein LOC110771612 [Prunus avium]	Uncharacterized protein OS=Prunus persica OX=3760 GN=PRUPE_6G227800 PE=4 SV=1	KOG1187	Serine/threonine protein kinase	[T]	Signal transduction mechanisms
EVM0002158.1	expansion	LEAF RUST 10 DISEASE-RESISTANCE LOCUS RECEPTOR-LIKE PROTEIN KINASE-like 2.7 OS=Arabidopsis thaliana OX=3702 GN=LRK10L-2.7 PE=3 SV=3	protein phosphorylation(GO:0006468)		protein kinase activity(GO:0004672)| polysaccharide binding(GO:0030247)| ATP binding(GO:0005524)	NA	NA	NA	PREDICTED: LEAF RUST 10 DISEASE-RESISTANCE LOCUS RECEPTOR-LIKE PROTEIN KINASE-like 2.1 [Prunus mume]	Uncharacterized protein OS=Prunus persica OX=3760 GN=PRUPE_3G146100 PE=4 SV=1	KOG1187	Serine/threonine protein kinase	[T]	Signal transduction mechanisms
EVM0002160.1	expansion	Thaumatin-like protein 1a OS=Malus domestica OX=3750 GN=TL1 PE=1 SV=1	NA	NA	NA	NA	NA	NA	thaumatin-like protein 1b [Prunus yedoensis var. nudiflora]	Thaumatin-like protein 1b OS=Prunus yedoensis var. nudiflora OX=2094558 GN=Pyn_35105 PE=4 SV=1	NA	NA	NA	NA
EVM0002162.1	expansion	GATA transcription factor 17 OS=Arabidopsis thaliana OX=3702 GN=GATA17 PE=2 SV=1	regulation of transcription, DNA-templated(GO:0006355)		sequence-specific DNA binding(GO:0043565)| zinc ion binding(GO:0008270)	NA	NA	NA	GATA transcription factor 17-like [Prunus avium]	GATA transcription factor 17-like OS=Prunus yedoensis var. nudiflora OX=2094558 GN=Pyn_36038 PE=4 SV=1	KOG1601	GATA-4/5/6 transcription factors	[K]	Transcription
EVM0002176.1	expansion	HVA22-like protein a OS=Arabidopsis thaliana OX=3702 GN=HVA22A PE=2 SV=1	NA	NA	NA	NA	NA	NA	uncharacterized protein Pyn_17422 [Prunus yedoensis var. nudiflora]	Uncharacterized protein OS=Prunus yedoensis var. nudiflora OX=2094558 GN=Pyn_17422 PE=4 SV=1	KOG1725	Protein involved in membrane traffic (YOP1/TB2/DP1/HVA22 family)	[U]	Intracellular trafficking, secretion, and vesicular transport
EVM0002185.1	expansion		NA	NA	NA	NA	NA	NA	uncharacterized protein Pyn_06793 [Prunus yedoensis var. nudiflora]	Uncharacterized protein OS=Prunus yedoensis var. nudiflora OX=2094558 GN=Pyn_06793 PE=4 SV=1	NA	NA	NA	NA
EVM0002185.2	expansion		NA	NA	NA	NA	NA	NA	uncharacterized protein Pyn_06793 [Prunus yedoensis var. nudiflora]	Uncharacterized protein OS=Prunus yedoensis var. nudiflora OX=2094558 GN=Pyn_06793 PE=4 SV=1	NA	NA	NA	NA
EVM0002185.3	expansion		NA	NA	NA	NA	NA	NA	uncharacterized protein Pyn_06793 [Prunus yedoensis var. nudiflora]	Uncharacterized protein OS=Prunus yedoensis var. nudiflora OX=2094558 GN=Pyn_06793 PE=4 SV=1	NA	NA	NA	NA
EVM0002185.4	expansion		NA	NA	NA	NA	NA	NA	uncharacterized protein Pyn_06793 [Prunus yedoensis var. nudiflora]	Uncharacterized protein OS=Prunus yedoensis var. nudiflora OX=2094558 GN=Pyn_06793 PE=4 SV=1	NA	NA	NA	NA
EVM0002194.1	expansion	Probable protein S-acyltransferase 15 OS=Arabidopsis thaliana OX=3702 GN=PAT15 PE=2 SV=1	NA	NA	NA	K20029	palmitoyltransferase ZDHHC3/7/25	NA:NA	probable protein S-acyltransferase 15 [Prunus avium]	S-acyltransferase OS=Prunus yedoensis var. nudiflora OX=2094558 GN=Pyn_26834 PE=3 SV=1	KOG1315	Predicted DHHC-type Zn-finger protein	[R]	General function prediction only
EVM0002194.2	expansion	Probable protein S-acyltransferase 15 OS=Arabidopsis thaliana OX=3702 GN=PAT15 PE=2 SV=1	NA	NA	NA	K20029	palmitoyltransferase ZDHHC3/7/25	NA:NA	probable protein S-acyltransferase 15 [Prunus avium]	S-acyltransferase OS=Prunus yedoensis var. nudiflora OX=2094558 GN=Pyn_26834 PE=3 SV=1	KOG1315	Predicted DHHC-type Zn-finger protein	[R]	General function prediction only
EVM0002194.3	expansion	Probable protein S-acyltransferase 15 OS=Arabidopsis thaliana OX=3702 GN=PAT15 PE=2 SV=1	NA	NA	NA	K20029	palmitoyltransferase ZDHHC3/7/25	NA:NA	hypothetical protein PRUPE_2G209800 [Prunus persica]	S-acyltransferase OS=Prunus persica OX=3760 GN=PRUPE_2G209800 PE=3 SV=1	KOG1315	Predicted DHHC-type Zn-finger protein	[R]	General function prediction only
EVM0002199.1	expansion	Probable aquaporin PIP1-4 OS=Arabidopsis thaliana OX=3702 GN=PIP1.4 PE=1 SV=1	transmembrane transport(GO:0055085)	membrane(GO:0016020)	channel activity(GO:0015267)	K09872	aquaporin PIP	NA:NA	putative aquaporin PIP1-4 [Prunus yedoensis var. nudiflora]	Putative aquaporin PIP1-4 OS=Prunus yedoensis var. nudiflora OX=2094558 GN=Pyn_12165 PE=3 SV=1	KOG0223	Aquaporin (major intrinsic protein family)	[G]	Carbohydrate transport and metabolism
EVM0002203.1	expansion	Pentatricopeptide repeat-containing protein At1g62720 OS=Arabidopsis thaliana OX=3702 GN=At1g62720 PE=2 SV=1	NA	NA	NA	NA	NA	NA	pentatricopeptide repeat-containing protein [Prunus yedoensis var. nudiflora]	Pentatricopeptide repeat-containing protein OS=Prunus yedoensis var. nudiflora OX=2094558 GN=Pyn_32786 PE=4 SV=1	NA	NA	NA	NA
EVM0002204.1	expansion	Pentatricopeptide repeat-containing protein At5g40400 OS=Arabidopsis thaliana OX=3702 GN=At5g40400 PE=2 SV=1	NA	NA	NA	NA	NA	NA	pentatricopeptide repeat-containing protein At5g40400 isoform X2 [Prunus avium]	Uncharacterized protein OS=Prunus persica OX=3760 GN=PRUPE_3G290200 PE=4 SV=1	KOG4197	FOG: PPR repeat	[R]	General function prediction only
EVM0002209.1	expansion		NA	NA	NA	NA	NA	NA	uncharacterized protein LOC110764839 [Prunus avium]	Uncharacterized protein OS=Prunus persica OX=3760 GN=PRUPE_1G563900 PE=4 SV=1	NA	NA	NA	NA
EVM0002209.2	expansion		NA	NA	NA	NA	NA	NA	uncharacterized protein LOC110764839 [Prunus avium]	Uncharacterized protein OS=Prunus persica OX=3760 GN=PRUPE_1G563900 PE=4 SV=1	NA	NA	NA	NA
EVM0002211.1	expansion	Protein trichome birefringence-like 12 OS=Arabidopsis thaliana OX=3702 GN=TBL12 PE=2 SV=1	NA	NA	NA	NA	NA	NA	protein trichome birefringence-like 12 isoform X1 [Prunus yedoensis var. nudiflora]	Protein trichome birefringence-like 12 isoform X1 OS=Prunus yedoensis var. nudiflora OX=2094558 GN=Pyn_38802 PE=4 SV=1	NA	NA	NA	NA
EVM0002211.2	expansion	Protein trichome birefringence-like 12 OS=Arabidopsis thaliana OX=3702 GN=TBL12 PE=2 SV=1	NA	NA	NA	NA	NA	NA	protein trichome birefringence-like 12 isoform X1 [Prunus yedoensis var. nudiflora]	Protein trichome birefringence-like 12 isoform X1 OS=Prunus yedoensis var. nudiflora OX=2094558 GN=Pyn_38802 PE=4 SV=1	NA	NA	NA	NA
EVM0002212.1	expansion	Pollen receptor-like kinase 3 OS=Arabidopsis thaliana OX=3702 GN=PRK3 PE=1 SV=1	protein phosphorylation(GO:0006468)		protein kinase activity(GO:0004672)| ATP binding(GO:0005524)	NA	NA	NA	pollen receptor-like kinase 3 [Prunus yedoensis var. nudiflora]	Pollen receptor-like kinase 3 OS=Prunus yedoensis var. nudiflora OX=2094558 GN=Pyn_00915 PE=4 SV=1	NA	NA	NA	NA
EVM0002213.1	expansion		NA	NA	NA	NA	NA	NA	cysteine-rich and transmembrane domain-containing protein WIH1-like [Prunus avium]	Uncharacterized protein OS=Prunus persica OX=3760 GN=PRUPE_6G185200 PE=4 SV=1	NA	NA	NA	NA
EVM0002215.1	expansion	Pectinesterase PPME1 OS=Arabidopsis thaliana OX=3702 GN=PPME1 PE=1 SV=1	cell wall modification(GO:0042545)		pectinesterase activity(GO:0030599)	K01051	pectinesterase	ko00040:Pentose and glucuronate interconversions|ko00500:Starch and sucrose metabolism	putative pectinesterase 63 [Prunus avium]	Pectinesterase OS=Prunus persica OX=3760 GN=PRUPE_3G149100 PE=4 SV=1	NA	NA	NA	NA
EVM0002225.1	expansion	Probable serine/threonine-protein kinase PBL7 OS=Arabidopsis thaliana OX=3702 GN=PBL7 PE=1 SV=1	protein phosphorylation(GO:0006468)		ATP binding(GO:0005524)| protein kinase activity(GO:0004672)	NA	NA	NA	probable serine/threonine-protein kinase PBL7 [Prunus avium]	Uncharacterized protein OS=Prunus persica OX=3760 GN=PRUPE_3G115500 PE=3 SV=1	KOG1187	Serine/threonine protein kinase	[T]	Signal transduction mechanisms
EVM0002235.1	expansion	TBC1 domain family member 13 OS=Homo sapiens OX=9606 GN=TBC1D13 PE=1 SV=3	NA	NA	NA	NA	NA	NA	TBC1 domain family member 13 [Prunus persica]	Uncharacterized protein OS=Prunus persica OX=3760 GN=PRUPE_1G158400 PE=4 SV=1	KOG4567	GTPase-activating protein	[R]	General function prediction only
EVM0002236.1	expansion		NA	NA	NA	NA	NA	NA	hypothetical protein PRUPE_7G175900 [Prunus persica]	Uncharacterized protein OS=Prunus persica OX=3760 GN=PRUPE_7G175900 PE=4 SV=1	NA	NA	NA	NA
EVM0002237.1	expansion	Mitogen-activated protein kinase kinase kinase 18 OS=Arabidopsis thaliana OX=3702 GN=MAPKKK18 PE=1 SV=1	protein phosphorylation(GO:0006468)		protein kinase activity(GO:0004672)| ATP binding(GO:0005524)	NA	NA	NA	mitogen-activated protein kinase kinase kinase 18-like [Prunus avium]	Uncharacterized protein OS=Prunus persica OX=3760 GN=PRUPE_ppa025047mg PE=3 SV=1	KOG0198	MEKK and related serine/threonine protein kinases	[T]	Signal transduction mechanisms
EVM0002242.1	expansion		NA	NA	NA	NA	NA	NA	uncharacterized protein LOC110757979 [Prunus avium]	Uncharacterized protein OS=Prunus yedoensis var. nudiflora OX=2094558 GN=Pyn_22241 PE=4 SV=1	NA	NA	NA	NA
EVM0002242.2	expansion		NA	NA	NA	NA	NA	NA	uncharacterized protein LOC110757979 [Prunus avium]	Uncharacterized protein OS=Prunus yedoensis var. nudiflora OX=2094558 GN=Pyn_22241 PE=4 SV=1	NA	NA	NA	NA
EVM0002254.1	expansion	tRNA(His) guanylyltransferase 1 OS=Arabidopsis thaliana OX=3702 GN=THG1 PE=1 SV=1	tRNA modification(GO:0006400)		tRNA guanylyltransferase activity(GO:0008193)| magnesium ion binding(GO:0000287)	K10761	tRNA(His) guanylyltransferase	NA:NA	tRNA(His) guanylyltransferase 1 [Prunus yedoensis var. nudiflora]	tRNA(His) guanylyltransferase 1 OS=Prunus yedoensis var. nudiflora OX=2094558 GN=Pyn_37145 PE=4 SV=1	KOG2721	Uncharacterized conserved protein	[S]	Function unknown
EVM0002254.2	expansion	tRNA(His) guanylyltransferase 1 OS=Arabidopsis thaliana OX=3702 GN=THG1 PE=1 SV=1	tRNA modification(GO:0006400)		magnesium ion binding(GO:0000287)| tRNA guanylyltransferase activity(GO:0008193)	K10761	tRNA(His) guanylyltransferase	NA:NA	tRNA(His) guanylyltransferase 1 [Prunus yedoensis var. nudiflora]	tRNA(His) guanylyltransferase 1 OS=Prunus yedoensis var. nudiflora OX=2094558 GN=Pyn_37145 PE=4 SV=1	KOG2721	Uncharacterized conserved protein	[S]	Function unknown
EVM0002254.3	expansion	tRNA(His) guanylyltransferase 1 OS=Arabidopsis thaliana OX=3702 GN=THG1 PE=1 SV=1	tRNA modification(GO:0006400)		magnesium ion binding(GO:0000287)| tRNA guanylyltransferase activity(GO:0008193)	K10761	tRNA(His) guanylyltransferase	NA:NA	tRNA(His) guanylyltransferase 1 [Prunus yedoensis var. nudiflora]	tRNA(His) guanylyltransferase 1 OS=Prunus yedoensis var. nudiflora OX=2094558 GN=Pyn_37145 PE=4 SV=1	KOG2721	Uncharacterized conserved protein	[S]	Function unknown
EVM0002254.4	expansion	tRNA(His) guanylyltransferase 1 OS=Arabidopsis thaliana OX=3702 GN=THG1 PE=1 SV=1	tRNA modification(GO:0006400)		tRNA guanylyltransferase activity(GO:0008193)| magnesium ion binding(GO:0000287)	K10761	tRNA(His) guanylyltransferase	NA:NA	tRNA(His) guanylyltransferase 1 [Prunus yedoensis var. nudiflora]	tRNA(His) guanylyltransferase 1 OS=Prunus yedoensis var. nudiflora OX=2094558 GN=Pyn_37145 PE=4 SV=1	KOG2721	Uncharacterized conserved protein	[S]	Function unknown
EVM0002254.5	expansion	tRNA(His) guanylyltransferase 1 OS=Arabidopsis thaliana OX=3702 GN=THG1 PE=1 SV=1	tRNA modification(GO:0006400)		tRNA guanylyltransferase activity(GO:0008193)| magnesium ion binding(GO:0000287)	K10761	tRNA(His) guanylyltransferase	NA:NA	tRNA(His) guanylyltransferase 1 [Prunus yedoensis var. nudiflora]	tRNA(His) guanylyltransferase 1 OS=Prunus yedoensis var. nudiflora OX=2094558 GN=Pyn_37145 PE=4 SV=1	KOG2721	Uncharacterized conserved protein	[S]	Function unknown
EVM0002256.1	expansion	Protein CHLOROPLAST IMPORT APPARATUS 2 OS=Arabidopsis thaliana OX=3702 GN=CIA2 PE=1 SV=1			protein binding(GO:0005515)	NA	NA	NA	protein CHLOROPLAST IMPORT APPARATUS 2-like isoform X1 [Prunus avium]	Uncharacterized protein OS=Prunus persica OX=3760 GN=PRUPE_1G074900 PE=4 SV=1	KOG1601	GATA-4/5/6 transcription factors	[K]	Transcription
EVM0002258.1	expansion	F-box/kelch-repeat protein At3g23880 OS=Arabidopsis thaliana OX=3702 GN=At3g23880 PE=2 SV=1			protein binding(GO:0005515)	NA	NA	NA	F-box/kelch-repeat protein [Prunus yedoensis var. nudiflora]	F-box/kelch-repeat protein OS=Prunus yedoensis var. nudiflora OX=2094558 GN=Pyn_10711 PE=4 SV=1	NA	NA	NA	NA
EVM0002260.1	expansion	Putative zinc finger A20 and AN1 domain-containing stress-associated protein 8 OS=Arabidopsis thaliana OX=3702 GN=SAP8 PE=3 SV=1			DNA binding(GO:0003677)| zinc ion binding(GO:0008270)	NA	NA	NA	zinc finger A20 and AN1 domain-containing stress-associated protein 9 [Prunus persica]	Uncharacterized protein OS=Prunus persica OX=3760 GN=PRUPE_2G145200 PE=4 SV=1	NA	NA	NA	NA
EVM0002273.1	expansion	Transcription factor bHLH80 OS=Arabidopsis thaliana OX=3702 GN=BHLH80 PE=2 SV=1			protein dimerization activity(GO:0046983)	NA	NA	NA	transcription factor bHLH80-like [Prunus avium]	Uncharacterized protein OS=Prunus persica OX=3760 GN=PRUPE_1G554600 PE=4 SV=1	NA	NA	NA	NA
EVM0002273.2	expansion	Transcription factor bHLH80 OS=Arabidopsis thaliana OX=3702 GN=BHLH80 PE=2 SV=1			protein dimerization activity(GO:0046983)	NA	NA	NA	transcription factor bHLH80-like [Prunus avium]	Uncharacterized protein OS=Prunus persica OX=3760 GN=PRUPE_1G554600 PE=4 SV=1	NA	NA	NA	NA
EVM0002277.1	expansion	40S ribosomal protein S4 OS=Solanum tuberosum OX=4113 GN=RPS4 PE=2 SV=1			RNA binding(GO:0003723)	K02987	small subunit ribosomal protein S4e	ko03010:Ribosome	40S ribosomal protein S4 [Prunus persica]	40S ribosomal protein S4 OS=Prunus persica OX=3760 GN=PRUPE_4G120500 PE=3 SV=1	KOG0378	40S ribosomal protein S4	[J]	Translation, ribosomal structure and biogenesis
EVM0002281.1	expansion	BEL1-like homeodomain protein 8 OS=Arabidopsis thaliana OX=3702 GN=BLH8 PE=1 SV=1	regulation of transcription, DNA-templated(GO:0006355)		DNA binding(GO:0003677)	NA	NA	NA	PREDICTED: BEL1-like homeodomain protein 9 [Prunus mume]	Uncharacterized protein OS=Prunus persica OX=3760 GN=PRUPE_6G105100 PE=4 SV=1	KOG0773	Transcription factor MEIS1 and related HOX domain proteins	[K]	Transcription
EVM0002281.2	expansion	BEL1-like homeodomain protein 8 OS=Arabidopsis thaliana OX=3702 GN=BLH8 PE=1 SV=1	regulation of transcription, DNA-templated(GO:0006355)		DNA binding(GO:0003677)	NA	NA	NA	PREDICTED: BEL1-like homeodomain protein 9 [Prunus mume]	Uncharacterized protein OS=Prunus persica OX=3760 GN=PRUPE_6G105100 PE=4 SV=1	KOG0773	Transcription factor MEIS1 and related HOX domain proteins	[K]	Transcription
EVM0002290.1	expansion	Transcription initiation factor TFIID subunit 11 OS=Arabidopsis thaliana OX=3702 GN=TAF11 PE=1 SV=1	transcription initiation from RNA polymerase II promoter(GO:0006367)	nucleus(GO:0005634)		K03135	transcription initiation factor TFIID subunit 11	ko03022:Basal transcription factors	PREDICTED: transcription initiation factor TFIID subunit 11 [Prunus mume]	Uncharacterized protein OS=Prunus persica OX=3760 GN=PRUPE_ppa010895mg PE=4 SV=1	KOG3219	Transcription initiation factor TFIID, subunit TAF11	[K]	Transcription
EVM0002290.2	expansion	Transcription initiation factor TFIID subunit 11 OS=Arabidopsis thaliana OX=3702 GN=TAF11 PE=1 SV=1	transcription initiation from RNA polymerase II promoter(GO:0006367)	nucleus(GO:0005634)		K03135	transcription initiation factor TFIID subunit 11	ko03022:Basal transcription factors	PREDICTED: transcription initiation factor TFIID subunit 11 [Prunus mume]	Uncharacterized protein OS=Prunus persica OX=3760 GN=PRUPE_ppa010895mg PE=4 SV=1	KOG3219	Transcription initiation factor TFIID, subunit TAF11	[K]	Transcription
EVM0002291.1	expansion	Transcription factor PHYTOCHROME INTERACTING FACTOR-LIKE 13 OS=Oryza sativa subsp. japonica OX=39947 GN=PIL13 PE=1 SV=1			protein dimerization activity(GO:0046983)	K12126	phytochrome-interacting factor 3	ko04075:Plant hormone signal transduction|ko04712:Circadian rhythm - plant	transcription factor PIF5-like [Prunus avium]	Transcription factor PIF3 OS=Anthurium amnicola OX=1678845 GN=PIF3_0 PE=4 SV=1	NA	NA	NA	NA
EVM0002302.1	expansion	Protein SHORT INTERNODES OS=Arabidopsis thaliana OX=3702 GN=SHI PE=1 SV=1	NA	NA	NA	NA	NA	NA	protein SHI RELATED SEQUENCE 3 [Prunus yedoensis var. nudiflora]	Protein SHI RELATED SEQUENCE 3 OS=Prunus yedoensis var. nudiflora OX=2094558 GN=Pyn_24146 PE=4 SV=1	NA	NA	NA	NA
EVM0002307.1	expansion	CASP-like protein 2A1 OS=Vitis vinifera OX=29760 GN=VIT_01s0010g01870 PE=2 SV=1	NA	NA	NA	NA	NA	NA	CASP-like protein 2A1 [Prunus yedoensis var. nudiflora]	CASP-like protein OS=Prunus yedoensis var. nudiflora OX=2094558 GN=Pyn_22453 PE=3 SV=1	NA	NA	NA	NA
EVM0002308.1	expansion	DNA repair protein XRCC3 homolog OS=Arabidopsis thaliana OX=3702 GN=XRCC3 PE=1 SV=1	NA	NA	NA	K10880	DNA-repair protein XRCC3	ko03440:Homologous recombination	hypothetical protein PRUPE_1G061700 [Prunus persica]	Uncharacterized protein OS=Prunus persica OX=3760 GN=PRUPE_1G061700 PE=4 SV=1	KOG1564	DNA repair protein RHP57	[L]	Replication, recombination and repair
EVM0002315.1	expansion	SKP1-interacting partner 15 OS=Arabidopsis thaliana OX=3702 GN=SKIP15 PE=1 SV=1			protein binding(GO:0005515)	NA	NA	NA	SKP1-interacting partner 15 [Prunus yedoensis var. nudiflora]	SKP1-interacting partner 15 OS=Prunus yedoensis var. nudiflora OX=2094558 GN=Pyn_20176 PE=4 SV=1	NA	NA	NA	NA
EVM0002316.1	expansion		NA	NA	NA	NA	NA	NA	hypothetical protein PRUPE_5G127600 [Prunus persica]	Uncharacterized protein OS=Prunus persica OX=3760 GN=PRUPE_5G127600 PE=4 SV=1	NA	NA	NA	NA
EVM0002318.1	expansion	ARM REPEAT PROTEIN INTERACTING WITH ABF2 OS=Arabidopsis thaliana OX=3702 GN=ARIA PE=1 SV=2			protein binding(GO:0005515)	NA	NA	NA	ARM REPEAT PROTEIN INTERACTING WITH ABF2 [Prunus yedoensis var. nudiflora]	ARM REPEAT PROTEIN INTERACTING WITH ABF2 OS=Prunus yedoensis var. nudiflora OX=2094558 GN=Pyn_08879 PE=4 SV=1	KOG0167	FOG: Armadillo/beta-catenin-like repeats	[S]	Function unknown
EVM0002322.1	expansion	F-box/kelch-repeat protein At3g06240 OS=Arabidopsis thaliana OX=3702 GN=At3g06240 PE=2 SV=1			protein binding(GO:0005515)	NA	NA	NA	F-box protein CPR30 [Prunus yedoensis var. nudiflora]	F-box protein CPR30 OS=Prunus yedoensis var. nudiflora OX=2094558 GN=Pyn_22134 PE=4 SV=1	NA	NA	NA	NA
EVM0002336.1	expansion	Vacuolar-sorting receptor 1 OS=Pisum sativum OX=3888 GN=BP80 PE=1 SV=1	NA	NA	NA	NA	NA	NA	vacuolar-sorting receptor 3 [Prunus avium]	Uncharacterized protein OS=Prunus persica OX=3760 GN=PRUPE_8G143700 PE=4 SV=1	NA	NA	NA	NA
EVM0002337.1	expansion	F-box/kelch-repeat protein At3g61590 OS=Arabidopsis thaliana OX=3702 GN=At3g61590 PE=1 SV=1			protein binding(GO:0005515)	NA	NA	NA	hypothetical protein Pyn_02856 [Prunus yedoensis var. nudiflora]	Uncharacterized protein OS=Prunus yedoensis var. nudiflora OX=2094558 GN=Pyn_02856 PE=4 SV=1	NA	NA	NA	NA
EVM0002338.1	expansion	U-box domain-containing protein 35 OS=Arabidopsis thaliana OX=3702 GN=PUB35 PE=2 SV=2	protein phosphorylation(GO:0006468)		protein kinase activity(GO:0004672)| ATP binding(GO:0005524)	NA	NA	NA	U-box domain-containing protein 52 [Prunus yedoensis var. nudiflora]	U-box domain-containing protein 52 OS=Prunus yedoensis var. nudiflora OX=2094558 GN=Pyn_09075 PE=4 SV=1	KOG1187	Serine/threonine protein kinase	[T]	Signal transduction mechanisms
EVM0002341.1	expansion	Heavy metal-associated isoprenylated plant protein 32 OS=Arabidopsis thaliana OX=3702 GN=HIPP32 PE=2 SV=1	metal ion transport(GO:0030001)		metal ion binding(GO:0046872)	NA	NA	NA	heavy metal-associated isoprenylated plant protein 34 [Prunus avium]	Uncharacterized protein OS=Prunus persica OX=3760 GN=PRUPE_6G329100 PE=4 SV=1	KOG1603	Copper chaperone	[P]	Inorganic ion transport and metabolism
EVM0002343.1	expansion	Putative F-box protein At3g29830 OS=Arabidopsis thaliana OX=3702 GN=At3g29830 PE=4 SV=1			protein binding(GO:0005515)	NA	NA	NA	putative F-box/LRR-repeat protein [Prunus yedoensis var. nudiflora]	Putative F-box/LRR-repeat protein OS=Prunus yedoensis var. nudiflora OX=2094558 GN=Pyn_20931 PE=4 SV=1	NA	NA	NA	NA
EVM0002348.1	expansion	Ankyrin repeat-containing protein ITN1 OS=Arabidopsis thaliana OX=3702 GN=ITN1 PE=1 SV=1	NA	NA	NA	NA	NA	NA	ankyrin repeat-containing protein [Prunus yedoensis var. nudiflora]	Ankyrin repeat-containing protein OS=Prunus yedoensis var. nudiflora OX=2094558 GN=Pyn_39478 PE=4 SV=1	KOG0504	FOG: Ankyrin repeat	[R]	General function prediction only
EVM0002349.1	expansion		NA	NA	NA	NA	NA	NA	F-box/LRR-repeat protein At3g03360-like [Prunus avium]	Uncharacterized protein OS=Trema orientalis OX=63057 GN=TorRG33x02_315590 PE=4 SV=1	NA	NA	NA	NA
EVM0002354.1	expansion		NA	NA	NA	NA	NA	NA	uncharacterized protein LOC110764390 isoform X1 [Prunus avium]	Uncharacterized protein OS=Prunus persica OX=3760 GN=PRUPE_3G314100 PE=4 SV=1	NA	NA	NA	NA
EVM0002354.2	expansion		NA	NA	NA	NA	NA	NA	uncharacterized protein LOC110764390 isoform X1 [Prunus avium]	Uncharacterized protein OS=Prunus persica OX=3760 GN=PRUPE_3G314100 PE=4 SV=1	NA	NA	NA	NA
EVM0002362.1	expansion	Serine/threonine-protein kinase STY46 OS=Arabidopsis thaliana OX=3702 GN=STY46 PE=1 SV=1	protein phosphorylation(GO:0006468)		ATP binding(GO:0005524)| protein kinase activity(GO:0004672)	NA	NA	NA	serine/threonine-protein kinase STY46 [Prunus yedoensis var. nudiflora]	Serine/threonine-protein kinase STY46 OS=Prunus yedoensis var. nudiflora OX=2094558 GN=Pyn_02592 PE=3 SV=1	KOG0192	Tyrosine kinase specific for activated (GTP-bound) p21cdc42Hs	[T]	Signal transduction mechanisms
EVM0002366.1	expansion	Probable protein phosphatase 2C 28 OS=Arabidopsis thaliana OX=3702 GN=At2g34740 PE=2 SV=2			catalytic activity(GO:0003824)	K14803	protein phosphatase PTC2/3	NA:NA	LOW QUALITY PROTEIN: probable protein phosphatase 2C 28 [Prunus persica]	Uncharacterized protein OS=Prunus persica OX=3760 GN=PRUPE_4G095900 PE=4 SV=1	KOG0698	Serine/threonine protein phosphatase	[T]	Signal transduction mechanisms
EVM0002374.1	expansion	Probable anion transporter 4, chloroplastic OS=Arabidopsis thaliana OX=3702 GN=ANTR4 PE=2 SV=1	transmembrane transport(GO:0055085)| protein phosphorylation(GO:0006468)	integral component of membrane(GO:0016021)	ATP binding(GO:0005524)| protein kinase activity(GO:0004672)	NA	NA	NA	probable anion transporter 4, chloroplastic [Prunus avium]	Uncharacterized protein OS=Prunus persica OX=3760 GN=PRUPE_6G062400 PE=4 SV=1	KOG2532	Permease of the major facilitator superfamily	[G]	Carbohydrate transport and metabolism
EVM0002378.1	expansion	L-type lectin-domain containing receptor kinase IX.1 OS=Arabidopsis thaliana OX=3702 GN=LECRK91 PE=1 SV=1	protein phosphorylation(GO:0006468)		protein kinase activity(GO:0004672)| carbohydrate binding(GO:0030246)| ATP binding(GO:0005524)	NA	NA	NA	PREDICTED: L-type lectin-domain containing receptor kinase IX.1-like [Prunus mume]	L-type lectin-domain containing receptor kinase IX.1 OS=Prunus yedoensis var. nudiflora OX=2094558 GN=Pyn_33122 PE=4 SV=1	NA	NA	NA	NA
EVM0002382.1	expansion				protein binding(GO:0005515)	NA	NA	NA	zinc finger protein CONSTANS-LIKE 3 isoform X1 [Prunus avium]	Zinc finger protein CONSTANS-LIKE 3 OS=Prunus yedoensis var. nudiflora OX=2094558 GN=Pyn_30912 PE=4 SV=1	NA	NA	NA	NA
EVM0002384.1	expansion	Probable cysteine protease RD21B OS=Arabidopsis thaliana OX=3702 GN=RD21B PE=1 SV=1	proteolysis(GO:0006508)		cysteine-type peptidase activity(GO:0008234)	NA	NA	NA	low-temperature-induced cysteine proteinase [Prunus yedoensis var. nudiflora]	Low-temperature-induced cysteine proteinase OS=Prunus yedoensis var. nudiflora OX=2094558 GN=Pyn_36883 PE=3 SV=1	KOG1543	Cysteine proteinase Cathepsin L	[O]	Posttranslational modification, protein turnover, chaperones
EVM0002385.1	expansion	CBL-interacting serine/threonine-protein kinase 14 OS=Arabidopsis thaliana OX=3702 GN=CIPK14 PE=1 SV=1	protein phosphorylation(GO:0006468)| signal transduction(GO:0007165)		protein kinase activity(GO:0004672)| ATP binding(GO:0005524)	NA	NA	NA	CBL-interacting serine/threonine-protein kinase 14 [Prunus avium]	Non-specific serine/threonine protein kinase OS=Prunus yedoensis var. nudiflora OX=2094558 GN=Pyn_40264 PE=3 SV=1	KOG0583	Serine/threonine protein kinase	[T]	Signal transduction mechanisms
EVM0002393.1	expansion	CBL-interacting serine/threonine-protein kinase 6 OS=Arabidopsis thaliana OX=3702 GN=CIPK6 PE=1 SV=1	signal transduction(GO:0007165)| protein phosphorylation(GO:0006468)		ATP binding(GO:0005524)| protein kinase activity(GO:0004672)	NA	NA	NA	CBL-interacting serine/threonine-protein kinase 6 [Prunus avium]	Non-specific serine/threonine protein kinase OS=Prunus persica OX=3760 GN=PRUPE_7G261300 PE=3 SV=1	KOG0583	Serine/threonine protein kinase	[T]	Signal transduction mechanisms
EVM0002395.1	expansion	Wall-associated receptor kinase-like 20 OS=Arabidopsis thaliana OX=3702 GN=WAKL20 PE=2 SV=1	protein phosphorylation(GO:0006468)		ATP binding(GO:0005524)| polysaccharide binding(GO:0030247)| protein kinase activity(GO:0004672)	NA	NA	NA	hypothetical protein PRUPE_6G261200 [Prunus persica]	Uncharacterized protein OS=Prunus persica OX=3760 GN=PRUPE_6G261200 PE=4 SV=1	KOG1187	Serine/threonine protein kinase	[T]	Signal transduction mechanisms
EVM0002404.1	expansion		NA	NA	NA	NA	NA	NA	PREDICTED: uncharacterized protein LOC103322820 [Prunus mume]	Uncharacterized protein OS=Prunus yedoensis var. nudiflora OX=2094558 GN=Pyn_09993 PE=4 SV=1	NA	NA	NA	NA
EVM0002408.1	expansion	SKP1-like protein 1 OS=Oryza sativa subsp. japonica OX=39947 GN=SKP1 PE=1 SV=1	ubiquitin-dependent protein catabolic process(GO:0006511)			K03094	S-phase kinase-associated protein 1	ko04110:Cell cycle|ko04111:Cell cycle - yeast|ko04114:Oocyte meiosis|ko04120:Ubiquitin mediated proteolysis|ko04141:Protein processing in endoplasmic reticulum|ko04310:Wnt signaling pathway|ko04341:Hedgehog signaling pathway - fly|ko04350:TGF-beta signaling pathway|ko04710:Circadian rhythm|ko05168:Herpes simplex infection	SFB-interacting Skp1-like protein 1 [Prunus yedoensis var. nudiflora]	SFB-interacting Skp1-like protein 1 OS=Prunus yedoensis var. nudiflora OX=2094558 GN=Pyn_03349 PE=3 SV=1	KOG1724	SCF ubiquitin ligase, Skp1 component	[O]	Posttranslational modification, protein turnover, chaperones
EVM0002433.1	expansion	Pentatricopeptide repeat-containing protein At4g19890 OS=Arabidopsis thaliana OX=3702 GN=At4g19890 PE=2 SV=1	NA	NA	NA	NA	NA	NA	pentatricopeptide repeat-containing protein At4g19890 [Prunus avium]	Pentatricopeptide repeat-containing protein OS=Prunus yedoensis var. nudiflora OX=2094558 GN=Pyn_37720 PE=4 SV=1	KOG4197	FOG: PPR repeat	[R]	General function prediction only
EVM0002439.1	expansion	U4/U6 small nuclear ribonucleoprotein PRP4-like protein OS=Arabidopsis thaliana OX=3702 GN=LIS PE=2 SV=1			protein binding(GO:0005515)	K12662	U4/U6 small nuclear ribonucleoprotein PRP4	ko03040:Spliceosome	U4/U6 small nuclear ribonucleoprotein PRP4-like protein [Prunus avium]	Uncharacterized protein OS=Prunus persica OX=3760 GN=PRUPE_7G050300 PE=4 SV=1	KOG0272	U4/U6 small nuclear ribonucleoprotein Prp4 (contains WD40 repeats)	[A]	RNA processing and modification
EVM0002442.1	expansion		NA	NA	NA	NA	NA	NA	putative F-box protein [Prunus yedoensis var. nudiflora]	Putative F-box protein OS=Prunus yedoensis var. nudiflora OX=2094558 GN=Pyn_05737 PE=4 SV=1	NA	NA	NA	NA
EVM0002449.1	expansion	Ribosomal RNA small subunit methyltransferase, chloroplastic OS=Arabidopsis thaliana OX=3702 GN=PFC1 PE=2 SV=1	NA	NA	NA	NA	NA	NA	hypothetical protein Pyn_28677 [Prunus yedoensis var. nudiflora]	rRNA adenine N(6)-methyltransferase OS=Prunus yedoensis var. nudiflora OX=2094558 GN=Pyn_28677 PE=3 SV=1	KOG0820	Ribosomal RNA adenine dimethylase	[A]	RNA processing and modification
EVM0002453.1	expansion	Probable protein phosphatase 2C 63 OS=Arabidopsis thaliana OX=3702 GN=At4g33920 PE=2 SV=1			catalytic activity(GO:0003824)	NA	NA	NA	probable protein phosphatase 2C 63 [Prunus avium]	Uncharacterized protein OS=Prunus persica OX=3760 GN=PRUPE_8G139700 PE=3 SV=1	KOG0700	Protein phosphatase 2C/pyruvate dehydrogenase (lipoamide) phosphatase	[T]	Signal transduction mechanisms
EVM0002453.2	expansion	Probable protein phosphatase 2C 63 OS=Arabidopsis thaliana OX=3702 GN=At4g33920 PE=2 SV=1			catalytic activity(GO:0003824)	NA	NA	NA	probable protein phosphatase 2C 63 [Prunus avium]	Uncharacterized protein OS=Prunus yedoensis var. nudiflora OX=2094558 GN=Pyn_31540 PE=3 SV=1	KOG0700	Protein phosphatase 2C/pyruvate dehydrogenase (lipoamide) phosphatase	[T]	Signal transduction mechanisms
EVM0002458.1	expansion		NA	NA	NA	NA	NA	NA	hypothetical protein PRUPE_6G009300 [Prunus persica]	Uncharacterized protein OS=Prunus persica OX=3760 GN=PRUPE_6G009300 PE=4 SV=1	NA	NA	NA	NA
EVM0002462.1	expansion	Protein MEMO1 OS=Xenopus tropicalis OX=8364 GN=memo1 PE=2 SV=1	NA	NA	NA	K06990	MEMO1 family protein	NA:NA	protein MEMO1 [Prunus avium]	Uncharacterized protein OS=Prunus persica OX=3760 GN=PRUPE_1G484800 PE=3 SV=1	KOG3086	Predicted dioxygenase	[R]	General function prediction only
EVM0002471.1	expansion	F-box/kelch-repeat protein At3g06240 OS=Arabidopsis thaliana OX=3702 GN=At3g06240 PE=2 SV=1			protein binding(GO:0005515)	NA	NA	NA	F-box/kelch-repeat protein [Prunus yedoensis var. nudiflora]	F-box/kelch-repeat protein OS=Prunus yedoensis var. nudiflora OX=2094558 GN=Pyn_06941 PE=4 SV=1	NA	NA	NA	NA
EVM0002474.1	expansion				zinc ion binding(GO:0008270)	NA	NA	NA	PREDICTED: uncharacterized protein LOC103930996 [Pyrus x bretschneideri]	Putative PB1 domain, transposase, MuDR, plant, Zinc finger, SWIM-type, MULE transposase OS=Rosa chinensis OX=74649 GN=RchiOBHm_Chr5g0043951 PE=4 SV=1	NA	NA	NA	NA
EVM0002489.1	expansion				zinc ion binding(GO:0008270)	NA	NA	NA	uncharacterized protein LOC110765362 [Prunus avium]	Putative PB1 domain, transposase, MuDR, plant, Zinc finger, SWIM-type, MULE transposase OS=Rosa chinensis OX=74649 GN=RchiOBHm_Chr5g0043951 PE=4 SV=1	NA	NA	NA	NA
EVM0002496.1	expansion	Pentatricopeptide repeat-containing protein At2g20710, mitochondrial OS=Arabidopsis thaliana OX=3702 GN=At2g20710 PE=2 SV=1	NA	NA	NA	NA	NA	NA	pentatricopeptide repeat-containing protein [Prunus yedoensis var. nudiflora]	Pentatricopeptide repeat-containing protein OS=Prunus yedoensis var. nudiflora OX=2094558 GN=Pyn_23534 PE=4 SV=1	KOG4197	FOG: PPR repeat	[R]	General function prediction only
EVM0002498.1	expansion		NA	NA	NA	NA	NA	NA	uncharacterized protein LOC109949733 [Prunus persica]	Uncharacterized protein OS=Prunus persica OX=3760 GN=PRUPE_ppa024911mg PE=4 SV=1	NA	NA	NA	NA
EVM0002501.1	expansion	tRNA (adenine(37)-N6)-methyltransferase OS=Homo sapiens OX=9606 GN=TRMO PE=2 SV=2	NA	NA	NA	NA	NA	NA	tRNA (adenine(37)-N6)-methyltransferase [Prunus yedoensis var. nudiflora]	tRNA (Adenine(37)-N6)-methyltransferase OS=Prunus yedoensis var. nudiflora OX=2094558 GN=Pyn_02393 PE=4 SV=1	KOG2942	Uncharacterized conserved protein	[S]	Function unknown
EVM0002501.2	expansion	tRNA (adenine(37)-N6)-methyltransferase OS=Homo sapiens OX=9606 GN=TRMO PE=2 SV=2	NA	NA	NA	NA	NA	NA	PREDICTED: tRNA (adenine(37)-N6)-methyltransferase [Prunus mume]	Uncharacterized protein OS=Prunus persica OX=3760 GN=PRUPE_1G095000 PE=4 SV=1	KOG2942	Uncharacterized conserved protein	[S]	Function unknown
EVM0002501.3	expansion	tRNA (adenine(37)-N6)-methyltransferase OS=Homo sapiens OX=9606 GN=TRMO PE=2 SV=2	NA	NA	NA	NA	NA	NA	tRNA (adenine(37)-N6)-methyltransferase [Prunus yedoensis var. nudiflora]	tRNA (Adenine(37)-N6)-methyltransferase OS=Prunus yedoensis var. nudiflora OX=2094558 GN=Pyn_02393 PE=4 SV=1	KOG2942	Uncharacterized conserved protein	[S]	Function unknown
EVM0002501.4	expansion	tRNA (adenine(37)-N6)-methyltransferase OS=Homo sapiens OX=9606 GN=TRMO PE=2 SV=2	NA	NA	NA	NA	NA	NA	hypothetical protein PRUPE_1G095000 [Prunus persica]	Uncharacterized protein OS=Prunus persica OX=3760 GN=PRUPE_1G095000 PE=4 SV=1	KOG2942	Uncharacterized conserved protein	[S]	Function unknown
EVM0002501.5	expansion	tRNA (adenine(37)-N6)-methyltransferase OS=Homo sapiens OX=9606 GN=TRMO PE=2 SV=2	NA	NA	NA	NA	NA	NA	hypothetical protein PRUPE_1G095000 [Prunus persica]	Uncharacterized protein OS=Prunus persica OX=3760 GN=PRUPE_1G095000 PE=4 SV=1	KOG2942	Uncharacterized conserved protein	[S]	Function unknown
EVM0002501.6	expansion	tRNA (adenine(37)-N6)-methyltransferase OS=Homo sapiens OX=9606 GN=TRMO PE=2 SV=2	NA	NA	NA	NA	NA	NA	hypothetical protein PRUPE_1G095000 [Prunus persica]	Uncharacterized protein OS=Prunus persica OX=3760 GN=PRUPE_1G095000 PE=4 SV=1	KOG2942	Uncharacterized conserved protein	[S]	Function unknown
EVM0002505.1	expansion	F-box protein PP2-A13 OS=Arabidopsis thaliana OX=3702 GN=PP2A13 PE=1 SV=1			protein binding(GO:0005515)	NA	NA	NA	F-box protein PP2-A13 [Prunus yedoensis var. nudiflora]	F-box protein PP2-A13 OS=Prunus yedoensis var. nudiflora OX=2094558 GN=Pyn_07528 PE=4 SV=1	NA	NA	NA	NA
EVM0002540.1	expansion	Probable LRR receptor-like serine/threonine-protein kinase At1g56140 OS=Arabidopsis thaliana OX=3702 GN=At1g56140 PE=2 SV=2	protein phosphorylation(GO:0006468)		ATP binding(GO:0005524)| protein kinase activity(GO:0004672)	NA	NA	NA	uncharacterized protein Pyn_17086 [Prunus yedoensis var. nudiflora]	Uncharacterized protein OS=Prunus yedoensis var. nudiflora OX=2094558 GN=Pyn_17086 PE=4 SV=1	NA	NA	NA	NA
EVM0002554.1	expansion	Putative receptor-like protein kinase At3g47110 OS=Arabidopsis thaliana OX=3702 GN=At3g47110 PE=3 SV=1	protein phosphorylation(GO:0006468)		protein binding(GO:0005515)| protein kinase activity(GO:0004672)| ATP binding(GO:0005524)	NA	NA	NA	probable LRR receptor-like serine/threonine-protein kinase At3g47570 isoform X3 [Prunus avium]	Uncharacterized protein OS=Prunus persica OX=3760 GN=PRUPE_6G248500 PE=3 SV=1	NA	NA	NA	NA
EVM0002556.1	expansion	Homeobox protein knotted-1-like 3 OS=Malus domestica OX=3750 PE=2 SV=1	regulation of transcription, DNA-templated(GO:0006355)	nucleus(GO:0005634)	DNA binding(GO:0003677)	NA	NA	NA	homeobox protein knotted-1-like 3 isoform X2 [Prunus avium]	Homeobox protein knotted-1-like 3 isoform X1 OS=Prunus yedoensis var. nudiflora OX=2094558 GN=Pyn_15715 PE=3 SV=1	KOG0773	Transcription factor MEIS1 and related HOX domain proteins	[K]	Transcription
EVM0002556.2	expansion	Homeobox protein knotted-1-like 3 OS=Malus domestica OX=3750 PE=2 SV=1	regulation of transcription, DNA-templated(GO:0006355)	nucleus(GO:0005634)	DNA binding(GO:0003677)	NA	NA	NA	homeobox protein knotted-1-like 3 isoform X1 [Prunus yedoensis var. nudiflora]	Homeobox protein knotted-1-like 3 isoform X1 OS=Prunus yedoensis var. nudiflora OX=2094558 GN=Pyn_15715 PE=3 SV=1	KOG0773	Transcription factor MEIS1 and related HOX domain proteins	[K]	Transcription
EVM0002556.3	expansion	Homeobox protein knotted-1-like 3 OS=Malus domestica OX=3750 PE=2 SV=1	regulation of transcription, DNA-templated(GO:0006355)	nucleus(GO:0005634)	DNA binding(GO:0003677)	NA	NA	NA	homeobox protein knotted-1-like 3 isoform X1 [Prunus yedoensis var. nudiflora]	Homeobox protein knotted-1-like 3 isoform X1 OS=Prunus yedoensis var. nudiflora OX=2094558 GN=Pyn_15715 PE=3 SV=1	KOG0773	Transcription factor MEIS1 and related HOX domain proteins	[K]	Transcription
EVM0002561.1	expansion	Conserved oligomeric Golgi complex subunit 6 OS=Mus musculus OX=10090 GN=Cog6 PE=1 SV=2	intra-Golgi vesicle-mediated transport(GO:0006891)	Golgi transport complex(GO:0017119)		K20293	conserved oligomeric Golgi complex subunit 6	NA:NA	PREDICTED: conserved oligomeric Golgi complex subunit 6 [Prunus mume]	Conserved oligomeric Golgi complex subunit 6 OS=Prunus yedoensis var. nudiflora OX=2094558 GN=Pyn_40192 PE=4 SV=1	KOG3758	Uncharacterized conserved protein	[S]	Function unknown
EVM0002565.1	expansion	Mitogen-activated protein kinase kinase kinase 17 OS=Arabidopsis thaliana OX=3702 GN=MAPKKK17 PE=1 SV=1	protein phosphorylation(GO:0006468)		protein kinase activity(GO:0004672)| ATP binding(GO:0005524)	NA	NA	NA	mitogen-activated protein kinase kinase kinase 3 [Prunus yedoensis var. nudiflora]	Mitogen-activated protein kinase kinase kinase 3 OS=Prunus yedoensis var. nudiflora OX=2094558 GN=Pyn_15329 PE=3 SV=1	KOG0198	MEKK and related serine/threonine protein kinases	[T]	Signal transduction mechanisms
EVM0002568.1	expansion	Protein argonaute 4 OS=Arabidopsis thaliana OX=3702 GN=AGO4 PE=1 SV=2			nucleic acid binding(GO:0003676)| protein binding(GO:0005515)	K11593	eukaryotic translation initiation factor 2C	NA:NA	PREDICTED: protein argonaute 4A-like [Prunus mume]	Uncharacterized protein OS=Prunus persica OX=3760 GN=PRUPE_2G056600 PE=4 SV=1	KOG1041	Translation initiation factor 2C (eIF-2C) and related proteins	[J]	Translation, ribosomal structure and biogenesis
EVM0002572.1	expansion	Berberine bridge enzyme-like 8 OS=Arabidopsis thaliana OX=3702 GN=At1g30700 PE=2 SV=1	oxidation-reduction process(GO:0055114)		oxidoreductase activity(GO:0016491)| flavin adenine dinucleotide binding(GO:0050660)	NA	NA	NA	berberine bridge enzyme-like 8 [Prunus avium]	Uncharacterized protein OS=Prunus persica OX=3760 GN=PRUPE_4G099500 PE=3 SV=1	NA	NA	NA	NA
EVM0002577.1	expansion	Putative pentatricopeptide repeat-containing protein At3g28640 OS=Arabidopsis thaliana OX=3702 GN=PCMP-E79 PE=3 SV=1	NA	NA	NA	NA	NA	NA	putative pentatricopeptide repeat-containing protein At3g28640 [Prunus avium]	Uncharacterized protein OS=Prunus persica OX=3760 GN=PRUPE_3G272900 PE=4 SV=1	KOG4197	FOG: PPR repeat	[R]	General function prediction only
EVM0002583.1	expansion	Protein SUPPRESSOR OF K(+) TRANSPORT GROWTH DEFECT 1 OS=Arabidopsis thaliana OX=3702 GN=SKD1 PE=1 SV=1			ATP binding(GO:0005524)	K12196	vacuolar protein-sorting-associated protein 4	ko04144:Endocytosis	protein SUPPRESSOR OF K(+) TRANSPORT GROWTH DEFECT 1 [Prunus persica]	Uncharacterized protein OS=Prunus persica OX=3760 GN=PRUPE_6G127200 PE=3 SV=1	KOG0739	AAA+-type ATPase	[O]	Posttranslational modification, protein turnover, chaperones
EVM0002589.1	expansion	Putative pentatricopeptide repeat-containing protein At3g47840 OS=Arabidopsis thaliana OX=3702 GN=PCMP-E43 PE=3 SV=1	NA	NA	NA	NA	NA	NA	putative pentatricopeptide repeat-containing protein At3g47840 [Prunus avium]	Uncharacterized protein OS=Prunus persica OX=3760 GN=PRUPE_7G158100 PE=4 SV=1	KOG4197	FOG: PPR repeat	[R]	General function prediction only
EVM0002593.1	expansion	Protein S-acyltransferase 8 OS=Arabidopsis thaliana OX=3702 GN=PAT08 PE=1 SV=2	NA	NA	NA	K16675	palmitoyltransferase ZDHHC9/14/18	ko04391:Hippo signaling pathway - fly	protein S-acyltransferase 8 [Prunus avium]	S-acyltransferase OS=Prunus yedoensis var. nudiflora OX=2094558 GN=Pyn_05858 PE=3 SV=1	KOG1311	DHHC-type Zn-finger proteins	[R]	General function prediction only
EVM0002596.1	expansion	Ras-related protein Rab7 OS=Prunus armeniaca OX=36596 PE=2 SV=1			GTP binding(GO:0005525)| GTPase activity(GO:0003924)	K07897	Ras-related protein Rab-7A	ko04144:Endocytosis|ko04145:Phagosome|ko05132:Salmonella infection|ko05146:Amoebiasis|ko05152:Tuberculosis	ras-related protein Rab7 isoform X1 [Prunus yedoensis var. nudiflora]	Ras-related protein Rab7 isoform X1 OS=Prunus yedoensis var. nudiflora OX=2094558 GN=Pyn_22653 PE=4 SV=1	KOG0394	Ras-related GTPase	[R]	General function prediction only
EVM0002608.1	expansion				protein binding(GO:0005515)	NA	NA	NA	uncharacterized protein LOC110760869 [Prunus avium]	F-box/kelch-repeat protein OS=Prunus yedoensis var. nudiflora OX=2094558 GN=Pyn_34824 PE=4 SV=1	NA	NA	NA	NA
EVM0002611.1	expansion	Transcription factor PIF1 OS=Arabidopsis thaliana OX=3702 GN=PIF1 PE=1 SV=1			protein dimerization activity(GO:0046983)	K16189	phytochrome-interacting factor 4	ko04075:Plant hormone signal transduction	transcription factor PIF1 isoform X1 [Prunus persica]	Uncharacterized protein OS=Prunus persica OX=3760 GN=PRUPE_8G209100 PE=4 SV=1	NA	NA	NA	NA
EVM0002612.1	expansion	Mitogen-activated protein kinase 9 OS=Arabidopsis thaliana OX=3702 GN=MPK9 PE=2 SV=2	oxidation-reduction process(GO:0055114)| protein phosphorylation(GO:0006468)		ATP binding(GO:0005524)| copper ion binding(GO:0005507)| protein kinase activity(GO:0004672)| oxidoreductase activity(GO:0016491)	NA	NA	NA	laccase-1 [Prunus avium]	Laccase OS=Prunus persica OX=3760 GN=PRUPE_5G231100 PE=3 SV=1	KOG0660	Mitogen-activated protein kinase	[T]	Signal transduction mechanisms
EVM0002622.1	expansion	Putative disease resistance protein At3g14460 OS=Arabidopsis thaliana OX=3702 GN=At3g14460 PE=3 SV=1			ADP binding(GO:0043531)	NA	NA	NA	PREDICTED: putative disease resistance RPP13-like protein 1 [Prunus mume]	Uncharacterized protein OS=Prunus persica OX=3760 GN=PRUPE_2G054700 PE=3 SV=1	KOG4658	Apoptotic ATPase	[T]	Signal transduction mechanisms
EVM0002623.1	expansion	Putative F-box/LRR-repeat protein At5g41840 OS=Arabidopsis thaliana OX=3702 GN=At5g41840 PE=4 SV=1			protein binding(GO:0005515)	NA	NA	NA	F-box/LRR-repeat protein At4g14103-like [Prunus avium]	Uncharacterized protein OS=Prunus persica OX=3760 GN=PRUPE_4G161300 PE=4 SV=1	NA	NA	NA	NA
EVM0002625.1	expansion	MLO-like protein 11 OS=Arabidopsis thaliana OX=3702 GN=MLO11 PE=2 SV=1	defense response(GO:0006952)	integral component of membrane(GO:0016021)		K08472	mlo protein	NA:NA	MLO-like protein 11 [Prunus avium]	MLO-like protein OS=Prunus persica OX=3760 GN=MLO PE=3 SV=1	NA	NA	NA	NA
EVM0002625.2	expansion	MLO-like protein 11 OS=Arabidopsis thaliana OX=3702 GN=MLO11 PE=2 SV=1	defense response(GO:0006952)	integral component of membrane(GO:0016021)		K08472	mlo protein	NA:NA	MLO-like protein 11 [Prunus avium]	MLO-like protein OS=Prunus persica OX=3760 GN=MLO PE=3 SV=1	NA	NA	NA	NA
EVM0002630.1	expansion	Probable mediator of RNA polymerase II transcription subunit 26b OS=Arabidopsis thaliana OX=3702 GN=MED26B PE=2 SV=1		nucleus(GO:0005634)		NA	NA	NA	putative mediator of RNA polymerase II transcription subunit 26b [Prunus yedoensis var. nudiflora]	Putative mediator of RNA polymerase II transcription subunit 26b OS=Prunus yedoensis var. nudiflora OX=2094558 GN=Pyn_23770 PE=4 SV=1	NA	NA	NA	NA
EVM0002631.1	expansion	MLO-like protein 4 OS=Arabidopsis thaliana OX=3702 GN=MLO4 PE=2 SV=2	defense response(GO:0006952)	integral component of membrane(GO:0016021)		K08472	mlo protein	NA:NA	MLO-like protein 4 [Prunus avium]	MLO-like protein OS=Prunus persica OX=3760 GN=MLO PE=3 SV=1	NA	NA	NA	NA
EVM0002632.1	expansion	Mitogen-activated protein kinase 7 OS=Arabidopsis thaliana OX=3702 GN=MPK7 PE=1 SV=2	protein phosphorylation(GO:0006468)		ATP binding(GO:0005524)| protein kinase activity(GO:0004672)	K20537	mitogen-activated protein kinase 7/14	NA:NA	PREDICTED: mitogen-activated protein kinase 7 [Prunus mume]	Mitogen-activated protein kinase OS=Prunus persica OX=3760 GN=PRUPE_7G160300 PE=3 SV=1	KOG0660	Mitogen-activated protein kinase	[T]	Signal transduction mechanisms
EVM0002632.2	expansion	Mitogen-activated protein kinase 7 OS=Arabidopsis thaliana OX=3702 GN=MPK7 PE=1 SV=2	protein phosphorylation(GO:0006468)		protein kinase activity(GO:0004672)| ATP binding(GO:0005524)	K20537	mitogen-activated protein kinase 7/14	NA:NA	PREDICTED: mitogen-activated protein kinase 7 [Prunus mume]	Mitogen-activated protein kinase OS=Prunus persica OX=3760 GN=PRUPE_7G160300 PE=3 SV=1	KOG0660	Mitogen-activated protein kinase	[T]	Signal transduction mechanisms
EVM0002637.1	expansion		NA	NA	NA	K14009	B-cell receptor-associated protein 31	ko04141:Protein processing in endoplasmic reticulum	uncharacterized protein LOC110764254 [Prunus avium]	Uncharacterized protein OS=Prunus persica OX=3760 GN=PRUPE_3G215400 PE=4 SV=1	KOG1962	B-cell receptor-associated protein and related proteins	[V]	Defense mechanisms
EVM0002639.1	expansion				zinc ion binding(GO:0008270)	NA	NA	NA	hypothetical protein PRUPE_7G029200 [Prunus persica]	Uncharacterized protein OS=Prunus persica OX=3760 GN=PRUPE_7G029200 PE=4 SV=1	NA	NA	NA	NA
EVM0002642.1	expansion	Pentatricopeptide repeat-containing protein At5g48910 OS=Arabidopsis thaliana OX=3702 GN=PCMP-H38 PE=2 SV=1	NA	NA	NA	NA	NA	NA	pentatricopeptide repeat-containing protein At5g66520-like [Prunus avium]	Uncharacterized protein OS=Prunus persica OX=3760 GN=PRUPE_4G119500 PE=4 SV=1	KOG4197	FOG: PPR repeat	[R]	General function prediction only
EVM0002643.1	expansion	Mitogen-activated protein kinase kinase 3 OS=Arabidopsis thaliana OX=3702 GN=MKK3 PE=1 SV=1	protein phosphorylation(GO:0006468)		protein kinase activity(GO:0004672)| ATP binding(GO:0005524)	K20607	mitogen-activated protein kinase kinase 3	NA:NA	mitogen-activated protein kinase kinase 3 isoform X1 [Prunus yedoensis var. nudiflora]	Mitogen-activated protein kinase kinase 3 isoform X1 OS=Prunus yedoensis var. nudiflora OX=2094558 GN=Pyn_27420 PE=4 SV=1	KOG0581	Mitogen-activated protein kinase kinase (MAP2K)	[T]	Signal transduction mechanisms
EVM0002644.1	expansion	Disease resistance protein RGA2 OS=Solanum bulbocastanum OX=147425 GN=RGA2 PE=1 SV=1	oxidation-reduction process(GO:0055114)		ADP binding(GO:0043531)	NA	NA	NA	hypothetical protein PRUPE_6G243700 [Prunus persica]	Uncharacterized protein OS=Prunus persica OX=3760 GN=PRUPE_6G243700 PE=3 SV=1	KOG4498	Uncharacterized conserved protein	[S]	Function unknown
EVM0002649.1	expansion	Arogenate dehydratase/prephenate dehydratase 1, chloroplastic OS=Arabidopsis thaliana OX=3702 GN=ADT1 PE=1 SV=1	L-phenylalanine biosynthetic process(GO:0009094)		prephenate dehydratase activity(GO:0004664)	NA	NA	NA	arogenate dehydratase/prephenate dehydratase 1 chloroplastic [Prunus yedoensis var. nudiflora]	Arogenate dehydratase/prephenate dehydratase 1 chloroplastic OS=Prunus yedoensis var. nudiflora OX=2094558 GN=Pyn_03458 PE=4 SV=1	KOG2797	Prephenate dehydratase	[E]	Amino acid transport and metabolism
EVM0002649.2	expansion	Arogenate dehydratase/prephenate dehydratase 1, chloroplastic OS=Arabidopsis thaliana OX=3702 GN=ADT1 PE=1 SV=1	L-phenylalanine biosynthetic process(GO:0009094)		prephenate dehydratase activity(GO:0004664)	K05359	arogenate/prephenate dehydratase	ko00400:Phenylalanine, tyrosine and tryptophan biosynthesis|ko01230:Biosynthesis of amino acids	arogenate dehydratase/prephenate dehydratase 1 chloroplastic [Prunus yedoensis var. nudiflora]	Arogenate dehydratase/prephenate dehydratase 1 chloroplastic OS=Prunus yedoensis var. nudiflora OX=2094558 GN=Pyn_03458 PE=4 SV=1	KOG2797	Prephenate dehydratase	[E]	Amino acid transport and metabolism
EVM0002658.1	expansion	Pentatricopeptide repeat-containing protein At5g65560 OS=Arabidopsis thaliana OX=3702 GN=At5g65560 PE=2 SV=1	NA	NA	NA	NA	NA	NA	pentatricopeptide repeat-containing protein [Prunus yedoensis var. nudiflora]	Pentatricopeptide repeat-containing protein OS=Prunus yedoensis var. nudiflora OX=2094558 GN=Pyn_28432 PE=4 SV=1	KOG4197	FOG: PPR repeat	[R]	General function prediction only
EVM0002662.1	expansion	Transcription factor bHLH66 OS=Arabidopsis thaliana OX=3702 GN=BHLH66 PE=1 SV=1			protein dimerization activity(GO:0046983)	NA	NA	NA	transcription factor bHLH66 isoform X1 [Prunus persica]	Uncharacterized protein OS=Prunus persica OX=3760 GN=PRUPE_7G260800 PE=4 SV=1	NA	NA	NA	NA
EVM0002663.1	expansion	Protein FAR-RED IMPAIRED RESPONSE 1 OS=Arabidopsis thaliana OX=3702 GN=FAR1 PE=1 SV=1			zinc ion binding(GO:0008270)	NA	NA	NA	protein FAR1-RELATED SEQUENCE 5-like [Prunus avium]	Uncharacterized protein (Fragment) OS=Citrus clementina OX=85681 GN=CICLE_v10013881mg PE=4 SV=1	NA	NA	NA	NA
EVM0002664.1	expansion				protein binding(GO:0005515)	NA	NA	NA	uncharacterized protein Pyn_20258 [Prunus yedoensis var. nudiflora]	Uncharacterized protein OS=Prunus yedoensis var. nudiflora OX=2094558 GN=Pyn_20258 PE=4 SV=1	NA	NA	NA	NA
EVM0002675.1	expansion	TMV resistance protein N OS=Nicotiana glutinosa OX=35889 GN=N PE=1 SV=1	signal transduction(GO:0007165)		protein binding(GO:0005515)| ADP binding(GO:0043531)	NA	NA	NA	hypothetical protein PRUPE_8G185300 [Prunus persica]	Uncharacterized protein OS=Prunus persica OX=3760 GN=PRUPE_8G185300 PE=4 SV=1	NA	NA	NA	NA
EVM0002677.1	expansion				protein binding(GO:0005515)	NA	NA	NA	uncharacterized protein LOC18776316 [Prunus persica]	Uncharacterized protein (Fragment) OS=Prunus persica OX=3760 GN=PRUPE_ppa020944mg PE=4 SV=1	NA	NA	NA	NA
EVM0002688.1	expansion	Thaumatin-like protein 1 OS=Prunus persica OX=3760 PE=2 SV=1	NA	NA	NA	NA	NA	NA	thaumatin-like protein 1 [Prunus yedoensis var. nudiflora]	Thaumatin-like protein 1 OS=Prunus yedoensis var. nudiflora OX=2094558 GN=Pyn_18990 PE=4 SV=1	NA	NA	NA	NA
EVM0002691.1	expansion	Mitogen-activated protein kinase kinase 6 OS=Arabidopsis thaliana OX=3702 GN=MKK6 PE=1 SV=1	protein phosphorylation(GO:0006468)		protein kinase activity(GO:0004672)| ATP binding(GO:0005524)	K04368	mitogen-activated protein kinase kinase 1	ko01521:EGFR tyrosine kinase inhibitor resistance|ko01522:Endocrine resistance|ko04010:MAPK signaling pathway|ko04012:ErbB signaling pathway|ko04013:MAPK signaling pathway - fly|ko04014:Ras signaling pathway|ko04015:Rap1 signaling pathway|ko04022:cGMP-PKG signaling pathway|ko04024:cAMP signaling pathway|ko04062:Chemokine signaling pathway|ko04066:HIF-1 signaling pathway|ko04068:FoxO signaling pat…	mitogen-activated protein kinase kinase 6 isoform X3 [Prunus avium]	Uncharacterized protein OS=Prunus persica OX=3760 GN=PRUPE_7G217900 PE=3 SV=1	KOG0581	Mitogen-activated protein kinase kinase (MAP2K)	[T]	Signal transduction mechanisms
EVM0002695.1	expansion				nucleic acid binding(GO:0003676)| RNA-DNA hybrid ribonuclease activity(GO:0004523)	NA	NA	NA	hypothetical protein PRUPE_8G032200 [Prunus persica]	Uncharacterized protein (Fragment) OS=Prunus persica OX=3760 GN=PRUPE_ppa018398mg PE=4 SV=1	KOG1075	FOG: Reverse transcriptase	[R]	General function prediction only
EVM0002696.1	expansion	Squamosa promoter-binding-like protein 2 OS=Arabidopsis thaliana OX=3702 GN=SPL2 PE=2 SV=1		nucleus(GO:0005634)	DNA binding(GO:0003677)	NA	NA	NA	squamosa promoter-binding-like protein 2 [Prunus avium]	Uncharacterized protein OS=Prunus persica OX=3760 GN=PRUPE_1G224900 PE=4 SV=1	NA	NA	NA	NA
EVM0002696.2	expansion	Squamosa promoter-binding-like protein 2 OS=Arabidopsis thaliana OX=3702 GN=SPL2 PE=2 SV=1		nucleus(GO:0005634)	DNA binding(GO:0003677)	NA	NA	NA	squamosa promoter-binding-like protein 2 [Prunus avium]	Uncharacterized protein OS=Prunus persica OX=3760 GN=PRUPE_1G224900 PE=4 SV=1	NA	NA	NA	NA
EVM0002699.1	expansion	TMV resistance protein N OS=Nicotiana glutinosa OX=35889 GN=N PE=1 SV=1	signal transduction(GO:0007165)		ADP binding(GO:0043531)| protein binding(GO:0005515)	NA	NA	NA	TMV resistance protein N-like [Prunus avium]	Uncharacterized protein OS=Prunus persica OX=3760 GN=PRUPE_ppa026101mg PE=4 SV=1	NA	NA	NA	NA
EVM0002710.1	expansion	Nudix hydrolase 14, chloroplastic OS=Arabidopsis thaliana OX=3702 GN=NUDT14 PE=1 SV=2			hydrolase activity(GO:0016787)	NA	NA	NA	nudix hydrolase 14 chloroplastic [Prunus yedoensis var. nudiflora]	Nudix hydrolase 14 chloroplastic OS=Prunus yedoensis var. nudiflora OX=2094558 GN=Pyn_09361 PE=4 SV=1	KOG3041	Nucleoside diphosphate-sugar hydrolase of the MutT (NUDIX) family	[L]	Replication, recombination and repair
EVM0002713.1	expansion		NA	NA	NA	NA	NA	NA	cysteine-rich and transmembrane domain-containing protein WIH1-like [Prunus avium]	Uncharacterized protein OS=Prunus persica OX=3760 GN=PRUPE_6G185200 PE=4 SV=1	NA	NA	NA	NA
EVM0002714.1	expansion		NA	NA	NA	NA	NA	NA	pentatricopeptide repeat-containing protein At2g32630 [Prunus avium]	Pentatricopeptide repeat-containing protein OS=Prunus yedoensis var. nudiflora OX=2094558 GN=Pyn_21038 PE=4 SV=1	NA	NA	NA	NA
EVM0002718.1	expansion	F-box/kelch-repeat protein At3g23880 OS=Arabidopsis thaliana OX=3702 GN=At3g23880 PE=2 SV=1			protein binding(GO:0005515)	NA	NA	NA	putative F-box protein At1g32420 [Prunus avium]	Putative F-box protein OS=Prunus yedoensis var. nudiflora OX=2094558 GN=Pyn_18651 PE=4 SV=1	NA	NA	NA	NA
EVM0002721.1	expansion	UV-stimulated scaffold protein A homolog OS=Arabidopsis thaliana OX=3702 GN=At3g61800 PE=3 SV=1	response to UV(GO:0009411)			NA	NA	NA	UV-stimulated scaffold protein A homolog [Prunus avium]	Uncharacterized protein OS=Prunus persica OX=3760 GN=PRUPE_2G189300 PE=4 SV=1	KOG2374	Uncharacterized conserved protein	[S]	Function unknown
EVM0002725.1	expansion	F-box protein SKIP5 OS=Arabidopsis thaliana OX=3702 GN=SKIP5 PE=1 SV=1			protein binding(GO:0005515)	NA	NA	NA	F-box protein SKIP5 [Prunus yedoensis var. nudiflora]	F-box protein SKIP5 OS=Prunus yedoensis var. nudiflora OX=2094558 GN=Pyn_29113 PE=4 SV=1	NA	NA	NA	NA
EVM0002745.1	expansion	Probable LRR receptor-like serine/threonine-protein kinase At1g07650 OS=Arabidopsis thaliana OX=3702 GN=At1g07650 PE=1 SV=1	protein phosphorylation(GO:0006468)		protein kinase activity(GO:0004672)| ATP binding(GO:0005524)| protein binding(GO:0005515)	NA	NA	NA	probable LRR receptor-like serine/threonine-protein kinase At1g53420 isoform X3 [Prunus persica]	Uncharacterized protein OS=Prunus persica OX=3760 GN=PRUPE_6G126100 PE=4 SV=1	KOG1187	Serine/threonine protein kinase	[T]	Signal transduction mechanisms
EVM0002746.1	expansion	Pectinesterase PPME1 OS=Arabidopsis thaliana OX=3702 GN=PPME1 PE=1 SV=1	cell wall modification(GO:0042545)		pectinesterase activity(GO:0030599)	NA	NA	NA	putative pectinesterase 63 [Prunus avium]	Pectinesterase OS=Prunus persica OX=3760 GN=PRUPE_3G149100 PE=4 SV=1	NA	NA	NA	NA
EVM0002756.1	expansion	Subtilisin-like protease SBT1.6 OS=Arabidopsis thaliana OX=3702 GN=SBT1.6 PE=2 SV=1	proteolysis(GO:0006508)		serine-type endopeptidase activity(GO:0004252)	NA	NA	NA	subtilisin-like protease SBT1.6 [Prunus yedoensis var. nudiflora]	Subtilisin-like protease SBT1.6 OS=Prunus yedoensis var. nudiflora OX=2094558 GN=Pyn_20029 PE=4 SV=1	NA	NA	NA	NA
EVM0002758.1	expansion	Probable inactive receptor kinase At2g26730 OS=Arabidopsis thaliana OX=3702 GN=At2g26730 PE=1 SV=1	protein phosphorylation(GO:0006468)		protein binding(GO:0005515)| protein kinase activity(GO:0004672)| ATP binding(GO:0005524)	NA	NA	NA	hypothetical protein PRUPE_4G232000 [Prunus persica]	Uncharacterized protein OS=Prunus persica OX=3760 GN=PRUPE_4G232000 PE=4 SV=1	NA	NA	NA	NA
EVM0002766.1	expansion	Kinesin-like protein KIN-14E OS=Arabidopsis thaliana OX=3702 GN=KIN14E PE=1 SV=1	oxidation-reduction process(GO:0055114)| microtubule-based movement(GO:0007018)	cytoskeleton(GO:0005856)	microtubule binding(GO:0008017)| microtubule motor activity(GO:0003777)| ATP binding(GO:0005524)| transferase activity, transferring acyl groups(GO:0016746)| oxidoreductase activity(GO:0016491)	NA	NA	NA	kinesin-like protein KIN-14E [Prunus avium]	Uncharacterized protein OS=Prunus persica OX=3760 GN=PRUPE_7G188900 PE=3 SV=1	KOG4229	Myosin VII, myosin IXB and related myosins	[N]	Cell motility
EVM0002791.1	expansion	Pentatricopeptide repeat-containing protein At3g63370, chloroplastic OS=Arabidopsis thaliana OX=3702 GN=PCMP-H83 PE=2 SV=2			zinc ion binding(GO:0008270)	NA	NA	NA	pentatricopeptide repeat-containing protein At3g63370, chloroplastic [Prunus avium]	Uncharacterized protein OS=Prunus persica OX=3760 GN=PRUPE_8G234400 PE=4 SV=1	KOG4197	FOG: PPR repeat	[R]	General function prediction only
EVM0002801.1	expansion	GATA transcription factor 24 OS=Arabidopsis thaliana OX=3702 GN=GATA24 PE=1 SV=2	regulation of transcription, DNA-templated(GO:0006355)		sequence-specific DNA binding(GO:0043565)| protein binding(GO:0005515)| zinc ion binding(GO:0008270)	NA	NA	NA	GATA transcription factor 19 isoform X2 [Prunus yedoensis var. nudiflora]	GATA transcription factor 19 isoform X2 OS=Prunus yedoensis var. nudiflora OX=2094558 GN=Pyn_10876 PE=4 SV=1	KOG1601	GATA-4/5/6 transcription factors	[K]	Transcription
EVM0002801.2	expansion	GATA transcription factor 20 OS=Oryza sativa subsp. japonica OX=39947 GN=GATA20 PE=2 SV=1	regulation of transcription, DNA-templated(GO:0006355)		protein binding(GO:0005515)| zinc ion binding(GO:0008270)| sequence-specific DNA binding(GO:0043565)	NA	NA	NA	GATA transcription factor 19 isoform X2 [Prunus yedoensis var. nudiflora]	GATA transcription factor 19 isoform X2 OS=Prunus yedoensis var. nudiflora OX=2094558 GN=Pyn_10876 PE=4 SV=1	KOG1601	GATA-4/5/6 transcription factors	[K]	Transcription
EVM0002803.1	expansion	Probable E3 ubiquitin-protein ligase RHB1A OS=Arabidopsis thaliana OX=3702 GN=RHB1A PE=2 SV=1			zinc ion binding(GO:0008270)	NA	NA	NA	putative E3 ubiquitin-protein ligase RHB1A [Prunus yedoensis var. nudiflora]	Putative E3 ubiquitin-protein ligase RHB1A OS=Prunus yedoensis var. nudiflora OX=2094558 GN=Pyn_03731 PE=4 SV=1	KOG0800	FOG: Predicted E3 ubiquitin ligase	[O]	Posttranslational modification, protein turnover, chaperones
EVM0002804.1	expansion	LEAF RUST 10 DISEASE-RESISTANCE LOCUS RECEPTOR-LIKE PROTEIN KINASE-like 2.2 OS=Arabidopsis thaliana OX=3702 GN=LRK10L-2.2 PE=3 SV=2	protein phosphorylation(GO:0006468)		ATP binding(GO:0005524)| protein kinase activity(GO:0004672)	NA	NA	NA	PREDICTED: LEAF RUST 10 DISEASE-RESISTANCE LOCUS RECEPTOR-LIKE PROTEIN KINASE-like 2.2 [Prunus mume]	Uncharacterized protein OS=Prunus persica OX=3760 GN=PRUPE_3G089700 PE=3 SV=1	KOG1187	Serine/threonine protein kinase	[T]	Signal transduction mechanisms
EVM0002809.1	expansion	Putative receptor protein kinase ZmPK1 OS=Zea mays OX=4577 GN=PK1 PE=2 SV=2	protein phosphorylation(GO:0006468)| recognition of pollen(GO:0048544)		ATP binding(GO:0005524)| protein kinase activity(GO:0004672)	NA	NA	NA	hypothetical protein PRUPE_6G263300 [Prunus persica]	Uncharacterized protein OS=Prunus persica OX=3760 GN=PRUPE_6G263300 PE=4 SV=1	NA	NA	NA	NA
EVM0002811.1	expansion	Rust resistance kinase Lr10 OS=Triticum aestivum OX=4565 GN=LRK10 PE=2 SV=1	protein phosphorylation(GO:0006468)		ATP binding(GO:0005524)| protein kinase activity(GO:0004672)	NA	NA	NA	PREDICTED: rust resistance kinase Lr10-like [Prunus mume]	Uncharacterized protein OS=Prunus persica OX=3760 GN=PRUPE_2G087200 PE=4 SV=1	KOG1187	Serine/threonine protein kinase	[T]	Signal transduction mechanisms
EVM0002829.1	expansion	Regulator of nonsense transcripts UPF2 OS=Arabidopsis thaliana OX=3702 GN=UPF2 PE=2 SV=1			RNA binding(GO:0003723)| protein binding(GO:0005515)	K14327	regulator of nonsense transcripts 2	ko03013:RNA transport|ko03015:mRNA surveillance pathway	regulator of nonsense transcripts UPF2 isoform X2 [Prunus avium]	Uncharacterized protein OS=Prunus persica OX=3760 GN=PRUPE_2G220200 PE=4 SV=1	KOG2051	Nonsense-mediated mRNA decay 2 protein	[A]	RNA processing and modification
EVM0002837.1	expansion	Mitotic checkpoint serine/threonine-protein kinase BUB1 OS=Arabidopsis thaliana OX=3702 GN=BUB1 PE=1 SV=1	protein phosphorylation(GO:0006468)		protein kinase activity(GO:0004672)| ATP binding(GO:0005524)	K02178	checkpoint serine/threonine-protein kinase	ko04110:Cell cycle|ko04111:Cell cycle - yeast|ko04113:Meiosis - yeast|ko04114:Oocyte meiosis|ko04914:Progesterone-mediated oocyte maturation	mitotic checkpoint serine/threonine-protein kinase BUB1 isoform X1 [Prunus yedoensis var. nudiflora]	Mitotic checkpoint serine/threonine-protein kinase BUB1 isoform X1 OS=Prunus yedoensis var. nudiflora OX=2094558 GN=Pyn_36299 PE=4 SV=1	KOG1166	Mitotic checkpoint serine/threonine protein kinase	[D]	Cell cycle control, cell division, chromosome partitioning
EVM0002841.1	expansion	Ras-related protein RABC2a OS=Arabidopsis thaliana OX=3702 GN=RABC2A PE=1 SV=1			GTPase activity(GO:0003924)| GTP binding(GO:0005525)	K07910	Ras-related protein Rab-18	NA:NA	ras-related protein RABC2a [Prunus yedoensis var. nudiflora]	Ras-related protein RABC2a OS=Prunus yedoensis var. nudiflora OX=2094558 GN=Pyn_36672 PE=4 SV=1	KOG0080	GTPase Rab18, small G protein superfamily	[R]	General function prediction only
EVM0002841.2	expansion	Ras-related protein RABC2a OS=Arabidopsis thaliana OX=3702 GN=RABC2A PE=1 SV=1			GTPase activity(GO:0003924)| GTP binding(GO:0005525)	NA	NA	NA	ras-related protein RABC2a [Prunus yedoensis var. nudiflora]	Ras-related protein RABC2a OS=Prunus yedoensis var. nudiflora OX=2094558 GN=Pyn_34139 PE=4 SV=1	KOG0080	GTPase Rab18, small G protein superfamily	[R]	General function prediction only
EVM0002844.1	expansion	O-acyltransferase WSD1 OS=Arabidopsis thaliana OX=3702 GN=WSD1 PE=2 SV=1	glycerolipid biosynthetic process(GO:0045017)		diacylglycerol O-acyltransferase activity(GO:0004144)	NA	NA	NA	O-acyltransferase WSD1-like isoform X2 [Prunus avium]	Uncharacterized protein OS=Prunus persica OX=3760 GN=PRUPE_2G310700 PE=4 SV=1	NA	NA	NA	NA
EVM0002844.2	expansion	O-acyltransferase WSD1 OS=Arabidopsis thaliana OX=3702 GN=WSD1 PE=2 SV=1	glycerolipid biosynthetic process(GO:0045017)		diacylglycerol O-acyltransferase activity(GO:0004144)	NA	NA	NA	O-acyltransferase WSD1-like isoform X2 [Prunus avium]	Uncharacterized protein OS=Prunus persica OX=3760 GN=PRUPE_2G310700 PE=4 SV=1	NA	NA	NA	NA
EVM0002845.1	expansion		NA	NA	NA	NA	NA	NA	hypothetical protein PRUPE_1G476000 [Prunus persica]	Uncharacterized protein OS=Prunus persica OX=3760 GN=PRUPE_1G476000 PE=4 SV=1	NA	NA	NA	NA
EVM0002851.1	expansion	Putative disease resistance protein RGA1 OS=Solanum bulbocastanum OX=147425 GN=RGA1 PE=2 SV=2			ADP binding(GO:0043531)	K15078	structure-specific endonuclease subunit SLX1 [EC:3.6.1.-]	ko03460:Fanconi anemia pathway	putative disease resistance protein RGA3 [Prunus avium]	Uncharacterized protein (Fragment) OS=Prunus persica OX=3760 GN=PRUPE_1G541300 PE=4 SV=1	KOG4658	Apoptotic ATPase	[T]	Signal transduction mechanisms
EVM0002855.1	expansion		NA	NA	NA	K11975	E3 ubiquitin-protein ligase RNF144	NA:NA	hypothetical protein PRUPE_7G191900 [Prunus persica]	RBR-type E3 ubiquitin transferase OS=Prunus persica OX=3760 GN=PRUPE_7G191900 PE=3 SV=1	KOG1812	Predicted E3 ubiquitin ligase	[O]	Posttranslational modification, protein turnover, chaperones
EVM0002858.1	expansion	Proteinaceous RNase P 1, chloroplastic/mitochondrial OS=Arabidopsis thaliana OX=3702 GN=PRORP1 PE=1 SV=1	NA	NA	NA	K18213	proteinaceous RNase P	ko03013:RNA transport	proteinaceous RNase P 1 chloroplastic/mitochondrial [Prunus yedoensis var. nudiflora]	Proteinaceous RNase P 1 chloroplastic/mitochondrial OS=Prunus yedoensis var. nudiflora OX=2094558 GN=Pyn_26965 PE=4 SV=1	KOG1347	Uncharacterized membrane protein, predicted efflux pump	[R]	General function prediction only
EVM0002862.1	expansion	Protein YIPF7 OS=Bos taurus OX=9913 GN=YIPF7 PE=2 SV=1		membrane(GO:0016020)		K20363	protein YIPF5/7	NA:NA	protein YIPF5 homolog [Prunus avium]	Protein YIPF OS=Prunus yedoensis var. nudiflora OX=2094558 GN=Pyn_05641 PE=3 SV=1	KOG3103	Rab GTPase interacting factor, Golgi membrane protein	[U]	Intracellular trafficking, secretion, and vesicular transport
EVM0002869.1	expansion	GTPase-activating protein skywalker OS=Drosophila melanogaster OX=7227 GN=sky PE=1 SV=2	NA	NA	NA	NA	NA	NA	TLD domain-containing protein 2 [Prunus persica]	Uncharacterized protein OS=Prunus persica OX=3760 GN=PRUPE_6G186700 PE=4 SV=1	KOG2372	Oxidation resistance protein	[L]	Replication, recombination and repair
EVM0002869.2	expansion	GTPase-activating protein skywalker OS=Drosophila melanogaster OX=7227 GN=sky PE=1 SV=2	NA	NA	NA	NA	NA	NA	TLD domain-containing protein 2 [Prunus persica]	Uncharacterized protein OS=Prunus persica OX=3760 GN=PRUPE_6G186700 PE=4 SV=1	KOG2372	Oxidation resistance protein	[L]	Replication, recombination and repair
EVM0002869.3	expansion	TLD domain-containing protein 1 OS=Mus musculus OX=10090 GN=Tldc1 PE=2 SV=1	NA	NA	NA	NA	NA	NA	hypothetical protein PRUPE_6G186700 [Prunus persica]	Uncharacterized protein OS=Prunus persica OX=3760 GN=PRUPE_6G186700 PE=4 SV=1	KOG2372	Oxidation resistance protein	[L]	Replication, recombination and repair
EVM0002872.1	expansion	GTP-binding nuclear protein Ran-2 OS=Arabidopsis thaliana OX=3702 GN=RAN2 PE=1 SV=3			GTPase activity(GO:0003924)| GTP binding(GO:0005525)	K07936	GTP-binding nuclear protein Ran	ko03008:Ribosome biogenesis in eukaryotes|ko03013:RNA transport|ko05166:HTLV-I infection|ko05169:Epstein-Barr virus infection	PREDICTED: GTP-binding nuclear protein Ran-3 [Vitis vinifera]	GTP-binding nuclear protein OS=Nelumbo nucifera OX=4432 GN=LOC104595326 PE=3 SV=1	KOG0096	GTPase Ran/TC4/GSP1 (nuclear protein transport pathway), small G protein superfamily	[U]	Intracellular trafficking, secretion, and vesicular transport
EVM0002881.1	expansion	Pentatricopeptide repeat-containing protein At1g71420 OS=Arabidopsis thaliana OX=3702 GN=PCMP-H70 PE=2 SV=1			zinc ion binding(GO:0008270)	NA	NA	NA	PREDICTED: pentatricopeptide repeat-containing protein At1g71420 [Prunus mume]	Uncharacterized protein OS=Prunus persica OX=3760 GN=PRUPE_8G005700 PE=4 SV=1	KOG4197	FOG: PPR repeat	[R]	General function prediction only
EVM0002889.1	expansion				enzyme inhibitor activity(GO:0004857)	NA	NA	NA	hypothetical protein PRUPE_3G146800 [Prunus persica]	Uncharacterized protein OS=Prunus persica OX=3760 GN=PRUPE_3G146800 PE=4 SV=1	NA	NA	NA	NA
EVM0002890.1	expansion	Glycerol-3-phosphate acyltransferase 5 OS=Arabidopsis thaliana OX=3702 GN=GPAT5 PE=1 SV=1	NA	NA	NA	K13508	glycerol-3-phosphate acyltransferase	ko00561:Glycerolipid metabolism|ko00564:Glycerophospholipid metabolism	glycerol-3-phosphate acyltransferase 5-like [Prunus yedoensis var. nudiflora]	Glycerol-3-phosphate acyltransferase 5-like OS=Prunus yedoensis var. nudiflora OX=2094558 GN=Pyn_29724 PE=4 SV=1	NA	NA	NA	NA
EVM0002891.1	expansion		NA	NA	NA	NA	NA	NA	protein FAR1-RELATED SEQUENCE 5-like [Prunus yedoensis var. nudiflora]	Protein FAR1-RELATED SEQUENCE 5-like OS=Prunus yedoensis var. nudiflora OX=2094558 GN=Pyn_22994 PE=4 SV=1	NA	NA	NA	NA
EVM0002895.1	expansion	60S ribosomal protein L27-3 OS=Arabidopsis thaliana OX=3702 GN=RPL27C PE=2 SV=2	translation(GO:0006412)	ribosome(GO:0005840)| intracellular(GO:0005622)	structural constituent of ribosome(GO:0003735)	K02901	large subunit ribosomal protein L27e	ko03010:Ribosome	60S ribosomal protein L27-3 [Prunus persica]	60S ribosomal protein L27 OS=Prunus persica OX=3760 GN=PRUPE_4G110800 PE=3 SV=1	KOG3418	60S ribosomal protein L27	[J]	Translation, ribosomal structure and biogenesis
EVM0002896.1	expansion	Pentatricopeptide repeat-containing protein At2g26790, mitochondrial OS=Arabidopsis thaliana OX=3702 GN=At2g26790 PE=3 SV=1	NA	NA	NA	NA	NA	NA	pentatricopeptide repeat-containing protein At2g26790, mitochondrial-like [Prunus avium]	Uncharacterized protein OS=Prunus persica OX=3760 GN=PRUPE_4G124300 PE=4 SV=1	KOG4197	FOG: PPR repeat	[R]	General function prediction only
EVM0002900.1	expansion	Protein FAR-RED IMPAIRED RESPONSE 1 OS=Arabidopsis thaliana OX=3702 GN=FAR1 PE=1 SV=1	NA	NA	NA	NA	NA	NA	protein FAR1-RELATED SEQUENCE 5-like, partial [Prunus avium]	Uncharacterized protein (Fragment) OS=Prunus persica OX=3760 GN=PRUPE_ppa024226mg PE=4 SV=1	NA	NA	NA	NA
EVM0002901.1	expansion	Transcription factor bHLH14 OS=Arabidopsis thaliana OX=3702 GN=BHLH14 PE=1 SV=1			protein dimerization activity(GO:0046983)	NA	NA	NA	PREDICTED: transcription factor MYC2-like [Prunus mume]	Uncharacterized protein OS=Prunus persica OX=3760 GN=PRUPE_5G087900 PE=4 SV=1	NA	NA	NA	NA
EVM0002904.1	expansion	F-box protein At4g27050 OS=Arabidopsis thaliana OX=3702 GN=At4g27050 PE=1 SV=1	NA	NA	NA	NA	NA	NA	F-box/LRR-repeat protein At3g26922 [Prunus persica]	Uncharacterized protein OS=Prunus persica OX=3760 GN=PRUPE_5G181600 PE=4 SV=1	NA	NA	NA	NA
EVM0002914.1	expansion	O-acyltransferase WSD1 OS=Arabidopsis thaliana OX=3702 GN=WSD1 PE=2 SV=1	glycerolipid biosynthetic process(GO:0045017)		diacylglycerol O-acyltransferase activity(GO:0004144)	NA	NA	NA	O-acyltransferase WSD1 isoform X1 [Prunus yedoensis var. nudiflora]	O-acyltransferase WSD1 isoform X1 OS=Prunus yedoensis var. nudiflora OX=2094558 GN=Pyn_38405 PE=4 SV=1	NA	NA	NA	NA
EVM0002914.2	expansion	O-acyltransferase WSD1 OS=Arabidopsis thaliana OX=3702 GN=WSD1 PE=2 SV=1	glycerolipid biosynthetic process(GO:0045017)		diacylglycerol O-acyltransferase activity(GO:0004144)	NA	NA	NA	O-acyltransferase WSD1 isoform X1 [Prunus yedoensis var. nudiflora]	O-acyltransferase WSD1 isoform X1 OS=Prunus yedoensis var. nudiflora OX=2094558 GN=Pyn_38405 PE=4 SV=1	NA	NA	NA	NA
EVM0002914.3	expansion	O-acyltransferase WSD1 OS=Arabidopsis thaliana OX=3702 GN=WSD1 PE=2 SV=1	glycerolipid biosynthetic process(GO:0045017)		diacylglycerol O-acyltransferase activity(GO:0004144)	NA	NA	NA	O-acyltransferase WSD1 isoform X1 [Prunus yedoensis var. nudiflora]	O-acyltransferase WSD1 isoform X1 OS=Prunus yedoensis var. nudiflora OX=2094558 GN=Pyn_38405 PE=4 SV=1	NA	NA	NA	NA
EVM0002920.1	expansion				zinc ion binding(GO:0008270)	NA	NA	NA	uncharacterized protein LOC110763870 isoform X1 [Prunus avium]	Uncharacterized protein OS=Prunus persica OX=3760 GN=PRUPE_1G104800 PE=4 SV=1	NA	NA	NA	NA
EVM0002920.2	expansion				zinc ion binding(GO:0008270)	NA	NA	NA	uncharacterized protein LOC110763870 isoform X1 [Prunus avium]	Uncharacterized protein OS=Prunus persica OX=3760 GN=PRUPE_1G104800 PE=4 SV=1	NA	NA	NA	NA
EVM0002923.1	expansion	Protein trichome birefringence-like 43 OS=Arabidopsis thaliana OX=3702 GN=TBL43 PE=2 SV=1	NA	NA	NA	NA	NA	NA	PC-Esterase domain-containing protein/PMR5N domain-containing protein [Cephalotus follicularis]	PC-Esterase domain-containing protein/PMR5N domain-containing protein OS=Cephalotus follicularis OX=3775 GN=CFOL_v3_04591 PE=4 SV=1	NA	NA	NA	NA
EVM0002924.1	expansion	Wall-associated receptor kinase 2 OS=Arabidopsis thaliana OX=3702 GN=WAK2 PE=1 SV=1	protein phosphorylation(GO:0006468)		protein kinase activity(GO:0004672)| ATP binding(GO:0005524)| polysaccharide binding(GO:0030247)	NA	NA	NA	hypothetical protein PRUPE_6G358300 [Prunus persica]	Uncharacterized protein OS=Prunus persica OX=3760 GN=PRUPE_6G358300 PE=4 SV=1	NA	NA	NA	NA
EVM0002926.1	expansion	Calcium-dependent protein kinase 4 OS=Arabidopsis thaliana OX=3702 GN=CPK4 PE=1 SV=1	protein phosphorylation(GO:0006468)		calcium ion binding(GO:0005509)| ATP binding(GO:0005524)| protein kinase activity(GO:0004672)	NA	NA	NA	calcium-dependent protein kinase 11-like [Prunus yedoensis var. nudiflora]	Calcium-dependent protein kinase 11-like OS=Prunus yedoensis var. nudiflora OX=2094558 GN=Pyn_08573 PE=3 SV=1	KOG0032	Ca2+/calmodulin-dependent protein kinase, EF-Hand protein superfamily	[T]	Signal transduction mechanisms
EVM0002926.2	expansion	Calcium-dependent protein kinase 11 OS=Arabidopsis thaliana OX=3702 GN=CPK11 PE=1 SV=2	protein phosphorylation(GO:0006468)		ATP binding(GO:0005524)| protein kinase activity(GO:0004672)| calcium ion binding(GO:0005509)	K13412	calcium-dependent protein kinase	ko04626:Plant-pathogen interaction|ko05145:Toxoplasmosis	calcium-dependent protein kinase 11 [Prunus avium]	Calcium-dependent protein kinase 11-like OS=Prunus yedoensis var. nudiflora OX=2094558 GN=Pyn_08573 PE=3 SV=1	KOG0032	Ca2+/calmodulin-dependent protein kinase, EF-Hand protein superfamily	[T]	Signal transduction mechanisms
EVM0002931.1	expansion	Pentatricopeptide repeat-containing protein At4g01570 OS=Arabidopsis thaliana OX=3702 GN=At4g01570 PE=2 SV=1	NA	NA	NA	NA	NA	NA	pentatricopeptide repeat-containing protein [Prunus yedoensis var. nudiflora]	Pentatricopeptide repeat-containing protein OS=Prunus yedoensis var. nudiflora OX=2094558 GN=Pyn_40835 PE=4 SV=1	KOG4197	FOG: PPR repeat	[R]	General function prediction only
EVM0002932.1	expansion	Mitogen-activated protein kinase kinase kinase YODA OS=Arabidopsis thaliana OX=3702 GN=YDA PE=1 SV=1	protein phosphorylation(GO:0006468)		protein kinase activity(GO:0004672)| ATP binding(GO:0005524)	NA	NA	NA	mitogen-activated protein kinase kinase kinase YODA [Prunus yedoensis var. nudiflora]	Mitogen-activated protein kinase kinase kinase YODA OS=Prunus yedoensis var. nudiflora OX=2094558 GN=Pyn_03716 PE=4 SV=1	KOG0198	MEKK and related serine/threonine protein kinases	[T]	Signal transduction mechanisms
EVM0002948.1	expansion	Receptor-like serine/threonine-protein kinase SD1-6 OS=Arabidopsis thaliana OX=3702 GN=SD16 PE=1 SV=2	protein phosphorylation(GO:0006468)		protein kinase activity(GO:0004672)| protein serine/threonine kinase activity(GO:0004674)	NA	NA	NA	hypothetical protein PRUPE_7G230600 [Prunus persica]	Uncharacterized protein OS=Prunus persica OX=3760 GN=PRUPE_7G230600 PE=4 SV=1	NA	NA	NA	NA
EVM0002968.1	expansion	Probable protein phosphatase 2C 60 OS=Arabidopsis thaliana OX=3702 GN=At4g31860 PE=2 SV=1			catalytic activity(GO:0003824)	K17499	protein phosphatase 1G	NA:NA	putative protein phosphatase 2C 60 [Prunus yedoensis var. nudiflora]	Uncharacterized protein OS=Prunus yedoensis var. nudiflora OX=2094558 GN=Pyn_00863 PE=3 SV=1	KOG0698	Serine/threonine protein phosphatase	[T]	Signal transduction mechanisms
EVM0002971.1	expansion	Transcriptional activator DEMETER OS=Arabidopsis thaliana OX=3702 GN=DME PE=1 SV=2	NA	NA	NA	NA	NA	NA	transcriptional activator DEMETER-like [Prunus avium]	Uncharacterized protein OS=Prunus persica OX=3760 GN=PRUPE_7G005000 PE=4 SV=1	NA	NA	NA	NA
EVM0002971.2	expansion	Transcriptional activator DEMETER OS=Arabidopsis thaliana OX=3702 GN=DME PE=1 SV=2	NA	NA	NA	NA	NA	NA	transcriptional activator DEMETER-like [Prunus avium]	Uncharacterized protein OS=Prunus persica OX=3760 GN=PRUPE_7G005000 PE=4 SV=1	NA	NA	NA	NA
EVM0002977.1	expansion	Syntaxin-112 OS=Arabidopsis thaliana OX=3702 GN=SYP112 PE=2 SV=2		membrane(GO:0016020)		K08486	syntaxin 1B/2/3	ko04130:SNARE interactions in vesicular transport|ko04721:Synaptic vesicle cycle	hypothetical protein PRUPE_8G094700 [Prunus persica]	Uncharacterized protein OS=Prunus persica OX=3760 GN=PRUPE_8G094700 PE=3 SV=1	KOG0810	SNARE protein Syntaxin 1 and related proteins	[U]	Intracellular trafficking, secretion, and vesicular transport
EVM0002979.1	expansion	Protoheme IX farnesyltransferase, mitochondrial OS=Arabidopsis thaliana OX=3702 GN=COX10 PE=2 SV=4		integral component of membrane(GO:0016021)	transferase activity, transferring alkyl or aryl (other than methyl) groups(GO:0016765)	K02257	heme o synthase	ko00190:Oxidative phosphorylation|ko00860:Porphyrin and chlorophyll metabolism	protoheme IX farnesyltransferase, mitochondrial [Prunus avium]	Uncharacterized protein OS=Prunus persica OX=3760 GN=PRUPE_1G571600 PE=3 SV=1	KOG1380	Heme A farnesyltransferase	[H]	Coenzyme transport and metabolism
EVM0002981.1	expansion	Wall-associated receptor kinase 1 OS=Arabidopsis thaliana OX=3702 GN=WAK1 PE=1 SV=2	protein phosphorylation(GO:0006468)		protein kinase activity(GO:0004672)| polysaccharide binding(GO:0030247)| ATP binding(GO:0005524)	NA	NA	NA	uncharacterized protein LOC110760235 [Prunus avium]	Uncharacterized protein OS=Prunus persica OX=3760 GN=PRUPE_4G094600 PE=4 SV=1	NA	NA	NA	NA
EVM0002982.1	expansion	G-type lectin S-receptor-like serine/threonine-protein kinase At4g27290 OS=Arabidopsis thaliana OX=3702 GN=At4g27290 PE=3 SV=4	recognition of pollen(GO:0048544)| protein phosphorylation(GO:0006468)		protein kinase activity(GO:0004672)| protein serine/threonine kinase activity(GO:0004674)	NA	NA	NA	G-type lectin S-receptor-like serine/threonine-protein kinase At4g27290 isoform X1 [Prunus avium]	Uncharacterized protein OS=Prunus persica OX=3760 GN=PRUPE_4G193200 PE=4 SV=1	NA	NA	NA	NA
EVM0002985.1	expansion	Thaumatin-like protein 1 OS=Arabidopsis thaliana OX=3702 GN=TLP1 PE=2 SV=1	NA	NA	NA	NA	NA	NA	thaumatin-like protein 1b [Prunus avium]	Uncharacterized protein OS=Prunus persica OX=3760 GN=PRUPE_1G364000 PE=4 SV=1	NA	NA	NA	NA
EVM0002989.1	expansion	Probable LRR receptor-like serine/threonine-protein kinase At3g47570 OS=Arabidopsis thaliana OX=3702 GN=At3g47570 PE=2 SV=1	protein phosphorylation(GO:0006468)		protein kinase activity(GO:0004672)| ATP binding(GO:0005524)| protein binding(GO:0005515)	NA	NA	NA	LRR receptor-like serine/threonine-protein kinase EFR isoform X2 [Prunus avium]	Uncharacterized protein OS=Prunus persica OX=3760 GN=PRUPE_6G160800 PE=3 SV=1	NA	NA	NA	NA
EVM0002991.1	expansion	Cysteine-rich receptor-like protein kinase 29 OS=Arabidopsis thaliana OX=3702 GN=CRK29 PE=2 SV=1	protein phosphorylation(GO:0006468)		protein kinase activity(GO:0004672)	NA	NA	NA	putative receptor-like protein kinase At4g00960 [Prunus avium]	Uncharacterized protein OS=Prunus persica OX=3760 GN=PRUPE_1G469200 PE=4 SV=1	NA	NA	NA	NA
EVM0002992.1	expansion	Probable O-methyltransferase 3 OS=Humulus lupulus OX=3486 GN=OMT3 PE=2 SV=1			O-methyltransferase activity(GO:0008171)| protein dimerization activity(GO:0046983)	NA	NA	NA	probable O-methyltransferase 3 [Prunus avium]	Uncharacterized protein OS=Prunus persica OX=3760 GN=PRUPE_3G119100 PE=3 SV=1	KOG3178	Hydroxyindole-O-methyltransferase and related SAM-dependent methyltransferases	[R]	General function prediction only
EVM0002995.1	expansion	Casein kinase II subunit alpha-2 OS=Oryza sativa subsp. indica OX=39946 GN=HD6 PE=2 SV=1	protein phosphorylation(GO:0006468)		protein kinase activity(GO:0004672)| ATP binding(GO:0005524)	K03097	casein kinase II subunit alpha	ko03008:Ribosome biogenesis in eukaryotes|ko04064:NF-kappa B signaling pathway|ko04139:Regulation of mitophagy - yeast|ko04310:Wnt signaling pathway|ko04520:Adherens junction|ko04530:Tight junction|ko04712:Circadian rhythm - plant|ko05162:Measles|ko05168:Herpes simplex infection|ko05169:Epstein-Barr virus infection	casein kinase II subunit alpha-2 [Prunus persica]	Uncharacterized protein OS=Prunus persica OX=3760 GN=PRUPE_1G425000 PE=3 SV=1	KOG0668	Casein kinase II, alpha subunit	[K]	Transcription
EVM0002996.1	expansion				zinc ion binding(GO:0008270)	NA	NA	NA	protein FAR1-RELATED SEQUENCE 9-like [Prunus avium]	Uncharacterized protein OS=Prunus yedoensis var. nudiflora OX=2094558 GN=Pyn_14328 PE=4 SV=1	NA	NA	NA	NA
EVM0002997.1	expansion				protein binding(GO:0005515)	NA	NA	NA	uncharacterized protein Pyn_41107 [Prunus yedoensis var. nudiflora]	Uncharacterized protein OS=Prunus yedoensis var. nudiflora OX=2094558 GN=Pyn_41107 PE=4 SV=1	NA	NA	NA	NA
EVM0003014.1	expansion		NA	NA	NA	NA	NA	NA	uncharacterized protein LOC110757302 [Prunus avium]	Uncharacterized protein (Fragment) OS=Prunus persica OX=3760 GN=PRUPE_ppa014633mg PE=4 SV=1	NA	NA	NA	NA
EVM0003020.1	expansion	Cysteine-rich receptor-like protein kinase 14 OS=Arabidopsis thaliana OX=3702 GN=CRK14 PE=2 SV=2	NA	NA	NA	NA	NA	NA	cysteine-rich receptor-like protein kinase 29 [Prunus avium]	Uncharacterized protein OS=Prunus yedoensis var. nudiflora OX=2094558 GN=Pyn_15295 PE=4 SV=1	NA	NA	NA	NA
EVM0003021.1	expansion	Chaperone protein dnaJ 10 OS=Arabidopsis thaliana OX=3702 GN=ATJ10 PE=2 SV=2	NA	NA	NA	NA	NA	NA	chaperone protein dnaJ 10 [Prunus avium]	Uncharacterized protein OS=Prunus persica OX=3760 GN=PRUPE_8G013200 PE=4 SV=1	KOG0691	Molecular chaperone (DnaJ superfamily)	[O]	Posttranslational modification, protein turnover, chaperones
EVM0003025.1	expansion	Pentatricopeptide repeat-containing protein At4g39530 OS=Arabidopsis thaliana OX=3702 GN=PCMP-E52 PE=3 SV=1	NA	NA	NA	NA	NA	NA	pentatricopeptide repeat-containing protein At4g39530 [Prunus avium]	Uncharacterized protein OS=Prunus persica OX=3760 GN=PRUPE_6G172600 PE=4 SV=1	KOG4197	FOG: PPR repeat	[R]	General function prediction only
EVM0003026.1	expansion	Transcription factor bHLH94 OS=Arabidopsis thaliana OX=3702 GN=BHLH94 PE=1 SV=2			protein dimerization activity(GO:0046983)	NA	NA	NA	bHLH transcription factor [Prunus yedoensis var. nudiflora]	BHLH transcription factor OS=Prunus yedoensis var. nudiflora OX=2094558 GN=Pyn_16707 PE=4 SV=1	NA	NA	NA	NA
EVM0003031.1	expansion	F-box/kelch-repeat protein At3g06240 OS=Arabidopsis thaliana OX=3702 GN=At3g06240 PE=2 SV=1			protein binding(GO:0005515)	NA	NA	NA	PREDICTED: F-box/kelch-repeat protein At3g23880-like isoform X1 [Prunus mume]	Uncharacterized protein OS=Prunus persica OX=3760 GN=PRUPE_4G150700 PE=4 SV=1	NA	NA	NA	NA
EVM0003035.1	expansion	Protein LYK2 OS=Arabidopsis thaliana OX=3702 GN=LYK2 PE=2 SV=1	protein phosphorylation(GO:0006468)		ATP binding(GO:0005524)| protein kinase activity(GO:0004672)	K04733	interleukin-1 receptor-associated kinase 4	ko04064:NF-kappa B signaling pathway|ko04620:Toll-like receptor signaling pathway|ko04722:Neurotrophin signaling pathway|ko05133:Pertussis|ko05140:Leishmaniasis|ko05142:Chagas disease (American trypanosomiasis)|ko05145:Toxoplasmosis|ko05152:Tuberculosis|ko05162:Measles|ko05164:Influenza A	PREDICTED: protein LYK2 [Prunus mume]	Uncharacterized protein OS=Prunus persica OX=3760 GN=PRUPE_3G303700 PE=4 SV=1	KOG1187	Serine/threonine protein kinase	[T]	Signal transduction mechanisms
EVM0003043.1	expansion	Disease resistance-like protein DSC1 OS=Arabidopsis thaliana OX=3702 GN=DSC1 PE=1 SV=1	signal transduction(GO:0007165)		ADP binding(GO:0043531)| protein binding(GO:0005515)	NA	NA	NA	disease resistance protein RPP4-like [Prunus avium]	Uncharacterized protein OS=Prunus persica OX=3760 GN=PRUPE_8G176400 PE=4 SV=1	NA	NA	NA	NA
EVM0003047.1	expansion				enzyme inhibitor activity(GO:0004857)	NA	NA	NA	putative pectinesterase/pectinesterase inhibitor 47 [Prunus yedoensis var. nudiflora]	Putative pectinesterase/pectinesterase inhibitor 47 OS=Prunus yedoensis var. nudiflora OX=2094558 GN=Pyn_32651 PE=4 SV=1	NA	NA	NA	NA
EVM0003051.1	expansion	F-box/FBD/LRR-repeat protein At2g04230 OS=Arabidopsis thaliana OX=3702 GN=At2g04230 PE=2 SV=1			protein binding(GO:0005515)	NA	NA	NA	hypothetical protein PRUPE_1G404600 [Prunus persica]	Uncharacterized protein OS=Prunus persica OX=3760 GN=PRUPE_1G404600 PE=4 SV=1	NA	NA	NA	NA
EVM0003055.1	expansion	Mitogen-activated protein kinase kinase kinase 17 OS=Arabidopsis thaliana OX=3702 GN=MAPKKK17 PE=1 SV=1	protein phosphorylation(GO:0006468)		protein kinase activity(GO:0004672)| ATP binding(GO:0005524)	NA	NA	NA	mitogen-activated protein kinase kinase kinase 17-like [Prunus avium]	Uncharacterized protein OS=Prunus persica OX=3760 GN=PRUPE_3G152600 PE=3 SV=1	KOG0198	MEKK and related serine/threonine protein kinases	[T]	Signal transduction mechanisms
EVM0003056.1	expansion	Transcription factor bHLH52 OS=Arabidopsis thaliana OX=3702 GN=BHLH52 PE=2 SV=1			protein dimerization activity(GO:0046983)	NA	NA	NA	hypothetical protein Pyn_13412 [Prunus yedoensis var. nudiflora]	Uncharacterized protein OS=Prunus yedoensis var. nudiflora OX=2094558 GN=Pyn_13412 PE=4 SV=1	NA	NA	NA	NA
EVM0003057.1	expansion				protein binding(GO:0005515)	NA	NA	NA	protein IQ-DOMAIN 14 [Prunus yedoensis var. nudiflora]	Protein IQ-DOMAIN 14 OS=Prunus yedoensis var. nudiflora OX=2094558 GN=Pyn_18942 PE=4 SV=1	NA	NA	NA	NA
EVM0003075.1	expansion	F-box protein SKIP23 OS=Arabidopsis thaliana OX=3702 GN=SKIP23 PE=1 SV=1	NA	NA	NA	NA	NA	NA	F-box protein SKIP23 [Prunus yedoensis var. nudiflora]	F-box protein SKIP23 OS=Prunus yedoensis var. nudiflora OX=2094558 GN=Pyn_36601 PE=4 SV=1	NA	NA	NA	NA
EVM0003082.1	expansion	F-box/LRR-repeat protein At4g14103 OS=Arabidopsis thaliana OX=3702 GN=At4g14103 PE=2 SV=1			protein binding(GO:0005515)	NA	NA	NA	F-box/LRR-repeat protein At4g14103-like [Prunus avium]	Uncharacterized protein OS=Prunus persica OX=3760 GN=PRUPE_4G161200 PE=4 SV=1	NA	NA	NA	NA
EVM0003088.1	expansion	tRNA(His) guanylyltransferase 1 OS=Arabidopsis thaliana OX=3702 GN=THG1 PE=1 SV=1	tRNA modification(GO:0006400)		magnesium ion binding(GO:0000287)| tRNA guanylyltransferase activity(GO:0008193)	K10761	tRNA(His) guanylyltransferase	NA:NA	tRNA(His) guanylyltransferase 1-like isoform X1 [Prunus avium]	tRNA(His) guanylyltransferase 1 OS=Prunus yedoensis var. nudiflora OX=2094558 GN=Pyn_37145 PE=4 SV=1	KOG2721	Uncharacterized conserved protein	[S]	Function unknown
EVM0003091.1	expansion				zinc ion binding(GO:0008270)	NA	NA	NA	uncharacterized protein LOC110745094 [Prunus avium]	Uncharacterized protein OS=Prunus persica OX=3760 GN=PRUPE_ppa018613mg PE=4 SV=1	NA	NA	NA	NA
EVM0003096.1	expansion	Pentatricopeptide repeat-containing protein At3g49170, chloroplastic OS=Arabidopsis thaliana OX=3702 GN=EMB2261 PE=2 SV=1	NA	NA	NA	NA	NA	NA	pentatricopeptide repeat-containing protein At2g13600-like isoform X1 [Prunus avium]	Uncharacterized protein (Fragment) OS=Prunus persica OX=3760 GN=PRUPE_3G007300 PE=4 SV=1	KOG4197	FOG: PPR repeat	[R]	General function prediction only
EVM0003101.1	expansion	Probable protein phosphatase 2C 60 OS=Arabidopsis thaliana OX=3702 GN=At4g31860 PE=2 SV=1			catalytic activity(GO:0003824)	NA	NA	NA	putative protein phosphatase 2C 60 [Prunus yedoensis var. nudiflora]	Uncharacterized protein OS=Prunus yedoensis var. nudiflora OX=2094558 GN=Pyn_00863 PE=3 SV=1	KOG0698	Serine/threonine protein phosphatase	[T]	Signal transduction mechanisms
EVM0003103.1	expansion	Probable protein phosphatase 2C 52 OS=Arabidopsis thaliana OX=3702 GN=At4g03415 PE=2 SV=1			catalytic activity(GO:0003824)	NA	NA	NA	putative protein phosphatase 2C 52 [Prunus yedoensis var. nudiflora]	Uncharacterized protein OS=Prunus yedoensis var. nudiflora OX=2094558 GN=Pyn_23367 PE=4 SV=1	KOG0698	Serine/threonine protein phosphatase	[T]	Signal transduction mechanisms
EVM0003113.1	expansion	Kinesin-like protein KIN-14J OS=Arabidopsis thaliana OX=3702 GN=KIN14J PE=1 SV=1	microtubule-based movement(GO:0007018)		microtubule binding(GO:0008017)| ATP binding(GO:0005524)| microtubule motor activity(GO:0003777)| protein binding(GO:0005515)	K10406	kinesin family member C2/C3	NA:NA	kinesin-like protein KIN-14J [Prunus avium]	Uncharacterized protein OS=Prunus persica OX=3760 GN=PRUPE_5G100400 PE=3 SV=1	KOG0239	Kinesin (KAR3 subfamily)	[Z]	Cytoskeleton
EVM0003116.1	expansion	TMV resistance protein N OS=Nicotiana glutinosa OX=35889 GN=N PE=1 SV=1	signal transduction(GO:0007165)		protein binding(GO:0005515)| ADP binding(GO:0043531)	NA	NA	NA	disease resistance protein RML1A isoform X1 [Prunus persica]	Uncharacterized protein OS=Prunus persica OX=3760 GN=PRUPE_ppa024963mg PE=4 SV=1	NA	NA	NA	NA
EVM0003124.1	expansion	Probable UDP-arabinopyranose mutase 2 OS=Solanum tuberosum OX=4113 GN=UPTG2 PE=1 SV=1	NA	NA	NA	K13379	reversibly glycosylated polypeptide / UDP-arabinopyranose mutase [EC:2.4.1.- <a href="/dbget-bin/www_bget?ec:5.4.99.30">5.4.99.30</a>]	ko00520:Amino sugar and nucleotide sugar metabolism	alpha-1 4-glucan-protein synthase [Prunus yedoensis var. nudiflora]	Alpha-1 4-glucan-protein synthase OS=Prunus yedoensis var. nudiflora OX=2094558 GN=Pyn_03696 PE=4 SV=1	NA	NA	NA	NA
EVM0003125.1	expansion		NA	NA	NA	NA	NA	NA	uncharacterized protein LOC110773216 [Prunus avium]	Uncharacterized protein OS=Prunus persica OX=3760 GN=PRUPE_8G052300 PE=4 SV=1	NA	NA	NA	NA
EVM0003128.1	expansion	G-type lectin S-receptor-like serine/threonine-protein kinase At1g67520 OS=Arabidopsis thaliana OX=3702 GN=At1g67520 PE=2 SV=3	carbohydrate metabolic process(GO:0005975)| protein phosphorylation(GO:0006468)		protein kinase activity(GO:0004672)| ATP binding(GO:0005524)	NA	NA	NA	G-type lectin S-receptor-like serine/threonine-protein kinase At4g03230 [Prunus avium]	Uncharacterized protein OS=Prunus persica OX=3760 GN=PRUPE_7G258800 PE=3 SV=1	NA	NA	NA	NA
EVM0003135.1	expansion	Disease resistance protein RPM1 OS=Arabidopsis thaliana OX=3702 GN=RPM1 PE=1 SV=1			ADP binding(GO:0043531)	NA	NA	NA	disease resistance protein RPM1 [Prunus persica]	Uncharacterized protein OS=Prunus persica OX=3760 GN=PRUPE_8G010200 PE=3 SV=1	KOG4658	Apoptotic ATPase	[T]	Signal transduction mechanisms
EVM0003137.1	expansion	Pentatricopeptide repeat-containing protein At5g48910 OS=Arabidopsis thaliana OX=3702 GN=PCMP-H38 PE=2 SV=1			zinc ion binding(GO:0008270)	NA	NA	NA	pentatricopeptide repeat-containing protein At5g48910 [Prunus avium]	Uncharacterized protein OS=Prunus persica OX=3760 GN=PRUPE_8G207000 PE=4 SV=1	KOG4197	FOG: PPR repeat	[R]	General function prediction only
EVM0003143.1	expansion	Wall-associated receptor kinase 2 OS=Arabidopsis thaliana OX=3702 GN=WAK2 PE=1 SV=1	protein phosphorylation(GO:0006468)		protein kinase activity(GO:0004672)| polysaccharide binding(GO:0030247)| ATP binding(GO:0005524)	NA	NA	NA	hypothetical protein PRUPE_4G094500 [Prunus persica]	Uncharacterized protein OS=Prunus persica OX=3760 GN=PRUPE_4G094500 PE=4 SV=1	NA	NA	NA	NA
EVM0003150.1	expansion	Pentatricopeptide repeat-containing protein At5g02830, chloroplastic OS=Arabidopsis thaliana OX=3702 GN=At5g02830 PE=2 SV=3	NA	NA	NA	NA	NA	NA	pentatricopeptide repeat-containing protein At5g02830, chloroplastic isoform X1 [Prunus avium]	Pentatricopeptide repeat-containing protein OS=Prunus yedoensis var. nudiflora OX=2094558 GN=Pyn_09862 PE=4 SV=1	KOG4197	FOG: PPR repeat	[R]	General function prediction only
EVM0003152.1	expansion	Pentatricopeptide repeat-containing protein At4g37170 OS=Arabidopsis thaliana OX=3702 GN=PCMP-H5 PE=3 SV=1			zinc ion binding(GO:0008270)	NA	NA	NA	pentatricopeptide repeat-containing protein At4g37170 [Prunus avium]	Uncharacterized protein OS=Prunus persica OX=3760 GN=PRUPE_7G139900 PE=4 SV=1	KOG4197	FOG: PPR repeat	[R]	General function prediction only
EVM0003164.1	expansion	UDP-xylose transporter 1 OS=Arabidopsis thaliana OX=3702 GN=UXT1 PE=1 SV=1	NA	NA	NA	K15285	solute carrier family 35, member E3	NA:NA	putative membrane protein [Prunus yedoensis var. nudiflora]	Putative membrane protein OS=Prunus yedoensis var. nudiflora OX=2094558 GN=Pyn_05665 PE=4 SV=1	KOG1441	Glucose-6-phosphate/phosphate and phosphoenolpyruvate/phosphate antiporter	[E]	Amino acid transport and metabolism
EVM0003165.1	expansion		NA	NA	NA	NA	NA	NA	uncharacterized protein LOC110756862 isoform X2 [Prunus avium]	Uncharacterized protein OS=Prunus persica OX=3760 GN=PRUPE_3G294100 PE=4 SV=1	NA	NA	NA	NA
EVM0003165.2	expansion		NA	NA	NA	NA	NA	NA	uncharacterized protein LOC110756862 isoform X2 [Prunus avium]	Uncharacterized protein OS=Prunus persica OX=3760 GN=PRUPE_3G294100 PE=4 SV=1	NA	NA	NA	NA
EVM0003165.3	expansion		NA	NA	NA	NA	NA	NA	uncharacterized protein LOC110756862 isoform X2 [Prunus avium]	Uncharacterized protein OS=Prunus yedoensis var. nudiflora OX=2094558 GN=Pyn_03325 PE=4 SV=1	NA	NA	NA	NA
EVM0003165.4	expansion		NA	NA	NA	NA	NA	NA	uncharacterized protein LOC110756862 isoform X2 [Prunus avium]	Uncharacterized protein OS=Prunus yedoensis var. nudiflora OX=2094558 GN=Pyn_03325 PE=4 SV=1	NA	NA	NA	NA
EVM0003166.1	expansion	HVA22-like protein a OS=Arabidopsis thaliana OX=3702 GN=HVA22A PE=2 SV=1	NA	NA	NA	NA	NA	NA	uncharacterized protein Pyn_17425 [Prunus yedoensis var. nudiflora]	Uncharacterized protein OS=Prunus yedoensis var. nudiflora OX=2094558 GN=Pyn_17425 PE=4 SV=1	KOG1725	Protein involved in membrane traffic (YOP1/TB2/DP1/HVA22 family)	[U]	Intracellular trafficking, secretion, and vesicular transport
EVM0003185.1	expansion	Probable disease resistance protein At5g66900 OS=Arabidopsis thaliana OX=3702 GN=At5g66900 PE=3 SV=1			ADP binding(GO:0043531)	NA	NA	NA	probable disease resistance protein At5g66890 [Prunus avium]	Uncharacterized protein OS=Prunus persica OX=3760 GN=PRUPE_7G139500 PE=3 SV=1	NA	NA	NA	NA
EVM0003186.1	expansion				zinc ion binding(GO:0008270)	NA	NA	NA	uncharacterized protein LOC110766281 isoform X1 [Prunus avium]	Uncharacterized protein OS=Prunus persica OX=3760 GN=PRUPE_1G465300 PE=4 SV=1	NA	NA	NA	NA
EVM0003187.1	expansion	Syntaxin-32 OS=Arabidopsis thaliana OX=3702 GN=SYP32 PE=2 SV=1	NA	NA	NA	K08490	syntaxin 5	ko04130:SNARE interactions in vesicular transport	syntaxin-32 [Prunus persica]	Uncharacterized protein OS=Prunus persica OX=3760 GN=PRUPE_7G226900 PE=3 SV=1	KOG0812	SNARE protein SED5/Syntaxin 5	[U]	Intracellular trafficking, secretion, and vesicular transport
EVM0003192.1	expansion		NA	NA	NA	NA	NA	NA	protein NUCLEAR FUSION DEFECTIVE 4 [Prunus yedoensis var. nudiflora]	Protein NUCLEAR FUSION DEFECTIVE 4 OS=Prunus yedoensis var. nudiflora OX=2094558 GN=Pyn_09602 PE=4 SV=1	NA	NA	NA	NA
EVM0003201.1	expansion	Mitogen-activated protein kinase kinase kinase 18 OS=Arabidopsis thaliana OX=3702 GN=MAPKKK18 PE=1 SV=1	protein phosphorylation(GO:0006468)		protein kinase activity(GO:0004672)| ATP binding(GO:0005524)	NA	NA	NA	mitogen-activated protein kinase kinase kinase 1 [Prunus persica]	Uncharacterized protein OS=Prunus persica OX=3760 GN=PRUPE_3G098900 PE=4 SV=1	KOG0198	MEKK and related serine/threonine protein kinases	[T]	Signal transduction mechanisms
EVM0003207.1	expansion	UDP-URONIC ACID TRANSPORTER 1 OS=Arabidopsis thaliana OX=3702 GN=UUAT1 PE=1 SV=1	NA	NA	NA	NA	NA	NA	putative sugar phosphate/phosphate translocator [Prunus yedoensis var. nudiflora]	Putative sugar phosphate/phosphate translocator OS=Prunus yedoensis var. nudiflora OX=2094558 GN=Pyn_11522 PE=4 SV=1	KOG1441	Glucose-6-phosphate/phosphate and phosphoenolpyruvate/phosphate antiporter	[E]	Amino acid transport and metabolism
EVM0003212.1	expansion	F-box protein At3g07870 OS=Arabidopsis thaliana OX=3702 GN=At3g07870 PE=2 SV=1	oxidation-reduction process(GO:0055114)		protein binding(GO:0005515)| peptide-methionine (R)-S-oxide reductase activity(GO:0033743)	NA	NA	NA	F-box protein [Prunus yedoensis var. nudiflora]	F-box protein OS=Prunus yedoensis var. nudiflora OX=2094558 GN=Pyn_32413 PE=4 SV=1	NA	NA	NA	NA
EVM0003213.1	expansion	Protein DMP2 OS=Arabidopsis thaliana OX=3702 GN=DMP2 PE=2 SV=1	NA	NA	NA	NA	NA	NA	uncharacterized protein LOC110768454 [Prunus avium]	Uncharacterized protein OS=Prunus yedoensis var. nudiflora OX=2094558 GN=Pyn_32400 PE=4 SV=1	NA	NA	NA	NA
EVM0003220.1	expansion	F-box only protein 6 OS=Arabidopsis thaliana OX=3702 GN=FBX6 PE=2 SV=1			protein binding(GO:0005515)	NA	NA	NA	F-box only protein 6 [Prunus avium]	F-box only protein 6 isoform X1 OS=Prunus yedoensis var. nudiflora OX=2094558 GN=Pyn_31868 PE=4 SV=1	NA	NA	NA	NA
EVM0003227.1	expansion	Protein FAR1-RELATED SEQUENCE 5 OS=Arabidopsis thaliana OX=3702 GN=FRS5 PE=1 SV=1	NA	NA	NA	NA	NA	NA	protein FAR1-RELATED SEQUENCE 7 [Prunus avium]	Uncharacterized protein OS=Prunus persica OX=3760 GN=PRUPE_8G188300 PE=4 SV=1	NA	NA	NA	NA
EVM0003231.1	expansion	MDIS1-interacting receptor like kinase 2 OS=Arabidopsis thaliana OX=3702 GN=MIK2 PE=1 SV=3	protein phosphorylation(GO:0006468)		protein binding(GO:0005515)| protein kinase activity(GO:0004672)| ATP binding(GO:0005524)	NA	NA	NA	MDIS1-interacting receptor like kinase 2 [Prunus persica]	Uncharacterized protein OS=Prunus persica OX=3760 GN=PRUPE_ppa022358mg PE=4 SV=1	NA	NA	NA	NA
EVM0003234.1	expansion	Protein trichome birefringence-like 43 OS=Arabidopsis thaliana OX=3702 GN=TBL43 PE=2 SV=1	NA	NA	NA	NA	NA	NA	protein trichome birefringence-like 43 isoform X1 [Prunus avium]	Uncharacterized protein OS=Prunus persica OX=3760 GN=PRUPE_3G107900 PE=4 SV=1	NA	NA	NA	NA
EVM0003243.1	expansion	Rust resistance kinase Lr10 OS=Triticum aestivum OX=4565 GN=LRK10 PE=2 SV=1	protein phosphorylation(GO:0006468)		protein kinase activity(GO:0004672)| ATP binding(GO:0005524)| polysaccharide binding(GO:0030247)	NA	NA	NA	rust resistance kinase Lr10 [Prunus persica]	Uncharacterized protein OS=Prunus persica OX=3760 GN=PRUPE_2G087100 PE=4 SV=1	KOG1187	Serine/threonine protein kinase	[T]	Signal transduction mechanisms
EVM0003245.1	expansion	F-box only protein 6 OS=Arabidopsis thaliana OX=3702 GN=FBX6 PE=2 SV=1			protein binding(GO:0005515)	NA	NA	NA	F-box only protein 6 isoform X1 [Prunus yedoensis var. nudiflora]	F-box only protein 6 isoform X1 OS=Prunus yedoensis var. nudiflora OX=2094558 GN=Pyn_31868 PE=4 SV=1	NA	NA	NA	NA
EVM0003256.1	expansion	BTB/POZ domain-containing protein At4g08455 OS=Arabidopsis thaliana OX=3702 GN=At4g08455 PE=1 SV=1			protein binding(GO:0005515)	K10523	speckle-type POZ protein	ko04340:Hedgehog signaling pathway|ko04341:Hedgehog signaling pathway - fly	BTB/POZ domain-containing protein At4g08455 [Prunus persica]	Uncharacterized protein OS=Prunus persica OX=3760 GN=PRUPE_1G488200 PE=4 SV=1	KOG1987	Speckle-type POZ protein SPOP and related proteins with TRAF, MATH and BTB/POZ domains	[R]	General function prediction only
EVM0003264.1	expansion	Rac-like GTP-binding protein ARAC3 OS=Arabidopsis thaliana OX=3702 GN=ARAC3 PE=1 SV=1			GTP binding(GO:0005525)| GTPase activity(GO:0003924)	K04392	Ras-related C3 botulinum toxin substrate 1	ko04010:MAPK signaling pathway|ko04013:MAPK signaling pathway - fly|ko04014:Ras signaling pathway|ko04015:Rap1 signaling pathway|ko04024:cAMP signaling pathway|ko04062:Chemokine signaling pathway|ko04071:Sphingolipid signaling pathway|ko04145:Phagosome|ko04151:PI3K-Akt signaling pathway|ko04310:Wnt signaling pathway|ko04360:Axon guidance|ko04370:VEGF signaling pathway|ko04380:Osteoclast different…	rac-like GTP-binding protein 5 [Prunus yedoensis var. nudiflora]	Rac-like GTP-binding protein 5 OS=Prunus yedoensis var. nudiflora OX=2094558 GN=Pyn_20041 PE=4 SV=1	KOG0393	Ras-related small GTPase, Rho type	[R]	General function prediction only
EVM0003268.1	expansion	TBC1 domain family member 8B OS=Mus musculus OX=10090 GN=Tbc1d8b PE=1 SV=1	NA	NA	NA	K19951	TBC1 domain family member 8/9	NA:NA	GTPase-activating protein GYP2 isoform X3 [Prunus yedoensis var. nudiflora]	GTPase-activating protein GYP2 isoform X3 OS=Prunus yedoensis var. nudiflora OX=2094558 GN=Pyn_30449 PE=4 SV=1	KOG2058	Ypt/Rab GTPase activating protein	[U]	Intracellular trafficking, secretion, and vesicular transport
EVM0003268.2	expansion	TBC1 domain family member 8B OS=Mus musculus OX=10090 GN=Tbc1d8b PE=1 SV=1	NA	NA	NA	K19951	TBC1 domain family member 8/9	NA:NA	EVI5-like protein isoform X1 [Prunus persica]	GTPase-activating protein GYP2 isoform X3 OS=Prunus yedoensis var. nudiflora OX=2094558 GN=Pyn_30449 PE=4 SV=1	KOG2058	Ypt/Rab GTPase activating protein	[U]	Intracellular trafficking, secretion, and vesicular transport
EVM0003270.1	expansion	Syntaxin-23 OS=Arabidopsis thaliana OX=3702 GN=SYP23 PE=1 SV=1		membrane(GO:0016020)		NA	NA	NA	syntaxin-22 isoform X2 [Prunus avium]	Syntaxin-22 OS=Prunus yedoensis var. nudiflora OX=2094558 GN=Pyn_13305 PE=3 SV=1	KOG0811	SNARE protein PEP12/VAM3/Syntaxin 7/Syntaxin 17	[U]	Intracellular trafficking, secretion, and vesicular transport
EVM0003276.1	expansion	Protein NUCLEAR FUSION DEFECTIVE 4 OS=Arabidopsis thaliana OX=3702 GN=NFD4 PE=3 SV=1	transmembrane transport(GO:0055085)	integral component of membrane(GO:0016021)		NA	NA	NA	protein NUCLEAR FUSION DEFECTIVE 4-like [Prunus avium]	Uncharacterized protein OS=Prunus persica OX=3760 GN=PRUPE_ppa024422mg PE=4 SV=1	NA	NA	NA	NA
EVM0003286.1	expansion	Nicotinate phosphoribosyltransferase 2 OS=Arabidopsis thaliana OX=3702 GN=NAPRT2 PE=2 SV=1			protein dimerization activity(GO:0046983)	K00763	nicotinate phosphoribosyltransferase	ko00760:Nicotinate and nicotinamide metabolism	PREDICTED: nicotinate phosphoribosyltransferase 2 [Prunus mume]	Uncharacterized protein OS=Prunus persica OX=3760 GN=PRUPE_7G131500 PE=4 SV=1	KOG2511	Nicotinic acid phosphoribosyltransferase	[H]	Coenzyme transport and metabolism
EVM0003292.1	expansion	U-box domain-containing protein 52 OS=Arabidopsis thaliana OX=3702 GN=PUB52 PE=2 SV=1	protein phosphorylation(GO:0006468)		ATP binding(GO:0005524)| protein kinase activity(GO:0004672)	NA	NA	NA	U-box domain-containing protein 52 [Prunus avium]	Uncharacterized protein OS=Prunus persica OX=3760 GN=PRUPE_1G457100 PE=4 SV=1	NA	NA	NA	NA
EVM0003293.1	expansion	Pheophytinase, chloroplastic OS=Arabidopsis thaliana OX=3702 GN=PPH PE=1 SV=1	DNA repair(GO:0006281)		single-stranded DNA binding(GO:0003697)| ATP binding(GO:0005524)	NA	NA	NA	pheophytinase chloroplastic [Prunus yedoensis var. nudiflora]	Pheophytinase chloroplastic OS=Prunus yedoensis var. nudiflora OX=2094558 GN=Pyn_09922 PE=4 SV=1	KOG1454	Predicted hydrolase/acyltransferase (alpha/beta hydrolase superfamily)	[R]	General function prediction only
EVM0003301.1	expansion				protein binding(GO:0005515)	NA	NA	NA	putative F-box/LRR-repeat protein At3g59160 isoform X1 [Prunus persica]	Uncharacterized protein OS=Prunus persica OX=3760 GN=PRUPE_3G259800 PE=4 SV=1	NA	NA	NA	NA
EVM0003309.1	expansion	Kinesin-like protein KIN-5B OS=Arabidopsis thaliana OX=3702 GN=KIN5B PE=2 SV=1	microtubule-based movement(GO:0007018)		ATP binding(GO:0005524)| microtubule motor activity(GO:0003777)| microtubule binding(GO:0008017)	K10398	kinesin family member 11	NA:NA	kinesin-like protein KIN-5B [Prunus persica]	Uncharacterized protein OS=Prunus persica OX=3760 GN=PRUPE_6G249200 PE=3 SV=1	KOG0243	Kinesin-like protein	[Z]	Cytoskeleton
EVM0003314.1	expansion	Kinesin-like protein KIN-12C OS=Arabidopsis thaliana OX=3702 GN=KIN12C PE=1 SV=1	microtubule-based movement(GO:0007018)		microtubule motor activity(GO:0003777)| ATP binding(GO:0005524)| microtubule binding(GO:0008017)	NA	NA	NA	kinesin-like protein KIN-12C [Prunus avium]	Uncharacterized protein OS=Prunus persica OX=3760 GN=PRUPE_1G108800 PE=3 SV=1	NA	NA	NA	NA
EVM0003314.2	expansion	Kinesin-like protein KIN-12C OS=Arabidopsis thaliana OX=3702 GN=KIN12C PE=1 SV=1	microtubule-based movement(GO:0007018)		microtubule binding(GO:0008017)| ATP binding(GO:0005524)| microtubule motor activity(GO:0003777)	NA	NA	NA	kinesin-like protein KIN-12C [Prunus avium]	Uncharacterized protein OS=Prunus persica OX=3760 GN=PRUPE_1G108800 PE=3 SV=1	NA	NA	NA	NA
EVM0003315.1	expansion	G-type lectin S-receptor-like serine/threonine-protein kinase At2g19130 OS=Arabidopsis thaliana OX=3702 GN=At2g19130 PE=2 SV=1	recognition of pollen(GO:0048544)| protein phosphorylation(GO:0006468)		ATP binding(GO:0005524)| protein kinase activity(GO:0004672)	NA	NA	NA	G-type lectin S-receptor-like serine/threonine-protein kinase [Prunus yedoensis var. nudiflora]	G-type lectin S-receptor-like serine/threonine-protein kinase OS=Prunus yedoensis var. nudiflora OX=2094558 GN=Pyn_11730 PE=4 SV=1	NA	NA	NA	NA
EVM0003336.1	expansion	Histone acetyltransferase HAC1 OS=Arabidopsis thaliana OX=3702 GN=HAC1 PE=1 SV=2	regulation of transcription, DNA-templated(GO:0006355)| histone acetylation(GO:0016573)	nucleus(GO:0005634)	zinc ion binding(GO:0008270)| transcription coregulator activity(GO:0003712)| histone acetyltransferase activity(GO:0004402)	K04498	E1A/CREB-binding protein	ko04024:cAMP signaling pathway|ko04066:HIF-1 signaling pathway|ko04068:FoxO signaling pathway|ko04110:Cell cycle|ko04310:Wnt signaling pathway|ko04330:Notch signaling pathway|ko04350:TGF-beta signaling pathway|ko04520:Adherens junction|ko04630:Jak-STAT signaling pathway|ko04720:Long-term potentiation|ko04916:Melanogenesis|ko04919:Thyroid hormone signaling pathway|ko04922:Glucagon signaling pathwa…	histone acetyltransferase HAC1-like isoform X1 [Prunus avium]	Uncharacterized protein OS=Prunus persica OX=3760 GN=PRUPE_3G028200 PE=4 SV=1	KOG1778	CREB binding protein/P300 and related TAZ Zn-finger proteins	[K]	Transcription
EVM0003343.1	expansion	F-box/WD-40 repeat-containing protein At5g21040 OS=Arabidopsis thaliana OX=3702 GN=At5g21040 PE=2 SV=1			protein binding(GO:0005515)	NA	NA	NA	F-box/WD-40 repeat-containing protein At5g21040 isoform X1 [Prunus avium]	F-box/WD-40 repeat-containing protein OS=Prunus yedoensis var. nudiflora OX=2094558 GN=Pyn_19207 PE=4 SV=1	KOG0274	Cdc4 and related F-box and WD-40 proteins	[R]	General function prediction only
EVM0003346.1	expansion	Probable LRR receptor-like serine/threonine-protein kinase At3g47570 OS=Arabidopsis thaliana OX=3702 GN=At3g47570 PE=2 SV=1	protein phosphorylation(GO:0006468)		protein binding(GO:0005515)| protein kinase activity(GO:0004672)| ATP binding(GO:0005524)	NA	NA	NA	putative LRR receptor-like serine/threonine-protein kinase [Prunus yedoensis var. nudiflora]	Putative LRR receptor-like serine/threonine-protein kinase OS=Prunus yedoensis var. nudiflora OX=2094558 GN=Pyn_34537 PE=3 SV=1	NA	NA	NA	NA
EVM0003351.1	expansion	CASP-like protein 1E2 OS=Vitis vinifera OX=29760 GN=VIT_05s0020g01820 PE=2 SV=1	NA	NA	NA	NA	NA	NA	CASP-like protein 1E1 [Prunus yedoensis var. nudiflora]	CASP-like protein OS=Prunus yedoensis var. nudiflora OX=2094558 GN=Pyn_07814 PE=3 SV=1	NA	NA	NA	NA
EVM0003361.1	expansion		NA	NA	NA	NA	NA	NA	protein FAR1-RELATED SEQUENCE 5-like [Prunus avium]	Uncharacterized protein OS=Prunus persica OX=3760 GN=PRUPE_7G161500 PE=4 SV=1	NA	NA	NA	NA
EVM0003370.1	expansion		DNA repair(GO:0006281)| telomere maintenance(GO:0000723)		DNA helicase activity(GO:0003678)	NA	NA	NA	hypothetical protein PRUPE_1G200900 [Prunus persica]	ATP-dependent DNA helicase (Fragment) OS=Prunus persica OX=3760 GN=PRUPE_ppa021412mg PE=3 SV=1	KOG0987	DNA helicase PIF1/RRM3	[D]	Cell cycle control, cell division, chromosome partitioning
EVM0003388.1	expansion	G-type lectin S-receptor-like serine/threonine-protein kinase LECRK3 OS=Oryza sativa subsp. indica OX=39946 GN=LECRK3 PE=3 SV=2	protein phosphorylation(GO:0006468)| recognition of pollen(GO:0048544)		ATP binding(GO:0005524)| protein kinase activity(GO:0004672)	NA	NA	NA	G-type lectin S-receptor-like serine/threonine-protein kinase RLK1 [Prunus yedoensis var. nudiflora]	G-type lectin S-receptor-like serine/threonine-protein kinase RLK1 OS=Prunus yedoensis var. nudiflora OX=2094558 GN=Pyn_37454 PE=4 SV=1	NA	NA	NA	NA
EVM0003390.1	expansion	Proteasome subunit alpha type-5 OS=Glycine max OX=3847 GN=PAE1 PE=2 SV=1	proteolysis involved in cellular protein catabolic process(GO:0051603)| ubiquitin-dependent protein catabolic process(GO:0006511)	proteasome core complex, alpha-subunit complex(GO:0019773)| proteasome core complex(GO:0005839)	threonine-type endopeptidase activity(GO:0004298)| endopeptidase activity(GO:0004175)	K02729	20S proteasome subunit alpha 5	ko03050:Proteasome	proteasome subunit alpha type-5 [Prunus avium]	Proteasome subunit alpha type OS=Prunus yedoensis var. nudiflora OX=2094558 GN=Pyn_38941 PE=3 SV=1	KOG0176	20S proteasome, regulatory subunit alpha type PSMA5/PUP2	[O]	Posttranslational modification, protein turnover, chaperones
EVM0003396.1	expansion	Endoplasmic reticulum oxidoreductin-1 OS=Arabidopsis thaliana OX=3702 GN=AERO1 PE=1 SV=1	oxidation-reduction process(GO:0055114)	endoplasmic reticulum(GO:0005783)	protein disulfide isomerase activity(GO:0003756)| oxidoreductase activity, acting on a sulfur group of donors, disulfide as acceptor(GO:0016671)	K10950	ERO1-like protein alpha [EC:1.8.4.-]	ko04141:Protein processing in endoplasmic reticulum|ko05110:Vibrio cholerae infection	PREDICTED: LOW QUALITY PROTEIN: endoplasmic reticulum oxidoreductin-1-like [Prunus mume]	Uncharacterized protein OS=Prunus persica OX=3760 GN=PRUPE_ppa020591mg PE=4 SV=1	KOG2608	Endoplasmic reticulum membrane-associated oxidoreductin involved in disulfide bond formation	[U]	Intracellular trafficking, secretion, and vesicular transport
EVM0003403.1	expansion	Protein FAR1-RELATED SEQUENCE 5 OS=Arabidopsis thaliana OX=3702 GN=FRS5 PE=1 SV=1	NA	NA	NA	NA	NA	NA	protein FAR1-RELATED SEQUENCE 5-like [Prunus avium]	Uncharacterized protein OS=Prunus persica OX=3760 GN=PRUPE_1G195800 PE=4 SV=1	NA	NA	NA	NA
EVM0003409.1	expansion		NA	NA	NA	NA	NA	NA	pentatricopeptide repeat-containing protein [Prunus yedoensis var. nudiflora]	Pentatricopeptide repeat-containing protein OS=Prunus yedoensis var. nudiflora OX=2094558 GN=Pyn_34892 PE=4 SV=1	NA	NA	NA	NA
EVM0003414.1	expansion	GATA transcription factor 5 OS=Arabidopsis thaliana OX=3702 GN=GATA5 PE=2 SV=1	regulation of transcription, DNA-templated(GO:0006355)		zinc ion binding(GO:0008270)| sequence-specific DNA binding(GO:0043565)	NA	NA	NA	GATA transcription factor 5-like [Prunus avium]	GATA transcription factor OS=Prunus yedoensis var. nudiflora OX=2094558 GN=Pyn_18484 PE=3 SV=1	KOG1601	GATA-4/5/6 transcription factors	[K]	Transcription
EVM0003416.1	expansion	HVA22-like protein a OS=Arabidopsis thaliana OX=3702 GN=HVA22A PE=2 SV=1	NA	NA	NA	NA	NA	NA	uncharacterized protein Pyn_17421 [Prunus yedoensis var. nudiflora]	Uncharacterized protein OS=Prunus yedoensis var. nudiflora OX=2094558 GN=Pyn_17421 PE=4 SV=1	KOG1725	Protein involved in membrane traffic (YOP1/TB2/DP1/HVA22 family)	[U]	Intracellular trafficking, secretion, and vesicular transport
EVM0003417.1	expansion	Pectinesterase/pectinesterase inhibitor PPE8B OS=Prunus persica OX=3760 PE=2 SV=1	cell wall modification(GO:0042545)		enzyme inhibitor activity(GO:0004857)| pectinesterase activity(GO:0030599)	K01051	pectinesterase	ko00040:Pentose and glucuronate interconversions|ko00500:Starch and sucrose metabolism	pectinesterase/pectinesterase inhibitor PPE8B [Prunus avium]	Pectinesterase OS=Prunus persica OX=3760 GN=PRUPE_7G190300 PE=3 SV=1	NA	NA	NA	NA
EVM0003418.1	expansion	Zinc finger CCCH domain-containing protein 5 OS=Arabidopsis thaliana OX=3702 GN=At1g10320 PE=2 SV=2			metal ion binding(GO:0046872)	NA	NA	NA	zinc finger CCCH domain-containing protein 5 [Prunus yedoensis var. nudiflora]	Zinc finger CCCH domain-containing protein 5 OS=Prunus yedoensis var. nudiflora OX=2094558 GN=Pyn_01215 PE=4 SV=1	KOG2202	U2 snRNP splicing factor, small subunit, and related proteins	[A]	RNA processing and modification
EVM0003419.1	expansion	Ras-related protein Rab11A OS=Lotus japonicus OX=34305 GN=RAB11A PE=2 SV=1			GTPase activity(GO:0003924)| GTP binding(GO:0005525)	K07904	Ras-related protein Rab-11A	ko04144:Endocytosis|ko04961:Endocrine and other factor-regulated calcium reabsorption|ko04962:Vasopressin-regulated water reabsorption|ko04972:Pancreatic secretion	ras-related protein Rab11A [Prunus yedoensis var. nudiflora]	Ras-related protein Rab11A OS=Prunus yedoensis var. nudiflora OX=2094558 GN=Pyn_05324 PE=4 SV=1	KOG0087	GTPase Rab11/YPT3, small G protein superfamily	[U]	Intracellular trafficking, secretion, and vesicular transport
EVM0003420.1	expansion	Zinc finger BED domain-containing protein DAYSLEEPER OS=Arabidopsis thaliana OX=3702 GN=HAT PE=1 SV=1			protein dimerization activity(GO:0046983)| DNA binding(GO:0003677)	NA	NA	NA	zinc finger BED domain-containing protein RICESLEEPER 2-like [Rosa chinensis]	Uncharacterized protein OS=Prunus persica OX=3760 GN=PRUPE_ppa018443mg PE=4 SV=1	KOG1121	Tam3-transposase (Ac family)	[L]	Replication, recombination and repair
EVM0003422.1	expansion	Cysteine-rich repeat secretory protein 38 OS=Arabidopsis thaliana OX=3702 GN=CRRSP38 PE=2 SV=1	NA	NA	NA	NA	NA	NA	PREDICTED: cysteine-rich repeat secretory protein 38-like [Prunus mume]	Uncharacterized protein OS=Prunus persica OX=3760 GN=PRUPE_8G086600 PE=4 SV=1	NA	NA	NA	NA
EVM0003423.1	expansion	Probable LRR receptor-like serine/threonine-protein kinase At3g47570 OS=Arabidopsis thaliana OX=3702 GN=At3g47570 PE=2 SV=1	protein phosphorylation(GO:0006468)		ATP binding(GO:0005524)| protein kinase activity(GO:0004672)| protein binding(GO:0005515)	NA	NA	NA	probable LRR receptor-like serine/threonine-protein kinase At3g47570 [Prunus avium]	Uncharacterized protein OS=Prunus persica OX=3760 GN=PRUPE_2G116000 PE=3 SV=1	NA	NA	NA	NA
EVM0003425.1	expansion	Protein DMP2 OS=Arabidopsis thaliana OX=3702 GN=DMP2 PE=2 SV=1	NA	NA	NA	NA	NA	NA	uncharacterized protein LOC110768454 [Prunus avium]	Uncharacterized protein OS=Prunus yedoensis var. nudiflora OX=2094558 GN=Pyn_32400 PE=4 SV=1	NA	NA	NA	NA
EVM0003431.1	expansion	Zinc finger protein CONSTANS-LIKE 2 OS=Arabidopsis thaliana OX=3702 GN=COL2 PE=1 SV=1			protein binding(GO:0005515)| zinc ion binding(GO:0008270)	NA	NA	NA	zinc finger protein CONSTANS-LIKE 2 [Prunus yedoensis var. nudiflora]	Zinc finger protein CONSTANS-LIKE 2 OS=Prunus yedoensis var. nudiflora OX=2094558 GN=Pyn_14368 PE=4 SV=1	KOG1601	GATA-4/5/6 transcription factors	[K]	Transcription
EVM0003433.1	expansion	SKP1-like protein 21 OS=Arabidopsis thaliana OX=3702 GN=ASK21 PE=2 SV=1	ubiquitin-dependent protein catabolic process(GO:0006511)			NA	NA	NA	SKP1-like protein 21 [Prunus persica]	Uncharacterized protein OS=Prunus persica OX=3760 GN=PRUPE_2G297900 PE=3 SV=1	KOG1724	SCF ubiquitin ligase, Skp1 component	[O]	Posttranslational modification, protein turnover, chaperones
EVM0003437.1	expansion	GATA transcription factor 18 OS=Arabidopsis thaliana OX=3702 GN=GATA18 PE=1 SV=2	regulation of transcription, DNA-templated(GO:0006355)		zinc ion binding(GO:0008270)| sequence-specific DNA binding(GO:0043565)	NA	NA	NA	GATA transcription factor 19-like [Prunus yedoensis var. nudiflora]	GATA transcription factor 19-like OS=Prunus yedoensis var. nudiflora OX=2094558 GN=Pyn_21363 PE=4 SV=1	KOG1601	GATA-4/5/6 transcription factors	[K]	Transcription
EVM0003440.1	expansion	F-box/FBD/LRR-repeat protein At3g52680 OS=Arabidopsis thaliana OX=3702 GN=At3g52680 PE=2 SV=2			protein binding(GO:0005515)	NA	NA	NA	PREDICTED: F-box/LRR-repeat protein At2g29930-like [Prunus mume]	Uncharacterized protein OS=Prunus persica OX=3760 GN=PRUPE_4G151700 PE=4 SV=1	NA	NA	NA	NA
EVM0003443.1	expansion		NA	NA	NA	NA	NA	NA	uncharacterized protein LOC110753074 [Prunus avium]	Uncharacterized protein OS=Prunus persica OX=3760 GN=PRUPE_6G012900 PE=4 SV=1	NA	NA	NA	NA
EVM0003448.1	expansion	Dynamin-related protein 4C OS=Arabidopsis thaliana OX=3702 GN=DRP4C PE=2 SV=1			GTP binding(GO:0005525)| GTPase activity(GO:0003924)	NA	NA	NA	dynamin-related protein 4C-like [Prunus avium]	Dynamin-related protein 4C OS=Prunus yedoensis var. nudiflora OX=2094558 GN=Pyn_19459 PE=3 SV=1	KOG0446	Vacuolar sorting protein VPS1, dynamin, and related proteins	[R]	General function prediction only
EVM0003455.1	expansion	Putative pentatricopeptide repeat-containing protein At3g01580 OS=Arabidopsis thaliana OX=3702 GN=PCMP-E87 PE=3 SV=2	NA	NA	NA	NA	NA	NA	putative pentatricopeptide repeat-containing protein [Prunus yedoensis var. nudiflora]	Putative pentatricopeptide repeat-containing protein OS=Prunus yedoensis var. nudiflora OX=2094558 GN=Pyn_03307 PE=4 SV=1	KOG4197	FOG: PPR repeat	[R]	General function prediction only
EVM0003456.1	expansion	Cyclin-dependent kinase C-2 OS=Oryza sativa subsp. japonica OX=39947 GN=CDKC-2 PE=2 SV=1	protein phosphorylation(GO:0006468)		ATP binding(GO:0005524)| protein kinase activity(GO:0004672)	K08819	cyclin-dependent kinase 12/13	NA:NA	cyclin-dependent kinase C-1-like isoform X1 [Prunus avium]	Uncharacterized protein OS=Prunus persica OX=3760 GN=PRUPE_6G187600 PE=4 SV=1	KOG0600	Cdc2-related protein kinase	[D]	Cell cycle control, cell division, chromosome partitioning
EVM0003457.1	expansion	Homeobox protein knotted-1-like 3 OS=Malus domestica OX=3750 PE=2 SV=1	regulation of transcription, DNA-templated(GO:0006355)	nucleus(GO:0005634)	DNA binding(GO:0003677)	NA	NA	NA	homeobox protein knotted-1-like 3 isoform X1 [Prunus yedoensis var. nudiflora]	Homeobox protein knotted-1-like 3 isoform X1 OS=Prunus yedoensis var. nudiflora OX=2094558 GN=Pyn_17894 PE=3 SV=1	KOG0773	Transcription factor MEIS1 and related HOX domain proteins	[K]	Transcription
EVM0003461.1	expansion	Protein OPAQUE1 OS=Zea mays OX=4577 GN=O1 PE=1 SV=1	protein phosphorylation(GO:0006468)	myosin complex(GO:0016459)	protein binding(GO:0005515)| protein kinase activity(GO:0004672)| ATP binding(GO:0005524)| motor activity(GO:0003774)	K10357	myosin V	NA:NA	myosin-15 [Prunus avium]	GPCR kinase OS=Trema orientalis OX=63057 GN=TorRG33x02_342240 PE=3 SV=1	KOG0160	Myosin class V heavy chain	[Z]	Cytoskeleton
EVM0003466.1	expansion	Berberine bridge enzyme-like 17 OS=Arabidopsis thaliana OX=3702 GN=At4g20800 PE=2 SV=1	oxidation-reduction process(GO:0055114)		flavin adenine dinucleotide binding(GO:0050660)| oxidoreductase activity(GO:0016491)	NA	NA	NA	berberine bridge enzyme-like 17 [Prunus persica]	Uncharacterized protein OS=Prunus persica OX=3760 GN=PRUPE_4G099400 PE=3 SV=1	NA	NA	NA	NA
EVM0003469.1	expansion	Ycf20-like protein OS=Arabidopsis thaliana OX=3702 GN=At1g65420 PE=2 SV=2	NA	NA	NA	NA	NA	NA	ycf20-like protein isoform X2 [Prunus yedoensis var. nudiflora]	Ycf20-like protein isoform X2 OS=Prunus yedoensis var. nudiflora OX=2094558 GN=Pyn_12794 PE=4 SV=1	NA	NA	NA	NA
EVM0003475.1	expansion	Pentatricopeptide repeat-containing protein At1g69290 OS=Arabidopsis thaliana OX=3702 GN=At1g69290 PE=2 SV=1	NA	NA	NA	NA	NA	NA	pentatricopeptide repeat-containing protein At1g69290 [Prunus avium]	Uncharacterized protein OS=Prunus persica OX=3760 GN=PRUPE_1G286800 PE=4 SV=1	NA	NA	NA	NA
EVM0003477.1	expansion	Pentatricopeptide repeat-containing protein At4g13650 OS=Arabidopsis thaliana OX=3702 GN=PCMP-H42 PE=2 SV=2			zinc ion binding(GO:0008270)	NA	NA	NA	putative pentatricopeptide repeat-containing protein [Prunus yedoensis var. nudiflora]	Putative pentatricopeptide repeat-containing protein OS=Prunus yedoensis var. nudiflora OX=2094558 GN=Pyn_40591 PE=4 SV=1	KOG4197	FOG: PPR repeat	[R]	General function prediction only
EVM0003480.1	expansion	Heat shock cognate 70 kDa protein OS=Petunia hybrida OX=4102 GN=HSP70 PE=2 SV=1	NA	NA	NA	NA	NA	NA	heat shock cognate 70 kDa protein [Prunus persica]	Uncharacterized protein OS=Prunus persica OX=3760 GN=PRUPE_7G107400 PE=3 SV=1	KOG0101	Molecular chaperones HSP70/HSC70, HSP70 superfamily	[O]	Posttranslational modification, protein turnover, chaperones
EVM0003480.2	expansion	Heat shock cognate 70 kDa protein OS=Petunia hybrida OX=4102 GN=HSP70 PE=2 SV=1	NA	NA	NA	NA	NA	NA	heat shock cognate 70 kDa protein [Prunus persica]	Uncharacterized protein OS=Prunus persica OX=3760 GN=PRUPE_7G107400 PE=3 SV=1	KOG0101	Molecular chaperones HSP70/HSC70, HSP70 superfamily	[O]	Posttranslational modification, protein turnover, chaperones
EVM0003480.3	expansion	Heat shock cognate 70 kDa protein OS=Petunia hybrida OX=4102 GN=HSP70 PE=2 SV=1	NA	NA	NA	NA	NA	NA	heat shock cognate 70 kDa protein [Prunus persica]	Uncharacterized protein OS=Prunus persica OX=3760 GN=PRUPE_7G107400 PE=3 SV=1	KOG0101	Molecular chaperones HSP70/HSC70, HSP70 superfamily	[O]	Posttranslational modification, protein turnover, chaperones
EVM0003482.1	expansion	Probable disease resistance protein At5g66910 OS=Arabidopsis thaliana OX=3702 GN=At5g66910 PE=2 SV=1			ADP binding(GO:0043531)	NA	NA	NA	hypothetical protein PRUPE_7G139800 [Prunus persica]	Uncharacterized protein OS=Prunus persica OX=3760 GN=PRUPE_7G139800 PE=3 SV=1	NA	NA	NA	NA
EVM0003483.1	expansion	Probable inactive serine/threonine-protein kinase scy1 OS=Dictyostelium discoideum OX=44689 GN=scy1 PE=3 SV=1	protein phosphorylation(GO:0006468)		ATP binding(GO:0005524)| protein kinase activity(GO:0004672)	K08876	SCY1-like protein 1	NA:NA	probable inactive serine/threonine-protein kinase scy1 [Prunus avium]	Uncharacterized protein OS=Prunus persica OX=3760 GN=PRUPE_1G349800 PE=4 SV=1	KOG1243	Protein kinase	[R]	General function prediction only
EVM0003486.1	expansion	Pentatricopeptide repeat-containing protein At2g13600 OS=Arabidopsis thaliana OX=3702 GN=PCMP-E76 PE=3 SV=1	transcription, DNA-templated(GO:0006351)	nucleosome(GO:0000786)	transcription corepressor activity(GO:0003714)| DNA binding(GO:0003677)	NA	NA	NA	protein SCAI [Prunus yedoensis var. nudiflora]	Protein SCAI OS=Prunus yedoensis var. nudiflora OX=2094558 GN=Pyn_34474 PE=4 SV=1	NA	NA	NA	NA
EVM0003495.1	expansion	Glucose-6-phosphate/phosphate translocator 1, chloroplastic OS=Arabidopsis thaliana OX=3702 GN=GPT1 PE=2 SV=1	NA	NA	NA	K15283	solute carrier family 35, member E1	NA:NA	glucose-6-phosphate/phosphate translocator 1 chloroplastic-like [Prunus yedoensis var. nudiflora]	Glucose-6-phosphate/phosphate translocator 1 chloroplastic-like OS=Prunus yedoensis var. nudiflora OX=2094558 GN=Pyn_35489 PE=4 SV=1	KOG1441	Glucose-6-phosphate/phosphate and phosphoenolpyruvate/phosphate antiporter	[E]	Amino acid transport and metabolism
EVM0003500.1	expansion	Transcription factor HEC2 OS=Arabidopsis thaliana OX=3702 GN=HEC2 PE=1 SV=1			protein dimerization activity(GO:0046983)	NA	NA	NA	bHLH transcription factor [Prunus yedoensis var. nudiflora]	BHLH transcription factor OS=Prunus yedoensis var. nudiflora OX=2094558 GN=Pyn_28995 PE=4 SV=1	NA	NA	NA	NA
EVM0003501.1	expansion	TMV resistance protein N OS=Nicotiana glutinosa OX=35889 GN=N PE=1 SV=1	signal transduction(GO:0007165)		ADP binding(GO:0043531)| protein binding(GO:0005515)	NA	NA	NA	TMV resistance protein N [Prunus persica]	Uncharacterized protein (Fragment) OS=Prunus persica OX=3760 GN=PRUPE_ppa021718mg PE=4 SV=1	NA	NA	NA	NA
EVM0003510.1	expansion	Mitogen-activated protein kinase kinase 9 OS=Arabidopsis thaliana OX=3702 GN=MKK9 PE=1 SV=1	protein phosphorylation(GO:0006468)		ATP binding(GO:0005524)| protein kinase activity(GO:0004672)	K20604	mitogen-activated protein kinase kinase 9	NA:NA	mitogen-activated protein kinase kinase 9 [Prunus yedoensis var. nudiflora]	Mitogen-activated protein kinase kinase 9 OS=Prunus yedoensis var. nudiflora OX=2094558 GN=Pyn_28841 PE=3 SV=1	KOG0581	Mitogen-activated protein kinase kinase (MAP2K)	[T]	Signal transduction mechanisms
EVM0003511.1	expansion	Transcription elongation factor 1 homolog OS=Oryza sativa subsp. japonica OX=39947 GN=Os07g0631100 PE=3 SV=1	NA	NA	NA	NA	NA	NA	hypothetical protein PRUPE_2G141600 [Prunus persica]	Transcription elongation factor 1 homolog OS=Prunus persica OX=3760 GN=PRUPE_2G141600 PE=3 SV=1	KOG3214	Uncharacterized Zn ribbon-containing protein	[S]	Function unknown
EVM0003512.1	expansion	Probable protein phosphatase 2C 22 OS=Arabidopsis thaliana OX=3702 GN=At2g25620 PE=1 SV=1			catalytic activity(GO:0003824)	NA	NA	NA	probable protein phosphatase 2C 22 [Prunus avium]	Uncharacterized protein OS=Prunus persica OX=3760 GN=PRUPE_1G471100 PE=3 SV=1	KOG0698	Serine/threonine protein phosphatase	[T]	Signal transduction mechanisms
EVM0003514.1	expansion	DExH-box ATP-dependent RNA helicase DExH14 OS=Arabidopsis thaliana OX=3702 GN=BRR2C PE=2 SV=1			nucleic acid binding(GO:0003676)| ATP binding(GO:0005524)	K18663	activating signal cointegrator complex subunit 3	NA:NA	DExH-box ATP-dependent RNA helicase DExH14 isoform X1 [Prunus avium]	Uncharacterized protein OS=Prunus persica OX=3760 GN=PRUPE_4G035000 PE=4 SV=1	KOG0952	DNA/RNA helicase MER3/SLH1, DEAD-box superfamily	[A]	RNA processing and modification
EVM0003516.1	expansion	Probable serine/threonine-protein kinase PIX7 OS=Arabidopsis thaliana OX=3702 GN=PIX7 PE=1 SV=1	protein phosphorylation(GO:0006468)		ATP binding(GO:0005524)| protein kinase activity(GO:0004672)	NA	NA	NA	probable serine/threonine-protein kinase PIX7 [Prunus avium]	Uncharacterized protein OS=Prunus persica OX=3760 GN=PRUPE_3G270000 PE=3 SV=1	KOG1187	Serine/threonine protein kinase	[T]	Signal transduction mechanisms
EVM0003518.1	expansion		NA	NA	NA	NA	NA	NA	uncharacterized protein Pyn_14174 [Prunus yedoensis var. nudiflora]	Uncharacterized protein OS=Prunus yedoensis var. nudiflora OX=2094558 GN=Pyn_14174 PE=4 SV=1	NA	NA	NA	NA
EVM0003519.1	expansion	Annexin D5 OS=Arabidopsis thaliana OX=3702 GN=ANN5 PE=2 SV=2			calcium-dependent phospholipid binding(GO:0005544)| calcium ion binding(GO:0005509)	NA	NA	NA	annexin D5 [Prunus avium]	Annexin OS=Prunus persica OX=3760 GN=PRUPE_1G337800 PE=3 SV=1	KOG0819	Annexin	[U]	Intracellular trafficking, secretion, and vesicular transport
EVM0003522.1	expansion	Mitogen-activated protein kinase 19 OS=Arabidopsis thaliana OX=3702 GN=MPK19 PE=2 SV=2	protein phosphorylation(GO:0006468)		ATP binding(GO:0005524)| protein kinase activity(GO:0004672)	NA	NA	NA	mitogen-activated protein kinase 19-like isoform X1 [Prunus avium]	Mitogen-activated protein kinase OS=Prunus cerasus x Prunus canescens OX=1759535 PE=2 SV=1	KOG0660	Mitogen-activated protein kinase	[T]	Signal transduction mechanisms
EVM0003524.1	expansion	Protein FAR1-RELATED SEQUENCE 5 OS=Arabidopsis thaliana OX=3702 GN=FRS5 PE=1 SV=1			zinc ion binding(GO:0008270)	NA	NA	NA	protein FAR1-RELATED SEQUENCE 5-like [Prunus avium]	Uncharacterized protein OS=Prunus persica OX=3760 GN=PRUPE_7G161500 PE=4 SV=1	NA	NA	NA	NA
EVM0003525.1	expansion	Putative disease resistance protein RGA3 OS=Solanum bulbocastanum OX=147425 GN=RGA3 PE=2 SV=2			ADP binding(GO:0043531)	NA	NA	NA	putative disease resistance protein RGA3 [Prunus avium]	Uncharacterized protein OS=Prunus persica OX=3760 GN=PRUPE_3G089200 PE=3 SV=1	KOG4658	Apoptotic ATPase	[T]	Signal transduction mechanisms
EVM0003528.1	expansion				protein binding(GO:0005515)	NA	NA	NA	hypothetical protein Pyn_05260 [Prunus yedoensis var. nudiflora]	Uncharacterized protein OS=Prunus yedoensis var. nudiflora OX=2094558 GN=Pyn_05260 PE=4 SV=1	NA	NA	NA	NA
EVM0003530.1	expansion	Probable UDP-arabinopyranose mutase 1 OS=Pisum sativum OX=3888 GN=UPTG PE=1 SV=1	NA	NA	NA	K13379	reversibly glycosylated polypeptide / UDP-arabinopyranose mutase [EC:2.4.1.- <a href="/dbget-bin/www_bget?ec:5.4.99.30">5.4.99.30</a>]	ko00520:Amino sugar and nucleotide sugar metabolism	UDP-arabinopyranose mutase 3-like [Prunus yedoensis var. nudiflora]	UDP-arabinopyranose mutase 3-like OS=Prunus yedoensis var. nudiflora OX=2094558 GN=Pyn_09742 PE=4 SV=1	NA	NA	NA	NA
EVM0003540.1	expansion	Protein DA1-related 1 OS=Arabidopsis thaliana OX=3702 GN=DAR1 PE=1 SV=3	NA	NA	NA	NA	NA	NA	protein DA1-like, partial [Prunus avium]	Uncharacterized protein OS=Prunus persica OX=3760 GN=PRUPE_8G205400 PE=4 SV=1	KOG1703	Adaptor protein Enigma and related PDZ-LIM proteins	[Z]	Cytoskeleton
EVM0003544.1	expansion		NA	NA	NA	NA	NA	NA	uncharacterized protein LOC18770956 [Prunus persica]	Uncharacterized protein OS=Prunus persica OX=3760 GN=PRUPE_ppa018985mg PE=4 SV=1	NA	NA	NA	NA
EVM0003545.1	expansion	TMV resistance protein N OS=Nicotiana glutinosa OX=35889 GN=N PE=1 SV=1	signal transduction(GO:0007165)		protein binding(GO:0005515)| ADP binding(GO:0043531)	NA	NA	NA	TMV resistance protein N-like isoform X1 [Prunus avium]	Uncharacterized protein (Fragment) OS=Prunus persica OX=3760 GN=PRUPE_ppa017752mg PE=4 SV=1	NA	NA	NA	NA
EVM0003546.1	expansion	Pentatricopeptide repeat-containing protein At2g02750 OS=Arabidopsis thaliana OX=3702 GN=PCMP-E22 PE=2 SV=2	NA	NA	NA	NA	NA	NA	pentatricopeptide repeat-containing protein [Prunus yedoensis var. nudiflora]	Pentatricopeptide repeat-containing protein OS=Prunus yedoensis var. nudiflora OX=2094558 GN=Pyn_14577 PE=4 SV=1	KOG4197	FOG: PPR repeat	[R]	General function prediction only
EVM0003558.1	expansion	G-type lectin S-receptor-like serine/threonine-protein kinase At2g19130 OS=Arabidopsis thaliana OX=3702 GN=At2g19130 PE=2 SV=1	protein phosphorylation(GO:0006468)| recognition of pollen(GO:0048544)		ATP binding(GO:0005524)| protein kinase activity(GO:0004672)	NA	NA	NA	G-type lectin S-receptor-like serine/threonine-protein kinase At2g19130 [Prunus persica]	Uncharacterized protein OS=Prunus persica OX=3760 GN=PRUPE_3G227500 PE=4 SV=1	NA	NA	NA	NA
EVM0003559.1	expansion				enzyme inhibitor activity(GO:0004857)	NA	NA	NA	hypothetical protein PRUPE_8G038100 [Prunus persica]	Uncharacterized protein OS=Prunus persica OX=3760 GN=PRUPE_8G038100 PE=4 SV=1	NA	NA	NA	NA
EVM0003567.1	expansion	Probable cysteine protease RD21B OS=Arabidopsis thaliana OX=3702 GN=RD21B PE=1 SV=1	proteolysis(GO:0006508)		cysteine-type peptidase activity(GO:0008234)	NA	NA	NA	cysteine proteinase COT44-like [Prunus yedoensis var. nudiflora]	Cysteine proteinase COT44-like OS=Prunus yedoensis var. nudiflora OX=2094558 GN=Pyn_14439 PE=3 SV=1	KOG1543	Cysteine proteinase Cathepsin L	[O]	Posttranslational modification, protein turnover, chaperones
EVM0003574.1	expansion	Proteasome subunit beta type-3-A OS=Arabidopsis thaliana OX=3702 GN=PBC1 PE=1 SV=2	proteolysis involved in cellular protein catabolic process(GO:0051603)	proteasome core complex(GO:0005839)	threonine-type endopeptidase activity(GO:0004298)	K02735	20S proteasome subunit beta 3	ko03050:Proteasome	PREDICTED: proteasome subunit beta type-3-A-like [Tarenaya hassleriana]	Proteasome subunit beta OS=Eucalyptus grandis OX=71139 GN=EUGRSUZ_F04339 PE=3 SV=1	KOG0180	20S proteasome, regulatory subunit beta type PSMB3/PUP3	[O]	Posttranslational modification, protein turnover, chaperones
EVM0003576.1	expansion	Diacylglycerol kinase 5 OS=Arabidopsis thaliana OX=3702 GN=DGK5 PE=2 SV=1			ADP binding(GO:0043531)	K00901	diacylglycerol kinase (ATP)	ko00561:Glycerolipid metabolism|ko00564:Glycerophospholipid metabolism|ko04070:Phosphatidylinositol signaling system|ko04072:Phospholipase D signaling pathway|ko05231:Choline metabolism in cancer	uncharacterized protein LOC18781952 isoform X4 [Prunus persica]	Uncharacterized protein OS=Prunus persica OX=3760 GN=PRUPE_3G176200 PE=4 SV=1	KOG1169	Diacylglycerol kinase	[T]	Signal transduction mechanisms
EVM0003582.1	expansion	Mitogen-activated protein kinase kinase kinase NPK1 OS=Nicotiana tabacum OX=4097 GN=NPK1 PE=1 SV=1	protein phosphorylation(GO:0006468)		protein kinase activity(GO:0004672)| ATP binding(GO:0005524)	NA	NA	NA	mitogen-activated protein kinase kinase kinase NPK1-like [Prunus avium]	Mitogen-activated protein kinase kinase kinase NPK1 OS=Prunus yedoensis var. nudiflora OX=2094558 GN=Pyn_16655 PE=3 SV=1	KOG0198	MEKK and related serine/threonine protein kinases	[T]	Signal transduction mechanisms
EVM0003591.1	expansion	Subtilisin-like protease SBT5.6 OS=Arabidopsis thaliana OX=3702 GN=SBT5.6 PE=2 SV=1	proteolysis(GO:0006508)		serine-type endopeptidase activity(GO:0004252)	NA	NA	NA	subtilisin-like protease SBT5.6 [Prunus avium]	Uncharacterized protein OS=Prunus persica OX=3760 GN=PRUPE_4G071500 PE=4 SV=1	NA	NA	NA	NA
EVM0003594.1	expansion	Pentatricopeptide repeat-containing protein At3g22470, mitochondrial OS=Arabidopsis thaliana OX=3702 GN=At3g22470 PE=1 SV=1	NA	NA	NA	K17964	leucine-rich PPR motif-containing protein, mitochondrial	NA:NA	hypothetical protein PRUPE_1G162600, partial [Prunus persica]	Uncharacterized protein OS=Prunus persica OX=3760 GN=PRUPE_ppa021611mg PE=4 SV=1	KOG4197	FOG: PPR repeat	[R]	General function prediction only
EVM0003603.1	expansion	GTPase-activating protein GYP7 OS=Yarrowia lipolytica (strain CLIB 122 / E 150) OX=284591 GN=GYP7 PE=3 SV=2	NA	NA	NA	NA	NA	NA	GTPase-activating protein gyp7 isoform X1 [Prunus avium]	Uncharacterized protein OS=Prunus persica OX=3760 GN=PRUPE_5G129300 PE=4 SV=1	KOG2197	Ypt/Rab-specific GTPase-activating protein GYP7 and related proteins	[T]	Signal transduction mechanisms
EVM0003610.1	expansion	4-hydroxybenzoate polyprenyltransferase, mitochondrial OS=Arabidopsis thaliana OX=3702 GN=PPT1 PE=2 SV=1		integral component of membrane(GO:0016021)	transferase activity, transferring alkyl or aryl (other than methyl) groups(GO:0016765)	K06125	4-hydroxybenzoate polyprenyltransferase	ko00130:Ubiquinone and other terpenoid-quinone biosynthesis	4-hydroxybenzoate polyprenyltransferase mitochondrial isoform X2 [Prunus yedoensis var. nudiflora]	4-hydroxybenzoate polyprenyltransferase, mitochondrial OS=Prunus yedoensis var. nudiflora OX=2094558 GN=Pyn_30375 PE=3 SV=1	KOG1381	Para-hydroxybenzoate-polyprenyl transferase	[H]	Coenzyme transport and metabolism
EVM0003611.1	expansion	SKP1-like protein 11 OS=Arabidopsis thaliana OX=3702 GN=ASK11 PE=1 SV=1	ubiquitin-dependent protein catabolic process(GO:0006511)			K03094	S-phase kinase-associated protein 1	ko04110:Cell cycle|ko04111:Cell cycle - yeast|ko04114:Oocyte meiosis|ko04120:Ubiquitin mediated proteolysis|ko04141:Protein processing in endoplasmic reticulum|ko04310:Wnt signaling pathway|ko04341:Hedgehog signaling pathway - fly|ko04350:TGF-beta signaling pathway|ko04710:Circadian rhythm|ko05168:Herpes simplex infection	SKP1-like protein 11 [Prunus avium]	Uncharacterized protein OS=Prunus persica OX=3760 GN=PRUPE_2G100400 PE=3 SV=1	KOG1724	SCF ubiquitin ligase, Skp1 component	[O]	Posttranslational modification, protein turnover, chaperones
EVM0003613.1	expansion	Syntaxin-51 OS=Arabidopsis thaliana OX=3702 GN=SYP51 PE=1 SV=1	NA	NA	NA	K08503	syntaxin of plants SYP5	ko04130:SNARE interactions in vesicular transport	hypothetical protein Pyn_11319 [Prunus yedoensis var. nudiflora]	Uncharacterized protein OS=Prunus yedoensis var. nudiflora OX=2094558 GN=Pyn_11319 PE=4 SV=1	KOG3202	SNARE protein TLG1/Syntaxin 6	[U]	Intracellular trafficking, secretion, and vesicular transport
EVM0003617.1	expansion	G-type lectin S-receptor-like serine/threonine-protein kinase LECRK3 OS=Oryza sativa subsp. japonica OX=39947 GN=LECRK3 PE=3 SV=2	protein phosphorylation(GO:0006468)| recognition of pollen(GO:0048544)		ATP binding(GO:0005524)| protein kinase activity(GO:0004672)	K04733	interleukin-1 receptor-associated kinase 4	ko04064:NF-kappa B signaling pathway|ko04620:Toll-like receptor signaling pathway|ko04722:Neurotrophin signaling pathway|ko05133:Pertussis|ko05140:Leishmaniasis|ko05142:Chagas disease (American trypanosomiasis)|ko05145:Toxoplasmosis|ko05152:Tuberculosis|ko05162:Measles|ko05164:Influenza A	G-type lectin S-receptor-like serine/threonine-protein kinase LECRK3 [Prunus avium]	G-type lectin S-receptor-like serine/threonine-protein kinase LECRK3 OS=Prunus yedoensis var. nudiflora OX=2094558 GN=Pyn_11274 PE=4 SV=1	NA	NA	NA	NA
EVM0003620.1	expansion	Pentatricopeptide repeat-containing protein At5g48910 OS=Arabidopsis thaliana OX=3702 GN=PCMP-H38 PE=2 SV=1			zinc ion binding(GO:0008270)	NA	NA	NA	pentatricopeptide repeat-containing protein At2g29760, chloroplastic-like [Prunus avium]	Uncharacterized protein OS=Prunus persica OX=3760 GN=PRUPE_3G201100 PE=4 SV=1	KOG4197	FOG: PPR repeat	[R]	General function prediction only
EVM0003628.1	expansion	Sedoheptulose-1,7-bisphosphatase, chloroplastic OS=Arabidopsis thaliana OX=3702 GN=At3g55800 PE=2 SV=1	NA	NA	NA	K01100	sedoheptulose-bisphosphatase	ko00710:Carbon fixation in photosynthetic organisms|ko01200:Carbon metabolism	sedoheptulose-1,7-bisphosphatase, chloroplastic-like [Prunus avium]	Uncharacterized protein OS=Prunus persica OX=3760 GN=PRUPE_2G245700 PE=3 SV=1	KOG1458	Fructose-1,6-bisphosphatase	[G]	Carbohydrate transport and metabolism
EVM0003632.1	expansion	Kinesin-like protein KIN-6 OS=Arabidopsis thaliana OX=3702 GN=KIN6 PE=3 SV=2	microtubule-based movement(GO:0007018)		microtubule binding(GO:0008017)| microtubule motor activity(GO:0003777)| ATP binding(GO:0005524)	K10401	kinesin family member 18/19	NA:NA	kinesin-like protein KIN-6 isoform X4 [Prunus persica]	Kinesin-like protein OS=Prunus persica OX=3760 GN=PRUPE_8G272100 PE=3 SV=1	KOG0242	Kinesin-like protein	[Z]	Cytoskeleton
EVM0003653.1	expansion	Serine/threonine-protein kinase BCK1/SLK1/SSP31 OS=Saccharomyces cerevisiae (strain ATCC 204508 / S288c) OX=559292 GN=BCK1 PE=1 SV=1	protein phosphorylation(GO:0006468)		protein kinase activity(GO:0004672)| ATP binding(GO:0005524)	NA	NA	NA	mitogen-activated protein kinase kinase kinase 17-like [Prunus avium]	Mitogen-activated protein kinase kinase kinase 2 OS=Prunus yedoensis var. nudiflora OX=2094558 GN=Pyn_02154 PE=4 SV=1	KOG0198	MEKK and related serine/threonine protein kinases	[T]	Signal transduction mechanisms
EVM0003663.1	expansion	Casein kinase 1-like protein 3 OS=Arabidopsis thaliana OX=3702 GN=CKL3 PE=1 SV=1	protein phosphorylation(GO:0006468)		protein kinase activity(GO:0004672)| ATP binding(GO:0005524)	NA	NA	NA	protein CASEIN KINASE I-LIKE 3-like isoform X1 [Prunus yedoensis var. nudiflora]	Protein CASEIN KINASE I-LIKE 3-like isoform X1 OS=Prunus yedoensis var. nudiflora OX=2094558 GN=Pyn_11020 PE=3 SV=1	KOG1164	Casein kinase (serine/threonine/tyrosine protein kinase)	[T]	Signal transduction mechanisms
EVM0003664.1	expansion	AMSH-like ubiquitin thioesterase 1 OS=Arabidopsis thaliana OX=3702 GN=AMSH1 PE=2 SV=1			protein binding(GO:0005515)	K11866	STAM-binding protein	ko04144:Endocytosis	AMSH-like ubiquitin thioesterase 1 [Prunus avium]	AMSH-like ubiquitin thioesterase 1 OS=Prunus yedoensis var. nudiflora OX=2094558 GN=Pyn_17356 PE=4 SV=1	KOG2880	SMAD6 interacting protein AMSH, contains JAB/MPN/Mov34 domain	[T]	Signal transduction mechanisms
EVM0003665.1	expansion				protein binding(GO:0005515)	NA	NA	NA	F-box protein [Prunus yedoensis var. nudiflora]	F-box protein OS=Prunus yedoensis var. nudiflora OX=2094558 GN=Pyn_01775 PE=4 SV=1	NA	NA	NA	NA
EVM0003672.1	expansion	SKP1-like protein 11 OS=Arabidopsis thaliana OX=3702 GN=ASK11 PE=1 SV=1	ubiquitin-dependent protein catabolic process(GO:0006511)			K03094	S-phase kinase-associated protein 1	ko04110:Cell cycle|ko04111:Cell cycle - yeast|ko04114:Oocyte meiosis|ko04120:Ubiquitin mediated proteolysis|ko04141:Protein processing in endoplasmic reticulum|ko04310:Wnt signaling pathway|ko04341:Hedgehog signaling pathway - fly|ko04350:TGF-beta signaling pathway|ko04710:Circadian rhythm|ko05168:Herpes simplex infection	PREDICTED: SKP1-like protein 11 [Prunus mume]	SKP1-like protein 11 OS=Prunus yedoensis var. nudiflora OX=2094558 GN=Pyn_11482 PE=3 SV=1	KOG1724	SCF ubiquitin ligase, Skp1 component	[O]	Posttranslational modification, protein turnover, chaperones
EVM0003675.1	expansion	Aldehyde oxidase GLOX OS=Vitis pseudoreticulata OX=231512 GN=GLOX PE=2 SV=1	NA	NA	NA	NA	NA	NA	WSC domain-containing protein-like [Prunus yedoensis var. nudiflora]	WSC domain-containing protein-like OS=Prunus yedoensis var. nudiflora OX=2094558 GN=Pyn_09637 PE=4 SV=1	NA	NA	NA	NA
EVM0003676.1	expansion	Filament-like plant protein 7 OS=Arabidopsis thaliana OX=3702 GN=FPP7 PE=3 SV=2	NA	NA	NA	NA	NA	NA	filament-like plant protein 7 [Prunus avium]	Uncharacterized protein OS=Prunus persica OX=3760 GN=PRUPE_8G129200 PE=4 SV=1	NA	NA	NA	NA
EVM0003680.1	expansion				calcium ion binding(GO:0005509)	NA	NA	NA	uncharacterized protein Pyn_34570 [Prunus yedoensis var. nudiflora]	Uncharacterized protein OS=Prunus yedoensis var. nudiflora OX=2094558 GN=Pyn_34570 PE=4 SV=1	NA	NA	NA	NA
EVM0003681.1	expansion				nucleic acid binding(GO:0003676)| RNA-DNA hybrid ribonuclease activity(GO:0004523)	NA	NA	NA	hypothetical protein PRUPE_7G049300 [Prunus persica]	Uncharacterized protein OS=Prunus persica OX=3760 GN=PRUPE_7G049300 PE=4 SV=1	NA	NA	NA	NA
EVM0003684.1	expansion	Probable RNA 3&apos;-terminal phosphate cyclase-like protein OS=Arabidopsis thaliana OX=3702 GN=At5g22100 PE=2 SV=1	NA	NA	NA	K11108	RNA 3'-terminal phosphate cyclase-like protein	ko03008:Ribosome biogenesis in eukaryotes	hypothetical protein Pyn_00155 [Prunus yedoensis var. nudiflora]	Uncharacterized protein OS=Prunus yedoensis var. nudiflora OX=2094558 GN=Pyn_00155 PE=4 SV=1	NA	NA	NA	NA
EVM0003686.1	expansion	Wall-associated receptor kinase-like 2 OS=Arabidopsis thaliana OX=3702 GN=WAKL2 PE=2 SV=1	protein phosphorylation(GO:0006468)	integral component of membrane(GO:0016021)	polysaccharide binding(GO:0030247)| ATP binding(GO:0005524)| protein kinase activity(GO:0004672)| protein serine/threonine kinase activity(GO:0004674)	NA	NA	NA	wall-associated receptor kinase-like 1 [Prunus persica]	Uncharacterized protein OS=Prunus persica OX=3760 GN=PRUPE_3G181200 PE=4 SV=1	NA	NA	NA	NA
EVM0003691.1	expansion				zinc ion binding(GO:0008270)	NA	NA	NA	hypothetical protein PRUPE_6G182100 [Prunus persica]	Uncharacterized protein OS=Prunus persica OX=3760 GN=PRUPE_6G182100 PE=4 SV=1	NA	NA	NA	NA
EVM0003692.1	expansion	Pentatricopeptide repeat-containing protein At3g46790, chloroplastic OS=Arabidopsis thaliana OX=3702 GN=CRR2 PE=2 SV=1	NA	NA	NA	NA	NA	NA	pentatricopeptide repeat-containing protein [Prunus yedoensis var. nudiflora]	Pentatricopeptide repeat-containing protein OS=Prunus yedoensis var. nudiflora OX=2094558 GN=Pyn_15207 PE=4 SV=1	KOG4197	FOG: PPR repeat	[R]	General function prediction only
EVM0003698.1	expansion	21 kDa protein OS=Daucus carota OX=4039 PE=2 SV=1			enzyme inhibitor activity(GO:0004857)	NA	NA	NA	21 kDa protein-like [Prunus avium]	Uncharacterized protein OS=Prunus persica OX=3760 GN=PRUPE_5G076800 PE=4 SV=1	NA	NA	NA	NA
EVM0003700.1	expansion	Subtilisin-like protease SBT1.7 OS=Arabidopsis thaliana OX=3702 GN=SBT1.7 PE=1 SV=1	proteolysis(GO:0006508)		serine-type endopeptidase activity(GO:0004252)	NA	NA	NA	subtilisin-like protease SBT1.7 [Prunus persica]	Uncharacterized protein OS=Prunus persica OX=3760 GN=PRUPE_1G425700 PE=4 SV=1	NA	NA	NA	NA
EVM0003701.1	expansion	Rust resistance kinase Lr10 OS=Triticum aestivum OX=4565 GN=LRK10 PE=2 SV=1	protein phosphorylation(GO:0006468)		ATP binding(GO:0005524)| polysaccharide binding(GO:0030247)| protein kinase activity(GO:0004672)	NA	NA	NA	rust resistance kinase Lr10-like [Prunus avium]	Uncharacterized protein OS=Prunus persica OX=3760 GN=PRUPE_2G047400 PE=4 SV=1	KOG1187	Serine/threonine protein kinase	[T]	Signal transduction mechanisms
EVM0003710.1	expansion	Disease resistance protein RGA2 OS=Solanum bulbocastanum OX=147425 GN=RGA2 PE=1 SV=1			ADP binding(GO:0043531)	NA	NA	NA	PREDICTED: LOW QUALITY PROTEIN: putative disease resistance protein At3g14460 [Prunus mume]	Uncharacterized protein OS=Prunus persica OX=3760 GN=PRUPE_1G163600 PE=3 SV=1	KOG4658	Apoptotic ATPase	[T]	Signal transduction mechanisms
EVM0003713.1	expansion	Putative disease resistance protein At1g50180 OS=Arabidopsis thaliana OX=3702 GN=At1g50180 PE=3 SV=2			ADP binding(GO:0043531)	NA	NA	NA	hypothetical protein Pyn_00497 [Prunus yedoensis var. nudiflora]	Uncharacterized protein OS=Prunus yedoensis var. nudiflora OX=2094558 GN=Pyn_00497 PE=3 SV=1	KOG4658	Apoptotic ATPase	[T]	Signal transduction mechanisms
EVM0003716.1	expansion	Annexin D4 OS=Arabidopsis thaliana OX=3702 GN=ANN4 PE=1 SV=1			calcium ion binding(GO:0005509)| calcium-dependent phospholipid binding(GO:0005544)	NA	NA	NA	annexin D4 [Prunus persica]	Uncharacterized protein OS=Prunus persica OX=3760 GN=PRUPE_2G031800 PE=4 SV=1	KOG0819	Annexin	[U]	Intracellular trafficking, secretion, and vesicular transport
EVM0003716.2	expansion	Annexin D4 OS=Arabidopsis thaliana OX=3702 GN=ANN4 PE=1 SV=1			calcium ion binding(GO:0005509)| calcium-dependent phospholipid binding(GO:0005544)	NA	NA	NA	annexin D4 [Prunus persica]	Uncharacterized protein OS=Prunus persica OX=3760 GN=PRUPE_2G031800 PE=4 SV=1	KOG0819	Annexin	[U]	Intracellular trafficking, secretion, and vesicular transport
EVM0003716.3	expansion	Annexin D4 OS=Arabidopsis thaliana OX=3702 GN=ANN4 PE=1 SV=1			calcium ion binding(GO:0005509)| calcium-dependent phospholipid binding(GO:0005544)	NA	NA	NA	annexin D4 [Prunus persica]	Uncharacterized protein OS=Prunus persica OX=3760 GN=PRUPE_2G031800 PE=4 SV=1	KOG0819	Annexin	[U]	Intracellular trafficking, secretion, and vesicular transport
EVM0003720.1	expansion	Putative pentatricopeptide repeat-containing protein At1g74580 OS=Arabidopsis thaliana OX=3702 GN=At1g74580 PE=3 SV=1	NA	NA	NA	NA	NA	NA	putative pentatricopeptide repeat-containing protein At1g74580 isoform X1 [Prunus avium]	Uncharacterized protein OS=Prunus persica OX=3760 GN=PRUPE_5G192300 PE=4 SV=1	KOG4197	FOG: PPR repeat	[R]	General function prediction only
EVM0003723.1	expansion	PRA1 family protein A1 OS=Arabidopsis thaliana OX=3702 GN=PRA1A1 PE=2 SV=1	NA	NA	NA	K20393	PRA1 family protein 3	NA:NA	PRA1 family protein A1 [Prunus persica]	PRA1 family protein OS=Prunus persica OX=3760 GN=PRUPE_6G262800 PE=3 SV=1	NA	NA	NA	NA
EVM0003723.2	expansion	PRA1 family protein A1 OS=Arabidopsis thaliana OX=3702 GN=PRA1A1 PE=2 SV=1	NA	NA	NA	K20393	PRA1 family protein 3	NA:NA	PRA1 family protein A1 [Prunus persica]	PRA1 family protein OS=Prunus persica OX=3760 GN=PRUPE_6G262800 PE=3 SV=1	NA	NA	NA	NA
EVM0003730.1	expansion	Pentatricopeptide repeat-containing protein At1g06143 OS=Arabidopsis thaliana OX=3702 GN=EMB1444 PE=2 SV=2	NA	NA	NA	NA	NA	NA	LOW QUALITY PROTEIN: pentatricopeptide repeat-containing protein At1g06143-like [Prunus avium]	Uncharacterized protein OS=Prunus persica OX=3760 GN=PRUPE_8G226200 PE=4 SV=1	KOG4197	FOG: PPR repeat	[R]	General function prediction only
EVM0003730.2	expansion	Pentatricopeptide repeat-containing protein At1g06143 OS=Arabidopsis thaliana OX=3702 GN=EMB1444 PE=2 SV=2	NA	NA	NA	NA	NA	NA	LOW QUALITY PROTEIN: pentatricopeptide repeat-containing protein At1g06143-like [Prunus avium]	Uncharacterized protein OS=Prunus persica OX=3760 GN=PRUPE_8G226200 PE=4 SV=1	KOG4197	FOG: PPR repeat	[R]	General function prediction only
EVM0003731.1	expansion		NA	NA	NA	NA	NA	NA	hypothetical protein Pyn_22167 [Prunus yedoensis var. nudiflora]	Uncharacterized protein OS=Prunus yedoensis var. nudiflora OX=2094558 GN=Pyn_22167 PE=4 SV=1	KOG4197	FOG: PPR repeat	[R]	General function prediction only
EVM0003732.1	expansion	Cysteine proteinase inhibitor 12 OS=Oryza sativa subsp. japonica OX=39947 GN=Os01g0270100 PE=2 SV=1			cysteine-type endopeptidase inhibitor activity(GO:0004869)	NA	NA	NA	cysteine proteinase inhibitor 12 [Prunus persica]	Cysteine proteinase inhibitor OS=Prunus persica OX=3760 GN=PRUPE_2G047100 PE=3 SV=1	NA	NA	NA	NA
EVM0003741.1	expansion		NA	NA	NA	NA	NA	NA	uncharacterized protein Pyn_14878 [Prunus yedoensis var. nudiflora]	Uncharacterized protein OS=Prunus yedoensis var. nudiflora OX=2094558 GN=Pyn_14878 PE=4 SV=1	KOG4636	Uncharacterized conserved protein with TLDc domain	[S]	Function unknown
EVM0003752.1	expansion		NA	NA	NA	NA	NA	NA	hypothetical protein PRUPE_2G278500 [Prunus persica]	Uncharacterized protein OS=Prunus persica OX=3760 GN=PRUPE_2G278500 PE=4 SV=1	NA	NA	NA	NA
EVM0003767.1	expansion		NA	NA	NA	NA	NA	NA	uncharacterized protein LOC109946763 [Prunus persica]	Uncharacterized protein OS=Morus notabilis OX=981085 GN=L484_010758 PE=4 SV=1	NA	NA	NA	NA
EVM0003771.1	expansion	Ras-related protein Rab5 OS=Nicotiana tabacum OX=4097 GN=RAB5 PE=2 SV=1			GTPase activity(GO:0003924)| GTP binding(GO:0005525)	K07888	Ras-related protein Rab-5B	ko04014:Ras signaling pathway|ko04144:Endocytosis|ko04145:Phagosome|ko04962:Vasopressin-regulated water reabsorption|ko05146:Amoebiasis|ko05152:Tuberculosis	ras-related protein RHN1-like isoform X1 [Prunus avium]	Uncharacterized protein OS=Prunus persica OX=3760 GN=PRUPE_7G230200 PE=4 SV=1	KOG0092	GTPase Rab5/YPT51 and related small G protein superfamily GTPases	[U]	Intracellular trafficking, secretion, and vesicular transport
EVM0003771.2	expansion	Ras-related protein Rab5 OS=Nicotiana tabacum OX=4097 GN=RAB5 PE=2 SV=1			GTP binding(GO:0005525)| GTPase activity(GO:0003924)	K07888	Ras-related protein Rab-5B	ko04014:Ras signaling pathway|ko04144:Endocytosis|ko04145:Phagosome|ko04962:Vasopressin-regulated water reabsorption|ko05146:Amoebiasis|ko05152:Tuberculosis	ras-related protein RHN1-like isoform X1 [Prunus avium]	Uncharacterized protein OS=Prunus persica OX=3760 GN=PRUPE_7G230200 PE=4 SV=1	KOG0092	GTPase Rab5/YPT51 and related small G protein superfamily GTPases	[U]	Intracellular trafficking, secretion, and vesicular transport
EVM0003773.1	expansion	Probable protein S-acyltransferase 19 OS=Arabidopsis thaliana OX=3702 GN=PAT19 PE=2 SV=1	NA	NA	NA	K20027	palmitoyltransferase ZDHHC1/11	NA:NA	probable protein S-acyltransferase 19 [Prunus avium]	S-acyltransferase OS=Prunus persica OX=3760 GN=PRUPE_3G186400 PE=3 SV=1	KOG1311	DHHC-type Zn-finger proteins	[R]	General function prediction only
EVM0003774.1	expansion	L-type lectin-domain containing receptor kinase IX.1 OS=Arabidopsis thaliana OX=3702 GN=LECRK91 PE=1 SV=1	protein phosphorylation(GO:0006468)		protein kinase activity(GO:0004672)| carbohydrate binding(GO:0030246)| ATP binding(GO:0005524)	NA	NA	NA	L-type lectin-domain containing receptor kinase IX.1 [Prunus persica]	Uncharacterized protein OS=Prunus persica OX=3760 GN=PRUPE_4G175700 PE=4 SV=1	NA	NA	NA	NA
EVM0003789.1	expansion	TSL-kinase interacting protein 1 OS=Arabidopsis thaliana OX=3702 GN=TKI1 PE=1 SV=2	tRNA modification(GO:0006400)| glycolytic process(GO:0006096)		tRNA (guanine-N7-)-methyltransferase activity(GO:0008176)| phosphoglycerate kinase activity(GO:0004618)	NA	NA	NA	TSL-kinase interacting protein 1-like [Prunus avium]	Phosphoglycerate kinase OS=Quercus suber OX=58331 GN=CFP56_25460 PE=3 SV=1	KOG4468	Polycomb-group transcriptional regulator	[K]	Transcription
EVM0003793.1	expansion	Linoleate 13S-lipoxygenase 2-1, chloroplastic OS=Solanum tuberosum OX=4113 GN=LOX2.1 PE=1 SV=1			protein binding(GO:0005515)	K00454	lipoxygenase	ko00591:Linoleic acid metabolism|ko00592:alpha-Linolenic acid metabolism	linoleate 13S-lipoxygenase 2-1, chloroplastic [Prunus persica]	Lipoxygenase OS=Prunus persica OX=3760 GN=PRUPE_ppa001316mg PE=3 SV=1	NA	NA	NA	NA
EVM0003800.1	expansion	Protein S-acyltransferase 18 OS=Arabidopsis thaliana OX=3702 GN=PAT18 PE=2 SV=2	NA	NA	NA	K20027	palmitoyltransferase ZDHHC1/11	NA:NA	protein S-acyltransferase 18 isoform X2 [Prunus avium]	S-acyltransferase OS=Prunus persica OX=3760 GN=PRUPE_3G002400 PE=3 SV=1	KOG1311	DHHC-type Zn-finger proteins	[R]	General function prediction only
EVM0003802.1	expansion	Kinesin-like protein KIN-7E, chloroplastic OS=Oryza sativa subsp. japonica OX=39947 GN=KIN7E PE=3 SV=2	microtubule-based movement(GO:0007018)		microtubule binding(GO:0008017)| ATP binding(GO:0005524)| microtubule motor activity(GO:0003777)	K11498	centromeric protein E	NA:NA	kinesin-like protein KIN-7C, mitochondrial [Prunus avium]	Uncharacterized protein OS=Prunus persica OX=3760 GN=PRUPE_1G493400 PE=3 SV=1	KOG0242	Kinesin-like protein	[Z]	Cytoskeleton
EVM0003808.1	expansion	Heat shock cognate 70 kDa protein OS=Petunia hybrida OX=4102 GN=HSP70 PE=2 SV=1	NA	NA	NA	K03283	heat shock 70kDa protein 1/2/6/8	ko03040:Spliceosome|ko04010:MAPK signaling pathway|ko04141:Protein processing in endoplasmic reticulum|ko04144:Endocytosis|ko04213:Longevity regulating pathway - multiple species|ko04612:Antigen processing and presentation|ko04915:Estrogen signaling pathway|ko05134:Legionellosis|ko05145:Toxoplasmosis|ko05162:Measles|ko05164:Influenza A|ko05169:Epstein-Barr virus infection	heat shock cognate 70 kDa protein [Prunus persica]	Uncharacterized protein OS=Prunus persica OX=3760 GN=PRUPE_7G107800 PE=3 SV=1	KOG0101	Molecular chaperones HSP70/HSC70, HSP70 superfamily	[O]	Posttranslational modification, protein turnover, chaperones
EVM0003813.1	expansion	Pheophytinase, chloroplastic OS=Arabidopsis thaliana OX=3702 GN=PPH PE=1 SV=1	protein phosphorylation(GO:0006468)		protein kinase activity(GO:0004672)| ATP binding(GO:0005524)	NA	NA	NA	hypothetical protein GOBAR_DD30761 [Gossypium barbadense]	Uncharacterized protein OS=Gossypium barbadense OX=3634 GN=GOBAR_DD30761 PE=4 SV=1	KOG1454	Predicted hydrolase/acyltransferase (alpha/beta hydrolase superfamily)	[R]	General function prediction only
EVM0003817.1	expansion	Kinesin-like protein KIN-13B OS=Arabidopsis thaliana OX=3702 GN=KIN13B PE=1 SV=1	microtubule-based movement(GO:0007018)		microtubule binding(GO:0008017)| microtubule motor activity(GO:0003777)| ATP binding(GO:0005524)	K10393	kinesin family member 2/24	NA:NA	kinesin-like protein KIN-13B isoform X1 [Prunus avium]	Kinesin-like protein OS=Prunus persica OX=3760 GN=PRUPE_3G069400 PE=3 SV=1	KOG0246	Kinesin-like protein	[Z]	Cytoskeleton
EVM0003817.2	expansion	Kinesin-like protein KIN-13B OS=Arabidopsis thaliana OX=3702 GN=KIN13B PE=1 SV=1	microtubule-based movement(GO:0007018)		microtubule binding(GO:0008017)| ATP binding(GO:0005524)| microtubule motor activity(GO:0003777)	NA	NA	NA	kinesin-like protein KIN-13B isoform X2 [Prunus avium]	Kinesin-like protein OS=Prunus persica OX=3760 GN=PRUPE_3G069400 PE=3 SV=1	KOG0246	Kinesin-like protein	[Z]	Cytoskeleton
EVM0003828.1	expansion	Acylphosphatase OS=Sphingomonas wittichii (strain RW1 / DSM 6014 / JCM 10273) OX=392499 GN=acyP PE=3 SV=1	NA	NA	NA	NA	NA	NA	uncharacterized protein LOC110745216 [Prunus avium]	Acylphosphatase OS=Prunus persica OX=3760 GN=PRUPE_6G232200 PE=3 SV=1	KOG3360	Acylphosphatase	[C]	Energy production and conversion
EVM0003829.1	expansion	Homeobox protein knotted-1-like 10 OS=Oryza sativa subsp. indica OX=39946 GN=OSH71 PE=2 SV=2	regulation of transcription, DNA-templated(GO:0006355)	nucleus(GO:0005634)	DNA binding(GO:0003677)	NA	NA	NA	homeobox protein knotted-1-like 1 [Prunus avium]	Uncharacterized protein OS=Prunus persica OX=3760 GN=PRUPE_6G312900 PE=3 SV=1	KOG0773	Transcription factor MEIS1 and related HOX domain proteins	[K]	Transcription
EVM0003832.1	expansion	F-box protein At5g39250 OS=Arabidopsis thaliana OX=3702 GN=At5g39250 PE=2 SV=1			protein binding(GO:0005515)	NA	NA	NA	F-box protein [Prunus yedoensis var. nudiflora]	F-box protein OS=Prunus yedoensis var. nudiflora OX=2094558 GN=Pyn_32001 PE=4 SV=1	NA	NA	NA	NA
EVM0003840.1	expansion	CBL-interacting serine/threonine-protein kinase 1 OS=Arabidopsis thaliana OX=3702 GN=CIPK1 PE=1 SV=2	protein phosphorylation(GO:0006468)| signal transduction(GO:0007165)		ATP binding(GO:0005524)| protein kinase activity(GO:0004672)	K07198	5'-AMP-activated protein kinase, catalytic alpha subunit	ko04068:FoxO signaling pathway|ko04140:Regulation of autophagy|ko04150:mTOR signaling pathway|ko04151:PI3K-Akt signaling pathway|ko04152:AMPK signaling pathway|ko04211:Longevity regulating pathway|ko04213:Longevity regulating pathway - multiple species|ko04710:Circadian rhythm|ko04910:Insulin signaling pathway|ko04920:Adipocytokine signaling pathway|ko04921:Oxytocin signaling pathway|ko04922:Gluc…	CBL-interacting serine/threonine-protein kinase [Prunus serrulata]	Non-specific serine/threonine protein kinase OS=Prunus serrulata OX=97321 PE=2 SV=1	KOG0583	Serine/threonine protein kinase	[T]	Signal transduction mechanisms
EVM0003849.1	expansion	Protein DA1-related 1 OS=Arabidopsis thaliana OX=3702 GN=DAR1 PE=1 SV=3	NA	NA	NA	NA	NA	NA	hypothetical protein Pyn_25162 [Prunus yedoensis var. nudiflora]	Uncharacterized protein OS=Prunus yedoensis var. nudiflora OX=2094558 GN=Pyn_25162 PE=4 SV=1	KOG1703	Adaptor protein Enigma and related PDZ-LIM proteins	[Z]	Cytoskeleton
EVM0003856.1	expansion	Pentatricopeptide repeat-containing protein At5g15980, mitochondrial OS=Arabidopsis thaliana OX=3702 GN=At5g15980 PE=2 SV=1	NA	NA	NA	NA	NA	NA	pentatricopeptide repeat-containing protein [Prunus yedoensis var. nudiflora]	Pentatricopeptide repeat-containing protein OS=Prunus yedoensis var. nudiflora OX=2094558 GN=Pyn_14363 PE=4 SV=1	KOG4197	FOG: PPR repeat	[R]	General function prediction only
EVM0003859.1	expansion	TMV resistance protein N OS=Nicotiana glutinosa OX=35889 GN=N PE=1 SV=1	signal transduction(GO:0007165)		protein binding(GO:0005515)| ADP binding(GO:0043531)	NA	NA	NA	TMV resistance protein N-like [Prunus avium]	Uncharacterized protein OS=Prunus persica OX=3760 GN=PRUPE_6G110100 PE=4 SV=1	NA	NA	NA	NA
EVM0003864.1	expansion				enzyme inhibitor activity(GO:0004857)	NA	NA	NA	uncharacterized protein Pyn_37901 [Prunus yedoensis var. nudiflora]	Uncharacterized protein OS=Prunus yedoensis var. nudiflora OX=2094558 GN=Pyn_37901 PE=4 SV=1	NA	NA	NA	NA
EVM0003887.1	expansion	Protein decapping 5 OS=Arabidopsis thaliana OX=3702 GN=DCP5 PE=1 SV=1	NA	NA	NA	K18749	protein LSM14	NA:NA	PREDICTED: protein decapping 5 isoform X1 [Prunus mume]	Uncharacterized protein OS=Prunus persica OX=3760 GN=PRUPE_1G303800 PE=4 SV=1	KOG1073	Uncharacterized mRNA-associated protein RAP55	[U]	Intracellular trafficking, secretion, and vesicular transport
EVM0003887.2	expansion	Protein decapping 5 OS=Arabidopsis thaliana OX=3702 GN=DCP5 PE=1 SV=1	NA	NA	NA	K18749	protein LSM14	NA:NA	PREDICTED: protein decapping 5 isoform X2 [Prunus mume]	Uncharacterized protein OS=Prunus persica OX=3760 GN=PRUPE_1G303800 PE=4 SV=1	KOG1073	Uncharacterized mRNA-associated protein RAP55	[U]	Intracellular trafficking, secretion, and vesicular transport
EVM0003890.1	expansion				nucleic acid binding(GO:0003676)| RNA-DNA hybrid ribonuclease activity(GO:0004523)	NA	NA	NA	PREDICTED: uncharacterized protein LOC103330539 [Prunus mume]	Uncharacterized protein (Fragment) OS=Prunus persica OX=3760 GN=PRUPE_ppa018907mg PE=4 SV=1	KOG1075	FOG: Reverse transcriptase	[R]	General function prediction only
EVM0003894.1	expansion	L-ascorbate oxidase homolog OS=Brassica napus OX=3708 GN=Bp10 PE=2 SV=1	oxidation-reduction process(GO:0055114)		copper ion binding(GO:0005507)| oxidoreductase activity(GO:0016491)	NA	NA	NA	L-ascorbate oxidase homolog [Prunus avium]	Uncharacterized protein OS=Prunus persica OX=3760 GN=PRUPE_3G216000 PE=4 SV=1	KOG1263	Multicopper oxidases	[Q]	Secondary metabolites biosynthesis, transport and catabolism
EVM0003901.1	expansion	Ankyrin repeat-containing protein ITN1 OS=Arabidopsis thaliana OX=3702 GN=ITN1 PE=1 SV=1	NA	NA	NA	NA	NA	NA	uncharacterized protein LOC110749210 isoform X2 [Prunus avium]	Uncharacterized protein OS=Prunus persica OX=3760 GN=PRUPE_7G199600 PE=4 SV=1	KOG0504	FOG: Ankyrin repeat	[R]	General function prediction only
EVM0003903.1	expansion	PRA1 family protein B1 OS=Arabidopsis thaliana OX=3702 GN=PRA1B1 PE=1 SV=1	NA	NA	NA	K20359	PRA1 family protein 1	NA:NA	PRA1 family protein B1 [Prunus yedoensis var. nudiflora]	PRA1 family protein OS=Prunus yedoensis var. nudiflora OX=2094558 GN=Pyn_10689 PE=3 SV=1	KOG3142	Prenylated rab acceptor 1	[U]	Intracellular trafficking, secretion, and vesicular transport
EVM0003906.1	expansion		NA	NA	NA	NA	NA	NA	pentatricopeptide repeat-containing protein At5g16640, mitochondrial-like isoform X3 [Prunus avium]	Uncharacterized protein OS=Prunus yedoensis var. nudiflora OX=2094558 GN=Pyn_27146 PE=4 SV=1	NA	NA	NA	NA
EVM0003907.1	expansion	Kinesin-like protein KIN-8B OS=Arabidopsis thaliana OX=3702 GN=KIN8B PE=2 SV=1	microtubule-based movement(GO:0007018)		microtubule motor activity(GO:0003777)| ATP binding(GO:0005524)| microtubule binding(GO:0008017)	K10401	kinesin family member 18/19	NA:NA	kinesin-like protein KIN-8B isoform X1 [Prunus avium]	Kinesin-like protein (Fragment) OS=Prunus persica OX=3760 GN=PRUPE_6G211700 PE=3 SV=1	KOG0242	Kinesin-like protein	[Z]	Cytoskeleton
EVM0003907.2	expansion	Kinesin-like protein KIN-8B OS=Arabidopsis thaliana OX=3702 GN=KIN8B PE=2 SV=1	microtubule-based movement(GO:0007018)		microtubule motor activity(GO:0003777)| ATP binding(GO:0005524)| microtubule binding(GO:0008017)	K10401	kinesin family member 18/19	NA:NA	kinesin-like protein KIN-8B isoform X1 [Prunus avium]	Kinesin-like protein (Fragment) OS=Prunus persica OX=3760 GN=PRUPE_6G211700 PE=3 SV=1	KOG0242	Kinesin-like protein	[Z]	Cytoskeleton
EVM0003910.1	expansion	Thaumatin-like protein OS=Actinidia deliciosa OX=3627 GN=tlp PE=1 SV=2	NA	NA	NA	NA	NA	NA	protein P21-like [Prunus yedoensis var. nudiflora]	Protein P21-like OS=Prunus yedoensis var. nudiflora OX=2094558 GN=Pyn_17982 PE=4 SV=1	NA	NA	NA	NA
EVM0003912.1	expansion		NA	NA	NA	NA	NA	NA	uncharacterized protein LOC110745865 [Prunus avium]	Uncharacterized protein OS=Prunus persica OX=3760 GN=PRUPE_5G164700 PE=4 SV=1	NA	NA	NA	NA
EVM0003918.1	expansion	Protein DMP2 OS=Arabidopsis thaliana OX=3702 GN=DMP2 PE=2 SV=1	NA	NA	NA	NA	NA	NA	uncharacterized protein LOC110767480 [Prunus avium]	Uncharacterized protein OS=Prunus yedoensis var. nudiflora OX=2094558 GN=Pyn_25682 PE=4 SV=1	NA	NA	NA	NA
EVM0003919.1	expansion	Probable protein S-acyltransferase 12 OS=Arabidopsis thaliana OX=3702 GN=PAT12 PE=2 SV=1	NA	NA	NA	K20028	palmitoyltransferase ZDHHC2/15/20	NA:NA	probable protein S-acyltransferase 12 [Prunus avium]	S-acyltransferase OS=Prunus persica OX=3760 GN=PRUPE_2G195700 PE=3 SV=1	KOG1315	Predicted DHHC-type Zn-finger protein	[R]	General function prediction only
EVM0003927.1	expansion	Pentatricopeptide repeat-containing protein At1g19720 OS=Arabidopsis thaliana OX=3702 GN=DYW7 PE=2 SV=1			zinc ion binding(GO:0008270)	NA	NA	NA	pentatricopeptide repeat-containing protein At1g19720 isoform X1 [Prunus avium]	Uncharacterized protein OS=Prunus persica OX=3760 GN=PRUPE_1G373200 PE=4 SV=1	KOG4197	FOG: PPR repeat	[R]	General function prediction only
EVM0003928.1	expansion		NA	NA	NA	NA	NA	NA	uncharacterized protein LOC110749210 isoform X1 [Prunus avium]	Uncharacterized protein OS=Prunus persica OX=3760 GN=PRUPE_7G199600 PE=4 SV=1	KOG0504	FOG: Ankyrin repeat	[R]	General function prediction only
EVM0003930.1	expansion	Protein RER1A OS=Arabidopsis thaliana OX=3702 GN=RER1A PE=1 SV=1		integral component of membrane(GO:0016021)		NA	NA	NA	protein RER1A [Prunus persica]	Protein RER1 OS=Prunus persica OX=3760 GN=PRUPE_6G230200 PE=3 SV=1	KOG1688	Golgi proteins involved in ER retention (RER)	[U]	Intracellular trafficking, secretion, and vesicular transport
EVM0003932.1	expansion	Protein RALF-like 32 OS=Arabidopsis thaliana OX=3702 GN=RALFL32 PE=3 SV=1	NA	NA	NA	NA	NA	NA	protein RALF-like 32 [Prunus yedoensis var. nudiflora]	Protein RALF-like 32 OS=Prunus yedoensis var. nudiflora OX=2094558 GN=Pyn_25337 PE=4 SV=1	NA	NA	NA	NA
EVM0003933.1	expansion		NA	NA	NA	NA	NA	NA	uncharacterized protein Pyn_09827 [Prunus yedoensis var. nudiflora]	Uncharacterized protein OS=Prunus yedoensis var. nudiflora OX=2094558 GN=Pyn_09827 PE=4 SV=1	NA	NA	NA	NA
EVM0003935.1	expansion	CASP-like protein 4A1 OS=Arabidopsis thaliana OX=3702 GN=At5g40300 PE=2 SV=1	NA	NA	NA	NA	NA	NA	CASP-like protein 4A1 [Prunus yedoensis var. nudiflora]	CASP-like protein OS=Prunus yedoensis var. nudiflora OX=2094558 GN=Pyn_33545 PE=3 SV=1	NA	NA	NA	NA
EVM0003935.2	expansion	CASP-like protein 4A3 OS=Arabidopsis thaliana OX=3702 GN=At2g36330 PE=2 SV=1	NA	NA	NA	NA	NA	NA	CASP-like protein 4A1 [Prunus yedoensis var. nudiflora]	CASP-like protein OS=Prunus yedoensis var. nudiflora OX=2094558 GN=Pyn_33545 PE=3 SV=1	NA	NA	NA	NA
EVM0003948.1	expansion	Probable inactive receptor kinase At1g48480 OS=Arabidopsis thaliana OX=3702 GN=RKL1 PE=1 SV=1	protein phosphorylation(GO:0006468)		protein kinase activity(GO:0004672)| ATP binding(GO:0005524)	NA	NA	NA	putative inactive receptor kinase [Prunus yedoensis var. nudiflora]	Putative inactive receptor kinase OS=Prunus yedoensis var. nudiflora OX=2094558 GN=Pyn_22731 PE=4 SV=1	NA	NA	NA	NA
EVM0003951.1	expansion	Zinc finger protein ENHYDROUS OS=Arabidopsis thaliana OX=3702 GN=ENY PE=1 SV=1			nucleic acid binding(GO:0003676)	NA	NA	NA	protein indeterminate-domain 2-like [Prunus avium]	Protein indeterminate-domain 2 OS=Prunus yedoensis var. nudiflora OX=2094558 GN=Pyn_19940 PE=4 SV=1	KOG1721	FOG: Zn-finger	[R]	General function prediction only
EVM0003952.1	expansion	G-type lectin S-receptor-like serine/threonine-protein kinase At4g27290 OS=Arabidopsis thaliana OX=3702 GN=At4g27290 PE=3 SV=4	protein phosphorylation(GO:0006468)| recognition of pollen(GO:0048544)		protein serine/threonine kinase activity(GO:0004674)| protein kinase activity(GO:0004672)	NA	NA	NA	G-type lectin S-receptor-like serine/threonine-protein kinase At4g27290 isoform X2 [Prunus avium]	Uncharacterized protein OS=Prunus persica OX=3760 GN=PRUPE_4G195100 PE=4 SV=1	NA	NA	NA	NA
EVM0003952.2	expansion	G-type lectin S-receptor-like serine/threonine-protein kinase At4g27290 OS=Arabidopsis thaliana OX=3702 GN=At4g27290 PE=3 SV=4	protein phosphorylation(GO:0006468)| recognition of pollen(GO:0048544)		protein serine/threonine kinase activity(GO:0004674)| protein kinase activity(GO:0004672)	NA	NA	NA	G-type lectin S-receptor-like serine/threonine-protein kinase At4g27290 isoform X2 [Prunus avium]	Uncharacterized protein OS=Prunus persica OX=3760 GN=PRUPE_4G195100 PE=4 SV=1	NA	NA	NA	NA
EVM0003952.3	expansion	G-type lectin S-receptor-like serine/threonine-protein kinase SD1-1 OS=Arabidopsis thaliana OX=3702 GN=SD11 PE=1 SV=1	protein phosphorylation(GO:0006468)		protein kinase activity(GO:0004672)| protein serine/threonine kinase activity(GO:0004674)	NA	NA	NA	G-type lectin S-receptor-like serine/threonine-protein kinase At4g27290 isoform X3 [Prunus avium]	Uncharacterized protein OS=Prunus persica OX=3760 GN=PRUPE_4G195100 PE=4 SV=1	NA	NA	NA	NA
EVM0003960.1	expansion	Kinesin-like protein KIN-6 OS=Oryza sativa subsp. japonica OX=39947 GN=KIN6 PE=2 SV=2	microtubule-based movement(GO:0007018)		microtubule motor activity(GO:0003777)| ATP binding(GO:0005524)| microtubule binding(GO:0008017)	K10401	kinesin family member 18/19	NA:NA	PREDICTED: kinesin-like protein KLP2 isoform X1 [Prunus mume]	Kinesin-like protein OS=Prunus persica OX=3760 GN=PRUPE_8G272100 PE=3 SV=1	KOG0242	Kinesin-like protein	[Z]	Cytoskeleton
EVM0003964.1	expansion	Protein trichome birefringence-like 31 OS=Arabidopsis thaliana OX=3702 GN=TBL31 PE=2 SV=1	NA	NA	NA	NA	NA	NA	PREDICTED: protein trichome birefringence-like 31 [Prunus mume]	Uncharacterized protein OS=Prunus persica OX=3760 GN=PRUPE_4G170300 PE=4 SV=1	NA	NA	NA	NA
EVM0003966.1	expansion	Kinesin-like protein KIN-6 OS=Oryza sativa subsp. japonica OX=39947 GN=KIN6 PE=2 SV=2	microtubule-based movement(GO:0007018)		microtubule binding(GO:0008017)| microtubule motor activity(GO:0003777)| ATP binding(GO:0005524)	K10401	kinesin family member 18/19	NA:NA	kinesin-like protein KIN-6 [Prunus avium]	Kinesin-like protein OS=Prunus persica OX=3760 GN=PRUPE_1G363400 PE=3 SV=1	KOG0242	Kinesin-like protein	[Z]	Cytoskeleton
EVM0003973.1	expansion	Probable receptor-like protein kinase At4g10390 OS=Arabidopsis thaliana OX=3702 GN=At4g10390 PE=2 SV=1	protein phosphorylation(GO:0006468)		protein kinase activity(GO:0004672)| ATP binding(GO:0005524)	NA	NA	NA	putative receptor-like protein kinase [Prunus yedoensis var. nudiflora]	Putative receptor-like protein kinase OS=Prunus yedoensis var. nudiflora OX=2094558 GN=Pyn_31310 PE=3 SV=1	KOG1187	Serine/threonine protein kinase	[T]	Signal transduction mechanisms
EVM0003984.1	expansion	Protein DA1 OS=Arabidopsis thaliana OX=3702 GN=DA1 PE=1 SV=1	NA	NA	NA	NA	NA	NA	protein DA1-related 1-like [Prunus avium]	Protein DA1-related 1 OS=Prunus yedoensis var. nudiflora OX=2094558 GN=Pyn_00270 PE=4 SV=1	KOG1703	Adaptor protein Enigma and related PDZ-LIM proteins	[Z]	Cytoskeleton
EVM0003989.1	expansion		NA	NA	NA	NA	NA	NA	hypothetical protein PRUPE_3G153700, partial [Prunus persica]	Uncharacterized protein (Fragment) OS=Prunus persica OX=3760 GN=PRUPE_3G153700 PE=4 SV=1	NA	NA	NA	NA
EVM0003994.1	expansion	Heavy metal-associated isoprenylated plant protein 24 OS=Arabidopsis thaliana OX=3702 GN=HIPP24 PE=1 SV=1	metal ion transport(GO:0030001)		metal ion binding(GO:0046872)	NA	NA	NA	heavy metal-associated isoprenylated plant protein 24 [Prunus avium]	Uncharacterized protein OS=Prunus persica OX=3760 GN=PRUPE_1G511200 PE=4 SV=1	KOG1603	Copper chaperone	[P]	Inorganic ion transport and metabolism
EVM0004001.1	expansion	Protein RKD2 OS=Arabidopsis thaliana OX=3702 GN=RKD2 PE=2 SV=1	NA	NA	NA	NA	NA	NA	protein RKD1 [Prunus yedoensis var. nudiflora]	Protein RKD1 OS=Prunus yedoensis var. nudiflora OX=2094558 GN=Pyn_16407 PE=4 SV=1	NA	NA	NA	NA
EVM0004011.1	expansion	Ultraviolet-B receptor UVR8 OS=Arabidopsis thaliana OX=3702 GN=UVR8 PE=1 SV=1	NA	NA	NA	NA	NA	NA	PREDICTED: ultraviolet-B receptor UVR8 [Prunus mume]	Uncharacterized protein OS=Prunus persica OX=3760 GN=PRUPE_1G239800 PE=4 SV=1	KOG1426	FOG: RCC1 domain	[S]	Function unknown
EVM0004011.10	expansion	Ultraviolet-B receptor UVR8 OS=Arabidopsis thaliana OX=3702 GN=UVR8 PE=1 SV=1	NA	NA	NA	NA	NA	NA	PREDICTED: ultraviolet-B receptor UVR8 [Prunus mume]	Uncharacterized protein OS=Prunus persica OX=3760 GN=PRUPE_1G239800 PE=4 SV=1	KOG1426	FOG: RCC1 domain	[S]	Function unknown
EVM0004011.11	expansion	Ultraviolet-B receptor UVR8 OS=Arabidopsis thaliana OX=3702 GN=UVR8 PE=1 SV=1	NA	NA	NA	NA	NA	NA	PREDICTED: ultraviolet-B receptor UVR8 [Prunus mume]	Uncharacterized protein OS=Prunus persica OX=3760 GN=PRUPE_1G239800 PE=4 SV=1	KOG1426	FOG: RCC1 domain	[S]	Function unknown
EVM0004011.12	expansion	Ultraviolet-B receptor UVR8 OS=Arabidopsis thaliana OX=3702 GN=UVR8 PE=1 SV=1	NA	NA	NA	NA	NA	NA	PREDICTED: ultraviolet-B receptor UVR8 [Prunus mume]	Uncharacterized protein OS=Prunus persica OX=3760 GN=PRUPE_1G239800 PE=4 SV=1	KOG1426	FOG: RCC1 domain	[S]	Function unknown
EVM0004011.13	expansion	Ultraviolet-B receptor UVR8 OS=Arabidopsis thaliana OX=3702 GN=UVR8 PE=1 SV=1	NA	NA	NA	NA	NA	NA	hypothetical protein PRUPE_1G239800 [Prunus persica]	Uncharacterized protein OS=Prunus persica OX=3760 GN=PRUPE_1G239800 PE=4 SV=1	KOG1426	FOG: RCC1 domain	[S]	Function unknown
EVM0004011.14	expansion	Ultraviolet-B receptor UVR8 OS=Arabidopsis thaliana OX=3702 GN=UVR8 PE=1 SV=1	NA	NA	NA	NA	NA	NA	hypothetical protein PRUPE_1G239800 [Prunus persica]	Uncharacterized protein OS=Prunus persica OX=3760 GN=PRUPE_1G239800 PE=4 SV=1	KOG1426	FOG: RCC1 domain	[S]	Function unknown
EVM0004011.2	expansion	Ultraviolet-B receptor UVR8 OS=Arabidopsis thaliana OX=3702 GN=UVR8 PE=1 SV=1	NA	NA	NA	NA	NA	NA	PREDICTED: ultraviolet-B receptor UVR8 [Prunus mume]	Uncharacterized protein OS=Prunus persica OX=3760 GN=PRUPE_1G239800 PE=4 SV=1	KOG1426	FOG: RCC1 domain	[S]	Function unknown
EVM0004011.3	expansion	Ultraviolet-B receptor UVR8 OS=Arabidopsis thaliana OX=3702 GN=UVR8 PE=1 SV=1	NA	NA	NA	NA	NA	NA	hypothetical protein PRUPE_1G239800 [Prunus persica]	Uncharacterized protein OS=Prunus persica OX=3760 GN=PRUPE_1G239800 PE=4 SV=1	KOG1426	FOG: RCC1 domain	[S]	Function unknown
EVM0004011.4	expansion	Ultraviolet-B receptor UVR8 OS=Arabidopsis thaliana OX=3702 GN=UVR8 PE=1 SV=1	NA	NA	NA	NA	NA	NA	PREDICTED: ultraviolet-B receptor UVR8 [Prunus mume]	Uncharacterized protein OS=Prunus persica OX=3760 GN=PRUPE_1G239800 PE=4 SV=1	KOG1426	FOG: RCC1 domain	[S]	Function unknown
EVM0004011.5	expansion	Ultraviolet-B receptor UVR8 OS=Arabidopsis thaliana OX=3702 GN=UVR8 PE=1 SV=1	NA	NA	NA	NA	NA	NA	hypothetical protein PRUPE_1G239800 [Prunus persica]	Uncharacterized protein OS=Prunus persica OX=3760 GN=PRUPE_1G239800 PE=4 SV=1	KOG1426	FOG: RCC1 domain	[S]	Function unknown
EVM0004011.6	expansion	Ultraviolet-B receptor UVR8 OS=Arabidopsis thaliana OX=3702 GN=UVR8 PE=1 SV=1	NA	NA	NA	NA	NA	NA	hypothetical protein PRUPE_1G239800 [Prunus persica]	Uncharacterized protein OS=Prunus persica OX=3760 GN=PRUPE_1G239800 PE=4 SV=1	KOG1426	FOG: RCC1 domain	[S]	Function unknown
EVM0004011.7	expansion	Ultraviolet-B receptor UVR8 OS=Arabidopsis thaliana OX=3702 GN=UVR8 PE=1 SV=1	NA	NA	NA	NA	NA	NA	hypothetical protein PRUPE_1G239800 [Prunus persica]	Uncharacterized protein OS=Prunus persica OX=3760 GN=PRUPE_1G239800 PE=4 SV=1	KOG1426	FOG: RCC1 domain	[S]	Function unknown
EVM0004011.8	expansion	Ultraviolet-B receptor UVR8 OS=Arabidopsis thaliana OX=3702 GN=UVR8 PE=1 SV=1	NA	NA	NA	NA	NA	NA	PREDICTED: ultraviolet-B receptor UVR8 [Prunus mume]	Uncharacterized protein OS=Prunus persica OX=3760 GN=PRUPE_1G239800 PE=4 SV=1	KOG1426	FOG: RCC1 domain	[S]	Function unknown
EVM0004011.9	expansion	Ultraviolet-B receptor UVR8 OS=Arabidopsis thaliana OX=3702 GN=UVR8 PE=1 SV=1	NA	NA	NA	NA	NA	NA	PREDICTED: ultraviolet-B receptor UVR8 [Prunus mume]	Uncharacterized protein OS=Prunus persica OX=3760 GN=PRUPE_1G239800 PE=4 SV=1	KOG1426	FOG: RCC1 domain	[S]	Function unknown
EVM0004016.1	expansion	Transcription factor bHLH35 OS=Arabidopsis thaliana OX=3702 GN=BHLH35 PE=2 SV=1			protein dimerization activity(GO:0046983)	NA	NA	NA	PREDICTED: transcription factor bHLH35 [Prunus mume]	Uncharacterized protein OS=Prunus persica OX=3760 GN=PRUPE_1G074400 PE=4 SV=1	NA	NA	NA	NA
EVM0004023.1	expansion	BTB/POZ domain-containing protein At2g30600 OS=Arabidopsis thaliana OX=3702 GN=At2g30600/At2g30610 PE=2 SV=1			protein binding(GO:0005515)	NA	NA	NA	BTB/POZ domain-containing protein At2g30600 [Prunus avium]	Uncharacterized protein OS=Prunus persica OX=3760 GN=PRUPE_1G353800 PE=4 SV=1	KOG4441	Proteins containing BTB/POZ and Kelch domains, involved in regulatory/signal transduction processes	[R]	General function prediction only
EVM0004026.1	expansion	Phytosulfokine receptor 1 OS=Arabidopsis thaliana OX=3702 GN=PSKR1 PE=1 SV=4	protein phosphorylation(GO:0006468)		ATP binding(GO:0005524)| protein kinase activity(GO:0004672)| protein binding(GO:0005515)	NA	NA	NA	phytosulfokine receptor 1 [Prunus yedoensis var. nudiflora]	Phytosulfokine receptor 1 OS=Prunus yedoensis var. nudiflora OX=2094558 GN=Pyn_27230 PE=3 SV=1	NA	NA	NA	NA
EVM0004032.1	expansion	Cyclic pyranopterin monophosphate synthase, mitochondrial OS=Arabidopsis thaliana OX=3702 GN=CNX3 PE=1 SV=1	Mo-molybdopterin cofactor biosynthetic process(GO:0006777)			K03637	cyclic pyranopterin monophosphate synthase	ko00790:Folate biosynthesis|ko04122:Sulfur relay system	cyclic pyranopterin monophosphate synthase, mitochondrial [Prunus avium]	Uncharacterized protein OS=Prunus persica OX=3760 GN=PRUPE_2G189500 PE=3 SV=1	KOG2876	Molybdenum cofactor biosynthesis pathway protein	[H]	Coenzyme transport and metabolism
EVM0004032.2	expansion	Cyclic pyranopterin monophosphate synthase, mitochondrial OS=Arabidopsis thaliana OX=3702 GN=CNX3 PE=1 SV=1	Mo-molybdopterin cofactor biosynthetic process(GO:0006777)			K03637	cyclic pyranopterin monophosphate synthase	ko00790:Folate biosynthesis|ko04122:Sulfur relay system	cyclic pyranopterin monophosphate synthase, mitochondrial [Prunus avium]	Uncharacterized protein OS=Prunus persica OX=3760 GN=PRUPE_2G189500 PE=3 SV=1	KOG2876	Molybdenum cofactor biosynthesis pathway protein	[H]	Coenzyme transport and metabolism
EVM0004034.1	expansion	TATA-box-binding protein 1 OS=Zea mays OX=4577 GN=TBP1 PE=2 SV=1	DNA-templated transcription, initiation(GO:0006352)		DNA binding(GO:0003677)	K03120	transcription initiation factor TFIID TATA-box-binding protein	ko03022:Basal transcription factors|ko05016:Huntington's disease|ko05166:HTLV-I infection|ko05168:Herpes simplex infection|ko05169:Epstein-Barr virus infection|ko05203:Viral carcinogenesis	hypothetical protein PRUPE_7G002500 [Prunus persica]	Uncharacterized protein OS=Prunus persica OX=3760 GN=PRUPE_7G002500 PE=4 SV=1	KOG3302	TATA-box binding protein (TBP), component of TFIID and TFIIIB	[K]	Transcription
EVM0004037.1	expansion	F-box/kelch-repeat protein At3g23880 OS=Arabidopsis thaliana OX=3702 GN=At3g23880 PE=2 SV=1			protein binding(GO:0005515)	NA	NA	NA	F-box/kelch-repeat protein [Prunus yedoensis var. nudiflora]	F-box/kelch-repeat protein OS=Prunus yedoensis var. nudiflora OX=2094558 GN=Pyn_30063 PE=4 SV=1	NA	NA	NA	NA
EVM0004039.1	expansion	Putative pentatricopeptide repeat-containing protein At1g19290 OS=Arabidopsis thaliana OX=3702 GN=At1g19290 PE=3 SV=2	NA	NA	NA	K17964	leucine-rich PPR motif-containing protein, mitochondrial	NA:NA	putative pentatricopeptide repeat-containing protein [Prunus yedoensis var. nudiflora]	Putative pentatricopeptide repeat-containing protein OS=Prunus yedoensis var. nudiflora OX=2094558 GN=Pyn_10888 PE=4 SV=1	KOG4197	FOG: PPR repeat	[R]	General function prediction only
EVM0004041.1	expansion	Mitogen-activated protein kinase kinase kinase 17 OS=Arabidopsis thaliana OX=3702 GN=MAPKKK17 PE=1 SV=1	protein phosphorylation(GO:0006468)		ATP binding(GO:0005524)| protein kinase activity(GO:0004672)	NA	NA	NA	mitogen-activated protein kinase kinase kinase A [Prunus persica]	Uncharacterized protein OS=Prunus persica OX=3760 GN=PRUPE_3G058200 PE=3 SV=1	KOG0198	MEKK and related serine/threonine protein kinases	[T]	Signal transduction mechanisms
EVM0004044.1	expansion	Pentatricopeptide repeat-containing protein At4g14050, mitochondrial OS=Arabidopsis thaliana OX=3702 GN=PCMP-H13 PE=1 SV=3			zinc ion binding(GO:0008270)	NA	NA	NA	pentatricopeptide repeat-containing protein At4g14050, mitochondrial isoform X2 [Prunus avium]	Uncharacterized protein OS=Prunus persica OX=3760 GN=PRUPE_1G167400 PE=4 SV=1	KOG4197	FOG: PPR repeat	[R]	General function prediction only
EVM0004046.1	expansion	FCS-Like Zinc finger 16 OS=Arabidopsis thaliana OX=3702 GN=FLZ16 PE=1 SV=1	NA	NA	NA	NA	NA	NA	hypothetical protein Pyn_08370 [Prunus yedoensis var. nudiflora]	Uncharacterized protein OS=Prunus yedoensis var. nudiflora OX=2094558 GN=Pyn_08370 PE=4 SV=1	NA	NA	NA	NA
EVM0004052.1	expansion	Transcription factor LAX PANICLE 1 OS=Oryza sativa subsp. japonica OX=39947 GN=LAX1 PE=1 SV=1			protein dimerization activity(GO:0046983)	K10863	aprataxin	NA:NA	transcription factor LAX PANICLE [Prunus avium]	Transcription factor LAX PANICLE-like OS=Prunus yedoensis var. nudiflora OX=2094558 GN=Pyn_29176 PE=4 SV=1	NA	NA	NA	NA
EVM0004054.1	expansion	Cellulose synthase A catalytic subunit 4 [UDP-forming] OS=Arabidopsis thaliana OX=3702 GN=CESA4 PE=1 SV=1	cellulose biosynthetic process(GO:0030244)	membrane(GO:0016020)	cellulose synthase (UDP-forming) activity(GO:0016760)	K10999	cellulose synthase A	NA:NA	OsCesA4 protein [Morus notabilis]	Cellulose synthase OS=Morus notabilis OX=981085 GN=L484_015857 PE=3 SV=1	NA	NA	NA	NA
EVM0004056.1	expansion		NA	NA	NA	NA	NA	NA	hypothetical protein PRUPE_2G055100 [Prunus persica]	Uncharacterized protein OS=Prunus persica OX=3760 GN=PRUPE_2G055100 PE=4 SV=1	NA	NA	NA	NA
EVM0004068.1	expansion	Laccase-9 OS=Arabidopsis thaliana OX=3702 GN=LAC9 PE=2 SV=1	oxidation-reduction process(GO:0055114)		oxidoreductase activity(GO:0016491)| copper ion binding(GO:0005507)	K05909	laccase	NA:NA	laccase-7 [Prunus avium]	Laccase OS=Prunus persica OX=3760 GN=PRUPE_6G267700 PE=3 SV=1	KOG1263	Multicopper oxidases	[Q]	Secondary metabolites biosynthesis, transport and catabolism
EVM0004072.1	expansion	Pentatricopeptide repeat-containing protein At1g52640, mitochondrial OS=Arabidopsis thaliana OX=3702 GN=At1g52640 PE=2 SV=1	NA	NA	NA	NA	NA	NA	PREDICTED: pentatricopeptide repeat-containing protein At1g52640, mitochondrial-like [Prunus mume]	Pentatricopeptide repeat-containing protein OS=Prunus yedoensis var. nudiflora OX=2094558 GN=Pyn_33865 PE=4 SV=1	KOG4197	FOG: PPR repeat	[R]	General function prediction only
EVM0004074.1	expansion	Probable E3 ubiquitin-protein ligase RNF144A OS=Xenopus tropicalis OX=8364 GN=rnf144a PE=2 SV=1			metal ion binding(GO:0046872)	K11975	E3 ubiquitin-protein ligase RNF144	NA:NA	E3 ubiquitin-protein ligase RNF144A [Prunus yedoensis var. nudiflora]	RBR-type E3 ubiquitin transferase OS=Prunus yedoensis var. nudiflora OX=2094558 GN=Pyn_30224 PE=3 SV=1	KOG1812	Predicted E3 ubiquitin ligase	[O]	Posttranslational modification, protein turnover, chaperones
EVM0004078.1	expansion	BEL1-like homeodomain protein 8 OS=Arabidopsis thaliana OX=3702 GN=BLH8 PE=1 SV=1	regulation of transcription, DNA-templated(GO:0006355)		DNA binding(GO:0003677)	NA	NA	NA	BEL1-like homeodomain protein 9 isoform X1 [Prunus avium]	BEL1-like homeodomain protein 9 OS=Prunus yedoensis var. nudiflora OX=2094558 GN=Pyn_12362 PE=4 SV=1	KOG0773	Transcription factor MEIS1 and related HOX domain proteins	[K]	Transcription
EVM0004111.1	expansion	Ras-related protein RABF2b OS=Arabidopsis thaliana OX=3702 GN=RABF2B PE=1 SV=1			GTP binding(GO:0005525)| GTPase activity(GO:0003924)	NA	NA	NA	uncharacterized protein LOC110761465 isoform X2 [Prunus avium]	Uncharacterized protein OS=Prunus persica OX=3760 GN=PRUPE_4G107000 PE=4 SV=1	KOG0092	GTPase Rab5/YPT51 and related small G protein superfamily GTPases	[U]	Intracellular trafficking, secretion, and vesicular transport
EVM0004112.1	expansion	BEL1-like homeodomain protein 1 OS=Arabidopsis thaliana OX=3702 GN=BLH1 PE=1 SV=1	regulation of transcription, DNA-templated(GO:0006355)		DNA binding(GO:0003677)	NA	NA	NA	BEL1-like homeodomain protein 1 [Prunus avium]	Uncharacterized protein OS=Prunus persica OX=3760 GN=PRUPE_6G144900 PE=4 SV=1	KOG0773	Transcription factor MEIS1 and related HOX domain proteins	[K]	Transcription
EVM0004112.2	expansion	BEL1-like homeodomain protein 1 OS=Arabidopsis thaliana OX=3702 GN=BLH1 PE=1 SV=1	regulation of transcription, DNA-templated(GO:0006355)		DNA binding(GO:0003677)	NA	NA	NA	BEL1-like homeodomain protein 1 [Prunus avium]	Uncharacterized protein OS=Prunus persica OX=3760 GN=PRUPE_6G144900 PE=4 SV=1	KOG0773	Transcription factor MEIS1 and related HOX domain proteins	[K]	Transcription
EVM0004117.1	expansion	Transportin MOS14 OS=Arabidopsis thaliana OX=3702 GN=MOS14 PE=1 SV=1	protein phosphorylation(GO:0006468)		protein kinase activity(GO:0004672)| protein serine/threonine kinase activity(GO:0004674)| ATP binding(GO:0005524)	K15436	transportin-3	NA:NA	transportin MOS14 [Prunus yedoensis var. nudiflora]	Transportin MOS14 OS=Prunus yedoensis var. nudiflora OX=2094558 GN=Pyn_31089 PE=4 SV=1	KOG2081	Nuclear transport regulator	[U]	Intracellular trafficking, secretion, and vesicular transport
EVM0004120.1	expansion		NA	NA	NA	NA	NA	NA	uncharacterized protein Pyn_37885 [Prunus yedoensis var. nudiflora]	Uncharacterized protein OS=Prunus yedoensis var. nudiflora OX=2094558 GN=Pyn_37885 PE=4 SV=1	NA	NA	NA	NA
EVM0004122.1	expansion	Mitogen-activated protein kinase homolog NTF6 OS=Nicotiana tabacum OX=4097 GN=NTF6 PE=2 SV=1	protein phosphorylation(GO:0006468)		protein kinase activity(GO:0004672)| ATP binding(GO:0005524)	K04371	mitogen-activated protein kinase 1/3	ko01521:EGFR tyrosine kinase inhibitor resistance|ko01522:Endocrine resistance|ko01524:Platinum drug resistance|ko04010:MAPK signaling pathway|ko04011:MAPK signaling pathway - yeast|ko04012:ErbB signaling pathway|ko04013:MAPK signaling pathway - fly|ko04014:Ras signaling pathway|ko04015:Rap1 signaling pathway|ko04022:cGMP-PKG signaling pathway|ko04024:cAMP signaling pathway|ko04062:Chemokine sign…	PREDICTED: mitogen-activated protein kinase homolog NTF6 [Prunus mume]	Mitogen-activated protein kinase OS=Prunus yedoensis var. nudiflora OX=2094558 GN=Pyn_32796 PE=3 SV=1	KOG0660	Mitogen-activated protein kinase	[T]	Signal transduction mechanisms
EVM0004124.1	expansion		NA	NA	NA	NA	NA	NA	hypothetical protein PRUPE_2G044900 [Prunus persica]	Uncharacterized protein OS=Prunus persica OX=3760 GN=PRUPE_2G044900 PE=4 SV=1	KOG1075	FOG: Reverse transcriptase	[R]	General function prediction only
EVM0004126.1	expansion	DEAD-box ATP-dependent RNA helicase 14 OS=Arabidopsis thaliana OX=3702 GN=RH14 PE=1 SV=2	protein phosphorylation(GO:0006468)		nucleic acid binding(GO:0003676)| protein kinase activity(GO:0004672)| methyltransferase activity(GO:0008168)| ATP binding(GO:0005524)	K12823	ATP-dependent RNA helicase DDX5/DBP2	ko03040:Spliceosome|ko05202:Transcriptional misregulation in cancer|ko05205:Proteoglycans in cancer	Shaggy-related protein kinase epsilon [Morus notabilis]	Shaggy-related protein kinase epsilon OS=Morus notabilis OX=981085 GN=L484_020526 PE=4 SV=1	KOG0331	ATP-dependent RNA helicase	[A]	RNA processing and modification
EVM0004141.1	expansion				protein binding(GO:0005515)	NA	NA	NA	PREDICTED: F-box protein At2g17690-like [Prunus mume]	Uncharacterized protein OS=Prunus persica OX=3760 GN=PRUPE_7G176900 PE=4 SV=1	NA	NA	NA	NA
EVM0004145.1	expansion				protein binding(GO:0005515)	NA	NA	NA	uncharacterized protein Pyn_07579 [Prunus yedoensis var. nudiflora]	Uncharacterized protein OS=Prunus yedoensis var. nudiflora OX=2094558 GN=Pyn_07579 PE=4 SV=1	NA	NA	NA	NA
EVM0004150.1	expansion	Putative ribosomal large subunit pseudouridine synthase SVR1, chloroplastic OS=Arabidopsis thaliana OX=3702 GN=SVR1 PE=1 SV=1	RNA modification(GO:0009451)| pseudouridine synthesis(GO:0001522)		pseudouridine synthase activity(GO:0009982)| RNA binding(GO:0003723)	NA	NA	NA	PREDICTED: uncharacterized RNA pseudouridine synthase aq_1464 [Prunus mume]	Uncharacterized protein OS=Prunus persica OX=3760 GN=PRUPE_2G208900 PE=4 SV=1	NA	NA	NA	NA
EVM0004152.1	expansion	Patatin-like protein 2 OS=Arabidopsis thaliana OX=3702 GN=PLP2 PE=1 SV=1	lipid metabolic process(GO:0006629)			NA	NA	NA	putative galactolipase [Rosa chinensis]	Patatin OS=Rosa chinensis OX=74649 GN=RchiOBHm_Chr2g0104921 PE=3 SV=1	KOG0513	Ca2+-independent phospholipase A2	[I]	Lipid transport and metabolism
EVM0004156.1	expansion	Laccase-15 OS=Arabidopsis thaliana OX=3702 GN=TT10 PE=1 SV=1	oxidation-reduction process(GO:0055114)		oxidoreductase activity(GO:0016491)| copper ion binding(GO:0005507)	K05909	laccase	NA:NA	laccase-15-like [Prunus avium]	Laccase OS=Prunus persica OX=3760 GN=PRUPE_2G325200 PE=3 SV=1	KOG1263	Multicopper oxidases	[Q]	Secondary metabolites biosynthesis, transport and catabolism
EVM0004166.1	expansion	F-box/kelch-repeat protein At3g23880 OS=Arabidopsis thaliana OX=3702 GN=At3g23880 PE=2 SV=1			protein binding(GO:0005515)	NA	NA	NA	F-box/kelch-repeat protein At3g23880 [Prunus persica]	Uncharacterized protein OS=Prunus persica OX=3760 GN=PRUPE_3G013300 PE=4 SV=1	NA	NA	NA	NA
EVM0004170.1	expansion	Serine/threonine-protein kinase Nek5 OS=Arabidopsis thaliana OX=3702 GN=NEK5 PE=1 SV=1	protein phosphorylation(GO:0006468)		protein kinase activity(GO:0004672)| ATP binding(GO:0005524)	K08857	NIMA (never in mitosis gene a)-related kinase 1/4/5	NA:NA	serine/threonine-protein kinase Nek5 [Prunus persica]	Uncharacterized protein OS=Prunus persica OX=3760 GN=PRUPE_6G142700 PE=4 SV=1	KOG0589	Serine/threonine protein kinase	[R]	General function prediction only
EVM0004171.1	expansion	Probable glucan 1,3-beta-glucosidase A OS=Aspergillus clavatus (strain ATCC 1007 / CBS 513.65 / DSM 816 / NCTC 3887 / NRRL 1) OX=344612 GN=exgA PE=3 SV=2	carbohydrate metabolic process(GO:0005975)		actin filament binding(GO:0051015)| protein binding, bridging(GO:0030674)| hydrolase activity, hydrolyzing O-glycosyl compounds(GO:0004553)	NA	NA	NA	probable glucan 1,3-beta-glucosidase A [Prunus avium]	Uncharacterized protein OS=Prunus persica OX=3760 GN=PRUPE_6G194500 PE=3 SV=1	NA	NA	NA	NA
EVM0004173.1	expansion	Squamosa promoter-binding-like protein 1 OS=Arabidopsis thaliana OX=3702 GN=SPL1 PE=1 SV=2		nucleus(GO:0005634)	DNA binding(GO:0003677)	NA	NA	NA	squamosa promoter-binding-like protein 12 [Prunus avium]	Uncharacterized protein OS=Prunus persica OX=3760 GN=PRUPE_1G106600 PE=4 SV=1	NA	NA	NA	NA
EVM0004177.1	expansion	Probable glutamate carboxypeptidase LAMP1 OS=Arabidopsis thaliana OX=3702 GN=LAMP1 PE=2 SV=1	NA	NA	NA	K01301	N-acetylated-alpha-linked acidic dipeptidase	NA:NA	PREDICTED: probable glutamate carboxypeptidase 2 [Prunus mume]	Uncharacterized protein OS=Prunus persica OX=3760 GN=PRUPE_7G218300 PE=4 SV=1	KOG2195	Transferrin receptor and related proteins containing the protease-associated (PA) domain	[R]	General function prediction only
EVM0004181.1	expansion	Rust resistance kinase Lr10 OS=Triticum aestivum OX=4565 GN=LRK10 PE=2 SV=1	protein phosphorylation(GO:0006468)		protein kinase activity(GO:0004672)| ATP binding(GO:0005524)| polysaccharide binding(GO:0030247)	NA	NA	NA	PREDICTED: rust resistance kinase Lr10-like isoform X1 [Prunus mume]	Putative glycerophosphodiester phosphodiesterase, protein kinase RLK-Pelle-LRK10L-2 family OS=Rosa chinensis OX=74649 GN=RchiOBHm_Chr1g0333331 PE=4 SV=1	KOG1187	Serine/threonine protein kinase	[T]	Signal transduction mechanisms
EVM0004188.1	expansion	Pentatricopeptide repeat-containing protein At4g30825, chloroplastic OS=Arabidopsis thaliana OX=3702 GN=At4g30825 PE=2 SV=2	NA	NA	NA	NA	NA	NA	pentatricopeptide repeat-containing protein [Prunus yedoensis var. nudiflora]	Pentatricopeptide repeat-containing protein OS=Prunus yedoensis var. nudiflora OX=2094558 GN=Pyn_01426 PE=4 SV=1	KOG4197	FOG: PPR repeat	[R]	General function prediction only
EVM0004191.1	expansion	Protein trichome birefringence-like 36 OS=Arabidopsis thaliana OX=3702 GN=TBL36 PE=2 SV=1	NA	NA	NA	NA	NA	NA	protein trichome birefringence-like 36 isoform X1 [Prunus avium]	Uncharacterized protein OS=Prunus persica OX=3760 GN=PRUPE_2G077200 PE=4 SV=1	NA	NA	NA	NA
EVM0004195.1	expansion	Protein UNUSUAL FLORAL ORGANS OS=Arabidopsis thaliana OX=3702 GN=UFO PE=1 SV=2			protein binding(GO:0005515)	NA	NA	NA	protein UNUSUAL FLORAL ORGANS [Prunus yedoensis var. nudiflora]	Protein UNUSUAL FLORAL ORGANS OS=Prunus yedoensis var. nudiflora OX=2094558 GN=Pyn_18615 PE=4 SV=1	NA	NA	NA	NA
EVM0004196.1	expansion	Protein FRIGIDA-ESSENTIAL 1 OS=Arabidopsis thaliana OX=3702 GN=FES1 PE=1 SV=2			metal ion binding(GO:0046872)	NA	NA	NA	protein FRIGIDA-ESSENTIAL 1-like isoform X1 [Prunus avium]	Uncharacterized protein OS=Prunus persica OX=3760 GN=PRUPE_4G051000 PE=4 SV=1	NA	NA	NA	NA
EVM0004201.1	expansion	Putative pentatricopeptide repeat-containing protein At1g13630 OS=Arabidopsis thaliana OX=3702 GN=At1g13630 PE=3 SV=3	NA	NA	NA	NA	NA	NA	hypothetical protein PRUPE_7G020300 [Prunus persica]	Uncharacterized protein OS=Prunus persica OX=3760 GN=PRUPE_7G020300 PE=4 SV=1	KOG4197	FOG: PPR repeat	[R]	General function prediction only
EVM0004212.1	expansion	TPR and ankyrin repeat-containing protein 1 OS=Homo sapiens OX=9606 GN=TRANK1 PE=2 SV=4			ATP binding(GO:0005524)	NA	NA	NA	uncharacterized protein LOC110756328 [Prunus avium]	Uncharacterized protein OS=Prunus persica OX=3760 GN=PRUPE_8G106200 PE=4 SV=1	NA	NA	NA	NA
EVM0004217.1	expansion	Syntaxin-31 OS=Arabidopsis thaliana OX=3702 GN=SYP31 PE=1 SV=1	NA	NA	NA	K08490	syntaxin 5	ko04130:SNARE interactions in vesicular transport	PREDICTED: syntaxin-31 [Prunus mume]	Syntaxin-31 OS=Prunus yedoensis var. nudiflora OX=2094558 GN=Pyn_12171 PE=3 SV=1	KOG0812	SNARE protein SED5/Syntaxin 5	[U]	Intracellular trafficking, secretion, and vesicular transport
EVM0004218.1	expansion	Pentatricopeptide repeat-containing protein At2g18940, chloroplastic OS=Arabidopsis thaliana OX=3702 GN=At2g18940 PE=2 SV=1	NA	NA	NA	K17710	pentatricopeptide repeat domain-containing protein 1	NA:NA	pentatricopeptide repeat-containing protein At2g18940, chloroplastic [Prunus avium]	Uncharacterized protein OS=Prunus persica OX=3760 GN=PRUPE_3G037500 PE=4 SV=1	KOG4197	FOG: PPR repeat	[R]	General function prediction only
EVM0004221.1	expansion	Pentatricopeptide repeat-containing protein At1g15480, mitochondrial OS=Arabidopsis thaliana OX=3702 GN=At1g15480 PE=2 SV=2	NA	NA	NA	NA	NA	NA	pentatricopeptide repeat-containing protein [Prunus yedoensis var. nudiflora]	Pentatricopeptide repeat-containing protein OS=Prunus yedoensis var. nudiflora OX=2094558 GN=Pyn_13611 PE=4 SV=1	KOG4197	FOG: PPR repeat	[R]	General function prediction only
EVM0004225.1	expansion	Zinc finger BED domain-containing protein RICESLEEPER 2 OS=Oryza sativa subsp. japonica OX=39947 GN=Os03g0733400 PE=2 SV=1			DNA binding(GO:0003677)| protein dimerization activity(GO:0046983)	NA	NA	NA	zinc finger BED domain-containing protein RICESLEEPER 1-like isoform X2 [Prunus avium]	Uncharacterized protein OS=Prunus persica OX=3760 GN=PRUPE_1G110300 PE=4 SV=1	KOG1121	Tam3-transposase (Ac family)	[L]	Replication, recombination and repair
EVM0004231.1	expansion		NA	NA	NA	K11363	SAGA-associated factor 11	NA:NA	SAGA-associated factor 11 homolog [Prunus persica]	SAGA-associated factor 11 OS=Prunus persica OX=3760 GN=PRUPE_6G053100 PE=3 SV=1	KOG2612	Predicted integral membrane protein	[S]	Function unknown
EVM0004231.2	expansion		NA	NA	NA	K11363	SAGA-associated factor 11	NA:NA	SAGA-associated factor 11 homolog [Prunus persica]	SAGA-associated factor 11 OS=Prunus persica OX=3760 GN=PRUPE_6G053100 PE=3 SV=1	KOG2612	Predicted integral membrane protein	[S]	Function unknown
EVM0004249.1	expansion				protein binding(GO:0005515)	NA	NA	NA	uncharacterized protein Pyn_22165 [Prunus yedoensis var. nudiflora]	Uncharacterized protein OS=Prunus yedoensis var. nudiflora OX=2094558 GN=Pyn_22165 PE=4 SV=1	NA	NA	NA	NA
EVM0004251.1	expansion	L-ascorbate oxidase OS=Nicotiana tabacum OX=4097 GN=AAO PE=2 SV=1	oxidation-reduction process(GO:0055114)		copper ion binding(GO:0005507)| oxidoreductase activity(GO:0016491)	NA	NA	NA	L-ascorbate oxidase-like [Prunus avium]	Uncharacterized protein OS=Prunus persica OX=3760 GN=PRUPE_ppa003375mg PE=3 SV=1	KOG1263	Multicopper oxidases	[Q]	Secondary metabolites biosynthesis, transport and catabolism
EVM0004253.1	expansion	Ras-related protein RABC1 OS=Arabidopsis thaliana OX=3702 GN=RABC1 PE=1 SV=1			GTPase activity(GO:0003924)| GTP binding(GO:0005525)	NA	NA	NA	ras-related protein RABC1 [Prunus persica]	Uncharacterized protein OS=Prunus persica OX=3760 GN=PRUPE_4G271600 PE=4 SV=1	KOG0080	GTPase Rab18, small G protein superfamily	[R]	General function prediction only
EVM0004265.1	expansion	Putative disease resistance protein RGA1 OS=Solanum bulbocastanum OX=147425 GN=RGA1 PE=2 SV=2			ADP binding(GO:0043531)	NA	NA	NA	putative disease resistance protein RGA4 [Prunus avium]	Uncharacterized protein OS=Prunus persica OX=3760 GN=PRUPE_2G011400 PE=3 SV=1	KOG4658	Apoptotic ATPase	[T]	Signal transduction mechanisms
EVM0004270.1	expansion	Probable folate-biopterin transporter 4 OS=Arabidopsis thaliana OX=3702 GN=At5g54860 PE=2 SV=1	NA	NA	NA	NA	NA	NA	Biopterin transport-related protein BT1 [Corchorus capsularis]	Biopterin transport-related protein BT1 OS=Corchorus capsularis OX=210143 GN=CCACVL1_12848 PE=4 SV=1	NA	NA	NA	NA
EVM0004279.1	expansion	Aquaporin SIP1-1 OS=Zea mays OX=4577 GN=SIP1-1 PE=2 SV=1	transmembrane transport(GO:0055085)	membrane(GO:0016020)	channel activity(GO:0015267)	K09875	aquaporin SIP	NA:NA	aquaporin SIP1-2 [Prunus yedoensis var. nudiflora]	Aquaporin SIP1-2 OS=Prunus yedoensis var. nudiflora OX=2094558 GN=Pyn_10469 PE=3 SV=1	KOG0223	Aquaporin (major intrinsic protein family)	[G]	Carbohydrate transport and metabolism
EVM0004279.2	expansion	Aquaporin SIP1-1 OS=Zea mays OX=4577 GN=SIP1-1 PE=2 SV=1	transmembrane transport(GO:0055085)	membrane(GO:0016020)	channel activity(GO:0015267)	K09875	aquaporin SIP	NA:NA	aquaporin SIP1-2 [Prunus yedoensis var. nudiflora]	Aquaporin SIP1-2 OS=Prunus yedoensis var. nudiflora OX=2094558 GN=Pyn_10469 PE=3 SV=1	KOG0223	Aquaporin (major intrinsic protein family)	[G]	Carbohydrate transport and metabolism
EVM0004279.3	expansion	Aquaporin SIP1-1 OS=Zea mays OX=4577 GN=SIP1-1 PE=2 SV=1	transmembrane transport(GO:0055085)	membrane(GO:0016020)	channel activity(GO:0015267)	K09875	aquaporin SIP	NA:NA	aquaporin SIP1-2 [Prunus yedoensis var. nudiflora]	Aquaporin SIP1-2 OS=Prunus yedoensis var. nudiflora OX=2094558 GN=Pyn_10469 PE=3 SV=1	KOG0223	Aquaporin (major intrinsic protein family)	[G]	Carbohydrate transport and metabolism
EVM0004282.1	expansion	rRNA biogenesis protein RRP5 OS=Arabidopsis thaliana OX=3702 GN=RRP5 PE=2 SV=2	mRNA processing(GO:0006397)	nucleus(GO:0005634)	nucleic acid binding(GO:0003676)	K14792	rRNA biogenesis protein RRP5	NA:NA	rRNA biogenesis protein RRP5 [Prunus avium]	Uncharacterized protein OS=Prunus persica OX=3760 GN=PRUPE_7G085700 PE=4 SV=1	KOG1070	rRNA processing protein Rrp5	[A]	RNA processing and modification
EVM0004284.1	expansion	G-type lectin S-receptor-like serine/threonine-protein kinase RLK1 OS=Arabidopsis thaliana OX=3702 GN=RLK1 PE=2 SV=2	recognition of pollen(GO:0048544)| protein phosphorylation(GO:0006468)		protein kinase activity(GO:0004672)| ATP binding(GO:0005524)	NA	NA	NA	G-type lectin S-receptor-like serine/threonine-protein kinase RLK1 [Prunus avium]	G-type lectin S-receptor-like serine/threonine-protein kinase RLK1 OS=Prunus yedoensis var. nudiflora OX=2094558 GN=Pyn_37452 PE=4 SV=1	NA	NA	NA	NA
EVM0004288.1	expansion	Rust resistance kinase Lr10 OS=Triticum aestivum OX=4565 GN=LRK10 PE=2 SV=1	protein phosphorylation(GO:0006468)		protein kinase activity(GO:0004672)| ATP binding(GO:0005524)	NA	NA	NA	rust resistance kinase Lr10-like [Prunus avium]	Uncharacterized protein OS=Prunus persica OX=3760 GN=PRUPE_2G312100 PE=4 SV=1	KOG1187	Serine/threonine protein kinase	[T]	Signal transduction mechanisms
EVM0004292.1	expansion	Pentatricopeptide repeat-containing protein At5g15300 OS=Arabidopsis thaliana OX=3702 GN=PCMP-E40 PE=2 SV=2	NA	NA	NA	NA	NA	NA	pentatricopeptide repeat-containing protein At5g15300-like [Prunus avium]	Pentatricopeptide repeat-containing protein OS=Prunus yedoensis var. nudiflora OX=2094558 GN=Pyn_33283 PE=4 SV=1	KOG4197	FOG: PPR repeat	[R]	General function prediction only
EVM0004303.1	expansion	Signal peptide peptidase-like 3 OS=Arabidopsis thaliana OX=3702 GN=SPPL3 PE=2 SV=1		integral component of membrane(GO:0016021)	aspartic-type endopeptidase activity(GO:0004190)	K09597	signal peptide peptidase-like 2B [EC:3.4.23.-]	NA:NA	signal peptide peptidase-like 3 [Prunus avium]	Uncharacterized protein OS=Prunus persica OX=3760 GN=PRUPE_1G180000 PE=4 SV=1	KOG2442	Uncharacterized conserved protein, contains PA domain	[R]	General function prediction only
EVM0004305.1	expansion	F-box protein CPR1 OS=Arabidopsis thaliana OX=3702 GN=CPR1 PE=1 SV=2			protein binding(GO:0005515)	NA	NA	NA	F-box protein CPR30-like [Prunus avium]	Uncharacterized protein OS=Prunus persica OX=3760 GN=PRUPE_1G024600 PE=4 SV=1	NA	NA	NA	NA
EVM0004306.1	expansion	Histidine kinase 2 OS=Arabidopsis thaliana OX=3702 GN=AHK2 PE=1 SV=1	phosphorelay signal transduction system(GO:0000160)| signal transduction(GO:0007165)		phosphorelay sensor kinase activity(GO:0000155)	K14489	arabidopsis histidine kinase 2/3/4 (cytokinin receptor)	ko04075:Plant hormone signal transduction	LOW QUALITY PROTEIN: histidine kinase 2 [Prunus avium]	Uncharacterized protein OS=Prunus persica OX=3760 GN=PRUPE_3G201700 PE=4 SV=1	KOG0519	Sensory transduction histidine kinase	[T]	Signal transduction mechanisms
EVM0004316.1	expansion	TBC1 domain family member 15 OS=Mus musculus OX=10090 GN=Tbc1d15 PE=1 SV=1	NA	NA	NA	K20168	TBC1 domain family member 15	NA:NA	TBC1 domain family member 15 [Prunus yedoensis var. nudiflora]	TBC1 domain family member 15 OS=Prunus yedoensis var. nudiflora OX=2094558 GN=Pyn_24294 PE=4 SV=1	KOG2197	Ypt/Rab-specific GTPase-activating protein GYP7 and related proteins	[T]	Signal transduction mechanisms
EVM0004322.1	expansion	Mitogen-activated protein kinase 4 OS=Arabidopsis thaliana OX=3702 GN=MPK4 PE=1 SV=2	protein phosphorylation(GO:0006468)		protein kinase activity(GO:0004672)| ATP binding(GO:0005524)	K20600	mitogen-activated protein kinase 4	NA:NA	mitogen-activated protein kinase 4-like [Prunus avium]	Mitogen-activated protein kinase OS=Prunus cerasus x Prunus canescens OX=1759535 PE=2 SV=1	KOG0660	Mitogen-activated protein kinase	[T]	Signal transduction mechanisms
EVM0004324.1	expansion	Pentatricopeptide repeat-containing protein At1g11290, chloroplastic OS=Arabidopsis thaliana OX=3702 GN=PCMP-H40 PE=2 SV=1			zinc ion binding(GO:0008270)	NA	NA	NA	pentatricopeptide repeat-containing protein At1g11290, chloroplastic [Prunus avium]	Uncharacterized protein OS=Prunus persica OX=3760 GN=PRUPE_2G049000 PE=4 SV=1	KOG4197	FOG: PPR repeat	[R]	General function prediction only
EVM0004327.1	expansion	MDIS1-interacting receptor like kinase 2 OS=Arabidopsis thaliana OX=3702 GN=MIK2 PE=1 SV=3	protein phosphorylation(GO:0006468)		ATP binding(GO:0005524)| protein kinase activity(GO:0004672)| protein binding(GO:0005515)	NA	NA	NA	MDIS1-interacting receptor like kinase 2-like [Prunus avium]	Uncharacterized protein (Fragment) OS=Prunus persica OX=3760 GN=PRUPE_ppa015971mg PE=4 SV=1	NA	NA	NA	NA
EVM0004333.1	expansion	L-type lectin-domain containing receptor kinase IX.1 OS=Arabidopsis thaliana OX=3702 GN=LECRK91 PE=1 SV=1	protein phosphorylation(GO:0006468)		protein kinase activity(GO:0004672)| carbohydrate binding(GO:0030246)| ATP binding(GO:0005524)	NA	NA	NA	L-type lectin-domain containing receptor kinase IX.1 [Prunus persica]	Uncharacterized protein OS=Prunus persica OX=3760 GN=PRUPE_4G175100 PE=4 SV=1	NA	NA	NA	NA
EVM0004336.1	expansion	F-box/kelch-repeat protein At3g06240 OS=Arabidopsis thaliana OX=3702 GN=At3g06240 PE=2 SV=1			protein binding(GO:0005515)	NA	NA	NA	F-box/kelch-repeat protein [Prunus yedoensis var. nudiflora]	F-box/kelch-repeat protein OS=Prunus yedoensis var. nudiflora OX=2094558 GN=Pyn_28227 PE=4 SV=1	NA	NA	NA	NA
EVM0004339.1	expansion	MLO-like protein 1 OS=Arabidopsis thaliana OX=3702 GN=MLO1 PE=1 SV=1	defense response(GO:0006952)	integral component of membrane(GO:0016021)		K08472	mlo protein	NA:NA	MLO-like protein 15 [Prunus avium]	MLO-like protein OS=Prunus persica OX=3760 GN=MLO PE=3 SV=1	NA	NA	NA	NA
EVM0004339.2	expansion	MLO-like protein 1 OS=Arabidopsis thaliana OX=3702 GN=MLO1 PE=1 SV=1	defense response(GO:0006952)	integral component of membrane(GO:0016021)		K08472	mlo protein	NA:NA	MLO-like protein 15 [Prunus avium]	MLO-like protein OS=Prunus persica OX=3760 GN=MLO PE=3 SV=1	NA	NA	NA	NA
EVM0004342.1	expansion	Actin-related protein 2/3 complex subunit 3 OS=Arabidopsis thaliana OX=3702 GN=ARPC3 PE=1 SV=1	Arp2/3 complex-mediated actin nucleation(GO:0034314)| regulation of actin filament polymerization(GO:0030833)	cytoskeleton(GO:0005856)| Arp2/3 protein complex(GO:0005885)		K05756	actin related protein 2/3 complex, subunit 3	ko04144:Endocytosis|ko04666:Fc gamma R-mediated phagocytosis|ko04810:Regulation of actin cytoskeleton|ko05100:Bacterial invasion of epithelial cells|ko05130:Pathogenic Escherichia coli infection|ko05131:Shigellosis|ko05132:Salmonella infection	actin-related protein 2/3 complex subunit 3 isoform X1 [Prunus avium]	Actin-related protein 2/3 complex subunit 3 OS=Prunus persica OX=3760 GN=PRUPE_7G251500 PE=3 SV=1	KOG3155	Actin-related protein Arp2/3 complex, subunit ARPC3	[Z]	Cytoskeleton
EVM0004342.2	expansion	Actin-related protein 2/3 complex subunit 3 OS=Arabidopsis thaliana OX=3702 GN=ARPC3 PE=1 SV=1	Arp2/3 complex-mediated actin nucleation(GO:0034314)| regulation of actin filament polymerization(GO:0030833)	cytoskeleton(GO:0005856)| Arp2/3 protein complex(GO:0005885)		NA	NA	NA	actin-related protein 2/3 complex subunit 3 isoform X2 [Prunus avium]	Uncharacterized protein OS=Prunus persica OX=3760 GN=PRUPE_7G251500 PE=4 SV=1	KOG3155	Actin-related protein Arp2/3 complex, subunit ARPC3	[Z]	Cytoskeleton
EVM0004343.1	expansion				nucleic acid binding(GO:0003676)| RNA-DNA hybrid ribonuclease activity(GO:0004523)	NA	NA	NA	uncharacterized protein LOC110774005 [Prunus avium]	Uncharacterized protein (Fragment) OS=Prunus persica OX=3760 GN=PRUPE_ppa021915mg PE=4 SV=1	KOG1075	FOG: Reverse transcriptase	[R]	General function prediction only
EVM0004352.1	expansion	E3 ubiquitin-protein ligase SINA-like 10 OS=Arabidopsis thaliana OX=3702 GN=At5g37930 PE=2 SV=1	multicellular organism development(GO:0007275)| ubiquitin-dependent protein catabolic process(GO:0006511)	nucleus(GO:0005634)		K04506	E3 ubiquitin-protein ligase SIAH1	ko04013:MAPK signaling pathway - fly|ko04115:p53 signaling pathway|ko04120:Ubiquitin mediated proteolysis|ko04310:Wnt signaling pathway	E3 ubiquitin-protein ligase SINA-like 10 [Prunus avium]	E3 ubiquitin-protein ligase OS=Prunus yedoensis var. nudiflora OX=2094558 GN=Pyn_11914 PE=3 SV=1	KOG3002	Zn finger protein	[R]	General function prediction only
EVM0004368.1	expansion	Putative disease resistance RPP13-like protein 1 OS=Arabidopsis thaliana OX=3702 GN=RPPL1 PE=3 SV=1			ADP binding(GO:0043531)| protein binding(GO:0005515)	NA	NA	NA	putative disease resistance RPP13-like protein 1 [Prunus persica]	Uncharacterized protein OS=Prunus persica OX=3760 GN=PRUPE_2G043200 PE=3 SV=1	KOG4658	Apoptotic ATPase	[T]	Signal transduction mechanisms
EVM0004369.1	expansion		NA	NA	NA	NA	NA	NA	uncharacterized protein Pyn_20670 [Prunus yedoensis var. nudiflora]	Uncharacterized protein OS=Prunus yedoensis var. nudiflora OX=2094558 GN=Pyn_19406 PE=4 SV=1	NA	NA	NA	NA
EVM0004371.1	expansion	MLO-like protein 1 OS=Arabidopsis thaliana OX=3702 GN=MLO1 PE=1 SV=1	defense response(GO:0006952)	integral component of membrane(GO:0016021)		K08472	mlo protein	NA:NA	MLO-like protein 1 [Prunus avium]	MLO-like protein OS=Prunus persica OX=3760 GN=MLO PE=3 SV=1	NA	NA	NA	NA
EVM0004375.1	expansion				protein binding(GO:0005515)	NA	NA	NA	PREDICTED: F-box/LRR-repeat protein At3g48880-like [Prunus mume]	Uncharacterized protein OS=Prunus persica OX=3760 GN=PRUPE_1G010600 PE=4 SV=1	NA	NA	NA	NA
EVM0004376.1	expansion		NA	NA	NA	NA	NA	NA	uncharacterized protein LOC110755398 isoform X1 [Prunus avium]	Uncharacterized protein OS=Prunus yedoensis var. nudiflora OX=2094558 GN=Pyn_38779 PE=4 SV=1	NA	NA	NA	NA
EVM0004382.1	expansion	Cysteine-rich repeat secretory protein 38 OS=Arabidopsis thaliana OX=3702 GN=CRRSP38 PE=2 SV=1	NA	NA	NA	NA	NA	NA	cysteine-rich repeat secretory protein 38-like [Prunus avium]	Uncharacterized protein OS=Prunus persica OX=3760 GN=PRUPE_3G110100 PE=4 SV=1	NA	NA	NA	NA
EVM0004383.1	expansion	Common plant regulatory factor 1 OS=Petroselinum crispum OX=4043 GN=CPRF1 PE=2 SV=1	regulation of transcription, DNA-templated(GO:0006355)		DNA-binding transcription factor activity(GO:0003700)	K09060	plant G-box-binding factor	NA:NA	common plant regulatory factor 1 [Prunus yedoensis var. nudiflora]	Common plant regulatory factor 1 OS=Prunus yedoensis var. nudiflora OX=2094558 GN=Pyn_12946 PE=4 SV=1	NA	NA	NA	NA
EVM0004384.1	expansion	Putative disease resistance protein RGA1 OS=Solanum bulbocastanum OX=147425 GN=RGA1 PE=2 SV=2			ADP binding(GO:0043531)| protein binding(GO:0005515)	NA	NA	NA	putative disease resistance protein RGA3 [Prunus avium]	Uncharacterized protein OS=Prunus persica OX=3760 GN=PRUPE_3G089400 PE=3 SV=1	KOG4658	Apoptotic ATPase	[T]	Signal transduction mechanisms
EVM0004386.1	expansion	Protein IQ-DOMAIN 31 OS=Arabidopsis thaliana OX=3702 GN=IQD31 PE=1 SV=1			protein binding(GO:0005515)	NA	NA	NA	protein IQ-DOMAIN 31 [Prunus yedoensis var. nudiflora]	Protein IQ-DOMAIN 31 OS=Prunus yedoensis var. nudiflora OX=2094558 GN=Pyn_12020 PE=4 SV=1	NA	NA	NA	NA
EVM0004386.2	expansion	Protein IQ-DOMAIN 31 OS=Arabidopsis thaliana OX=3702 GN=IQD31 PE=1 SV=1			protein binding(GO:0005515)	NA	NA	NA	protein IQ-DOMAIN 31 [Prunus yedoensis var. nudiflora]	Protein IQ-DOMAIN 31 OS=Prunus yedoensis var. nudiflora OX=2094558 GN=Pyn_12020 PE=4 SV=1	NA	NA	NA	NA
EVM0004399.1	expansion	F-box protein At3g07870 OS=Arabidopsis thaliana OX=3702 GN=At3g07870 PE=2 SV=1			protein binding(GO:0005515)	NA	NA	NA	PREDICTED: F-box protein At3g07870-like [Prunus mume]	Uncharacterized protein OS=Prunus persica OX=3760 GN=PRUPE_1G147000 PE=4 SV=1	NA	NA	NA	NA
EVM0004403.1	expansion	CASP-like protein 4B1 OS=Arabidopsis lyrata subsp. lyrata OX=81972 GN=ARALYDRAFT_321547 PE=3 SV=1	NA	NA	NA	NA	NA	NA	CASP-like protein 4B1 [Prunus yedoensis var. nudiflora]	CASP-like protein OS=Prunus yedoensis var. nudiflora OX=2094558 GN=Pyn_25052 PE=3 SV=1	NA	NA	NA	NA
EVM0004429.1	expansion	Berberine bridge enzyme-like 14 OS=Arabidopsis thaliana OX=3702 GN=At1g34575 PE=3 SV=1	oxidation-reduction process(GO:0055114)		oxidoreductase activity(GO:0016491)| flavin adenine dinucleotide binding(GO:0050660)	NA	NA	NA	berberine bridge enzyme-like 14 [Prunus avium]	Berberine bridge enzyme-like 9 OS=Prunus yedoensis var. nudiflora OX=2094558 GN=Pyn_26923 PE=3 SV=1	NA	NA	NA	NA
EVM0004443.1	expansion		NA	NA	NA	NA	NA	NA	uncharacterized protein LOC18774519 [Prunus persica]	Uncharacterized protein OS=Prunus persica OX=3760 GN=PRUPE_ppb020897mg PE=4 SV=1	KOG1075	FOG: Reverse transcriptase	[R]	General function prediction only
EVM0004444.1	expansion		NA	NA	NA	NA	NA	NA	pentatricopeptide repeat-containing protein At1g12620-like [Prunus avium]	Uncharacterized protein OS=Prunus persica OX=3760 GN=PRUPE_1G180300 PE=4 SV=1	NA	NA	NA	NA
EVM0004456.1	expansion	PHD finger protein ALFIN-LIKE 5 OS=Arabidopsis thaliana OX=3702 GN=AL5 PE=2 SV=1	regulation of transcription, DNA-templated(GO:0006355)		histone binding(GO:0042393)	NA	NA	NA	ankyrin repeat-containing protein At2g01680-like [Prunus avium]	Ankyrin repeat-containing protein OS=Prunus yedoensis var. nudiflora OX=2094558 GN=Pyn_03077 PE=4 SV=1	KOG1632	Uncharacterized PHD Zn-finger protein	[R]	General function prediction only
EVM0004464.1	expansion	Probable cysteine protease RD21B OS=Arabidopsis thaliana OX=3702 GN=RD21B PE=1 SV=1	proteolysis(GO:0006508)		cysteine-type peptidase activity(GO:0008234)	NA	NA	NA	PREDICTED: low-temperature-induced cysteine proteinase [Prunus mume]	Uncharacterized protein OS=Prunus persica OX=3760 GN=PRUPE_1G372500 PE=3 SV=1	KOG1543	Cysteine proteinase Cathepsin L	[O]	Posttranslational modification, protein turnover, chaperones
EVM0004465.1	expansion				endonuclease activity(GO:0004519)| nucleic acid binding(GO:0003676)	NA	NA	NA	uncharacterized protein Pyn_22283 [Prunus yedoensis var. nudiflora]	Uncharacterized protein OS=Prunus yedoensis var. nudiflora OX=2094558 GN=Pyn_22283 PE=4 SV=1	NA	NA	NA	NA
EVM0004466.1	expansion	Protein cornichon homolog 4 OS=Arabidopsis thaliana OX=3702 GN=At1g12390 PE=1 SV=1	vesicle-mediated transport(GO:0016192)			K20368	protein cornichon	NA:NA	PREDICTED: protein cornichon homolog 4 [Prunus mume]	Protein cornichon homolog 4 OS=Prunus yedoensis var. nudiflora OX=2094558 GN=Pyn_18815 PE=4 SV=1	KOG2729	ER vesicle integral membrane protein involved in establishing cell polarity, signaling and protein degradation	[T]	Signal transduction mechanisms
EVM0004472.1	expansion	F-box protein At5g03100 OS=Arabidopsis thaliana OX=3702 GN=At5g03100 PE=2 SV=1			protein binding(GO:0005515)	NA	NA	NA	PREDICTED: F-box/LRR-repeat protein 13-like [Prunus mume]	F-box/LRR-repeat protein 13-like OS=Prunus yedoensis var. nudiflora OX=2094558 GN=Pyn_40686 PE=4 SV=1	NA	NA	NA	NA
EVM0004473.1	expansion	TBC1 domain family member 5 OS=Homo sapiens OX=9606 GN=TBC1D5 PE=1 SV=1	NA	NA	NA	K18469	TBC1 domain family member 5	NA:NA	uncharacterized protein LOC110758334 [Prunus avium]	Uncharacterized protein OS=Prunus persica OX=3760 GN=PRUPE_1G076400 PE=4 SV=1	KOG1091	Ypt/Rab-specific GTPase-activating protein GYP6	[U]	Intracellular trafficking, secretion, and vesicular transport
EVM0004477.1	expansion	BTB/POZ domain-containing protein At4g08455 OS=Arabidopsis thaliana OX=3702 GN=At4g08455 PE=1 SV=1			protein binding(GO:0005515)	K10523	speckle-type POZ protein	ko04340:Hedgehog signaling pathway|ko04341:Hedgehog signaling pathway - fly	BTB/POZ domain-containing protein At4g08455-like [Prunus avium]	Uncharacterized protein OS=Prunus persica OX=3760 GN=PRUPE_1G488100 PE=4 SV=1	KOG4441	Proteins containing BTB/POZ and Kelch domains, involved in regulatory/signal transduction processes	[R]	General function prediction only
EVM0004483.1	expansion	GATA transcription factor 24 OS=Arabidopsis thaliana OX=3702 GN=GATA24 PE=1 SV=2	regulation of transcription, DNA-templated(GO:0006355)		sequence-specific DNA binding(GO:0043565)| zinc ion binding(GO:0008270)| protein binding(GO:0005515)	NA	NA	NA	GATA transcription factor 19 isoform X2 [Prunus yedoensis var. nudiflora]	GATA transcription factor 19 isoform X2 OS=Prunus yedoensis var. nudiflora OX=2094558 GN=Pyn_10876 PE=4 SV=1	KOG1601	GATA-4/5/6 transcription factors	[K]	Transcription
EVM0004486.1	expansion				DNA binding(GO:0003677)	NA	NA	NA	uncharacterized protein Pyn_00361 [Prunus yedoensis var. nudiflora]	Uncharacterized protein OS=Prunus yedoensis var. nudiflora OX=2094558 GN=Pyn_00361 PE=4 SV=1	NA	NA	NA	NA
EVM0004487.1	expansion	Pre-mRNA-splicing factor CWC25 homolog OS=Homo sapiens OX=9606 GN=CWC25 PE=1 SV=1	NA	NA	NA	NA	NA	NA	hypothetical protein PRUPE_1G161200 [Prunus persica]	Uncharacterized protein OS=Prunus persica OX=3760 GN=PRUPE_1G161200 PE=4 SV=1	KOG3869	Uncharacterized conserved protein	[S]	Function unknown
EVM0004492.1	expansion		NA	NA	NA	NA	NA	NA	uncharacterized protein LOC110759589 [Prunus avium]	Uncharacterized protein OS=Rosa chinensis OX=74649 GN=RchiOBHm_Chr4g0403821 PE=4 SV=1	NA	NA	NA	NA
EVM0004493.1	expansion		NA	NA	NA	NA	NA	NA	uncharacterized protein Pyn_22328 [Prunus yedoensis var. nudiflora]	Uncharacterized protein OS=Prunus yedoensis var. nudiflora OX=2094558 GN=Pyn_22328 PE=4 SV=1	NA	NA	NA	NA
EVM0004495.1	expansion		NA	NA	NA	NA	NA	NA	putative major facilitator superfamily domain-containing protein [Medicago truncatula]	Protein NUCLEAR FUSION DEFECTIVE 4 (Fragment) OS=Mucuna pruriens OX=157652 GN=NFD4 PE=4 SV=1	NA	NA	NA	NA
EVM0004497.1	expansion	DNA repair protein XRCC3 homolog OS=Arabidopsis thaliana OX=3702 GN=XRCC3 PE=1 SV=1	NA	NA	NA	NA	NA	NA	hypothetical protein PRUPE_1G061700 [Prunus persica]	Uncharacterized protein OS=Prunus persica OX=3760 GN=PRUPE_1G061700 PE=4 SV=1	KOG1564	DNA repair protein RHP57	[L]	Replication, recombination and repair
EVM0004512.1	expansion	Pentatricopeptide repeat-containing protein At3g04750, mitochondrial OS=Arabidopsis thaliana OX=3702 GN=PCMP-E81 PE=2 SV=1	NA	NA	NA	NA	NA	NA	pentatricopeptide repeat-containing protein [Prunus yedoensis var. nudiflora]	Pentatricopeptide repeat-containing protein OS=Prunus yedoensis var. nudiflora OX=2094558 GN=Pyn_23694 PE=4 SV=1	KOG4197	FOG: PPR repeat	[R]	General function prediction only
EVM0004518.1	expansion	Protein AUXIN SIGNALING F-BOX 2 OS=Arabidopsis thaliana OX=3702 GN=AFB2 PE=1 SV=1			protein binding(GO:0005515)	NA	NA	NA	protein AUXIN SIGNALING F-BOX 2-like [Prunus avium]	Transport inhibitor response protein OS=Prunus persica OX=3760 GN=PRUPE_3G311800 PE=2 SV=1	KOG1947	Leucine rich repeat proteins, some proteins contain F-box	[R]	General function prediction only
EVM0004519.1	expansion	Transcription factor TGA9 OS=Arabidopsis thaliana OX=3702 GN=TGA9 PE=1 SV=1	regulation of transcription, DNA-templated(GO:0006355)| transcription, DNA-templated(GO:0006351)		DNA-binding transcription factor activity(GO:0003700)| sequence-specific DNA binding(GO:0043565)	K14431	transcription factor TGA	ko04075:Plant hormone signal transduction	transcription factor TGA9 isoform X1 [Prunus persica]	Uncharacterized protein OS=Prunus persica OX=3760 GN=PRUPE_6G129100 PE=4 SV=1	NA	NA	NA	NA
[truncated: 5,666 more rows]
