# Supplementary material for: The genome of Chinese flowering cherry (Cerasus serrulata) provides new insights into Cerasus species
Source: Hortic Res. 2020 Oct 1;7:165. doi: 10.1038/s41438-020-00382-1 (PMC7527954; doi:10.1038/s41438-020-00382-1)
Supplement: Supplementary file 7 — Table S16 Contracted genes in Cerasus serrulata [file 41438_2020_382_MOESM7_ESM.xlsx]

## Sheet: Sheet1
Table S16 Contracted genes in Cerasus serrulata
gene_ID	type	swiss_prot_annottation	GO_BP	GO_CC	GO_MF	KO_ID	KO_name	ko_ID:ko_name	nr_annotation	TrEMBL_annotation	KOG_ID	KOG_description	KOG_cluster_code	KOG_cluster_description
EVM0000002.1	contracttion	U-box domain-containing protein 30 OS=Arabidopsis thaliana OX=3702 GN=PUB30 PE=2 SV=1	protein ubiquitination(GO:0016567)		ubiquitin-protein transferase activity(GO:0004842)	NA	NA	NA	U-box domain-containing protein 30-like [Prunus avium]	RING-type E3 ubiquitin transferase OS=Prunus yedoensis var. nudiflora OX=2094558 GN=Pyn_19493 PE=4 SV=1	NA	NA	NA	NA
EVM0000004.1	contracttion	UDP-glucose iridoid glucosyltransferase OS=Catharanthus roseus OX=4058 GN=UGT76A2 PE=1 SV=1			transferase activity, transferring hexosyl groups(GO:0016758)	K04628	ceramide galactosyltransferase	ko00565:Ether lipid metabolism|ko00600:Sphingolipid metabolism	UDP-glucose iridoid glucosyltransferase-like [Prunus avium]	Uncharacterized protein OS=Prunus persica OX=3760 GN=PRUPE_6G008000 PE=4 SV=1	KOG1192	UDP-glucuronosyl and UDP-glucosyl transferase	[C]	Energy production and conversion
EVM0000009.1	contracttion	Inositol hexakisphosphate and diphosphoinositol-pentakisphosphate kinase VIP1 OS=Arabidopsis thaliana OX=3702 GN=VIP1 PE=1 SV=1	NA	NA	NA	NA	NA	NA	inositol hexakisphosphate and diphosphoinositol-pentakisphosphate kinase VIP1-like isoform X1 [Prunus avium]	Inositol hexakisphosphate and diphosphoinositol-pentakisphosphate kinase OS=Prunus persica OX=3760 GN=PRUPE_3G272600 PE=3 SV=1	KOG1057	Arp2/3 complex-interacting protein VIP1/Asp1, involved in regulation of actin cytoskeleton	[Z]	Cytoskeleton
EVM0000015.1	contracttion	UPF0481 protein At3g47200 OS=Arabidopsis thaliana OX=3702 GN=At3g47200 PE=2 SV=1	NA	NA	NA	NA	NA	NA	UPF0481 protein At3g47200 [Prunus persica]	Uncharacterized protein OS=Prunus persica OX=3760 GN=PRUPE_7G096400 PE=4 SV=1	NA	NA	NA	NA
EVM0000018.1	contracttion	Sulfate transporter 2.1 OS=Arabidopsis thaliana OX=3702 GN=SULTR2;1 PE=2 SV=1	sulfate transport(GO:0008272)	integral component of membrane(GO:0016021)	sulfate transmembrane transporter activity(GO:0015116)	NA	NA	NA	Low affinity sulfate transporter [Trema orientale]	Low affinity sulfate transporter OS=Trema orientalis OX=63057 GN=TorRG33x02_251330 PE=3 SV=1	KOG0236	Sulfate/bicarbonate/oxalate exchanger SAT-1 and related transporters (SLC26 family)	[P]	Inorganic ion transport and metabolism
EVM0000029.1	contracttion	7-deoxyloganetin glucosyltransferase OS=Catharanthus roseus OX=4058 GN=UGT85A23 PE=1 SV=1			transferase activity, transferring hexosyl groups(GO:0016758)	NA	NA	NA	7-deoxyloganetin glucosyltransferase-like [Prunus avium]	Glycosyltransferase OS=Prunus persica OX=3760 GN=PRUPE_8G063500 PE=3 SV=1	KOG1192	UDP-glucuronosyl and UDP-glucosyl transferase	[C]	Energy production and conversion
EVM0000031.1	contracttion		NA	NA	NA	NA	NA	NA	uncharacterized protein Pyn_31104 [Prunus yedoensis var. nudiflora]	Uncharacterized protein OS=Prunus yedoensis var. nudiflora OX=2094558 GN=Pyn_31104 PE=4 SV=1	NA	NA	NA	NA
EVM0000032.1	contracttion	Thioredoxin M4, chloroplastic OS=Arabidopsis thaliana OX=3702 GN=At3g15360 PE=2 SV=2	cell redox homeostasis(GO:0045454)			K03671	thioredoxin 1	NA:NA	uncharacterized protein LOC110773289 [Prunus avium]	Uncharacterized protein OS=Prunus yedoensis var. nudiflora OX=2094558 GN=Pyn_07717 PE=4 SV=1	KOG0910	Thioredoxin-like protein	[O]	Posttranslational modification, protein turnover, chaperones
EVM0000033.1	contracttion	Fatty acyl-CoA reductase 2 OS=Arabidopsis thaliana OX=3702 GN=FAR2 PE=1 SV=2	NA	NA	NA	K13356	alcohol-forming fatty acyl-CoA reductase	ko00073:Cutin, suberine and wax biosynthesis|ko04146:Peroxisome|ko04212:Longevity regulating pathway - worm	fatty acyl-CoA reductase 2 [Prunus yedoensis var. nudiflora]	Fatty acyl-CoA reductase OS=Prunus yedoensis var. nudiflora OX=2094558 GN=Pyn_08204 PE=3 SV=1	KOG1221	Acyl-CoA reductase	[I]	Lipid transport and metabolism
EVM0000037.1	contracttion				protein dimerization activity(GO:0046983)	NA	NA	NA	zinc finger MYM-type protein 1-like [Asparagus officinalis]	Uncharacterized protein (Fragment) OS=Prunus persica OX=3760 GN=PRUPE_ppa018288mg PE=4 SV=1	NA	NA	NA	NA
EVM0000038.1	contracttion	Protein JINGUBANG OS=Arabidopsis thaliana OX=3702 GN=JGB PE=1 SV=1			protein binding(GO:0005515)	NA	NA	NA	protein JINGUBANG-like [Prunus avium]	Uncharacterized protein OS=Prunus persica OX=3760 GN=PRUPE_5G179200 PE=4 SV=1	KOG4155	FOG: WD40 repeat	[R]	General function prediction only
EVM0000044.1	contracttion	Protein IQ-DOMAIN 14 OS=Arabidopsis thaliana OX=3702 GN=IQD14 PE=1 SV=1			protein binding(GO:0005515)	NA	NA	NA	protein IQ-DOMAIN 14 [Prunus avium]	Uncharacterized protein OS=Prunus persica OX=3760 GN=PRUPE_2G026800 PE=4 SV=1	NA	NA	NA	NA
EVM0000050.1	contracttion		NA	NA	NA	NA	NA	NA	UPF0481 protein [Prunus yedoensis var. nudiflora]	UPF0481 protein OS=Prunus yedoensis var. nudiflora OX=2094558 GN=Pyn_02434 PE=4 SV=1	NA	NA	NA	NA
EVM0000051.1	contracttion	Floral homeotic protein PMADS 2 OS=Petunia hybrida OX=4102 GN=PMADS2 PE=2 SV=1	regulation of transcription, DNA-templated(GO:0006355)	nucleus(GO:0005634)	DNA-binding transcription factor activity(GO:0003700)| protein dimerization activity(GO:0046983)| DNA binding(GO:0003677)	NA	NA	NA	PISTILLATA-like protein [Prunus yedoensis var. nudiflora]	PISTILLATA-like protein OS=Prunus yedoensis var. nudiflora OX=2094558 GN=Pyn_24381 PE=4 SV=1	KOG0014	MADS box transcription factor	[K]	Transcription
EVM0000055.1	contracttion	FHA domain-containing protein FHA2 OS=Arabidopsis thaliana OX=3702 GN=FHA2 PE=1 SV=1			protein binding(GO:0005515)	NA	NA	NA	FHA domain-containing protein FHA2 [Prunus yedoensis var. nudiflora]	FHA domain-containing protein FHA2 OS=Prunus yedoensis var. nudiflora OX=2094558 GN=Pyn_04011 PE=4 SV=1	KOG2294	Transcription factor of the Forkhead/HNF3 family	[K]	Transcription
EVM0000065.1	contracttion	NAC domain-containing protein 1 OS=Solanum lycopersicum OX=4081 GN=NAP1 PE=2 SV=1	regulation of transcription, DNA-templated(GO:0006355)		DNA binding(GO:0003677)	NA	NA	NA	NAC transcription factor 29 [Prunus yedoensis var. nudiflora]	NAC transcription factor 29 OS=Prunus yedoensis var. nudiflora OX=2094558 GN=Pyn_39834 PE=4 SV=1	NA	NA	NA	NA
EVM0000068.1	contracttion	Cytochrome P450 98A2 OS=Glycine max OX=3847 GN=CYP98A2 PE=2 SV=1	oxidation-reduction process(GO:0055114)		oxidoreductase activity, acting on paired donors, with incorporation or reduction of molecular oxygen(GO:0016705)| heme binding(GO:0020037)| iron ion binding(GO:0005506)	K09754	5-O-(4-coumaroyl)-D-quinate 3'-monooxygenase	ko00940:Phenylpropanoid biosynthesis|ko00941:Flavonoid biosynthesis|ko00945:Stilbenoid, diarylheptanoid and gingerol biosynthesis	cytochrome P450 98A2 [Prunus yedoensis var. nudiflora]	Cytochrome P450 98A2 OS=Prunus yedoensis var. nudiflora OX=2094558 GN=Pyn_16686 PE=3 SV=1	KOG0156	Cytochrome P450 CYP2 subfamily	[Q]	Secondary metabolites biosynthesis, transport and catabolism
EVM0000081.1	contracttion	Agamous-like MADS-box protein AGL29 OS=Arabidopsis thaliana OX=3702 GN=AGL29 PE=2 SV=1			DNA binding(GO:0003677)| protein dimerization activity(GO:0046983)	K09260	MADS-box transcription enhancer factor 2A	ko04013:MAPK signaling pathway - fly|ko04022:cGMP-PKG signaling pathway	MADS-box protein FLOWERING LOCUS C-like [Prunus yedoensis var. nudiflora]	MADS-box protein FLOWERING LOCUS C-like OS=Prunus yedoensis var. nudiflora OX=2094558 GN=Pyn_09203 PE=4 SV=1	KOG0014	MADS box transcription factor	[K]	Transcription
EVM0000085.1	contracttion		regulation of transcription, DNA-templated(GO:0006355)		double-stranded DNA binding(GO:0003690)	K15032	mTERF domain-containing protein, mitochondrial	NA:NA	transcription termination factor MTERF6, chloroplastic/mitochondrial-like [Prunus avium]	Uncharacterized protein OS=Prunus yedoensis var. nudiflora OX=2094558 GN=Pyn_17933 PE=4 SV=1	KOG1267	Mitochondrial transcription termination factor, mTERF	[R]	General function prediction only
EVM0000093.1	contracttion	U-box domain-containing protein 44 OS=Arabidopsis thaliana OX=3702 GN=PUB44 PE=1 SV=1	protein ubiquitination(GO:0016567)		protein binding(GO:0005515)| ubiquitin-protein transferase activity(GO:0004842)	NA	NA	NA	U-box domain-containing protein 43-like [Prunus avium]	RING-type E3 ubiquitin transferase OS=Prunus persica OX=3760 GN=PRUPE_5G009100 PE=4 SV=1	KOG0167	FOG: Armadillo/beta-catenin-like repeats	[S]	Function unknown
EVM0000100.1	contracttion		NA	NA	NA	NA	NA	NA	uncharacterized protein LOC110744426, partial [Prunus avium]	Uncharacterized protein OS=Prunus persica OX=3760 GN=PRUPE_2G082100 PE=4 SV=1	KOG0504	FOG: Ankyrin repeat	[R]	General function prediction only
EVM0000103.1	contracttion	Lysine-specific demethylase JMJ25 OS=Arabidopsis thaliana OX=3702 GN=JMJ25 PE=1 SV=1	NA	NA	NA	K15601	lysine-specific demethylase 3 [EC:1.14.11.-]	NA:NA	lysine-specific demethylase JMJ25 isoform X1 [Prunus avium]	Uncharacterized protein OS=Prunus persica OX=3760 GN=PRUPE_2G189600 PE=4 SV=1	KOG1356	Putative transcription factor 5qNCA, contains JmjC domain	[K]	Transcription
EVM0000103.2	contracttion	Lysine-specific demethylase JMJ25 OS=Arabidopsis thaliana OX=3702 GN=JMJ25 PE=1 SV=1	NA	NA	NA	K15601	lysine-specific demethylase 3 [EC:1.14.11.-]	NA:NA	lysine-specific demethylase JMJ25 isoform X1 [Prunus avium]	Uncharacterized protein OS=Prunus persica OX=3760 GN=PRUPE_2G189600 PE=4 SV=1	KOG1356	Putative transcription factor 5qNCA, contains JmjC domain	[K]	Transcription
EVM0000103.3	contracttion	Lysine-specific demethylase JMJ25 OS=Arabidopsis thaliana OX=3702 GN=JMJ25 PE=1 SV=1	NA	NA	NA	K15601	lysine-specific demethylase 3 [EC:1.14.11.-]	NA:NA	lysine-specific demethylase JMJ25 isoform X1 [Prunus avium]	Uncharacterized protein OS=Prunus persica OX=3760 GN=PRUPE_2G189600 PE=4 SV=1	KOG1356	Putative transcription factor 5qNCA, contains JmjC domain	[K]	Transcription
EVM0000103.4	contracttion	Lysine-specific demethylase JMJ25 OS=Arabidopsis thaliana OX=3702 GN=JMJ25 PE=1 SV=1	NA	NA	NA	K15601	lysine-specific demethylase 3 [EC:1.14.11.-]	NA:NA	lysine-specific demethylase JMJ25 isoform X1 [Prunus avium]	Uncharacterized protein OS=Prunus persica OX=3760 GN=PRUPE_2G189600 PE=4 SV=1	KOG1356	Putative transcription factor 5qNCA, contains JmjC domain	[K]	Transcription
EVM0000108.1	contracttion	Flavonoid 3&apos;-monooxygenase OS=Petunia hybrida OX=4102 GN=CYP75B2 PE=2 SV=1	oxidation-reduction process(GO:0055114)		iron ion binding(GO:0005506)| oxidoreductase activity, acting on paired donors, with incorporation or reduction of molecular oxygen(GO:0016705)| heme binding(GO:0020037)	NA	NA	NA	flavonoid 3-monooxygenase [Prunus yedoensis var. nudiflora]	Flavonoid 3-monooxygenase OS=Prunus yedoensis var. nudiflora OX=2094558 GN=Pyn_27530 PE=3 SV=1	KOG0156	Cytochrome P450 CYP2 subfamily	[Q]	Secondary metabolites biosynthesis, transport and catabolism
EVM0000129.1	contracttion	U-box domain-containing protein 9 OS=Arabidopsis thaliana OX=3702 GN=PUB9 PE=1 SV=1	protein ubiquitination(GO:0016567)		ubiquitin-protein transferase activity(GO:0004842)	NA	NA	NA	U-box domain-containing protein 9 isoform X1 [Prunus yedoensis var. nudiflora]	RING-type E3 ubiquitin transferase OS=Prunus yedoensis var. nudiflora OX=2094558 GN=Pyn_20211 PE=4 SV=1	KOG0167	FOG: Armadillo/beta-catenin-like repeats	[S]	Function unknown
EVM0000131.1	contracttion	Katanin p80 WD40 repeat-containing subunit B1 homolog OS=Arabidopsis thaliana OX=3702 GN=At5g23430 PE=2 SV=3			protein binding(GO:0005515)	K18643	katanin p80 WD40 repeat-containing subunit B1	NA:NA	katanin p80 WD40 repeat-containing subunit B1 homolog isoform X1 [Prunus avium]	Katanin p80 WD40 repeat-containing subunit B1 homolog OS=Prunus persica OX=3760 GN=PRUPE_4G039800 PE=3 SV=1	KOG0267	Microtubule severing protein katanin p80 subunit B (contains WD40 repeats)	[D]	Cell cycle control, cell division, chromosome partitioning
EVM0000133.1	contracttion	Serine/threonine protein phosphatase 2A 57 kDa regulatory subunit B&apos; kappa isoform OS=Arabidopsis thaliana OX=3702 GN=B&apos;KAPPA PE=2 SV=1	signal transduction(GO:0007165)	protein phosphatase type 2A complex(GO:0000159)	protein phosphatase regulator activity(GO:0019888)	K11584	serine/threonine-protein phosphatase 2A regulatory subunit B'	ko03015:mRNA surveillance pathway|ko04071:Sphingolipid signaling pathway|ko04113:Meiosis - yeast|ko04114:Oocyte meiosis|ko04151:PI3K-Akt signaling pathway|ko04152:AMPK signaling pathway|ko04261:Adrenergic signaling in cardiomyocytes|ko04728:Dopaminergic synapse	serine/threonine protein phosphatase 2A 57 kDa regulatory subunit B&apos; kappa isoform isoform X1 [Prunus avium]	Serine/threonine protein phosphatase 2A regulatory subunit OS=Prunus persica OX=3760 GN=PRUPE_1G467100 PE=3 SV=1	KOG2085	Serine/threonine protein phosphatase 2A, regulatory subunit	[T]	Signal transduction mechanisms
EVM0000137.1	contracttion				protein binding(GO:0005515)	NA	NA	NA	ankyrin repeat-containing protein [Prunus yedoensis var. nudiflora]	Ankyrin repeat-containing protein OS=Prunus yedoensis var. nudiflora OX=2094558 GN=Pyn_10561 PE=4 SV=1	KOG0504	FOG: Ankyrin repeat	[R]	General function prediction only
EVM0000138.1	contracttion		NA	NA	NA	NA	NA	NA	uncharacterized protein LOC110766556 isoform X1 [Prunus avium]	Uncharacterized protein OS=Prunus persica OX=3760 GN=PRUPE_4G074600 PE=4 SV=1	NA	NA	NA	NA
EVM0000143.1	contracttion	BTB/POZ domain-containing protein POB1 OS=Arabidopsis thaliana OX=3702 GN=POB1 PE=1 SV=2			protein binding(GO:0005515)	NA	NA	NA	BTB/POZ domain-containing protein POB1-like isoform X1 [Prunus avium]	Uncharacterized protein OS=Prunus persica OX=3760 GN=PRUPE_5G112100 PE=4 SV=1	NA	NA	NA	NA
EVM0000147.1	contracttion	D-3-phosphoglycerate dehydrogenase 1, chloroplastic OS=Arabidopsis thaliana OX=3702 GN=PGDH1 PE=1 SV=1	oxidation-reduction process(GO:0055114)		oxidoreductase activity, acting on the CH-OH group of donors, NAD or NADP as acceptor(GO:0016616)| NAD binding(GO:0051287)	K00058	D-3-phosphoglycerate dehydrogenase / 2-oxoglutarate reductase	ko00260:Glycine, serine and threonine metabolism|ko00680:Methane metabolism|ko01200:Carbon metabolism|ko01230:Biosynthesis of amino acids	D-3-phosphoglycerate dehydrogenase 1 chloroplastic [Prunus yedoensis var. nudiflora]	D-3-phosphoglycerate dehydrogenase OS=Prunus yedoensis var. nudiflora OX=2094558 GN=Pyn_06154 PE=3 SV=1	KOG0068	D-3-phosphoglycerate dehydrogenase, D-isomer-specific 2-hydroxy acid dehydrogenase superfamily	[E]	Amino acid transport and metabolism
EVM0000157.1	contracttion	NAC domain-containing protein 7 OS=Arabidopsis thaliana OX=3702 GN=NAC007 PE=1 SV=2	regulation of transcription, DNA-templated(GO:0006355)		DNA binding(GO:0003677)	NA	NA	NA	uncharacterized protein Pyn_09410 [Prunus yedoensis var. nudiflora]	Uncharacterized protein OS=Prunus yedoensis var. nudiflora OX=2094558 GN=Pyn_09410 PE=4 SV=1	NA	NA	NA	NA
EVM0000159.1	contracttion	Chaperone protein DnaJ 2 OS=Thermus thermophilus (strain HB8 / ATCC 27634 / DSM 579) OX=300852 GN=dnaJ2 PE=3 SV=2	NA	NA	NA	NA	NA	NA	uncharacterized protein Pyn_34535 [Prunus yedoensis var. nudiflora]	Uncharacterized protein OS=Prunus yedoensis var. nudiflora OX=2094558 GN=Pyn_34535 PE=4 SV=1	NA	NA	NA	NA
EVM0000161.1	contracttion	NAC domain-containing protein 82 OS=Arabidopsis thaliana OX=3702 GN=NAC082 PE=1 SV=1	regulation of transcription, DNA-templated(GO:0006355)		DNA binding(GO:0003677)	NA	NA	NA	hypothetical protein Pyn_34274 [Prunus yedoensis var. nudiflora]	Uncharacterized protein OS=Prunus yedoensis var. nudiflora OX=2094558 GN=Pyn_34274 PE=4 SV=1	NA	NA	NA	NA
EVM0000169.1	contracttion	Serpin-ZX OS=Arabidopsis thaliana OX=3702 GN=At1g47710 PE=1 SV=1	NA	NA	NA	NA	NA	NA	serpin-ZX-like [Prunus yedoensis var. nudiflora]	Serpin-ZX-like OS=Prunus yedoensis var. nudiflora OX=2094558 GN=Pyn_06627 PE=3 SV=1	KOG2392	Serpin	[V]	Defense mechanisms
EVM0000170.1	contracttion	Protein NRT1/ PTR FAMILY 5.5 OS=Arabidopsis thaliana OX=3702 GN=NPF5.5 PE=2 SV=1	transmembrane transport(GO:0055085)	membrane(GO:0016020)	transmembrane transporter activity(GO:0022857)	K14638	solute carrier family 15 (peptide/histidine transporter), member 3/4	NA:NA	protein NRT1/ PTR FAMILY 5.5 isoform X1 [Prunus yedoensis var. nudiflora]	Protein NRT1/ PTR FAMILY 5.5 isoform X1 OS=Prunus yedoensis var. nudiflora OX=2094558 GN=Pyn_06425 PE=4 SV=1	KOG1237	H+/oligopeptide symporter	[E]	Amino acid transport and metabolism
EVM0000171.1	contracttion	FRIGIDA-like protein 3 OS=Arabidopsis thaliana OX=3702 GN=FRL3 PE=1 SV=1	NA	NA	NA	NA	NA	NA	FRIGIDA-like protein 3 [Prunus avium]	FRIGIDA-like protein OS=Prunus yedoensis var. nudiflora OX=2094558 GN=Pyn_05188 PE=3 SV=1	NA	NA	NA	NA
EVM0000178.1	contracttion	Cytokinin hydroxylase OS=Arabidopsis thaliana OX=3702 GN=CYP735A2 PE=1 SV=1	oxidation-reduction process(GO:0055114)		heme binding(GO:0020037)| oxidoreductase activity, acting on paired donors, with incorporation or reduction of molecular oxygen(GO:0016705)| iron ion binding(GO:0005506)	K10717	cytokinin trans-hydroxylase	ko00908:Zeatin biosynthesis	cytokinin hydroxylase [Prunus yedoensis var. nudiflora]	Cytokinin hydroxylase OS=Prunus yedoensis var. nudiflora OX=2094558 GN=Pyn_04126 PE=4 SV=1	KOG0157	Cytochrome P450 CYP4/CYP19/CYP26 subfamilies	[I]	Lipid transport and metabolism
EVM0000183.1	contracttion	Protein LUTEIN DEFICIENT 5, chloroplastic OS=Arabidopsis thaliana OX=3702 GN=CYP97A3 PE=1 SV=1	oxidation-reduction process(GO:0055114)		oxidoreductase activity, acting on paired donors, with incorporation or reduction of molecular oxygen(GO:0016705)| heme binding(GO:0020037)| iron ion binding(GO:0005506)	K15747	beta-ring hydroxylase [EC:1.14.-.-]	ko00906:Carotenoid biosynthesis	protein LUTEIN DEFICIENT 5, chloroplastic [Prunus avium]	Uncharacterized protein OS=Prunus yedoensis var. nudiflora OX=2094558 GN=Pyn_39555 PE=3 SV=1	KOG0157	Cytochrome P450 CYP4/CYP19/CYP26 subfamilies	[I]	Lipid transport and metabolism
EVM0000187.1	contracttion	Protein IQ-DOMAIN 1 OS=Arabidopsis thaliana OX=3702 GN=IQD1 PE=1 SV=1			protein binding(GO:0005515)	NA	NA	NA	protein IQ-DOMAIN 1 [Prunus yedoensis var. nudiflora]	Protein IQ-DOMAIN 1 OS=Prunus yedoensis var. nudiflora OX=2094558 GN=Pyn_31680 PE=4 SV=1	NA	NA	NA	NA
EVM0000193.1	contracttion	L-ascorbate peroxidase, cytosolic OS=Pisum sativum OX=3888 GN=APX1 PE=1 SV=2	oxidation-reduction process(GO:0055114)| response to oxidative stress(GO:0006979)		heme binding(GO:0020037)| peroxidase activity(GO:0004601)	K00434	L-ascorbate peroxidase	ko00053:Ascorbate and aldarate metabolism|ko00480:Glutathione metabolism	L-ascorbate peroxidase cytosolic [Prunus yedoensis var. nudiflora]	L-ascorbate peroxidase cytosolic OS=Prunus yedoensis var. nudiflora OX=2094558 GN=Pyn_21255 PE=3 SV=1	NA	NA	NA	NA
EVM0000200.1	contracttion	Probable glycosyltransferase At5g03795 OS=Arabidopsis thaliana OX=3702 GN=At5g03795 PE=3 SV=2	NA	NA	NA	NA	NA	NA	putative glycosyltransferase [Prunus yedoensis var. nudiflora]	Putative glycosyltransferase OS=Prunus yedoensis var. nudiflora OX=2094558 GN=Pyn_28698 PE=4 SV=1	KOG1021	Acetylglucosaminyltransferase EXT1/exostosin 1	[W]	Extracellular structures
EVM0000201.1	contracttion	NAC domain-containing protein 101 OS=Arabidopsis thaliana OX=3702 GN=NAC101 PE=2 SV=1	regulation of transcription, DNA-templated(GO:0006355)		DNA binding(GO:0003677)	NA	NA	NA	NAC transcription factor 29-like [Prunus yedoensis var. nudiflora]	NAC transcription factor 29-like OS=Prunus yedoensis var. nudiflora OX=2094558 GN=Pyn_02057 PE=4 SV=1	NA	NA	NA	NA
EVM0000207.1	contracttion		NA	NA	NA	NA	NA	NA	uncharacterized protein Pyn_01170 [Prunus yedoensis var. nudiflora]	Uncharacterized protein OS=Prunus yedoensis var. nudiflora OX=2094558 GN=Pyn_01170 PE=4 SV=1	NA	NA	NA	NA
EVM0000213.1	contracttion	Histone-lysine N-methyltransferase ASHR2 OS=Arabidopsis thaliana OX=3702 GN=ASHR2 PE=2 SV=3			protein binding(GO:0005515)	K11426	SET and MYND domain-containing protein	NA:NA	histone-lysine N-methyltransferase ASHR2 [Prunus yedoensis var. nudiflora]	Histone-lysine N-methyltransferase ASHR2 OS=Prunus yedoensis var. nudiflora OX=2094558 GN=Pyn_32762 PE=4 SV=1	KOG2084	Predicted histone tail methylase containing SET domain	[B]	Chromatin structure and dynamics
EVM0000215.1	contracttion	Cytochrome P450 CYP72A219 OS=Panax ginseng OX=4054 PE=2 SV=1	oxidation-reduction process(GO:0055114)		heme binding(GO:0020037)| oxidoreductase activity, acting on paired donors, with incorporation or reduction of molecular oxygen(GO:0016705)| iron ion binding(GO:0005506)	NA	NA	NA	cytochrome P450 CYP72A219-like [Prunus avium]	Uncharacterized protein OS=Prunus persica OX=3760 GN=PRUPE_4G152900 PE=3 SV=1	KOG0157	Cytochrome P450 CYP4/CYP19/CYP26 subfamilies	[I]	Lipid transport and metabolism
EVM0000225.1	contracttion	Heme-binding-like protein At3g10130, chloroplastic OS=Arabidopsis thaliana OX=3702 GN=At3g10130 PE=1 SV=1	NA	NA	NA	NA	NA	NA	heme-binding-like protein At3g10130, chloroplastic [Prunus avium]	Uncharacterized protein OS=Prunus persica OX=3760 GN=PRUPE_7G109600 PE=4 SV=1	NA	NA	NA	NA
EVM0000226.1	contracttion	2-C-methyl-D-erythritol 4-phosphate cytidylyltransferase, chloroplastic OS=Arabidopsis thaliana OX=3702 GN=ISPD PE=1 SV=1			cytidylyltransferase activity(GO:0070567)	K00991	2-C-methyl-D-erythritol 4-phosphate cytidylyltransferase	ko00900:Terpenoid backbone biosynthesis	2-C-methyl-D-erythritol 4-phosphate cytidylyltransferase, chloroplastic isoform X1 [Prunus avium]	2-C-methyl-D-erythritol 4-phosphate cytidylyltransferase chloroplastic isoform X1 OS=Prunus yedoensis var. nudiflora OX=2094558 GN=Pyn_01196 PE=3 SV=1	NA	NA	NA	NA
EVM0000231.1	contracttion	Probable arabinosyltransferase ARAD1 OS=Arabidopsis thaliana OX=3702 GN=ARAD1 PE=1 SV=1	NA	NA	NA	NA	NA	NA	putative arabinosyltransferase ARAD1 [Prunus yedoensis var. nudiflora]	Putative arabinosyltransferase ARAD1 OS=Prunus yedoensis var. nudiflora OX=2094558 GN=Pyn_13311 PE=4 SV=1	KOG1021	Acetylglucosaminyltransferase EXT1/exostosin 1	[W]	Extracellular structures
EVM0000233.1	contracttion	O-fucosyltransferase 13 OS=Arabidopsis thaliana OX=3702 GN=OFUT13 PE=2 SV=1	NA	NA	NA	NA	NA	NA	uncharacterized protein Pyn_33393 [Prunus yedoensis var. nudiflora]	Uncharacterized protein OS=Prunus yedoensis var. nudiflora OX=2094558 GN=Pyn_33393 PE=4 SV=1	NA	NA	NA	NA
EVM0000233.2	contracttion	O-fucosyltransferase 13 OS=Arabidopsis thaliana OX=3702 GN=OFUT13 PE=2 SV=1	NA	NA	NA	NA	NA	NA	uncharacterized protein Pyn_33393 [Prunus yedoensis var. nudiflora]	Uncharacterized protein OS=Prunus yedoensis var. nudiflora OX=2094558 GN=Pyn_33393 PE=4 SV=1	NA	NA	NA	NA
EVM0000234.1	contracttion	DDB1- and CUL4-associated factor 8 OS=Mus musculus OX=10090 GN=Dcaf8 PE=1 SV=1			protein binding(GO:0005515)	K11804	WD repeat-containing protein 42A	NA:NA	DDB1- and CUL4-associated factor 8 isoform X1 [Prunus yedoensis var. nudiflora]	DDB1-and CUL4-associated factor 8 isoform X1 OS=Prunus yedoensis var. nudiflora OX=2094558 GN=Pyn_20099 PE=4 SV=1	KOG1334	WD40 repeat protein	[R]	General function prediction only
EVM0000235.1	contracttion	WRKY DNA-binding transcription factor 70 OS=Solanum lycopersicum OX=4081 GN=WRKY70 PE=2 SV=1	regulation of transcription, DNA-templated(GO:0006355)		sequence-specific DNA binding(GO:0043565)| DNA-binding transcription factor activity(GO:0003700)	NA	NA	NA	putative WRKY transcription factor 70 [Prunus yedoensis var. nudiflora]	Putative WRKY transcription factor 70 OS=Prunus yedoensis var. nudiflora OX=2094558 GN=Pyn_08308 PE=4 SV=1	NA	NA	NA	NA
EVM0000256.1	contracttion	Diphthine methyltransferase homolog OS=Dictyostelium discoideum OX=44689 GN=wdr85 PE=3 SV=1			protein binding(GO:0005515)	K17868	diphthine methyl ester acylhydrolase	NA:NA	diphthine methyltransferase homolog isoform X2 [Prunus yedoensis var. nudiflora]	Diphthine methyltransferase homolog isoform X2 OS=Prunus yedoensis var. nudiflora OX=2094558 GN=Pyn_14509 PE=4 SV=1	KOG0280	Uncharacterized conserved protein	[E]	Amino acid transport and metabolism
EVM0000259.1	contracttion	Peroxidase 20 OS=Arabidopsis thaliana OX=3702 GN=PER20 PE=2 SV=1	response to oxidative stress(GO:0006979)| oxidation-reduction process(GO:0055114)		peroxidase activity(GO:0004601)| heme binding(GO:0020037)	K00430	peroxidase	ko00940:Phenylpropanoid biosynthesis	peroxidase 20 [Prunus avium]	Peroxidase OS=Prunus persica OX=3760 GN=PRUPE_5G044000 PE=3 SV=1	NA	NA	NA	NA
EVM0000261.1	contracttion	UDP-glycosyltransferase 76E2 OS=Arabidopsis thaliana OX=3702 GN=UGT76E2 PE=2 SV=1			transferase activity, transferring hexosyl groups(GO:0016758)	NA	NA	NA	hypothetical protein PRUPE_6G008700 [Prunus persica]	Uncharacterized protein OS=Prunus persica OX=3760 GN=PRUPE_6G008700 PE=4 SV=1	KOG1192	UDP-glucuronosyl and UDP-glucosyl transferase	[C]	Energy production and conversion
EVM0000269.1	contracttion		NA	NA	NA	NA	NA	NA	putative UPF0481 protein At3g02645 [Prunus avium]	Putative UPF0481 protein OS=Prunus yedoensis var. nudiflora OX=2094558 GN=Pyn_12604 PE=4 SV=1	NA	NA	NA	NA
EVM0000270.1	contracttion	Pectin acetylesterase 8 OS=Arabidopsis thaliana OX=3702 GN=PAE8 PE=2 SV=1			hydrolase activity(GO:0016787)	K19882	O-palmitoleoyl-L-serine hydrolase	ko04310:Wnt signaling pathway	pectin acetylesterase 8-like [Prunus avium]	Pectin acetylesterase OS=Prunus persica OX=3760 GN=PRUPE_5G015300 PE=3 SV=1	KOG4287	Pectin acetylesterase and similar proteins	[M]	Cell wall/membrane/envelope biogenesis
EVM0000270.2	contracttion	Pectin acetylesterase 8 OS=Arabidopsis thaliana OX=3702 GN=PAE8 PE=2 SV=1			hydrolase activity(GO:0016787)	K19882	O-palmitoleoyl-L-serine hydrolase	ko04310:Wnt signaling pathway	pectin acetylesterase 8-like [Prunus avium]	Pectin acetylesterase OS=Prunus persica OX=3760 GN=PRUPE_5G015300 PE=3 SV=1	KOG4287	Pectin acetylesterase and similar proteins	[M]	Cell wall/membrane/envelope biogenesis
EVM0000271.1	contracttion	Histidine kinase 3 OS=Arabidopsis thaliana OX=3702 GN=AHK3 PE=1 SV=1	signal transduction(GO:0007165)| phosphorelay signal transduction system(GO:0000160)		phosphorelay sensor kinase activity(GO:0000155)	K14489	arabidopsis histidine kinase 2/3/4 (cytokinin receptor)	ko04075:Plant hormone signal transduction	histidine kinase 3 [Prunus avium]	Uncharacterized protein OS=Prunus persica OX=3760 GN=PRUPE_1G224300 PE=4 SV=1	KOG0519	Sensory transduction histidine kinase	[T]	Signal transduction mechanisms
EVM0000284.1	contracttion	Cytochrome P450 81E8 OS=Medicago truncatula OX=3880 GN=CYP81E8 PE=2 SV=1	oxidation-reduction process(GO:0055114)		heme binding(GO:0020037)| oxidoreductase activity, acting on paired donors, with incorporation or reduction of molecular oxygen(GO:0016705)| iron ion binding(GO:0005506)	NA	NA	NA	PREDICTED: isoflavone 3&apos;-hydroxylase-like [Prunus mume]	Uncharacterized protein OS=Prunus persica OX=3760 GN=PRUPE_6G227000 PE=3 SV=1	KOG0156	Cytochrome P450 CYP2 subfamily	[Q]	Secondary metabolites biosynthesis, transport and catabolism
EVM0000288.1	contracttion	Anthocyanidin 3-O-glucoside 2&apos;&apos;-O-glucosyltransferase OS=Ipomoea nil OX=35883 GN=3GGT PE=1 SV=1			transferase activity, transferring hexosyl groups(GO:0016758)	NA	NA	NA	anthocyanidin 3-O-glucoside 2&apos;&apos;-O-glucosyltransferase-like [Prunus avium]	Glycosyltransferase OS=Prunus yedoensis var. nudiflora OX=2094558 GN=Pyn_24243 PE=3 SV=1	KOG1192	UDP-glucuronosyl and UDP-glucosyl transferase	[C]	Energy production and conversion
EVM0000289.1	contracttion	Flavonol 3-O-glucosyltransferase UGT89B1 OS=Arabidopsis thaliana OX=3702 GN=UGT89B1 PE=1 SV=2			transferase activity, transferring hexosyl groups(GO:0016758)	NA	NA	NA	LOW QUALITY PROTEIN: UDP-glycosyltransferase 89C1 [Durio zibethinus]	UDP-glycosyltransferase 89C1, putative OS=Theobroma cacao OX=3641 GN=TCM_020028 PE=4 SV=1	KOG1192	UDP-glucuronosyl and UDP-glucosyl transferase	[C]	Energy production and conversion
EVM0000296.1	contracttion	Polyadenylate-binding protein 8 OS=Arabidopsis thaliana OX=3702 GN=PAB8 PE=1 SV=1			RNA binding(GO:0003723)| nucleic acid binding(GO:0003676)	K13126	polyadenylate-binding protein	ko03013:RNA transport|ko03015:mRNA surveillance pathway|ko03018:RNA degradation	polyadenylate-binding protein 8 [Prunus persica]	Polyadenylate-binding protein OS=Prunus persica OX=3760 GN=PRUPE_8G129400 PE=3 SV=1	KOG0123	Polyadenylate-binding protein (RRM superfamily)	[J]	Translation, ribosomal structure and biogenesis
EVM0000297.1	contracttion	RHOMBOID-like protein 12, mitochondrial OS=Arabidopsis thaliana OX=3702 GN=RBL12 PE=2 SV=1		integral component of membrane(GO:0016021)	serine-type endopeptidase activity(GO:0004252)	NA	NA	NA	RHOMBOID-like protein 12, mitochondrial [Prunus avium]	Uncharacterized protein OS=Prunus persica OX=3760 GN=PRUPE_5G207200 PE=4 SV=1	KOG2980	Integral membrane protease of the rhomboid family involved in different forms of regulated intramembrane proteolysis	[T]	Signal transduction mechanisms
EVM0000299.1	contracttion	Protein RRC1 OS=Arabidopsis thaliana OX=3702 GN=RRC1 PE=1 SV=1	RNA processing(GO:0006396)		RNA binding(GO:0003723)| nucleic acid binding(GO:0003676)	K12842	U2-associated protein SR140	ko03040:Spliceosome	protein RRC1 isoform X2 [Prunus yedoensis var. nudiflora]	Protein RRC1 isoform X2 OS=Prunus yedoensis var. nudiflora OX=2094558 GN=Pyn_08688 PE=4 SV=1	KOG0151	Predicted splicing regulator, contains RRM, SWAP and RPR domains	[R]	General function prediction only
EVM0000300.1	contracttion	Purple acid phosphatase 3 OS=Arabidopsis thaliana OX=3702 GN=PAP3 PE=2 SV=1			hydrolase activity(GO:0016787)	K14379	tartrate-resistant acid phosphatase type 5	ko04142:Lysosome|ko04380:Osteoclast differentiation|ko05323:Rheumatoid arthritis	purple acid phosphatase 3-like [Prunus avium]	Purple acid phosphatase OS=Prunus persica OX=3760 GN=PRUPE_5G237800 PE=4 SV=1	KOG2679	Purple (tartrate-resistant) acid phosphatase	[O]	Posttranslational modification, protein turnover, chaperones
EVM0000303.1	contracttion	DNAJ protein JJJ1 homolog OS=Arabidopsis thaliana OX=3702 GN=JJJ1 PE=1 SV=1	NA	NA	NA	K09506	DnaJ homolog subfamily A member 5	NA:NA	DNAJ protein JJJ1 homolog [Prunus avium]	Uncharacterized protein OS=Prunus persica OX=3760 GN=PRUPE_5G204600 PE=4 SV=1	KOG0717	Molecular chaperone (DnaJ superfamily)	[O]	Posttranslational modification, protein turnover, chaperones
EVM0000304.1	contracttion	E3 ubiquitin-protein ligase PUB24 OS=Arabidopsis thaliana OX=3702 GN=PUB24 PE=1 SV=1	protein ubiquitination(GO:0016567)		ubiquitin-protein transferase activity(GO:0004842)	NA	NA	NA	E3 ubiquitin-protein ligase PUB24-like [Prunus avium]	RING-type E3 ubiquitin transferase OS=Prunus persica OX=3760 GN=PRUPE_7G094100 PE=4 SV=1	NA	NA	NA	NA
EVM0000316.1	contracttion	Pre-mRNA-processing protein 40A OS=Arabidopsis thaliana OX=3702 GN=PRP40A PE=1 SV=1			protein binding(GO:0005515)	K12821	pre-mRNA-processing factor 40	ko03040:Spliceosome	pre-mRNA-processing protein 40A isoform X2 [Prunus avium]	Uncharacterized protein OS=Prunus persica OX=3760 GN=PRUPE_1G419400 PE=4 SV=1	KOG0152	Spliceosomal protein FBP11/Splicing factor PRP40	[A]	RNA processing and modification
EVM0000334.1	contracttion	PH, RCC1 and FYVE domains-containing protein 1 OS=Arabidopsis thaliana OX=3702 GN=PRAF1 PE=1 SV=1	regulation of transcription, DNA-templated(GO:0006355)		DNA binding(GO:0003677)| metal ion binding(GO:0046872)	NA	NA	NA	uncharacterized protein LOC110765074 isoform X3 [Prunus avium]	Uncharacterized protein OS=Prunus persica OX=3760 GN=PRUPE_3G014600 PE=4 SV=1	NA	NA	NA	NA
EVM0000336.1	contracttion	Phosphate transporter PHO1 OS=Arabidopsis thaliana OX=3702 GN=PHO1 PE=1 SV=1		integral component of membrane(GO:0016021)		NA	NA	NA	phosphate transporter PHO1 [Prunus yedoensis var. nudiflora]	Phosphate transporter PHO1 OS=Prunus yedoensis var. nudiflora OX=2094558 GN=Pyn_05774 PE=4 SV=1	KOG1162	Predicted small molecule transporter	[U]	Intracellular trafficking, secretion, and vesicular transport
EVM0000336.2	contracttion	Phosphate transporter PHO1 OS=Arabidopsis thaliana OX=3702 GN=PHO1 PE=1 SV=1		integral component of membrane(GO:0016021)		NA	NA	NA	phosphate transporter PHO1 isoform X1 [Prunus avium]	Phosphate transporter PHO1 OS=Prunus yedoensis var. nudiflora OX=2094558 GN=Pyn_05774 PE=4 SV=1	KOG1162	Predicted small molecule transporter	[U]	Intracellular trafficking, secretion, and vesicular transport
EVM0000338.1	contracttion	Cytochrome P450 704C1 OS=Pinus taeda OX=3352 GN=CYP704C1 PE=2 SV=1	oxidation-reduction process(GO:0055114)		iron ion binding(GO:0005506)| heme binding(GO:0020037)| oxidoreductase activity, acting on paired donors, with incorporation or reduction of molecular oxygen(GO:0016705)	NA	NA	NA	PREDICTED: cytochrome P450 704C1-like [Prunus mume]	Uncharacterized protein OS=Prunus persica OX=3760 GN=PRUPE_2G148700 PE=3 SV=1	KOG0157	Cytochrome P450 CYP4/CYP19/CYP26 subfamilies	[I]	Lipid transport and metabolism
EVM0000350.1	contracttion	Lysine-specific histone demethylase 1 homolog 2 OS=Arabidopsis thaliana OX=3702 GN=LDL2 PE=1 SV=1	oxidation-reduction process(GO:0055114)		protein binding(GO:0005515)| oxidoreductase activity(GO:0016491)	K11450	lysine-specific histone demethylase 1A [EC:1.-.-.-]	NA:NA	lysine-specific histone demethylase 1 homolog 2 [Prunus yedoensis var. nudiflora]	Lysine-specific histone demethylase 1 homolog 2 OS=Prunus yedoensis var. nudiflora OX=2094558 GN=Pyn_40761 PE=4 SV=1	KOG0029	Amine oxidase	[Q]	Secondary metabolites biosynthesis, transport and catabolism
EVM0000354.1	contracttion	Zinc finger protein BRUTUS OS=Arabidopsis thaliana OX=3702 GN=BTS PE=1 SV=1			zinc ion binding(GO:0008270)	K16276	zinc finger protein-like protein	NA:NA	zinc finger protein BRUTUS [Prunus avium]	Uncharacterized protein OS=Prunus persica OX=3760 GN=PRUPE_5G223100 PE=4 SV=1	KOG1940	Zn-finger protein	[R]	General function prediction only
EVM0000359.1	contracttion	Thioredoxin-like 1-2, chloroplastic OS=Oryza sativa subsp. japonica OX=39947 GN=Os03g0326500 PE=2 SV=1	cell redox homeostasis(GO:0045454)			NA	NA	NA	thioredoxin-like 1-1 chloroplastic isoform X1 [Prunus yedoensis var. nudiflora]	Thioredoxin-like 1-1 chloroplastic isoform X1 OS=Prunus yedoensis var. nudiflora OX=2094558 GN=Pyn_35972 PE=4 SV=1	KOG0907	Thioredoxin	[O]	Posttranslational modification, protein turnover, chaperones
EVM0000369.1	contracttion	Probable pre-mRNA-splicing factor ATP-dependent RNA helicase DEAH4 OS=Arabidopsis thaliana OX=3702 GN=At1g27900 PE=1 SV=1			helicase activity(GO:0004386)| ATP binding(GO:0005524)| nucleic acid binding(GO:0003676)	NA	NA	NA	probable pre-mRNA-splicing factor ATP-dependent RNA helicase DEAH4 [Prunus avium]	Putative pre-mRNA-splicing factor ATP-dependent RNA helicase DEAH4 OS=Prunus yedoensis var. nudiflora OX=2094558 GN=Pyn_20462 PE=4 SV=1	KOG0922	DEAH-box RNA helicase	[A]	RNA processing and modification
EVM0000371.1	contracttion	BAHD acyltransferase At5g47980 OS=Arabidopsis thaliana OX=3702 GN=BAHD1 PE=2 SV=1			transferase activity, transferring acyl groups other than amino-acyl groups(GO:0016747)	NA	NA	NA	BAHD acyltransferase [Prunus yedoensis var. nudiflora]	BAHD acyltransferase OS=Prunus yedoensis var. nudiflora OX=2094558 GN=Pyn_06171 PE=4 SV=1	NA	NA	NA	NA
EVM0000375.1	contracttion	Sulfate transporter 3.1 OS=Arabidopsis thaliana OX=3702 GN=SULTR3;1 PE=2 SV=1	NA	NA	NA	K17471	sulfate transporter 3	NA:NA	sulfate transporter 3.1-like [Prunus avium]	Sulfate transporter 3.1 OS=Prunus yedoensis var. nudiflora OX=2094558 GN=Pyn_27726 PE=4 SV=1	KOG0236	Sulfate/bicarbonate/oxalate exchanger SAT-1 and related transporters (SLC26 family)	[P]	Inorganic ion transport and metabolism
EVM0000376.1	contracttion	18.5 kDa class I heat shock protein OS=Glycine max OX=3847 GN=HSP18.5-C PE=3 SV=1	NA	NA	NA	K13993	HSP20 family protein	ko04141:Protein processing in endoplasmic reticulum	18.5 kDa class I heat shock protein [Prunus yedoensis var. nudiflora]	18.5 kDa class I heat shock protein OS=Prunus yedoensis var. nudiflora OX=2094558 GN=Pyn_35501 PE=3 SV=1	KOG0710	Molecular chaperone (small heat-shock protein Hsp26/Hsp42)	[O]	Posttranslational modification, protein turnover, chaperones
EVM0000377.1	contracttion	E3 ubiquitin-protein ligase UPL1 OS=Arabidopsis thaliana OX=3702 GN=UPL1 PE=1 SV=3			ubiquitin-protein transferase activity(GO:0004842)	K10592	E3 ubiquitin-protein ligase HUWE1	ko04120:Ubiquitin mediated proteolysis	E3 ubiquitin-protein ligase UPL2-like isoform X1 [Prunus avium]	Uncharacterized protein OS=Prunus persica OX=3760 GN=PRUPE_1G535000 PE=4 SV=1	KOG0939	E3 ubiquitin-protein ligase/Putative upstream regulatory element binding protein	[K]	Transcription
EVM0000388.1	contracttion	Glucan endo-1,3-beta-glucosidase OS=Triticum aestivum OX=4565 GN=GLC1 PE=2 SV=1	carbohydrate metabolic process(GO:0005975)		hydrolase activity, hydrolyzing O-glycosyl compounds(GO:0004553)	NA	NA	NA	glucan endo-1 3-beta-glucosidase [Prunus yedoensis var. nudiflora]	Glucan endo-1 3-beta-glucosidase OS=Prunus yedoensis var. nudiflora OX=2094558 GN=Pyn_00631 PE=3 SV=1	NA	NA	NA	NA
EVM0000389.1	contracttion	Probable protein phosphatase 2C 55 OS=Arabidopsis thaliana OX=3702 GN=At4g16580 PE=2 SV=2			catalytic activity(GO:0003824)	K17508	protein phosphatase PTC7	NA:NA	probable protein phosphatase 2C 55 [Prunus avium]	Uncharacterized protein OS=Prunus yedoensis var. nudiflora OX=2094558 GN=Pyn_30053 PE=4 SV=1	KOG1379	Serine/threonine protein phosphatase	[T]	Signal transduction mechanisms
EVM0000391.1	contracttion	RHOMBOID-like protein 1 OS=Arabidopsis thaliana OX=3702 GN=RBL1 PE=2 SV=1		integral component of membrane(GO:0016021)	serine-type endopeptidase activity(GO:0004252)	NA	NA	NA	RHOMBOID-like protein 2 [Prunus yedoensis var. nudiflora]	Rhomboid-like protein OS=Prunus yedoensis var. nudiflora OX=2094558 GN=Pyn_07518 PE=3 SV=1	KOG2289	Rhomboid family proteins	[T]	Signal transduction mechanisms
EVM0000395.1	contracttion	Chloride channel protein CLC-e OS=Arabidopsis thaliana OX=3702 GN=CLC-E PE=2 SV=2	transmembrane transport(GO:0055085)| chloride transport(GO:0006821)	membrane(GO:0016020)	voltage-gated chloride channel activity(GO:0005247)	NA	NA	NA	chloride channel protein CLC-e [Prunus avium]	Chloride channel protein OS=Prunus yedoensis var. nudiflora OX=2094558 GN=Pyn_13572 PE=3 SV=1	KOG0475	Cl- channel CLC-3 and related proteins (CLC superfamily)	[P]	Inorganic ion transport and metabolism
EVM0000396.1	contracttion	Beta-D-glucosyl crocetin beta-1,6-glucosyltransferase OS=Gardenia jasminoides OX=114476 GN=UGT94E5 PE=1 SV=1			transferase activity, transferring hexosyl groups(GO:0016758)	NA	NA	NA	beta-D-glucosyl crocetin beta-1 6-glucosyltransferase [Prunus yedoensis var. nudiflora]	Glycosyltransferase OS=Prunus yedoensis var. nudiflora OX=2094558 GN=Pyn_06354 PE=3 SV=1	KOG1192	UDP-glucuronosyl and UDP-glucosyl transferase	[C]	Energy production and conversion
EVM0000398.1	contracttion	Protein WHAT&apos;S THIS FACTOR 1 homolog, chloroplastic OS=Arabidopsis thaliana OX=3702 GN=At4g01037 PE=3 SV=1	NA	NA	NA	NA	NA	NA	protein ROOT PRIMORDIUM DEFECTIVE 1 [Prunus avium]	Uncharacterized protein OS=Prunus persica OX=3760 GN=PRUPE_4G139300 PE=4 SV=1	NA	NA	NA	NA
EVM0000400.1	contracttion	Proline-rich receptor-like protein kinase PERK12 OS=Arabidopsis thaliana OX=3702 GN=PERK12 PE=2 SV=2	protein phosphorylation(GO:0006468)		ATP binding(GO:0005524)| protein kinase activity(GO:0004672)	NA	NA	NA	probable receptor-like serine/threonine-protein kinase At5g57670 [Prunus avium]	Uncharacterized protein OS=Prunus persica OX=3760 GN=PRUPE_4G275600 PE=4 SV=1	NA	NA	NA	NA
EVM0000403.1	contracttion	Histone-lysine N-methyltransferase ATX2 OS=Arabidopsis thaliana OX=3702 GN=ATX2 PE=2 SV=1		nucleus(GO:0005634)	protein binding(GO:0005515)	NA	NA	NA	histone-lysine N-methyltransferase ATX2 isoform X1 [Prunus yedoensis var. nudiflora]	Histone-lysine N-methyltransferase ATX2 isoform X1 OS=Prunus yedoensis var. nudiflora OX=2094558 GN=Pyn_30698 PE=4 SV=1	KOG1080	Histone H3 (Lys4) methyltransferase complex, subunit SET1 and related methyltransferases	[K]	Transcription
EVM0000420.1	contracttion	Probable xyloglucan galactosyltransferase GT17 OS=Arabidopsis thaliana OX=3702 GN=GT17 PE=2 SV=1	NA	NA	NA	NA	NA	NA	putative xyloglucan galactosyltransferase GT17 [Prunus yedoensis var. nudiflora]	Putative xyloglucan galactosyltransferase GT17 OS=Prunus yedoensis var. nudiflora OX=2094558 GN=Pyn_17480 PE=4 SV=1	KOG1021	Acetylglucosaminyltransferase EXT1/exostosin 1	[W]	Extracellular structures
EVM0000428.1	contracttion	Putative E3 ubiquitin-protein ligase LIN-1 OS=Lotus japonicus OX=34305 GN=CERBERUS PE=2 SV=2	protein ubiquitination(GO:0016567)		protein binding(GO:0005515)| ubiquitin-protein transferase activity(GO:0004842)	NA	NA	NA	PREDICTED: putative E3 ubiquitin-protein ligase LIN-1 isoform X1 [Prunus mume]	RING-type E3 ubiquitin transferase OS=Prunus persica OX=3760 GN=PRUPE_1G364600 PE=4 SV=1	NA	NA	NA	NA
EVM0000428.2	contracttion	Putative E3 ubiquitin-protein ligase LIN-1 OS=Lotus japonicus OX=34305 GN=CERBERUS PE=2 SV=2	protein ubiquitination(GO:0016567)		protein binding(GO:0005515)| ubiquitin-protein transferase activity(GO:0004842)	NA	NA	NA	PREDICTED: putative E3 ubiquitin-protein ligase LIN-1 isoform X1 [Prunus mume]	RING-type E3 ubiquitin transferase OS=Prunus persica OX=3760 GN=PRUPE_1G364600 PE=4 SV=1	NA	NA	NA	NA
EVM0000428.3	contracttion	Putative E3 ubiquitin-protein ligase LIN-1 OS=Lotus japonicus OX=34305 GN=CERBERUS PE=2 SV=2	protein ubiquitination(GO:0016567)		protein binding(GO:0005515)| ubiquitin-protein transferase activity(GO:0004842)	NA	NA	NA	PREDICTED: putative E3 ubiquitin-protein ligase LIN-1 isoform X1 [Prunus mume]	RING-type E3 ubiquitin transferase OS=Prunus persica OX=3760 GN=PRUPE_1G364600 PE=4 SV=1	NA	NA	NA	NA
EVM0000428.4	contracttion	Putative E3 ubiquitin-protein ligase LIN-1 OS=Lotus japonicus OX=34305 GN=CERBERUS PE=2 SV=2	protein ubiquitination(GO:0016567)		ubiquitin-protein transferase activity(GO:0004842)| protein binding(GO:0005515)	NA	NA	NA	PREDICTED: putative E3 ubiquitin-protein ligase LIN-1 isoform X1 [Prunus mume]	RING-type E3 ubiquitin transferase OS=Prunus persica OX=3760 GN=PRUPE_1G364600 PE=4 SV=1	NA	NA	NA	NA
EVM0000428.5	contracttion	Putative E3 ubiquitin-protein ligase LIN-1 OS=Lotus japonicus OX=34305 GN=CERBERUS PE=2 SV=2	protein ubiquitination(GO:0016567)		ubiquitin-protein transferase activity(GO:0004842)| protein binding(GO:0005515)	NA	NA	NA	PREDICTED: putative E3 ubiquitin-protein ligase LIN-1 isoform X1 [Prunus mume]	RING-type E3 ubiquitin transferase OS=Prunus persica OX=3760 GN=PRUPE_1G364600 PE=4 SV=1	NA	NA	NA	NA
EVM0000428.6	contracttion	Putative E3 ubiquitin-protein ligase LIN-1 OS=Lotus japonicus OX=34305 GN=CERBERUS PE=2 SV=2	protein ubiquitination(GO:0016567)		protein binding(GO:0005515)| ubiquitin-protein transferase activity(GO:0004842)	NA	NA	NA	PREDICTED: putative E3 ubiquitin-protein ligase LIN-1 isoform X1 [Prunus mume]	RING-type E3 ubiquitin transferase OS=Prunus persica OX=3760 GN=PRUPE_1G364600 PE=4 SV=1	NA	NA	NA	NA
EVM0000429.1	contracttion	U11/U12 small nuclear ribonucleoprotein 31 kDa protein OS=Arabidopsis thaliana OX=3702 GN=SNRNP31 PE=2 SV=1			zinc ion binding(GO:0008270)| nucleic acid binding(GO:0003676)	K13154	U11/U12 small nuclear ribonucleoprotein 31 kDa protein	NA:NA	U11/U12 small nuclear ribonucleoprotein 31 kDa protein [Prunus persica]	Uncharacterized protein OS=Prunus persica OX=3760 GN=PRUPE_2G208400 PE=4 SV=1	KOG0118	FOG: RRM domain	[R]	General function prediction only
EVM0000434.1	contracttion		NA	NA	NA	NA	NA	NA	uncharacterized protein LOC110767972 [Prunus avium]	Uncharacterized protein (Fragment) OS=Prunus persica OX=3760 GN=PRUPE_ppa017345mg PE=4 SV=1	NA	NA	NA	NA
EVM0000435.1	contracttion	Malonate--CoA ligase OS=Arabidopsis thaliana OX=3702 GN=AAE13 PE=1 SV=2			catalytic activity(GO:0003824)	K18660	malonyl-CoA/methylmalonyl-CoA synthetase [EC:6.2.1.-]	ko00280:Valine, leucine and isoleucine degradation	malonate--CoA ligase [Prunus avium]	Uncharacterized protein OS=Prunus persica OX=3760 GN=PRUPE_3G065200 PE=4 SV=1	KOG1176	Acyl-CoA synthetase	[I]	Lipid transport and metabolism
EVM0000435.2	contracttion	Malonate--CoA ligase OS=Arabidopsis thaliana OX=3702 GN=AAE13 PE=1 SV=2			catalytic activity(GO:0003824)	NA	NA	NA	malonate--CoA ligase [Prunus avium]	Uncharacterized protein OS=Prunus persica OX=3760 GN=PRUPE_3G065200 PE=4 SV=1	KOG1176	Acyl-CoA synthetase	[I]	Lipid transport and metabolism
EVM0000439.1	contracttion	Serine/threonine-protein kinase EDR1 OS=Arabidopsis thaliana OX=3702 GN=EDR1 PE=1 SV=1	protein phosphorylation(GO:0006468)		protein kinase activity(GO:0004672)	NA	NA	NA	serine/threonine-protein kinase EDR1 [Prunus avium]	Uncharacterized protein OS=Prunus persica OX=3760 GN=PRUPE_6G337600 PE=4 SV=1	KOG0192	Tyrosine kinase specific for activated (GTP-bound) p21cdc42Hs	[T]	Signal transduction mechanisms
EVM0000446.1	contracttion	Topless-related protein 4 OS=Arabidopsis thaliana OX=3702 GN=TPR4 PE=1 SV=2			protein binding(GO:0005515)	NA	NA	NA	topless-related protein 4-like isoform X1 [Prunus avium]	Topless-related protein 4-like isoform X2 OS=Prunus yedoensis var. nudiflora OX=2094558 GN=Pyn_24290 PE=4 SV=1	KOG0266	WD40 repeat-containing protein	[R]	General function prediction only
EVM0000447.1	contracttion	Homeobox-DDT domain protein RLT3 OS=Arabidopsis thaliana OX=3702 GN=RLT3 PE=3 SV=1			DNA binding(GO:0003677)	NA	NA	NA	uncharacterized protein LOC18780090 [Prunus persica]	Uncharacterized protein OS=Prunus persica OX=3760 GN=PRUPE_4G267700 PE=4 SV=1	NA	NA	NA	NA
EVM0000447.2	contracttion	Homeobox-DDT domain protein RLT3 OS=Arabidopsis thaliana OX=3702 GN=RLT3 PE=3 SV=1			DNA binding(GO:0003677)	NA	NA	NA	uncharacterized protein LOC18780090 [Prunus persica]	Uncharacterized protein OS=Prunus persica OX=3760 GN=PRUPE_ppa005223mg PE=4 SV=1	NA	NA	NA	NA
EVM0000448.1	contracttion	Sterol 3-beta-glucosyltransferase UGT80A2 OS=Arabidopsis thaliana OX=3702 GN=UGT80A2 PE=1 SV=1	carbohydrate metabolic process(GO:0005975)| lipid glycosylation(GO:0030259)		transferase activity, transferring hexosyl groups(GO:0016758)	K05841	sterol 3beta-glucosyltransferase	NA:NA	sterol 3-beta-glucosyltransferase UGT80A2-like isoform X1 [Prunus avium]	Uncharacterized protein OS=Prunus persica OX=3760 GN=PRUPE_6G357600 PE=4 SV=1	KOG1192	UDP-glucuronosyl and UDP-glucosyl transferase	[C]	Energy production and conversion
EVM0000450.1	contracttion	Pleckstrin homology domain-containing protein 1 OS=Arabidopsis thaliana OX=3702 GN=PH1 PE=2 SV=2	NA	NA	NA	NA	NA	NA	pleckstrin homology domain-containing protein 1 [Prunus avium]	Pleckstrin homology domain-containing protein 1 OS=Prunus yedoensis var. nudiflora OX=2094558 GN=Pyn_22830 PE=4 SV=1	NA	NA	NA	NA
EVM0000454.1	contracttion	Nitrate regulatory gene2 protein OS=Arabidopsis thaliana OX=3702 GN=NRG2 PE=1 SV=1	NA	NA	NA	NA	NA	NA	uncharacterized protein LOC110746357 [Prunus avium]	Uncharacterized protein OS=Prunus persica OX=3760 GN=PRUPE_6G181700 PE=4 SV=1	NA	NA	NA	NA
EVM0000457.1	contracttion	Probable carotenoid cleavage dioxygenase 4, chloroplastic OS=Arabidopsis thaliana OX=3702 GN=CCD4 PE=1 SV=1	oxidation-reduction process(GO:0055114)		oxidoreductase activity, acting on single donors with incorporation of molecular oxygen, incorporation of two atoms of oxygen(GO:0016702)	K09840	9-cis-epoxycarotenoid dioxygenase	ko00906:Carotenoid biosynthesis	probable carotenoid cleavage dioxygenase 4, chloroplastic [Prunus avium]	Carotenoid cleavage dioxygenase 4 OS=Prunus persica OX=3760 GN=ccd4 PE=3 SV=1	KOG1285	Beta, beta-carotene 15,15'-dioxygenase and related enzymes	[Q]	Secondary metabolites biosynthesis, transport and catabolism
EVM0000458.1	contracttion	Glycine-rich protein 2 OS=Nicotiana sylvestris OX=4096 GN=GRP-2 PE=2 SV=1			zinc ion binding(GO:0008270)| nucleic acid binding(GO:0003676)	NA	NA	NA	glycine-rich protein 2-like [Prunus yedoensis var. nudiflora]	Glycine-rich protein 2-like OS=Prunus yedoensis var. nudiflora OX=2094558 GN=Pyn_29094 PE=4 SV=1	KOG3070	Predicted RNA-binding protein containing PIN domain and invovled in translation or RNA processing	[J]	Translation, ribosomal structure and biogenesis
EVM0000459.1	contracttion		NA	NA	NA	NA	NA	NA	UPF0481 protein [Prunus yedoensis var. nudiflora]	UPF0481 protein OS=Prunus yedoensis var. nudiflora OX=2094558 GN=Pyn_16787 PE=4 SV=1	NA	NA	NA	NA
EVM0000467.1	contracttion				nucleic acid binding(GO:0003676)| zinc ion binding(GO:0008270)	NA	NA	NA	Zinc finger, CCHC-type, partial [Trema orientale]	Zinc finger, CCHC-type (Fragment) OS=Trema orientalis OX=63057 GN=TorRG33x02_046500 PE=4 SV=1	NA	NA	NA	NA
EVM0000469.1	contracttion	U-box domain-containing protein 1 OS=Medicago truncatula OX=3880 GN=PUB1 PE=1 SV=1	protein ubiquitination(GO:0016567)		protein binding(GO:0005515)| ubiquitin-protein transferase activity(GO:0004842)	NA	NA	NA	U-box domain-containing protein 13-like [Prunus yedoensis var. nudiflora]	RING-type E3 ubiquitin transferase OS=Prunus yedoensis var. nudiflora OX=2094558 GN=Pyn_22978 PE=4 SV=1	KOG0167	FOG: Armadillo/beta-catenin-like repeats	[S]	Function unknown
EVM0000483.1	contracttion	Protein NTM1-like 9 OS=Arabidopsis thaliana OX=3702 GN=NTL9 PE=1 SV=1	regulation of transcription, DNA-templated(GO:0006355)		DNA binding(GO:0003677)	NA	NA	NA	NAC domain-containing protein 45-like isoform X2 [Prunus yedoensis var. nudiflora]	NAC domain-containing protein 45-like isoform X2 OS=Prunus yedoensis var. nudiflora OX=2094558 GN=Pyn_40826 PE=4 SV=1	NA	NA	NA	NA
EVM0000485.1	contracttion	NAC domain-containing protein 82 OS=Arabidopsis thaliana OX=3702 GN=NAC082 PE=1 SV=1	regulation of transcription, DNA-templated(GO:0006355)		DNA binding(GO:0003677)	NA	NA	NA	hypothetical protein PRUPE_8G035400 [Prunus persica]	Uncharacterized protein OS=Prunus persica OX=3760 GN=PRUPE_8G035400 PE=4 SV=1	NA	NA	NA	NA
EVM0000490.1	contracttion	Serine/threonine protein phosphatase 2A 57 kDa regulatory subunit B&apos; alpha isoform OS=Arabidopsis thaliana OX=3702 GN=B&apos;ALPHA PE=1 SV=1	signal transduction(GO:0007165)	protein phosphatase type 2A complex(GO:0000159)	protein phosphatase regulator activity(GO:0019888)	K11584	serine/threonine-protein phosphatase 2A regulatory subunit B'	ko03015:mRNA surveillance pathway|ko04071:Sphingolipid signaling pathway|ko04113:Meiosis - yeast|ko04114:Oocyte meiosis|ko04151:PI3K-Akt signaling pathway|ko04152:AMPK signaling pathway|ko04261:Adrenergic signaling in cardiomyocytes|ko04728:Dopaminergic synapse	serine/threonine protein phosphatase 2A 57 kDa regulatory subunit B&apos; beta isoform-like [Prunus avium]	Serine/threonine protein phosphatase 2A regulatory subunit OS=Prunus persica OX=3760 GN=PRUPE_2G206200 PE=3 SV=1	KOG2085	Serine/threonine protein phosphatase 2A, regulatory subunit	[T]	Signal transduction mechanisms
EVM0000491.1	contracttion	AT-hook motif nuclear-localized protein 14 OS=Arabidopsis thaliana OX=3702 GN=AHL14 PE=1 SV=1	NA	NA	NA	NA	NA	NA	AT-hook motif nuclear-localized protein 14 [Prunus avium]	Uncharacterized protein OS=Prunus persica OX=3760 GN=PRUPE_6G347600 PE=4 SV=1	NA	NA	NA	NA
EVM0000495.1	contracttion		NA	NA	NA	NA	NA	NA	uncharacterized protein Pyn_22452 [Prunus yedoensis var. nudiflora]	Uncharacterized protein OS=Prunus yedoensis var. nudiflora OX=2094558 GN=Pyn_22452 PE=4 SV=1	NA	NA	NA	NA
EVM0000500.1	contracttion	Fatty acid amide hydrolase OS=Arabidopsis thaliana OX=3702 GN=FAAH PE=1 SV=1	NA	NA	NA	NA	NA	NA	fatty acid amide hydrolase [Prunus yedoensis var. nudiflora]	Fatty acid amide hydrolase OS=Prunus yedoensis var. nudiflora OX=2094558 GN=Pyn_02957 PE=4 SV=1	KOG1211	Amidases	[J]	Translation, ribosomal structure and biogenesis
EVM0000505.1	contracttion	Protein transport protein Sec24-like At4g32640 OS=Arabidopsis thaliana OX=3702 GN=At4g32640 PE=3 SV=3	intracellular protein transport(GO:0006886)| ER to Golgi vesicle-mediated transport(GO:0006888)	COPII vesicle coat(GO:0030127)	zinc ion binding(GO:0008270)	K14007	protein transport protein SEC24	ko04141:Protein processing in endoplasmic reticulum	protein transport protein Sec24-like At4g32640 [Prunus avium]	Protein transport protein Sec24-like OS=Prunus yedoensis var. nudiflora OX=2094558 GN=Pyn_21464 PE=4 SV=1	KOG1984	Vesicle coat complex COPII, subunit SFB3	[U]	Intracellular trafficking, secretion, and vesicular transport
EVM0000507.1	contracttion	NAC domain-containing protein 37 OS=Arabidopsis thaliana OX=3702 GN=NAC037 PE=1 SV=1	regulation of transcription, DNA-templated(GO:0006355)		DNA binding(GO:0003677)	NA	NA	NA	NAC domain-containing protein 37-like [Prunus yedoensis var. nudiflora]	NAC domain-containing protein 37-like OS=Prunus yedoensis var. nudiflora OX=2094558 GN=Pyn_01153 PE=4 SV=1	NA	NA	NA	NA
EVM0000508.1	contracttion	Putative phosphatidylinositol 4-phosphate 5-kinase 11 OS=Arabidopsis thaliana OX=3702 GN=PIP5K11 PE=4 SV=1	phosphatidylinositol metabolic process(GO:0046488)		phosphatidylinositol phosphate kinase activity(GO:0016307)	K00889	1-phosphatidylinositol-4-phosphate 5-kinase	ko00562:Inositol phosphate metabolism|ko04011:MAPK signaling pathway - yeast|ko04070:Phosphatidylinositol signaling system|ko04072:Phospholipase D signaling pathway|ko04139:Regulation of mitophagy - yeast|ko04144:Endocytosis|ko04666:Fc gamma R-mediated phagocytosis|ko04810:Regulation of actin cytoskeleton|ko05231:Choline metabolism in cancer	putative phosphatidylinositol 4-phosphate 5-kinase 11 [Prunus yedoensis var. nudiflora]	Putative phosphatidylinositol 4-phosphate 5-kinase 11 OS=Prunus yedoensis var. nudiflora OX=2094558 GN=Pyn_02857 PE=4 SV=1	KOG0229	Phosphatidylinositol-4-phosphate 5-kinase	[T]	Signal transduction mechanisms
EVM0000525.1	contracttion	NAC domain-containing protein 21/22 OS=Arabidopsis thaliana OX=3702 GN=NAC021 PE=1 SV=2	regulation of transcription, DNA-templated(GO:0006355)		DNA binding(GO:0003677)	NA	NA	NA	NAC domain-containing protein 21/22 [Prunus yedoensis var. nudiflora]	NAC domain-containing protein 21/22 OS=Prunus yedoensis var. nudiflora OX=2094558 GN=Pyn_37923 PE=4 SV=1	NA	NA	NA	NA
EVM0000527.1	contracttion	Tubulin alpha-3 chain OS=Eleusine indica OX=29674 GN=TUBA3 PE=2 SV=1			GTPase activity(GO:0003924)	K07374	tubulin alpha	ko04145:Phagosome|ko04210:Apoptosis|ko04540:Gap junction|ko05130:Pathogenic Escherichia coli infection	tubulin alpha-3 chain isoform X1 [Prunus yedoensis var. nudiflora]	Tubulin alpha chain OS=Prunus yedoensis var. nudiflora OX=2094558 GN=Pyn_27319 PE=3 SV=1	KOG1376	Alpha tubulin	[Z]	Cytoskeleton
EVM0000533.1	contracttion	Peroxidase 45 OS=Arabidopsis thaliana OX=3702 GN=PER45 PE=1 SV=1	response to oxidative stress(GO:0006979)| oxidation-reduction process(GO:0055114)		peroxidase activity(GO:0004601)| heme binding(GO:0020037)	K00430	peroxidase	ko00940:Phenylpropanoid biosynthesis	peroxidase 16-like [Prunus yedoensis var. nudiflora]	Peroxidase OS=Prunus yedoensis var. nudiflora OX=2094558 GN=Pyn_17752 PE=3 SV=1	NA	NA	NA	NA
EVM0000538.1	contracttion	Protein IQ-DOMAIN 31 OS=Arabidopsis thaliana OX=3702 GN=IQD31 PE=1 SV=1			protein binding(GO:0005515)	NA	NA	NA	protein IQ-DOMAIN 14 [Prunus yedoensis var. nudiflora]	Protein IQ-DOMAIN 14 OS=Prunus yedoensis var. nudiflora OX=2094558 GN=Pyn_37222 PE=4 SV=1	NA	NA	NA	NA
EVM0000550.1	contracttion	Ubiquitin carboxyl-terminal hydrolase 16 OS=Arabidopsis thaliana OX=3702 GN=UBP16 PE=1 SV=1	protein deubiquitination(GO:0016579)		thiol-dependent ubiquitinyl hydrolase activity(GO:0036459)	K11855	ubiquitin carboxyl-terminal hydrolase 36/42	NA:NA	ubiquitin carboxyl-terminal hydrolase 16 [Prunus persica]	Uncharacterized protein OS=Prunus persica OX=3760 GN=PRUPE_1G530100 PE=4 SV=1	KOG1865	Ubiquitin carboxyl-terminal hydrolase	[O]	Posttranslational modification, protein turnover, chaperones
EVM0000551.1	contracttion	WD repeat-containing protein RUP2 OS=Arabidopsis thaliana OX=3702 GN=RUP2 PE=1 SV=1			protein binding(GO:0005515)	K10143	E3 ubiquitin-protein ligase RFWD2	ko04115:p53 signaling pathway|ko04120:Ubiquitin mediated proteolysis|ko04712:Circadian rhythm - plant	WD repeat-containing protein RUP2 [Prunus avium]	WD repeat-containing protein RUP2 OS=Prunus yedoensis var. nudiflora OX=2094558 GN=Pyn_27749 PE=4 SV=1	NA	NA	NA	NA
EVM0000566.1	contracttion	Clp protease adapter protein ClpF, chloroplastic OS=Arabidopsis thaliana OX=3702 GN=CLPF PE=1 SV=1			DNA binding(GO:0003677)	NA	NA	NA	uncharacterized protein Pyn_27915 [Prunus yedoensis var. nudiflora]	Uncharacterized protein OS=Prunus yedoensis var. nudiflora OX=2094558 GN=Pyn_27915 PE=4 SV=1	NA	NA	NA	NA
EVM0000568.1	contracttion	Mitochondrial import inner membrane translocase subunit TIM17-2 OS=Arabidopsis thaliana OX=3702 GN=TIM17-2 PE=1 SV=2	NA	NA	NA	NA	NA	NA	mitochondrial import inner membrane translocase subunit TIM17-2 [Prunus yedoensis var. nudiflora]	Mitochondrial import inner membrane translocase subunit TIM17-2 OS=Prunus yedoensis var. nudiflora OX=2094558 GN=Pyn_28714 PE=4 SV=1	KOG1652	Mitochondrial import inner membrane translocase, subunit TIM17	[U]	Intracellular trafficking, secretion, and vesicular transport
EVM0000574.1	contracttion	Peroxidase 27 OS=Arabidopsis thaliana OX=3702 GN=PER27 PE=1 SV=1	oxidation-reduction process(GO:0055114)| response to oxidative stress(GO:0006979)		peroxidase activity(GO:0004601)| heme binding(GO:0020037)	K00430	peroxidase	ko00940:Phenylpropanoid biosynthesis	peroxidase 27 [Prunus persica]	Peroxidase OS=Prunus persica OX=3760 GN=PRUPE_4G026700 PE=3 SV=1	NA	NA	NA	NA
EVM0000577.1	contracttion		NA	NA	NA	NA	NA	NA	uncharacterized protein LOC110773349 [Prunus avium]	Uncharacterized protein OS=Prunus persica OX=3760 GN=PRUPE_4G181200 PE=4 SV=1	NA	NA	NA	NA
EVM0000577.2	contracttion		NA	NA	NA	NA	NA	NA	uncharacterized protein LOC110773349 [Prunus avium]	Uncharacterized protein OS=Prunus persica OX=3760 GN=PRUPE_4G181200 PE=4 SV=1	NA	NA	NA	NA
EVM0000588.1	contracttion	Probable glycosyltransferase At5g03795 OS=Arabidopsis thaliana OX=3702 GN=At5g03795 PE=3 SV=2	NA	NA	NA	NA	NA	NA	PREDICTED: probable glycosyltransferase At5g03795 [Prunus mume]	Uncharacterized protein OS=Prunus persica OX=3760 GN=PRUPE_7G006300 PE=4 SV=1	KOG1021	Acetylglucosaminyltransferase EXT1/exostosin 1	[W]	Extracellular structures
EVM0000588.2	contracttion	Probable glycosyltransferase At5g03795 OS=Arabidopsis thaliana OX=3702 GN=At5g03795 PE=3 SV=2	NA	NA	NA	NA	NA	NA	probable glycosyltransferase At5g03795 [Prunus avium]	Uncharacterized protein OS=Prunus persica OX=3760 GN=PRUPE_7G006300 PE=4 SV=1	KOG1021	Acetylglucosaminyltransferase EXT1/exostosin 1	[W]	Extracellular structures
EVM0000593.1	contracttion	Probable inactive ATP-dependent zinc metalloprotease FTSHI 3, chloroplastic OS=Arabidopsis thaliana OX=3702 GN=FTSHI3 PE=1 SV=1		integral component of membrane(GO:0016021)	metalloendopeptidase activity(GO:0004222)| ATP binding(GO:0005524)| zinc ion binding(GO:0008270)	NA	NA	NA	probable inactive ATP-dependent zinc metalloprotease FTSHI 3, chloroplastic [Prunus avium]	Uncharacterized protein OS=Prunus persica OX=3760 GN=PRUPE_3G243600 PE=3 SV=1	KOG0731	AAA+-type ATPase containing the peptidase M41 domain	[O]	Posttranslational modification, protein turnover, chaperones
EVM0000597.1	contracttion	E3 ubiquitin-protein ligase RMA1H1 OS=Capsicum annuum OX=4072 GN=RMA1H1 PE=1 SV=1			metal ion binding(GO:0046872)	K10666	E3 ubiquitin-protein ligase RNF5	ko04141:Protein processing in endoplasmic reticulum	hypothetical protein PRUPE_8G105100 [Prunus persica]	Uncharacterized protein OS=Prunus persica OX=3760 GN=PRUPE_8G105100 PE=4 SV=1	KOG0823	Predicted E3 ubiquitin ligase	[O]	Posttranslational modification, protein turnover, chaperones
EVM0000614.1	contracttion		NA	NA	NA	NA	NA	NA	tricalbin-3 [Prunus avium]	Uncharacterized protein OS=Prunus persica OX=3760 GN=PRUPE_1G345200 PE=4 SV=1	KOG1012	Ca2+-dependent lipid-binding protein CLB1/vesicle protein vp115/Granuphilin A, contains C2 domain	[R]	General function prediction only
EVM0000619.1	contracttion				protein dimerization activity(GO:0046983)| DNA binding(GO:0003677)	NA	NA	NA	uncharacterized protein LOC110746100 [Prunus avium]	Uncharacterized protein OS=Prunus yedoensis var. nudiflora OX=2094558 GN=Pyn_30263 PE=4 SV=1	KOG0014	MADS box transcription factor	[K]	Transcription
EVM0000623.1	contracttion	Probable amidase At4g34880 OS=Arabidopsis thaliana OX=3702 GN=At4g34880 PE=2 SV=1			translation initiation factor activity(GO:0003743)	NA	NA	NA	putative amidase [Prunus yedoensis var. nudiflora]	Putative amidase OS=Prunus yedoensis var. nudiflora OX=2094558 GN=Pyn_25232 PE=4 SV=1	KOG1211	Amidases	[J]	Translation, ribosomal structure and biogenesis
EVM0000627.1	contracttion		NA	NA	NA	NA	NA	NA	uncharacterized protein LOC110758621 [Prunus avium]	Uncharacterized protein OS=Prunus persica OX=3760 GN=PRUPE_2G326500 PE=4 SV=1	NA	NA	NA	NA
EVM0000632.1	contracttion	SPX and EXS domain-containing protein 1 OS=Dictyostelium discoideum OX=44689 GN=DDB_G0271664 PE=3 SV=2		integral component of membrane(GO:0016021)		NA	NA	NA	SPX and EXS domain-containing protein 1 [Prunus persica]	Uncharacterized protein OS=Prunus persica OX=3760 GN=PRUPE_2G153500 PE=4 SV=1	KOG1162	Predicted small molecule transporter	[U]	Intracellular trafficking, secretion, and vesicular transport
EVM0000635.1	contracttion	UDP-glycosyltransferase 88F5 OS=Malus domestica OX=3750 GN=UGT88F5 PE=2 SV=1			transferase activity, transferring hexosyl groups(GO:0016758)	NA	NA	NA	UDP-glycosyltransferase 88F5-like [Prunus avium]	Glycosyltransferase OS=Prunus yedoensis var. nudiflora OX=2094558 GN=Pyn_32072 PE=3 SV=1	KOG1192	UDP-glucuronosyl and UDP-glucosyl transferase	[C]	Energy production and conversion
EVM0000637.1	contracttion	Cationic peroxidase 1 OS=Arachis hypogaea OX=3818 GN=PNC1 PE=1 SV=2	response to oxidative stress(GO:0006979)| oxidation-reduction process(GO:0055114)		heme binding(GO:0020037)| peroxidase activity(GO:0004601)	K00430	peroxidase	ko00940:Phenylpropanoid biosynthesis	peroxidase P7-like [Prunus yedoensis var. nudiflora]	Peroxidase OS=Prunus yedoensis var. nudiflora OX=2094558 GN=Pyn_18451 PE=3 SV=1	NA	NA	NA	NA
EVM0000640.1	contracttion		NA	NA	NA	NA	NA	NA	PREDICTED: zinc finger MYM-type protein 1-like [Prunus mume]	Uncharacterized protein (Fragment) OS=Prunus persica OX=3760 GN=PRUPE_ppa017453mg PE=4 SV=1	NA	NA	NA	NA
EVM0000643.1	contracttion	WUSCHEL-related homeobox 2 OS=Arabidopsis thaliana OX=3702 GN=WOX2 PE=2 SV=1			DNA binding(GO:0003677)	NA	NA	NA	WUSCHEL-related homeobox 2-like [Prunus avium]	Uncharacterized protein OS=Prunus persica OX=3760 GN=PRUPE_ppa021063mg PE=4 SV=1	NA	NA	NA	NA
EVM0000645.1	contracttion	WD-40 repeat-containing protein MSI4 OS=Arabidopsis thaliana OX=3702 GN=MSI4 PE=1 SV=3			protein binding(GO:0005515)	K10752	histone-binding protein RBBP4	NA:NA	WD-40 repeat-containing protein MSI4-like [Prunus yedoensis var. nudiflora]	WD-40 repeat-containing protein MSI4-like OS=Prunus yedoensis var. nudiflora OX=2094558 GN=Pyn_15666 PE=4 SV=1	KOG0264	Nucleosome remodeling factor, subunit CAF1/NURF55/MSI1	[B]	Chromatin structure and dynamics
EVM0000645.2	contracttion	WD-40 repeat-containing protein MSI4 OS=Arabidopsis thaliana OX=3702 GN=MSI4 PE=1 SV=3			protein binding(GO:0005515)	K10752	histone-binding protein RBBP4	NA:NA	WD-40 repeat-containing protein MSI4-like [Prunus yedoensis var. nudiflora]	WD-40 repeat-containing protein MSI4-like OS=Prunus yedoensis var. nudiflora OX=2094558 GN=Pyn_15666 PE=4 SV=1	KOG0264	Nucleosome remodeling factor, subunit CAF1/NURF55/MSI1	[B]	Chromatin structure and dynamics
EVM0000653.1	contracttion				protein binding(GO:0005515)	NA	NA	NA	serine/arginine repetitive matrix protein 1 [Prunus yedoensis var. nudiflora]	Serine/arginine repetitive matrix protein 1 OS=Prunus yedoensis var. nudiflora OX=2094558 GN=Pyn_14959 PE=4 SV=1	NA	NA	NA	NA
EVM0000664.1	contracttion		NA	NA	NA	NA	NA	NA	formin-like protein 2 [Prunus yedoensis var. nudiflora]	Formin-like protein 2 OS=Prunus yedoensis var. nudiflora OX=2094558 GN=Pyn_34369 PE=4 SV=1	NA	NA	NA	NA
EVM0000677.1	contracttion	Fructokinase-like 1, chloroplastic OS=Arabidopsis thaliana OX=3702 GN=FLN1 PE=1 SV=1	NA	NA	NA	NA	NA	NA	fructokinase-like 1, chloroplastic [Prunus avium]	Uncharacterized protein OS=Prunus persica OX=3760 GN=PRUPE_6G268800 PE=4 SV=1	KOG2855	Ribokinase	[G]	Carbohydrate transport and metabolism
EVM0000681.1	contracttion	Ubiquitin-NEDD8-like protein RUB1 OS=Arabidopsis thaliana OX=3702 GN=RUB1 PE=1 SV=3			protein binding(GO:0005515)	K12158	ubiquitin-like protein Nedd8	NA:NA	ubiquitin-NEDD8-like protein RUB2 [Prunus persica]	Uncharacterized protein OS=Prunus persica OX=3760 GN=PRUPE_7G086300 PE=4 SV=1	KOG0001	Ubiquitin and ubiquitin-like proteins	[R]	General function prediction only
EVM0000690.1	contracttion	Pectin acetylesterase 8 OS=Arabidopsis thaliana OX=3702 GN=PAE8 PE=2 SV=1			hydrolase activity(GO:0016787)	K19882	O-palmitoleoyl-L-serine hydrolase	ko04310:Wnt signaling pathway	pectin acetylesterase 8-like [Prunus avium]	Pectin acetylesterase OS=Prunus persica OX=3760 GN=PRUPE_5G015500 PE=2 SV=1	KOG4287	Pectin acetylesterase and similar proteins	[M]	Cell wall/membrane/envelope biogenesis
EVM0000691.1	contracttion	Sm-like protein LSM36B OS=Arabidopsis thaliana OX=3702 GN=LSM6B PE=1 SV=1	NA	NA	NA	K12625	U6 snRNA-associated Sm-like protein LSm6	ko03018:RNA degradation|ko03040:Spliceosome	sm-like protein LSM36B [Prunus persica]	Uncharacterized protein OS=Prunus persica OX=3760 GN=PRUPE_7G267700 PE=3 SV=1	KOG1783	Small nuclear ribonucleoprotein F	[A]	RNA processing and modification
EVM0000692.1	contracttion	LOB domain-containing protein 2 OS=Arabidopsis thaliana OX=3702 GN=LBD2 PE=2 SV=2	NA	NA	NA	NA	NA	NA	LOB domain-containing protein 2 [Prunus avium]	Uncharacterized protein OS=Prunus persica OX=3760 GN=PRUPE_3G126300 PE=4 SV=1	NA	NA	NA	NA
EVM0000694.1	contracttion	tRNA threonylcarbamoyladenosine dehydratase OS=Schizosaccharomyces pombe (strain 972 / ATCC 24843) OX=284812 GN=SPAC1A6.10 PE=3 SV=1			ubiquitin-like modifier activating enzyme activity(GO:0008641)	NA	NA	NA	tRNA threonylcarbamoyladenosine dehydratase isoform X1 [Prunus avium]	tRNA threonylcarbamoyladenosine dehydratase-like isoform X1 OS=Prunus yedoensis var. nudiflora OX=2094558 GN=Pyn_22086 PE=4 SV=1	KOG2018	Predicted dinucleotide-utilizing enzyme involved in molybdopterin and thiamine biosynthesis	[O]	Posttranslational modification, protein turnover, chaperones
EVM0000703.1	contracttion		NA	NA	NA	NA	NA	NA	uncharacterized protein Pyn_11041 [Prunus yedoensis var. nudiflora]	Uncharacterized protein OS=Prunus yedoensis var. nudiflora OX=2094558 GN=Pyn_11041 PE=4 SV=1	NA	NA	NA	NA
EVM0000707.1	contracttion		NA	NA	NA	NA	NA	NA	IRK-interacting protein [Prunus yedoensis var. nudiflora]	IRK-interacting protein OS=Prunus yedoensis var. nudiflora OX=2094558 GN=Pyn_10485 PE=4 SV=1	NA	NA	NA	NA
EVM0000708.1	contracttion	Transcription factor GTE8 OS=Arabidopsis thaliana OX=3702 GN=GTE8 PE=2 SV=2			protein binding(GO:0005515)	NA	NA	NA	transcription factor GTE9-like isoform X1 [Prunus avium]	Uncharacterized protein OS=Prunus persica OX=3760 GN=PRUPE_3G301300 PE=4 SV=1	KOG1474	Transcription initiation factor TFIID, subunit BDF1 and related bromodomain proteins	[K]	Transcription
EVM0000708.2	contracttion	Transcription factor GTE8 OS=Arabidopsis thaliana OX=3702 GN=GTE8 PE=2 SV=2			protein binding(GO:0005515)	NA	NA	NA	hypothetical protein PRUPE_3G301300 [Prunus persica]	Uncharacterized protein OS=Prunus persica OX=3760 GN=PRUPE_3G301300 PE=4 SV=1	KOG1474	Transcription initiation factor TFIID, subunit BDF1 and related bromodomain proteins	[K]	Transcription
EVM0000712.1	contracttion				protein binding(GO:0005515)	NA	NA	NA	hypothetical protein PRUPE_1G540000 [Prunus persica]	Uncharacterized protein OS=Prunus persica OX=3760 GN=PRUPE_1G540000 PE=4 SV=1	NA	NA	NA	NA
EVM0000714.1	contracttion	Cinnamoyl-CoA reductase 1 OS=Arabidopsis thaliana OX=3702 GN=CCR1 PE=1 SV=1			coenzyme binding(GO:0050662)| catalytic activity(GO:0003824)	K09753	cinnamoyl-CoA reductase	ko00940:Phenylpropanoid biosynthesis	cinnamoyl-CoA reductase 1-like [Prunus yedoensis var. nudiflora]	Cinnamoyl-CoA reductase 1-like OS=Prunus yedoensis var. nudiflora OX=2094558 GN=Pyn_02126 PE=4 SV=1	KOG1502	Flavonol reductase/cinnamoyl-CoA reductase	[V]	Defense mechanisms
EVM0000718.1	contracttion	Protein WHAT&apos;S THIS FACTOR 1, chloroplastic OS=Zea mays OX=4577 GN=WTF1 PE=1 SV=1	NA	NA	NA	NA	NA	NA	protein ROOT PRIMORDIUM DEFECTIVE 1-like [Prunus yedoensis var. nudiflora]	Protein ROOT PRIMORDIUM DEFECTIVE 1-like OS=Prunus yedoensis var. nudiflora OX=2094558 GN=Pyn_00912 PE=4 SV=1	NA	NA	NA	NA
EVM0000723.1	contracttion	AT-hook motif nuclear-localized protein 1 OS=Arabidopsis thaliana OX=3702 GN=AHL1 PE=1 SV=1	NA	NA	NA	NA	NA	NA	AT-hook motif nuclear-localized protein 1-like [Prunus avium]	Uncharacterized protein OS=Prunus persica OX=3760 GN=PRUPE_7G119600 PE=4 SV=1	NA	NA	NA	NA
EVM0000731.1	contracttion		NA	NA	NA	NA	NA	NA	uncharacterized protein LOC18778430 [Prunus persica]	Uncharacterized protein OS=Prunus persica OX=3760 GN=PRUPE_4G083100 PE=4 SV=1	NA	NA	NA	NA
EVM0000735.1	contracttion	Ethylene-responsive transcription factor ERF106 OS=Arabidopsis thaliana OX=3702 GN=ERF106 PE=2 SV=1	regulation of transcription, DNA-templated(GO:0006355)		DNA-binding transcription factor activity(GO:0003700)	NA	NA	NA	ethylene-responsive transcription factor ERF106-like isoform X2 [Prunus avium]	AP2/EREBP family transcription factor-like protein 15 OS=Prunus pseudocerasus OX=151439 PE=2 SV=1	NA	NA	NA	NA
EVM0000740.1	contracttion	Fasciclin-like arabinogalactan protein 1 OS=Arabidopsis thaliana OX=3702 GN=FLA1 PE=1 SV=1	NA	NA	NA	NA	NA	NA	fasciclin-like arabinogalactan protein 1 [Prunus yedoensis var. nudiflora]	Fasciclin-like arabinogalactan protein 1 OS=Prunus yedoensis var. nudiflora OX=2094558 GN=Pyn_02230 PE=4 SV=1	NA	NA	NA	NA
EVM0000749.1	contracttion	Probable purple acid phosphatase 20 OS=Arabidopsis thaliana OX=3702 GN=PAP20 PE=2 SV=1			metal ion binding(GO:0046872)| acid phosphatase activity(GO:0003993)| hydrolase activity(GO:0016787)	NA	NA	NA	probable purple acid phosphatase 20 [Prunus avium]	Purple acid phosphatase OS=Prunus persica OX=3760 GN=PRUPE_7G113100 PE=3 SV=1	KOG1378	Purple acid phosphatase	[G]	Carbohydrate transport and metabolism
EVM0000752.1	contracttion	Glucose-6-phosphate isomerase, cytosolic 1 OS=Clarkia mildrediae OX=49756 GN=PGIC1 PE=3 SV=1	glycolytic process(GO:0006096)| gluconeogenesis(GO:0006094)		glucose-6-phosphate isomerase activity(GO:0004347)	K01810	glucose-6-phosphate isomerase	ko00010:Glycolysis / Gluconeogenesis|ko00030:Pentose phosphate pathway|ko00500:Starch and sucrose metabolism|ko00520:Amino sugar and nucleotide sugar metabolism|ko01200:Carbon metabolism	glucose-6-phosphate isomerase, cytosolic [Prunus avium]	Glucose-6-phosphate isomerase OS=Prunus persica OX=3760 GN=PGI PE=2 SV=1	KOG2446	Glucose-6-phosphate isomerase	[G]	Carbohydrate transport and metabolism
EVM0000758.1	contracttion	Plasma membrane ATPase 4 OS=Nicotiana plumbaginifolia OX=4092 GN=PMA4 PE=2 SV=1	NA	NA	NA	K01535	H+-transporting ATPase	ko00190:Oxidative phosphorylation	plasma membrane ATPase 4 [Prunus yedoensis var. nudiflora]	Plasma membrane ATPase OS=Prunus yedoensis var. nudiflora OX=2094558 GN=Pyn_14828 PE=3 SV=1	KOG0205	Plasma membrane H+-transporting ATPase	[P]	Inorganic ion transport and metabolism
EVM0000766.1	contracttion	DDB1- and CUL4-associated factor 13 OS=Xenopus laevis OX=8355 GN=dcaf13 PE=2 SV=1			protein binding(GO:0005515)	K11806	WD repeat and SOF domain-containing protein 1	NA:NA	DDB1- and CUL4-associated factor 13-like isoform X1 [Prunus yedoensis var. nudiflora]	DDB1-and CUL4-associated factor 13-like isoform X1 OS=Prunus yedoensis var. nudiflora OX=2094558 GN=Pyn_23796 PE=4 SV=1	KOG0268	Sof1-like rRNA processing protein (contains WD40 repeats)	[A]	RNA processing and modification
EVM0000766.2	contracttion	DDB1- and CUL4-associated factor 13 OS=Xenopus laevis OX=8355 GN=dcaf13 PE=2 SV=1			protein binding(GO:0005515)	K11806	WD repeat and SOF domain-containing protein 1	NA:NA	DDB1- and CUL4-associated factor 13-like isoform X2 [Prunus avium]	DDB1-and CUL4-associated factor 13-like isoform X1 OS=Prunus yedoensis var. nudiflora OX=2094558 GN=Pyn_23796 PE=4 SV=1	KOG0268	Sof1-like rRNA processing protein (contains WD40 repeats)	[A]	RNA processing and modification
EVM0000776.1	contracttion	Ethylene-responsive transcription factor ERF113 OS=Arabidopsis thaliana OX=3702 GN=ERF113 PE=2 SV=1	regulation of transcription, DNA-templated(GO:0006355)		DNA-binding transcription factor activity(GO:0003700)	NA	NA	NA	AP2/EREBP family transcription factor-like protein 10 [Prunus yedoensis var. nudiflora]	AP2/EREBP family transcription factor-like protein 10 OS=Prunus yedoensis var. nudiflora OX=2094558 GN=Pyn_38788 PE=4 SV=1	NA	NA	NA	NA
EVM0000810.1	contracttion		regulation of transcription, DNA-templated(GO:0006355)		double-stranded DNA binding(GO:0003690)	K15032	mTERF domain-containing protein, mitochondrial	NA:NA	uncharacterized protein LOC110759234 isoform X1 [Prunus avium]	Uncharacterized protein OS=Prunus persica OX=3760 GN=PRUPE_4G134600 PE=4 SV=1	KOG1267	Mitochondrial transcription termination factor, mTERF	[R]	General function prediction only
EVM0000811.1	contracttion	Protein NRT1/ PTR FAMILY 5.2 OS=Arabidopsis thaliana OX=3702 GN=NPF5.2 PE=2 SV=1	transmembrane transport(GO:0055085)	membrane(GO:0016020)	transmembrane transporter activity(GO:0022857)	K14638	solute carrier family 15 (peptide/histidine transporter), member 3/4	NA:NA	protein NRT1/ PTR FAMILY 5.2-like [Prunus avium]	Uncharacterized protein OS=Prunus persica OX=3760 GN=PRUPE_ppa026888mg PE=4 SV=1	KOG1237	H+/oligopeptide symporter	[E]	Amino acid transport and metabolism
EVM0000827.1	contracttion	Ethylene-responsive transcription factor ERN1 OS=Medicago truncatula OX=3880 GN=ERN1 PE=2 SV=1	regulation of transcription, DNA-templated(GO:0006355)		DNA-binding transcription factor activity(GO:0003700)	NA	NA	NA	protein PPLZ02 [Prunus yedoensis var. nudiflora]	Protein PPLZ02 OS=Prunus yedoensis var. nudiflora OX=2094558 GN=Pyn_29898 PE=4 SV=1	NA	NA	NA	NA
EVM0000833.1	contracttion	Cytochrome P450 714C2 OS=Oryza sativa subsp. japonica OX=39947 GN=CYP714C2 PE=2 SV=1	oxidation-reduction process(GO:0055114)		iron ion binding(GO:0005506)| oxidoreductase activity, acting on paired donors, with incorporation or reduction of molecular oxygen(GO:0016705)| heme binding(GO:0020037)	NA	NA	NA	cytochrome P450 714C2-like [Prunus avium]	Uncharacterized protein OS=Prunus persica OX=3760 GN=PRUPE_2G120000 PE=3 SV=1	KOG0157	Cytochrome P450 CYP4/CYP19/CYP26 subfamilies	[I]	Lipid transport and metabolism
EVM0000854.1	contracttion	Ethylene-responsive transcription factor 2 OS=Nicotiana tabacum OX=4097 GN=ERF2 PE=2 SV=1	regulation of transcription, DNA-templated(GO:0006355)		DNA-binding transcription factor activity(GO:0003700)	NA	NA	NA	transcription factor SPT20 homolog [Prunus avium]	Mediator of RNA polymerase II transcription subunit 15-like OS=Prunus yedoensis var. nudiflora OX=2094558 GN=Pyn_35521 PE=4 SV=1	NA	NA	NA	NA
EVM0000855.1	contracttion	Serine/threonine-protein kinase CTR1 OS=Arabidopsis thaliana OX=3702 GN=CTR1 PE=1 SV=1	protein phosphorylation(GO:0006468)		protein binding(GO:0005515)| protein kinase activity(GO:0004672)	NA	NA	NA	uncharacterized protein LOC110752601 isoform X1 [Prunus avium]	Uncharacterized protein OS=Prunus persica OX=3760 GN=PRUPE_7G254900 PE=4 SV=1	KOG0192	Tyrosine kinase specific for activated (GTP-bound) p21cdc42Hs	[T]	Signal transduction mechanisms
EVM0000858.1	contracttion	WD repeat-containing protein 70 OS=Rattus norvegicus OX=10116 GN=Wdr70 PE=1 SV=1			protein binding(GO:0005515)	NA	NA	NA	WD repeat-containing protein 70 [Prunus persica]	Uncharacterized protein OS=Prunus persica OX=3760 GN=PRUPE_8G213600 PE=4 SV=1	KOG0772	Uncharacterized conserved protein, contains WD40 repeat	[S]	Function unknown
EVM0000877.1	contracttion	5&apos;-adenylylsulfate reductase 3, chloroplastic OS=Arabidopsis thaliana OX=3702 GN=APR3 PE=2 SV=2	cell redox homeostasis(GO:0045454)		catalytic activity(GO:0003824)| hydrolase activity, acting on ester bonds(GO:0016788)	K05907	adenylyl-sulfate reductase (glutathione)	ko00920:Sulfur metabolism	5&apos;-adenylylsulfate reductase 3, chloroplastic-like [Prunus avium]	Uncharacterized protein OS=Prunus persica OX=3760 GN=PRUPE_4G216100 PE=4 SV=1	KOG0189	Phosphoadenosine phosphosulfate reductase	[E]	Amino acid transport and metabolism
EVM0000878.1	contracttion		NA	NA	NA	NA	NA	NA	hypothetical protein Pyn_01508 [Prunus yedoensis var. nudiflora]	Uncharacterized protein OS=Prunus yedoensis var. nudiflora OX=2094558 GN=Pyn_01508 PE=4 SV=1	KOG0504	FOG: Ankyrin repeat	[R]	General function prediction only
EVM0000879.1	contracttion	Chaperone protein ClpC, chloroplastic OS=Pisum sativum OX=3888 PE=2 SV=1			ATP binding(GO:0005524)| protein binding(GO:0005515)	K03696	ATP-dependent Clp protease ATP-binding subunit ClpC	NA:NA	ATP-dependent Clp protease ATP-binding subunit ClpA homolog CD4B, chloroplastic [Prunus avium]	Chaperone protein ClpC chloroplastic OS=Prunus yedoensis var. nudiflora OX=2094558 GN=Pyn_39888 PE=3 SV=1	KOG1051	Chaperone HSP104 and related ATP-dependent Clp proteases	[O]	Posttranslational modification, protein turnover, chaperones
EVM0000880.1	contracttion		NA	NA	NA	NA	NA	NA	uncharacterized protein LOC110769579 [Prunus avium]	Uncharacterized protein OS=Prunus persica OX=3760 GN=PRUPE_7G079000 PE=4 SV=1	NA	NA	NA	NA
EVM0000880.2	contracttion		NA	NA	NA	NA	NA	NA	hypothetical protein PRUPE_7G079000 [Prunus persica]	Uncharacterized protein OS=Prunus persica OX=3760 GN=PRUPE_7G079000 PE=4 SV=1	NA	NA	NA	NA
EVM0000888.1	contracttion	B3 domain-containing transcription factor VRN1 OS=Arabidopsis thaliana OX=3702 GN=VRN1 PE=1 SV=1			DNA binding(GO:0003677)	NA	NA	NA	B3 domain-containing transcription factor VRN1-like isoform X1 [Prunus avium]	Uncharacterized protein OS=Prunus persica OX=3760 GN=PRUPE_7G143600 PE=4 SV=1	NA	NA	NA	NA
EVM0000890.1	contracttion	ADP-ribosylation factor GTPase-activating protein AGD5 OS=Arabidopsis thaliana OX=3702 GN=AGD5 PE=1 SV=1			GTPase activator activity(GO:0005096)	K12486	stromal membrane-associated protein	ko04144:Endocytosis	hypothetical protein PRUPE_4G189700 [Prunus persica]	Uncharacterized protein OS=Prunus persica OX=3760 GN=PRUPE_4G189700 PE=4 SV=1	KOG0703	Predicted GTPase-activating protein	[T]	Signal transduction mechanisms
EVM0000897.1	contracttion	UDP-glycosyltransferase TURAN OS=Arabidopsis thaliana OX=3702 GN=TUN PE=2 SV=1			oxidoreductase activity(GO:0016491)	K03842	beta-1,4-mannosyltransferase	ko00510:N-Glycan biosynthesis|ko00513:Various types of N-glycan biosynthesis	UDP-glycosyltransferase TURAN isoform X1 [Prunus yedoensis var. nudiflora]	UDP-glycosyltransferase TURAN isoform X1 OS=Prunus yedoensis var. nudiflora OX=2094558 GN=Pyn_14811 PE=4 SV=1	KOG2941	Beta-1,4-mannosyltransferase	[O]	Posttranslational modification, protein turnover, chaperones
EVM0000911.1	contracttion				zinc ion binding(GO:0008270)	NA	NA	NA	uncharacterized protein Pyn_00817 [Prunus yedoensis var. nudiflora]	Uncharacterized protein OS=Prunus yedoensis var. nudiflora OX=2094558 GN=Pyn_00817 PE=4 SV=1	NA	NA	NA	NA
EVM0000924.1	contracttion	Protein MOTHER of FT and TFL1 OS=Arabidopsis thaliana OX=3702 GN=MFT PE=1 SV=1	NA	NA	NA	NA	NA	NA	protein MOTHER of FT and TFL1 isoform X2 [Prunus persica]	Uncharacterized protein OS=Prunus persica OX=3760 GN=PRUPE_5G230900 PE=4 SV=1	KOG3346	Phosphatidylethanolamine binding protein	[R]	General function prediction only
EVM0000925.1	contracttion	Chaperone protein DnaJ OS=Peptoclostridium difficile (strain 630) OX=272563 GN=dnaJ PE=3 SV=1	NA	NA	NA	K09534	DnaJ homolog subfamily C member 14	NA:NA	uncharacterized protein LOC110771581 [Prunus avium]	Uncharacterized protein OS=Prunus yedoensis var. nudiflora OX=2094558 GN=Pyn_37927 PE=4 SV=1	KOG0720	Molecular chaperone (DnaJ superfamily)	[O]	Posttranslational modification, protein turnover, chaperones
EVM0000926.1	contracttion	Shikimate O-hydroxycinnamoyltransferase OS=Arabidopsis thaliana OX=3702 GN=HST PE=1 SV=1			transferase activity, transferring acyl groups other than amino-acyl groups(GO:0016747)	NA	NA	NA	shikimate O-hydroxycinnamoyltransferase-like [Prunus avium]	Shikimate O-hydroxycinnamoyltransferase-like OS=Prunus yedoensis var. nudiflora OX=2094558 GN=Pyn_17185 PE=4 SV=1	NA	NA	NA	NA
EVM0000933.1	contracttion	Indole-3-pyruvate monooxygenase YUCCA2 OS=Arabidopsis thaliana OX=3702 GN=YUC2 PE=1 SV=1	oxidation-reduction process(GO:0055114)		flavin adenine dinucleotide binding(GO:0050660)| NADP binding(GO:0050661)| N,N-dimethylaniline monooxygenase activity(GO:0004499)	K11816	indole-3-pyruvate monooxygenase	ko00380:Tryptophan metabolism	indole-3-pyruvate monooxygenase YUCCA2 [Prunus persica]	Flavin-containing monooxygenase OS=Prunus persica OX=3760 GN=PRUPE_7G231200 PE=3 SV=1	KOG1399	Flavin-containing monooxygenase	[Q]	Secondary metabolites biosynthesis, transport and catabolism
EVM0000936.1	contracttion	UDP-glycosyltransferase 71K1 OS=Malus domestica OX=3750 GN=UGT71K1 PE=1 SV=1			transferase activity, transferring hexosyl groups(GO:0016758)	NA	NA	NA	anthocyanidin 3-O-glucosyltransferase 2-like [Prunus yedoensis var. nudiflora]	Glycosyltransferase OS=Prunus yedoensis var. nudiflora OX=2094558 GN=Pyn_01854 PE=3 SV=1	KOG1192	UDP-glucuronosyl and UDP-glucosyl transferase	[C]	Energy production and conversion
EVM0000939.1	contracttion	E3 ubiquitin-protein ligase UPL5 OS=Arabidopsis thaliana OX=3702 GN=UPL5 PE=1 SV=1			ubiquitin-protein transferase activity(GO:0004842)	K10591	E3 ubiquitin-protein ligase NEDD4	ko04011:MAPK signaling pathway - yeast|ko04120:Ubiquitin mediated proteolysis|ko04144:Endocytosis|ko05169:Epstein-Barr virus infection	E3 ubiquitin-protein ligase UPL5 [Prunus avium]	Uncharacterized protein OS=Prunus persica OX=3760 GN=PRUPE_ppa001143mg PE=4 SV=1	KOG0940	Ubiquitin protein ligase RSP5/NEDD4	[O]	Posttranslational modification, protein turnover, chaperones
EVM0000950.1	contracttion	AAA-ATPase At3g50940 OS=Arabidopsis thaliana OX=3702 GN=At3g50940 PE=2 SV=1			ATP binding(GO:0005524)	K08900	mitochondrial chaperone BCS1	NA:NA	AAA-ATPase [Prunus yedoensis var. nudiflora]	AAA-ATPase OS=Prunus yedoensis var. nudiflora OX=2094558 GN=Pyn_36915 PE=3 SV=1	KOG0743	AAA+-type ATPase	[O]	Posttranslational modification, protein turnover, chaperones
EVM0000951.1	contracttion	Actin-related protein 2 OS=Arabidopsis thaliana OX=3702 GN=ARP2 PE=1 SV=1			transferase activity, transferring acyl groups other than amino-acyl groups(GO:0016747)	NA	NA	NA	Transferase [Corchorus capsularis]	Transferase OS=Corchorus capsularis OX=210143 GN=CCACVL1_10183 PE=3 SV=1	KOG0677	Actin-related protein Arp2/3 complex, subunit Arp2	[Z]	Cytoskeleton
EVM0000957.1	contracttion	DnaJ protein homolog ANJ1 OS=Atriplex nummularia OX=3553 PE=2 SV=1			unfolded protein binding(GO:0051082)| heat shock protein binding(GO:0031072)	K09503	DnaJ homolog subfamily A member 2	ko04141:Protein processing in endoplasmic reticulum	dnaJ protein homolog [Prunus yedoensis var. nudiflora]	DnaJ protein homolog OS=Prunus yedoensis var. nudiflora OX=2094558 GN=Pyn_18291 PE=3 SV=1	KOG0712	Molecular chaperone (DnaJ superfamily)	[O]	Posttranslational modification, protein turnover, chaperones
EVM0000961.1	contracttion	Protein NETWORKED 1A OS=Arabidopsis thaliana OX=3702 GN=NET1A PE=1 SV=1			actin binding(GO:0003779)	NA	NA	NA	protein NETWORKED 1A-like [Prunus yedoensis var. nudiflora]	Protein NETWORKED 1A-like OS=Prunus yedoensis var. nudiflora OX=2094558 GN=Pyn_14422 PE=4 SV=1	NA	NA	NA	NA
EVM0000967.1	contracttion	Anthocyanidin 5,3-O-glucosyltransferase OS=Rosa hybrid cultivar OX=128735 GN=RhGT1 PE=2 SV=1			transferase activity, transferring hexosyl groups(GO:0016758)	NA	NA	NA	UDP-glycosyltransferase 88B1 [Prunus yedoensis var. nudiflora]	Glycosyltransferase OS=Prunus yedoensis var. nudiflora OX=2094558 GN=Pyn_29335 PE=3 SV=1	KOG1192	UDP-glucuronosyl and UDP-glucosyl transferase	[C]	Energy production and conversion
EVM0000973.1	contracttion	Protein SGT1 homolog OS=Oryza sativa subsp. japonica OX=39947 GN=SGT1 PE=1 SV=1			protein binding(GO:0005515)	NA	NA	NA	protein SGT1 homolog [Prunus yedoensis var. nudiflora]	Protein SGT1 homolog OS=Prunus yedoensis var. nudiflora OX=2094558 GN=Pyn_32516 PE=4 SV=1	KOG1309	Suppressor of G2 allele of skp1	[T]	Signal transduction mechanisms
EVM0000977.1	contracttion	Origin of replication complex subunit 1A OS=Arabidopsis thaliana OX=3702 GN=ORC1A PE=1 SV=1			chromatin binding(GO:0003682)| ATP binding(GO:0005524)	K02603	origin recognition complex subunit 1	ko04110:Cell cycle|ko04111:Cell cycle - yeast|ko04113:Meiosis - yeast	origin of replication complex subunit 1A-like [Prunus yedoensis var. nudiflora]	Origin recognition complex subunit 1 OS=Prunus yedoensis var. nudiflora OX=2094558 GN=Pyn_36017 PE=3 SV=1	KOG1514	Origin recognition complex, subunit 1, and related proteins	[L]	Replication, recombination and repair
EVM0000982.1	contracttion	General transcription factor 3C polypeptide 5 OS=Homo sapiens OX=9606 GN=GTF3C5 PE=1 SV=2	NA	NA	NA	K15202	general transcription factor 3C polypeptide 5 (transcription factor C subunit 1)	NA:NA	general transcription factor 3C polypeptide 5 isoform X2 [Prunus persica]	Uncharacterized protein OS=Prunus persica OX=3760 GN=PRUPE_7G062100 PE=4 SV=1	KOG2473	RNA polymerase III transcription factor (TF)IIIC subunit	[K]	Transcription
EVM0000985.1	contracttion	Dof zinc finger protein 4 OS=Oryza sativa subsp. japonica OX=39947 GN=DOF4 PE=2 SV=1	regulation of transcription, DNA-templated(GO:0006355)		DNA binding(GO:0003677)	NA	NA	NA	dof zinc finger protein DOF1.4-like [Prunus avium]	Dof zinc finger protein DOF1.4 OS=Prunus yedoensis var. nudiflora OX=2094558 GN=Pyn_13054 PE=4 SV=1	NA	NA	NA	NA
EVM0000986.1	contracttion		regulation of transcription, DNA-templated(GO:0006355)		double-stranded DNA binding(GO:0003690)	K15032	mTERF domain-containing protein, mitochondrial	NA:NA	uncharacterized protein LOC110749891 [Prunus avium]	Uncharacterized protein OS=Prunus persica OX=3760 GN=PRUPE_2G060700 PE=4 SV=1	NA	NA	NA	NA
EVM0000991.1	contracttion	Myosin-3 OS=Arabidopsis thaliana OX=3702 GN=VIII-A PE=2 SV=1		myosin complex(GO:0016459)	motor activity(GO:0003774)| ATP binding(GO:0005524)| protein binding(GO:0005515)	NA	NA	NA	myosin-1 isoform X2 [Prunus avium]	Uncharacterized protein OS=Prunus persica OX=3760 GN=PRUPE_1G349100 PE=3 SV=1	KOG0160	Myosin class V heavy chain	[Z]	Cytoskeleton
EVM0000991.2	contracttion	Myosin-3 OS=Arabidopsis thaliana OX=3702 GN=VIII-A PE=2 SV=1		myosin complex(GO:0016459)	protein binding(GO:0005515)| motor activity(GO:0003774)| ATP binding(GO:0005524)	NA	NA	NA	myosin-1 isoform X1 [Prunus avium]	Uncharacterized protein OS=Prunus persica OX=3760 GN=PRUPE_1G349100 PE=3 SV=1	KOG0160	Myosin class V heavy chain	[Z]	Cytoskeleton
EVM0000997.1	contracttion	Probable copper-transporting ATPase HMA5 OS=Arabidopsis thaliana OX=3702 GN=HMA5 PE=1 SV=2	metal ion transport(GO:0030001)		metal ion binding(GO:0046872)	NA	NA	NA	putative copper-transporting ATPase HMA5, partial [Mucuna pruriens]	Uncharacterized protein OS=Vitis vinifera OX=29760 GN=VIT_02s0025g03630 PE=4 SV=1	KOG0207	Cation transport ATPase	[P]	Inorganic ion transport and metabolism
EVM0001001.1	contracttion	Cytochrome P450 CYP749A22 OS=Panax ginseng OX=4054 PE=2 SV=1	oxidation-reduction process(GO:0055114)		iron ion binding(GO:0005506)| oxidoreductase activity, acting on paired donors, with incorporation or reduction of molecular oxygen(GO:0016705)| heme binding(GO:0020037)	K15639	PHYB activation tagged suppressor 1 [EC:1.14.-.-]	ko00905:Brassinosteroid biosynthesis	cytochrome P450 CYP749A22-like [Prunus avium]	Uncharacterized protein OS=Prunus persica OX=3760 GN=PRUPE_1G296600 PE=3 SV=1	KOG0157	Cytochrome P450 CYP4/CYP19/CYP26 subfamilies	[I]	Lipid transport and metabolism
EVM0001010.1	contracttion	Protein CUP-SHAPED COTYLEDON 2 OS=Arabidopsis thaliana OX=3702 GN=NAC098 PE=1 SV=1	regulation of transcription, DNA-templated(GO:0006355)		DNA binding(GO:0003677)	NA	NA	NA	protein CUP-SHAPED COTYLEDON 2 [Prunus persica]	Uncharacterized protein OS=Prunus persica OX=3760 GN=PRUPE_4G175800 PE=4 SV=1	NA	NA	NA	NA
EVM0001016.1	contracttion	PHD and RING finger domain-containing protein C126.07c OS=Schizosaccharomyces pombe (strain 972 / ATCC 24843) OX=284812 GN=SPCC126.07c PE=4 SV=1	NA	NA	NA	K17586	PHD and RING finger domain-containing protein 1	NA:NA	uncharacterized protein LOC110753353 isoform X1 [Prunus avium]	Uncharacterized protein OS=Prunus yedoensis var. nudiflora OX=2094558 GN=Pyn_23420 PE=4 SV=1	KOG4430	Topoisomerase I-binding arginine-serine-rich protein	[K]	Transcription
EVM0001018.1	contracttion	Putative 1-phosphatidylinositol-3-phosphate 5-kinase FAB1C OS=Arabidopsis thaliana OX=3702 GN=FAB1C PE=2 SV=1	phosphatidylinositol metabolic process(GO:0046488)		phosphatidylinositol phosphate kinase activity(GO:0016307)| ATP binding(GO:0005524)	K00921	1-phosphatidylinositol-3-phosphate 5-kinase	ko00562:Inositol phosphate metabolism|ko04070:Phosphatidylinositol signaling system|ko04145:Phagosome|ko04810:Regulation of actin cytoskeleton	putative 1-phosphatidylinositol-3-phosphate 5-kinase FAB1C [Prunus avium]	Uncharacterized protein OS=Prunus persica OX=3760 GN=PRUPE_1G323700 PE=4 SV=1	KOG0230	Phosphatidylinositol-4-phosphate 5-kinase and related FYVE finger-containing proteins	[T]	Signal transduction mechanisms
EVM0001027.1	contracttion	Transcription factor TCP20 OS=Arabidopsis thaliana OX=3702 GN=TCP20 PE=1 SV=1	NA	NA	NA	NA	NA	NA	PREDICTED: transcription factor TCP20 [Prunus mume]	Uncharacterized protein OS=Prunus persica OX=3760 GN=PRUPE_3G308700 PE=4 SV=1	NA	NA	NA	NA
EVM0001034.1	contracttion	4-coumarate--CoA ligase-like 5 OS=Arabidopsis thaliana OX=3702 GN=4CLL5 PE=1 SV=2			catalytic activity(GO:0003824)	K10526	OPC-8:0 CoA ligase 1 [EC:6.2.1.-]	ko00592:alpha-Linolenic acid metabolism	4-coumarate--CoA ligase-like 5 [Prunus yedoensis var. nudiflora]	4-coumarate--CoA ligase-like 5 OS=Prunus yedoensis var. nudiflora OX=2094558 GN=Pyn_22969 PE=4 SV=1	KOG1176	Acyl-CoA synthetase	[I]	Lipid transport and metabolism
EVM0001044.1	contracttion	Ribonuclease II, chloroplastic/mitochondrial OS=Arabidopsis thaliana OX=3702 GN=RNR1 PE=2 SV=1		integral component of membrane(GO:0016021)	ribonuclease activity(GO:0004540)| RNA binding(GO:0003723)| serine-type endopeptidase activity(GO:0004252)	K01147	exoribonuclease II	NA:NA	ribonuclease II chloroplastic/mitochondrial [Prunus yedoensis var. nudiflora]	Ribonuclease II chloroplastic/mitochondrial OS=Prunus yedoensis var. nudiflora OX=2094558 GN=Pyn_03402 PE=4 SV=1	KOG2102	Exosomal 3'-5' exoribonuclease complex, subunit Rrp44/Dis3	[J]	Translation, ribosomal structure and biogenesis
EVM0001050.1	contracttion	IST1-like protein OS=Dictyostelium discoideum OX=44689 GN=DDB_G0289029 PE=3 SV=1	protein transport(GO:0015031)			NA	NA	NA	uncharacterized protein LOC110761349 [Prunus avium]	Uncharacterized protein OS=Prunus persica OX=3760 GN=PRUPE_7G178000 PE=4 SV=1	KOG2027	Spindle pole body protein	[Z]	Cytoskeleton
EVM0001054.1	contracttion	Cell division cycle 20.2, cofactor of APC complex OS=Arabidopsis thaliana OX=3702 GN=CDC20-2 PE=1 SV=1			protein binding(GO:0005515)	K03363	cell division cycle 20, cofactor of APC complex	ko04110:Cell cycle|ko04111:Cell cycle - yeast|ko04113:Meiosis - yeast|ko04114:Oocyte meiosis|ko04120:Ubiquitin mediated proteolysis|ko05166:HTLV-I infection|ko05203:Viral carcinogenesis	cell division cycle 20.2 cofactor of APC complex-like [Prunus yedoensis var. nudiflora]	Cell division cycle 20.2 cofactor of APC complex-like OS=Prunus yedoensis var. nudiflora OX=2094558 GN=Pyn_35694 PE=4 SV=1	KOG0305	Anaphase promoting complex, Cdc20, Cdh1, and Ama1 subunits	[O]	Posttranslational modification, protein turnover, chaperones
EVM0001055.1	contracttion	Ras GTPase-activating protein-binding protein 1 OS=Mus musculus OX=10090 GN=G3bp1 PE=1 SV=1			nucleic acid binding(GO:0003676)	NA	NA	NA	putative G3BP-like protein [Prunus avium]	Putative G3BP-like protein OS=Prunus yedoensis var. nudiflora OX=2094558 GN=Pyn_04020 PE=4 SV=1	KOG0116	RasGAP SH3 binding protein rasputin, contains NTF2 and RRM domains	[T]	Signal transduction mechanisms
EVM0001061.1	contracttion	NAC transcription factor 56 OS=Arabidopsis thaliana OX=3702 GN=NAC056 PE=2 SV=1	regulation of transcription, DNA-templated(GO:0006355)		DNA binding(GO:0003677)	NA	NA	NA	NAC transcription factor 25 [Prunus yedoensis var. nudiflora]	NAC transcription factor 25 OS=Prunus yedoensis var. nudiflora OX=2094558 GN=Pyn_00482 PE=4 SV=1	NA	NA	NA	NA
EVM0001065.1	contracttion				nucleic acid binding(GO:0003676)| zinc ion binding(GO:0008270)	NA	NA	NA	PREDICTED: uncharacterized protein LOC103342549 [Prunus mume]	Uncharacterized protein OS=Prunus persica OX=3760 GN=PRUPE_1G169500 PE=4 SV=1	NA	NA	NA	NA
EVM0001075.1	contracttion	ATP-dependent 6-phosphofructokinase 5, chloroplastic OS=Arabidopsis thaliana OX=3702 GN=PFK5 PE=1 SV=1	glycolytic process(GO:0006096)		6-phosphofructokinase activity(GO:0003872)	K00850	6-phosphofructokinase 1	ko00010:Glycolysis / Gluconeogenesis|ko00030:Pentose phosphate pathway|ko00051:Fructose and mannose metabolism|ko00052:Galactose metabolism|ko00680:Methane metabolism|ko01200:Carbon metabolism|ko01230:Biosynthesis of amino acids|ko03018:RNA degradation|ko04152:AMPK signaling pathway|ko05230:Central carbon metabolism in cancer	ATP-dependent 6-phosphofructokinase 5 chloroplastic [Prunus yedoensis var. nudiflora]	ATP-dependent 6-phosphofructokinase OS=Prunus yedoensis var. nudiflora OX=2094558 GN=PFK PE=3 SV=1	KOG2440	Pyrophosphate-dependent phosphofructo-1-kinase	[G]	Carbohydrate transport and metabolism
EVM0001080.1	contracttion	Probable sulfate transporter 3.4 OS=Arabidopsis thaliana OX=3702 GN=SULTR3;4 PE=2 SV=1	sulfate transport(GO:0008272)	integral component of membrane(GO:0016021)	sulfate transmembrane transporter activity(GO:0015116)	K17471	sulfate transporter 3	NA:NA	probable sulfate transporter 3.4 [Prunus avium]	Uncharacterized protein OS=Prunus persica OX=3760 GN=PRUPE_ppa002586mg PE=3 SV=1	KOG0236	Sulfate/bicarbonate/oxalate exchanger SAT-1 and related transporters (SLC26 family)	[P]	Inorganic ion transport and metabolism
EVM0001085.1	contracttion	UPF0496 protein At1g20180 OS=Arabidopsis thaliana OX=3702 GN=At1g20180 PE=2 SV=2	NA	NA	NA	NA	NA	NA	UPF0496 protein [Prunus yedoensis var. nudiflora]	UPF0496 protein OS=Prunus yedoensis var. nudiflora OX=2094558 GN=Pyn_04952 PE=4 SV=1	NA	NA	NA	NA
EVM0001096.1	contracttion	Protein MON2 homolog OS=Homo sapiens OX=9606 GN=MON2 PE=1 SV=3	NA	NA	NA	NA	NA	NA	protein MON2 homolog isoform X1 [Prunus avium]	Uncharacterized protein OS=Prunus persica OX=3760 GN=PRUPE_6G338000 PE=4 SV=1	KOG1848	Uncharacterized conserved protein	[S]	Function unknown
EVM0001103.1	contracttion	Dynamin-2A OS=Arabidopsis thaliana OX=3702 GN=DRP2A PE=1 SV=2			GTPase activity(GO:0003924)| GTP binding(GO:0005525)	K01528	dynamin 1/3	ko04072:Phospholipase D signaling pathway|ko04144:Endocytosis|ko04721:Synaptic vesicle cycle|ko04961:Endocrine and other factor-regulated calcium reabsorption|ko05100:Bacterial invasion of epithelial cells	dynamin-2A-like isoform X1 [Prunus avium]	Uncharacterized protein OS=Prunus persica OX=3760 GN=PRUPE_8G004400 PE=3 SV=1	KOG0446	Vacuolar sorting protein VPS1, dynamin, and related proteins	[R]	General function prediction only
EVM0001104.1	contracttion	Carotenoid 9,10(9&apos;,10&apos;)-cleavage dioxygenase 1 OS=Pisum sativum OX=3888 GN=CCD1 PE=2 SV=1	oxidation-reduction process(GO:0055114)		oxidoreductase activity, acting on single donors with incorporation of molecular oxygen, incorporation of two atoms of oxygen(GO:0016702)	NA	NA	NA	carotenoid 9,10(9&apos;,10&apos;)-cleavage dioxygenase 1 [Prunus avium]	Uncharacterized protein OS=Prunus persica OX=3760 GN=PRUPE_2G014700 PE=3 SV=1	KOG1285	Beta, beta-carotene 15,15'-dioxygenase and related enzymes	[Q]	Secondary metabolites biosynthesis, transport and catabolism
EVM0001107.1	contracttion		NA	NA	NA	NA	NA	NA	uncharacterized protein Pyn_22089 [Prunus yedoensis var. nudiflora]	Uncharacterized protein OS=Prunus yedoensis var. nudiflora OX=2094558 GN=Pyn_06833 PE=4 SV=1	NA	NA	NA	NA
EVM0001108.1	contracttion	9-cis-epoxycarotenoid dioxygenase NCED6, chloroplastic OS=Arabidopsis thaliana OX=3702 GN=NCED6 PE=2 SV=1	oxidation-reduction process(GO:0055114)		oxidoreductase activity, acting on single donors with incorporation of molecular oxygen, incorporation of two atoms of oxygen(GO:0016702)	K09840	9-cis-epoxycarotenoid dioxygenase	ko00906:Carotenoid biosynthesis	9-cis-epoxycarotenoid dioxygenase NCED6 chloroplastic [Prunus yedoensis var. nudiflora]	9-cis-epoxycarotenoid dioxygenase NCED6 chloroplastic OS=Prunus yedoensis var. nudiflora OX=2094558 GN=Pyn_39646 PE=3 SV=1	KOG1285	Beta, beta-carotene 15,15'-dioxygenase and related enzymes	[Q]	Secondary metabolites biosynthesis, transport and catabolism
EVM0001114.1	contracttion	UDP-glycosyltransferase 76E2 OS=Arabidopsis thaliana OX=3702 GN=UGT76E2 PE=2 SV=1			transferase activity, transferring hexosyl groups(GO:0016758)	K04628	ceramide galactosyltransferase	ko00565:Ether lipid metabolism|ko00600:Sphingolipid metabolism	UDP-glycosyltransferase 76E2-like [Prunus yedoensis var. nudiflora]	UDP-glycosyltransferase 76E2-like OS=Prunus yedoensis var. nudiflora OX=2094558 GN=Pyn_11662 PE=4 SV=1	KOG1192	UDP-glucuronosyl and UDP-glucosyl transferase	[C]	Energy production and conversion
EVM0001120.1	contracttion	Trans-cinnamate 4-monooxygenase OS=Populus tremuloides OX=3693 GN=CYP73A13 PE=2 SV=1	oxidation-reduction process(GO:0055114)		heme binding(GO:0020037)| oxidoreductase activity, acting on paired donors, with incorporation or reduction of molecular oxygen(GO:0016705)| iron ion binding(GO:0005506)	K00487	trans-cinnamate 4-monooxygenase	ko00130:Ubiquinone and other terpenoid-quinone biosynthesis|ko00360:Phenylalanine metabolism|ko00940:Phenylpropanoid biosynthesis|ko00941:Flavonoid biosynthesis|ko00945:Stilbenoid, diarylheptanoid and gingerol biosynthesis|ko01220:Degradation of aromatic compounds	trans-cinnamate 4-monooxygenase [Prunus avium]	Trans-cinnamate 4-monooxygenase OS=Prunus avium OX=42229 GN=C4H1 PE=2 SV=1	KOG0156	Cytochrome P450 CYP2 subfamily	[Q]	Secondary metabolites biosynthesis, transport and catabolism
EVM0001121.1	contracttion	Reticulon-like protein B22 OS=Arabidopsis thaliana OX=3702 GN=RTNLB22 PE=2 SV=1	NA	NA	NA	NA	NA	NA	reticulon-like protein B22 [Prunus persica]	Uncharacterized protein OS=Prunus persica OX=3760 GN=PRUPE_3G023400 PE=4 SV=1	KOG4197	FOG: PPR repeat	[R]	General function prediction only
EVM0001121.2	contracttion	Reticulon-like protein B22 OS=Arabidopsis thaliana OX=3702 GN=RTNLB22 PE=2 SV=1	NA	NA	NA	NA	NA	NA	reticulon-like protein B22 [Prunus persica]	Uncharacterized protein OS=Prunus persica OX=3760 GN=PRUPE_3G023400 PE=4 SV=1	KOG4197	FOG: PPR repeat	[R]	General function prediction only
EVM0001121.3	contracttion	Reticulon-like protein B22 OS=Arabidopsis thaliana OX=3702 GN=RTNLB22 PE=2 SV=1	NA	NA	NA	NA	NA	NA	reticulon-like protein B22 [Prunus persica]	Uncharacterized protein OS=Prunus persica OX=3760 GN=PRUPE_3G023400 PE=4 SV=1	KOG4197	FOG: PPR repeat	[R]	General function prediction only
EVM0001142.1	contracttion		NA	NA	NA	NA	NA	NA	protein SRC2 [Prunus yedoensis var. nudiflora]	Protein SRC2 OS=Prunus yedoensis var. nudiflora OX=2094558 GN=Pyn_13638 PE=4 SV=1	NA	NA	NA	NA
EVM0001156.1	contracttion	Zinc transporter 4, chloroplastic OS=Arabidopsis thaliana OX=3702 GN=ZIP4 PE=2 SV=1	metal ion transport(GO:0030001)| transmembrane transport(GO:0055085)	membrane(GO:0016020)	metal ion transmembrane transporter activity(GO:0046873)	K14709	solute carrier family 39 (zinc transporter), member 1/2/3	NA:NA	zinc transporter 4, chloroplastic isoform X1 [Prunus persica]	Uncharacterized protein OS=Prunus persica OX=3760 GN=PRUPE_1G411700 PE=3 SV=1	KOG1558	Fe2+/Zn2+ regulated transporter	[P]	Inorganic ion transport and metabolism
EVM0001156.2	contracttion	Zinc transporter 4, chloroplastic OS=Arabidopsis thaliana OX=3702 GN=ZIP4 PE=2 SV=1	transmembrane transport(GO:0055085)| metal ion transport(GO:0030001)	membrane(GO:0016020)	metal ion transmembrane transporter activity(GO:0046873)	K14709	solute carrier family 39 (zinc transporter), member 1/2/3	NA:NA	LOW QUALITY PROTEIN: zinc transporter 4, chloroplastic-like [Prunus avium]	Uncharacterized protein OS=Prunus persica OX=3760 GN=PRUPE_ppa006989mg PE=3 SV=1	KOG1558	Fe2+/Zn2+ regulated transporter	[P]	Inorganic ion transport and metabolism
EVM0001156.3	contracttion	Zinc transporter 4, chloroplastic OS=Arabidopsis thaliana OX=3702 GN=ZIP4 PE=2 SV=1	metal ion transport(GO:0030001)| transmembrane transport(GO:0055085)	membrane(GO:0016020)	metal ion transmembrane transporter activity(GO:0046873)	K14709	solute carrier family 39 (zinc transporter), member 1/2/3	NA:NA	LOW QUALITY PROTEIN: zinc transporter 4, chloroplastic-like [Prunus avium]	Uncharacterized protein OS=Prunus persica OX=3760 GN=PRUPE_ppa006989mg PE=3 SV=1	KOG1558	Fe2+/Zn2+ regulated transporter	[P]	Inorganic ion transport and metabolism
EVM0001162.1	contracttion		NA	NA	NA	NA	NA	NA	hypothetical protein Pyn_37576 [Prunus yedoensis var. nudiflora]	Uncharacterized protein OS=Prunus yedoensis var. nudiflora OX=2094558 GN=Pyn_37576 PE=4 SV=1	KOG1106	Uncharacterized conserved protein	[S]	Function unknown
EVM0001163.1	contracttion	DELLA protein GAI1 OS=Vitis vinifera OX=29760 GN=GAI1 PE=2 SV=1	NA	NA	NA	K14494	DELLA protein	ko04075:Plant hormone signal transduction	DELLA protein DWARF8 [Prunus yedoensis var. nudiflora]	DELLA protein DWARF8 OS=Prunus yedoensis var. nudiflora OX=2094558 GN=Pyn_15874 PE=3 SV=1	NA	NA	NA	NA
EVM0001164.1	contracttion	COP1-interactive protein 1 OS=Arabidopsis thaliana OX=3702 GN=CIP1 PE=1 SV=1			actin binding(GO:0003779)	NA	NA	NA	sporulation-specific protein 15 [Prunus avium]	Uncharacterized protein OS=Prunus persica OX=3760 GN=PRUPE_5G115300 PE=4 SV=1	NA	NA	NA	NA
EVM0001167.1	contracttion		NA	NA	NA	NA	NA	NA	hypothetical protein Pyn_33170 [Prunus yedoensis var. nudiflora]	Uncharacterized protein OS=Prunus yedoensis var. nudiflora OX=2094558 GN=Pyn_33170 PE=4 SV=1	NA	NA	NA	NA
EVM0001168.1	contracttion	LOB domain-containing protein 7 OS=Arabidopsis thaliana OX=3702 GN=LBD7 PE=2 SV=1	NA	NA	NA	NA	NA	NA	hypothetical protein PRUPE_3G071200 [Prunus persica]	Uncharacterized protein OS=Prunus persica OX=3760 GN=PRUPE_3G071200 PE=4 SV=1	NA	NA	NA	NA
EVM0001172.1	contracttion	Geraniol 8-hydroxylase OS=Swertia mussotii OX=137888 GN=CYP76B10 PE=1 SV=1	oxidation-reduction process(GO:0055114)		iron ion binding(GO:0005506)| oxidoreductase activity, acting on paired donors, with incorporation or reduction of molecular oxygen(GO:0016705)| heme binding(GO:0020037)	NA	NA	NA	geraniol 8-hydroxylase [Prunus yedoensis var. nudiflora]	Geraniol 8-hydroxylase OS=Prunus yedoensis var. nudiflora OX=2094558 GN=Pyn_09360 PE=3 SV=1	KOG0156	Cytochrome P450 CYP2 subfamily	[Q]	Secondary metabolites biosynthesis, transport and catabolism
EVM0001177.1	contracttion	ADP-ribosylation factor GTPase-activating protein AGD5 OS=Arabidopsis thaliana OX=3702 GN=AGD5 PE=1 SV=1			GTPase activator activity(GO:0005096)	K12486	stromal membrane-associated protein	ko04144:Endocytosis	putative ADP-ribosylation factor GTPase-activating protein AGD5 isoform X1 [Prunus yedoensis var. nudiflora]	Putative ADP-ribosylation factor GTPase-activating protein AGD5 isoform X1 OS=Prunus yedoensis var. nudiflora OX=2094558 GN=Pyn_15385 PE=4 SV=1	KOG0703	Predicted GTPase-activating protein	[T]	Signal transduction mechanisms
EVM0001178.1	contracttion				nucleic acid binding(GO:0003676)| zinc ion binding(GO:0008270)	K10624	E3 ubiquitin-protein ligase RBBP6	NA:NA	E3 ubiquitin ligase PQT3-like [Prunus avium]	Uncharacterized protein OS=Prunus persica OX=3760 GN=PRUPE_1G405500 PE=4 SV=1	KOG0314	Predicted E3 ubiquitin ligase	[O]	Posttranslational modification, protein turnover, chaperones
EVM0001182.1	contracttion	ATPase family AAA domain-containing protein 1 OS=Bos taurus OX=9913 GN=ATAD1 PE=2 SV=2			ATP binding(GO:0005524)	NA	NA	NA	uncharacterized protein Pyn_35064 [Prunus yedoensis var. nudiflora]	Uncharacterized protein OS=Prunus yedoensis var. nudiflora OX=2094558 GN=Pyn_35064 PE=4 SV=1	KOG0737	AAA+-type ATPase	[O]	Posttranslational modification, protein turnover, chaperones
EVM0001187.1	contracttion	Peroxidase 41 OS=Arabidopsis thaliana OX=3702 GN=PER41 PE=3 SV=1	response to oxidative stress(GO:0006979)| oxidation-reduction process(GO:0055114)		heme binding(GO:0020037)| peroxidase activity(GO:0004601)	K00430	peroxidase	ko00940:Phenylpropanoid biosynthesis	peroxidase 41-like [Prunus yedoensis var. nudiflora]	Peroxidase OS=Prunus yedoensis var. nudiflora OX=2094558 GN=Pyn_11846 PE=3 SV=1	NA	NA	NA	NA
EVM0001191.1	contracttion	Tubulin beta-1 chain OS=Lupinus albus OX=3870 GN=TUBB1 PE=3 SV=1			GTPase activity(GO:0003924)	K07375	tubulin beta	ko04145:Phagosome|ko04540:Gap junction|ko05130:Pathogenic Escherichia coli infection	tubulin beta chain [Prunus persica]	Tubulin beta chain OS=Prunus persica OX=3760 GN=PRUPE_6G268300 PE=3 SV=1	KOG1375	Beta tubulin	[Z]	Cytoskeleton
EVM0001194.1	contracttion	TNF receptor-associated factor homolog 1b OS=Arabidopsis thaliana OX=3702 GN=TRAF1B PE=1 SV=1			protein binding(GO:0005515)	NA	NA	NA	hypothetical protein PRUPE_1G107800 [Prunus persica]	Uncharacterized protein OS=Prunus persica OX=3760 GN=PRUPE_1G107800 PE=4 SV=1	KOG1987	Speckle-type POZ protein SPOP and related proteins with TRAF, MATH and BTB/POZ domains	[R]	General function prediction only
EVM0001201.1	contracttion	Activating signal cointegrator 1 complex subunit 2 OS=Homo sapiens OX=9606 GN=ASCC2 PE=1 SV=3			protein binding(GO:0005515)	NA	NA	NA	uncharacterized protein LOC110772450 isoform X2 [Prunus avium]	Uncharacterized protein OS=Prunus persica OX=3760 GN=PRUPE_ppa000066mg PE=4 SV=1	NA	NA	NA	NA
EVM0001202.1	contracttion	7-deoxyloganetin glucosyltransferase OS=Catharanthus roseus OX=4058 GN=UGT85A23 PE=1 SV=1			transferase activity, transferring hexosyl groups(GO:0016758)	NA	NA	NA	PREDICTED: 7-deoxyloganetin glucosyltransferase-like isoform X4 [Prunus mume]	Glycosyltransferase OS=Prunus yedoensis var. nudiflora OX=2094558 GN=Pyn_21398 PE=3 SV=1	KOG1192	UDP-glucuronosyl and UDP-glucosyl transferase	[C]	Energy production and conversion
EVM0001205.1	contracttion	Histone-lysine N-methyltransferase ATXR7 OS=Arabidopsis thaliana OX=3702 GN=ATXR7 PE=2 SV=1			protein binding(GO:0005515)	NA	NA	NA	histone-lysine N-methyltransferase ATXR7 [Prunus avium]	Uncharacterized protein OS=Prunus persica OX=3760 GN=PRUPE_2G042400 PE=4 SV=1	KOG1080	Histone H3 (Lys4) methyltransferase complex, subunit SET1 and related methyltransferases	[K]	Transcription
EVM0001210.1	contracttion	Cytochrome P450 714A1 OS=Arabidopsis thaliana OX=3702 GN=CYP714A1 PE=2 SV=1	oxidation-reduction process(GO:0055114)		heme binding(GO:0020037)| oxidoreductase activity, acting on paired donors, with incorporation or reduction of molecular oxygen(GO:0016705)| iron ion binding(GO:0005506)	NA	NA	NA	cytochrome P450 714A1-like isoform X1 [Prunus avium]	Uncharacterized protein OS=Prunus persica OX=3760 GN=PRUPE_6G298700 PE=3 SV=1	KOG0157	Cytochrome P450 CYP4/CYP19/CYP26 subfamilies	[I]	Lipid transport and metabolism
EVM0001217.1	contracttion	Protein SCARECROW OS=Arabidopsis thaliana OX=3702 GN=SCR PE=1 SV=1	NA	NA	NA	NA	NA	NA	protein SCARECROW-like [Prunus avium]	Uncharacterized protein OS=Prunus persica OX=3760 GN=PRUPE_8G220900 PE=3 SV=1	NA	NA	NA	NA
EVM0001219.1	contracttion	Uncharacterized protein C167.05 OS=Schizosaccharomyces pombe (strain 972 / ATCC 24843) OX=284812 GN=SPAC167.05 PE=1 SV=2	NA	NA	NA	NA	NA	NA	universal stress protein PHOS32 [Prunus yedoensis var. nudiflora]	Universal stress protein PHOS32 OS=Prunus yedoensis var. nudiflora OX=2094558 GN=Pyn_26579 PE=4 SV=1	NA	NA	NA	NA
EVM0001220.1	contracttion	ATP-dependent RNA helicase DEAH13 OS=Arabidopsis thaliana OX=3702 GN=FAS4 PE=2 SV=1			helicase activity(GO:0004386)| ATP binding(GO:0005524)| nucleic acid binding(GO:0003676)	K14780	ATP-dependent RNA helicase DHX37/DHR1	NA:NA	PREDICTED: LOW QUALITY PROTEIN: ATP-dependent RNA helicase DEAH13 [Prunus mume]	Uncharacterized protein OS=Prunus persica OX=3760 GN=PRUPE_1G193500 PE=4 SV=1	KOG0926	DEAH-box RNA helicase	[J]	Translation, ribosomal structure and biogenesis
EVM0001228.1	contracttion	Peroxidase 4 OS=Vitis vinifera OX=29760 GN=GSVIVT00023967001 PE=1 SV=1	oxidation-reduction process(GO:0055114)| response to oxidative stress(GO:0006979)		peroxidase activity(GO:0004601)| heme binding(GO:0020037)	K00430	peroxidase	ko00940:Phenylpropanoid biosynthesis	peroxidase 4-like [Prunus avium]	Peroxidase OS=Prunus persica OX=3760 GN=PRUPE_2G260600 PE=3 SV=1	NA	NA	NA	NA
EVM0001229.1	contracttion	2-succinylbenzoate--CoA ligase, chloroplastic/peroxisomal OS=Arabidopsis thaliana OX=3702 GN=AAE14 PE=1 SV=1			catalytic activity(GO:0003824)	K14760	acyl-activating enzyme 14	ko00130:Ubiquinone and other terpenoid-quinone biosynthesis	2-succinylbenzoate--CoA ligase, chloroplastic/peroxisomal [Prunus avium]	Uncharacterized protein OS=Prunus persica OX=3760 GN=PRUPE_4G090600 PE=4 SV=1	KOG1177	Long chain fatty acid acyl-CoA ligase	[I]	Lipid transport and metabolism
EVM0001232.1	contracttion	Synaptotagmin-4 OS=Arabidopsis thaliana OX=3702 GN=SYT4 PE=2 SV=1	NA	NA	NA	NA	NA	NA	synaptotagmin-4 [Prunus persica]	Synaptotagmin-4 OS=Prunus yedoensis var. nudiflora OX=2094558 GN=Pyn_16547 PE=4 SV=1	KOG1012	Ca2+-dependent lipid-binding protein CLB1/vesicle protein vp115/Granuphilin A, contains C2 domain	[R]	General function prediction only
EVM0001238.1	contracttion				DNA binding(GO:0003677)	NA	NA	NA	hypothetical protein PRUPE_7G223800 [Prunus persica]	Uncharacterized protein OS=Prunus persica OX=3760 GN=PRUPE_7G223800 PE=4 SV=1	NA	NA	NA	NA
EVM0001244.1	contracttion	La-related protein 6A OS=Arabidopsis thaliana OX=3702 GN=LARP6A PE=2 SV=1	NA	NA	NA	K15191	La-related protein 7	NA:NA	la-related protein 6A [Prunus yedoensis var. nudiflora]	La-related protein 6A OS=Prunus yedoensis var. nudiflora OX=2094558 GN=Pyn_32698 PE=4 SV=1	KOG1855	Predicted RNA-binding protein	[R]	General function prediction only
EVM0001247.1	contracttion	Double-stranded RNA-binding protein 4 OS=Arabidopsis thaliana OX=3702 GN=DBR4 PE=1 SV=1	NA	NA	NA	NA	NA	NA	PREDICTED: double-stranded RNA-binding protein 1-like isoform X5 [Prunus mume]	Uncharacterized protein OS=Prunus persica OX=3760 GN=PRUPE_3G133800 PE=4 SV=1	NA	NA	NA	NA
EVM0001247.2	contracttion	Double-stranded RNA-binding protein 4 OS=Arabidopsis thaliana OX=3702 GN=DBR4 PE=1 SV=1	NA	NA	NA	NA	NA	NA	PREDICTED: double-stranded RNA-binding protein 1-like isoform X5 [Prunus mume]	Uncharacterized protein OS=Prunus persica OX=3760 GN=PRUPE_3G133800 PE=4 SV=1	NA	NA	NA	NA
EVM0001248.1	contracttion	Cytochrome P450 71A9 OS=Glycine max OX=3847 GN=CYP71A9 PE=2 SV=1	oxidation-reduction process(GO:0055114)		heme binding(GO:0020037)| oxidoreductase activity, acting on paired donors, with incorporation or reduction of molecular oxygen(GO:0016705)| iron ion binding(GO:0005506)	K20617	cytochrome P450 family 71 subfamily A	NA:NA	cytochrome P450 71A9 [Prunus yedoensis var. nudiflora]	Cytochrome P450 71A9 OS=Prunus yedoensis var. nudiflora OX=2094558 GN=Pyn_05522 PE=3 SV=1	KOG0156	Cytochrome P450 CYP2 subfamily	[Q]	Secondary metabolites biosynthesis, transport and catabolism
EVM0001256.1	contracttion	Agamous-like MADS-box protein AGL80 OS=Arabidopsis thaliana OX=3702 GN=AGL80 PE=1 SV=1			protein dimerization activity(GO:0046983)| DNA binding(GO:0003677)	NA	NA	NA	agamous-like MADS-box protein AGL80 [Prunus avium]	MADS-box protein 31 OS=Prunus persica OX=3760 GN=MADS31 PE=2 SV=1	KOG0014	MADS box transcription factor	[K]	Transcription
EVM0001257.1	contracttion	Hydroxycinnamoyltransferase 4 OS=Oryza sativa subsp. japonica OX=39947 GN=HCT4 PE=1 SV=1			transferase activity, transferring acyl groups other than amino-acyl groups(GO:0016747)	K15400	omega-hydroxypalmitate O-feruloyl transferase	ko00073:Cutin, suberine and wax biosynthesis	omega-hydroxypalmitate O-feruloyl transferase [Prunus yedoensis var. nudiflora]	Omega-hydroxypalmitate O-feruloyl transferase OS=Prunus yedoensis var. nudiflora OX=2094558 GN=Pyn_36285 PE=4 SV=1	NA	NA	NA	NA
EVM0001258.1	contracttion		regulation of transcription, DNA-templated(GO:0006355)		double-stranded DNA binding(GO:0003690)	NA	NA	NA	hypothetical protein PRUPE_7G221900 [Prunus persica]	Uncharacterized protein OS=Prunus persica OX=3760 GN=PRUPE_7G221900 PE=4 SV=1	NA	NA	NA	NA
EVM0001261.1	contracttion	Protein NRT1/ PTR FAMILY 5.4 OS=Arabidopsis thaliana OX=3702 GN=NPF5.4 PE=2 SV=1	transmembrane transport(GO:0055085)	membrane(GO:0016020)	transmembrane transporter activity(GO:0022857)	K14638	solute carrier family 15 (peptide/histidine transporter), member 3/4	NA:NA	hypothetical protein PRUPE_2G035200 [Prunus persica]	Uncharacterized protein OS=Prunus persica OX=3760 GN=PRUPE_2G035200 PE=4 SV=1	KOG1237	H+/oligopeptide symporter	[E]	Amino acid transport and metabolism
EVM0001262.1	contracttion	Ubiquitin receptor RAD23c OS=Arabidopsis thaliana OX=3702 GN=RAD23C PE=1 SV=2	proteasome-mediated ubiquitin-dependent protein catabolic process(GO:0043161)| nucleotide-excision repair(GO:0006289)		damaged DNA binding(GO:0003684)| protein binding(GO:0005515)	K10839	UV excision repair protein RAD23	ko03420:Nucleotide excision repair|ko04141:Protein processing in endoplasmic reticulum	ubiquitin receptor RAD23d-like [Prunus avium]	Uncharacterized protein OS=Prunus persica OX=3760 GN=PRUPE_3G238000 PE=4 SV=1	KOG0011	Nucleotide excision repair factor NEF2, RAD23 component	[L]	Replication, recombination and repair
EVM0001264.1	contracttion	ACT domain-containing protein ACR4 OS=Arabidopsis thaliana OX=3702 GN=ACR4 PE=2 SV=1	NA	NA	NA	NA	NA	NA	ACT domain-containing protein ACR4-like [Prunus avium]	ACT domain-containing protein ACR4-like OS=Prunus yedoensis var. nudiflora OX=2094558 GN=Pyn_14741 PE=4 SV=1	NA	NA	NA	NA
EVM0001264.2	contracttion	ACT domain-containing protein ACR4 OS=Arabidopsis thaliana OX=3702 GN=ACR4 PE=2 SV=1	NA	NA	NA	NA	NA	NA	ACT domain-containing protein ACR4-like [Prunus avium]	ACT domain-containing protein ACR4-like OS=Prunus yedoensis var. nudiflora OX=2094558 GN=Pyn_14741 PE=4 SV=1	NA	NA	NA	NA
EVM0001269.1	contracttion	ADP-ribosylation factor GTPase-activating protein AGD7 OS=Arabidopsis thaliana OX=3702 GN=AGD7 PE=1 SV=1			GTPase activator activity(GO:0005096)	K12492	ADP-ribosylation factor GTPase-activating protein 1	ko04144:Endocytosis	PREDICTED: probable ADP-ribosylation factor GTPase-activating protein AGD6 [Prunus mume]	Uncharacterized protein OS=Prunus persica OX=3760 GN=PRUPE_6G251500 PE=4 SV=1	KOG0704	ADP-ribosylation factor GTPase activator	[Z]	Cytoskeleton
EVM0001278.1	contracttion	LOB domain-containing protein 4 OS=Arabidopsis thaliana OX=3702 GN=LBD4 PE=1 SV=1	NA	NA	NA	NA	NA	NA	LOB domain-containing protein 4 [Prunus yedoensis var. nudiflora]	LOB domain-containing protein 4 OS=Prunus yedoensis var. nudiflora OX=2094558 GN=Pyn_01678 PE=4 SV=1	NA	NA	NA	NA
EVM0001287.1	contracttion	NAC domain-containing protein 2 OS=Arabidopsis thaliana OX=3702 GN=NAC002 PE=1 SV=2	regulation of transcription, DNA-templated(GO:0006355)		DNA binding(GO:0003677)	NA	NA	NA	NAC domain-containing protein 2 [Prunus yedoensis var. nudiflora]	NAC domain-containing protein 2 OS=Prunus yedoensis var. nudiflora OX=2094558 GN=Pyn_18142 PE=4 SV=1	NA	NA	NA	NA
EVM0001304.1	contracttion	Protein NRT1/ PTR FAMILY 4.6 OS=Arabidopsis thaliana OX=3702 GN=NPF4.6 PE=1 SV=1	transmembrane transport(GO:0055085)	membrane(GO:0016020)	transmembrane transporter activity(GO:0022857)	K14638	solute carrier family 15 (peptide/histidine transporter), member 3/4	NA:NA	protein NRT1/ PTR FAMILY 4.5-like [Prunus yedoensis var. nudiflora]	Protein NRT1/ PTR FAMILY 4.5-like OS=Prunus yedoensis var. nudiflora OX=2094558 GN=Pyn_06872 PE=4 SV=1	KOG1237	H+/oligopeptide symporter	[E]	Amino acid transport and metabolism
EVM0001307.1	contracttion	ATPase family AAA domain-containing protein 5 OS=Mus musculus OX=10090 GN=Atad5 PE=1 SV=1			ATP binding(GO:0005524)	NA	NA	NA	uncharacterized protein LOC110750591 [Prunus avium]	Uncharacterized protein OS=Prunus persica OX=3760 GN=PRUPE_1G499900 PE=4 SV=1	KOG1968	Replication factor C, subunit RFC1 (large subunit)	[L]	Replication, recombination and repair
EVM0001326.1	contracttion	DEAD-box ATP-dependent RNA helicase 10 OS=Arabidopsis thaliana OX=3702 GN=RH10 PE=1 SV=2			nucleic acid binding(GO:0003676)| ATP binding(GO:0005524)	K14777	ATP-dependent RNA helicase DDX47/RRP3	NA:NA	DEAD-box ATP-dependent RNA helicase 10 [Prunus yedoensis var. nudiflora]	DEAD-box ATP-dependent RNA helicase 10 OS=Prunus yedoensis var. nudiflora OX=2094558 GN=Pyn_13433 PE=3 SV=1	KOG0330	ATP-dependent RNA helicase	[A]	RNA processing and modification
EVM0001326.2	contracttion	DEAD-box ATP-dependent RNA helicase 10 OS=Arabidopsis thaliana OX=3702 GN=RH10 PE=1 SV=2			ATP binding(GO:0005524)| nucleic acid binding(GO:0003676)	K14777	ATP-dependent RNA helicase DDX47/RRP3	NA:NA	DEAD-box ATP-dependent RNA helicase 10 [Prunus yedoensis var. nudiflora]	DEAD-box ATP-dependent RNA helicase 10 OS=Prunus yedoensis var. nudiflora OX=2094558 GN=Pyn_13433 PE=3 SV=1	KOG0330	ATP-dependent RNA helicase	[A]	RNA processing and modification
EVM0001327.1	contracttion	Nucleolar protein 14 OS=Mus musculus OX=10090 GN=Nop14 PE=1 SV=2		small-subunit processome(GO:0032040)		K14766	nucleolar protein 14	NA:NA	nucleolar protein 14 [Prunus yedoensis var. nudiflora]	Nucleolar protein 14 OS=Prunus yedoensis var. nudiflora OX=2094558 GN=Pyn_09757 PE=4 SV=1	KOG2147	Nucleolar protein involved in 40S ribosome biogenesis	[J]	Translation, ribosomal structure and biogenesis
EVM0001330.1	contracttion	Reticulon-like protein B1 OS=Arabidopsis thaliana OX=3702 GN=RTNLB1 PE=1 SV=1	NA	NA	NA	NA	NA	NA	reticulon-like protein B6 [Prunus yedoensis var. nudiflora]	Reticulon-like protein OS=Prunus yedoensis var. nudiflora OX=2094558 GN=Pyn_03166 PE=4 SV=1	KOG1792	Reticulon	[U]	Intracellular trafficking, secretion, and vesicular transport
EVM0001342.1	contracttion	Histone H2B.3 OS=Arabidopsis thaliana OX=3702 GN=At2g28720 PE=1 SV=3		nucleosome(GO:0000786)	DNA binding(GO:0003677)	K11252	histone H2B	ko05034:Alcoholism|ko05203:Viral carcinogenesis|ko05322:Systemic lupus erythematosus	probable histone H2B.3 [Prunus persica]	Histone H2B OS=Prunus persica OX=3760 GN=PRUPE_6G250100 PE=3 SV=1	KOG1744	Histone H2B	[B]	Chromatin structure and dynamics
EVM0001347.1	contracttion	FHA domain-containing protein DDL OS=Arabidopsis thaliana OX=3702 GN=DDL PE=1 SV=1			protein binding(GO:0005515)	K13108	smad nuclear-interacting protein 1	NA:NA	FHA domain-containing protein DDL isoform X2 [Prunus persica]	Uncharacterized protein OS=Prunus persica OX=3760 GN=PRUPE_4G208000 PE=4 SV=1	KOG1882	Transcriptional regulator SNIP1, contains FHA domain	[T]	Signal transduction mechanisms
EVM0001351.1	contracttion	Aluminum-activated malate transporter 10 OS=Arabidopsis thaliana OX=3702 GN=ALMT10 PE=3 SV=2	malate transport(GO:0015743)			NA	NA	NA	aluminum-activated malate transporter 10-like [Prunus avium]	Aluminum-activated malate transporter 10 OS=Prunus yedoensis var. nudiflora OX=2094558 GN=Pyn_38246 PE=4 SV=1	KOG4711	Predicted membrane protein	[R]	General function prediction only
EVM0001353.1	contracttion	DEAD-box ATP-dependent RNA helicase 27 OS=Oryza sativa subsp. japonica OX=39947 GN=Os03g0802700 PE=3 SV=1			nucleic acid binding(GO:0003676)| ATP binding(GO:0005524)	K13179	ATP-dependent RNA helicase DDX18/HAS1	NA:NA	DEAD-box ATP-dependent RNA helicase 51 [Prunus yedoensis var. nudiflora]	RNA helicase OS=Prunus yedoensis var. nudiflora OX=2094558 GN=Pyn_09396 PE=3 SV=1	KOG0342	ATP-dependent RNA helicase pitchoune	[A]	RNA processing and modification
EVM0001354.1	contracttion	Cytochrome P450 89A9 OS=Arabidopsis thaliana OX=3702 GN=CYP89A9 PE=2 SV=1	oxidation-reduction process(GO:0055114)		oxidoreductase activity, acting on paired donors, with incorporation or reduction of molecular oxygen(GO:0016705)| heme binding(GO:0020037)| iron ion binding(GO:0005506)	NA	NA	NA	hypothetical protein CUMW_072710 [Citrus unshiu]	Uncharacterized protein OS=Citrus unshiu OX=55188 GN=CUMW_072710 PE=4 SV=1	KOG0156	Cytochrome P450 CYP2 subfamily	[Q]	Secondary metabolites biosynthesis, transport and catabolism
EVM0001356.1	contracttion	Putative pre-16S rRNA nuclease OS=Hyphomonas neptunium (strain ATCC 15444) OX=228405 GN=HNE_2300 PE=3 SV=1	rRNA processing(GO:0006364)			K07447	putative holliday junction resolvase [EC:3.1.-.-]	NA:NA	uncharacterized protein LOC110750968 [Prunus avium]	Uncharacterized protein OS=Prunus persica OX=3760 GN=PRUPE_ppa018574mg PE=4 SV=1	KOG0228	Beta-fructofuranosidase (invertase)	[G]	Carbohydrate transport and metabolism
EVM0001357.1	contracttion	Protein JINGUBANG OS=Arabidopsis thaliana OX=3702 GN=JGB PE=1 SV=1			RNA binding(GO:0003723)| protein binding(GO:0005515)	NA	NA	NA	hypothetical protein PRUPE_3G063900 [Prunus persica]	Uncharacterized protein OS=Prunus persica OX=3760 GN=PRUPE_3G063900 PE=4 SV=1	KOG2814	Transcription coactivator complex, P50 component (LigT RNA ligase/phosphodiesterase family)	[K]	Transcription
EVM0001358.1	contracttion	17.7 kDa class I heat shock protein OS=Oryza sativa subsp. japonica OX=39947 GN=HSP17.7 PE=2 SV=1	NA	NA	NA	NA	NA	NA	17.8 kDa class I heat shock protein-like [Prunus yedoensis var. nudiflora]	17.8 kDa class I heat shock protein-like OS=Prunus yedoensis var. nudiflora OX=2094558 GN=Pyn_31065 PE=3 SV=1	KOG0710	Molecular chaperone (small heat-shock protein Hsp26/Hsp42)	[O]	Posttranslational modification, protein turnover, chaperones
EVM0001362.1	contracttion		dephosphorylation(GO:0016311)		protein tyrosine/serine/threonine phosphatase activity(GO:0008138)	K14819	dual specificity phosphatase 12	NA:NA	dual specificity protein phosphatase 12 [Prunus persica]	Uncharacterized protein OS=Prunus persica OX=3760 GN=PRUPE_7G034500 PE=4 SV=1	NA	NA	NA	NA
EVM0001367.1	contracttion	Ninja-family protein AFP3 OS=Arabidopsis thaliana OX=3702 GN=AFP3 PE=1 SV=1			nucleic acid binding(GO:0003676)	NA	NA	NA	hypothetical protein PRUPE_3G254500 [Prunus persica]	Uncharacterized protein OS=Prunus persica OX=3760 GN=PRUPE_3G254500 PE=4 SV=1	KOG0116	RasGAP SH3 binding protein rasputin, contains NTF2 and RRM domains	[T]	Signal transduction mechanisms
EVM0001368.1	contracttion	Cellulose synthase A catalytic subunit 8 [UDP-forming] OS=Arabidopsis thaliana OX=3702 GN=CESA8 PE=1 SV=1	cellulose biosynthetic process(GO:0030244)	membrane(GO:0016020)	cellulose synthase (UDP-forming) activity(GO:0016760)| protein binding(GO:0005515)	K10999	cellulose synthase A	NA:NA	PREDICTED: cellulose synthase A catalytic subunit 8 [UDP-forming]-like [Malus domestica]	Cellulose synthase OS=Cucumis melo OX=3656 GN=LOC103489350 PE=3 SV=1	NA	NA	NA	NA
EVM0001377.1	contracttion	RNA polymerase II-associated protein 3 OS=Xenopus tropicalis OX=8364 GN=rpap3 PE=2 SV=1			protein binding(GO:0005515)	NA	NA	NA	LOW QUALITY PROTEIN: SET and MYND domain-containing protein 4 [Prunus avium]	Uncharacterized protein OS=Prunus persica OX=3760 GN=PRUPE_2G267900 PE=4 SV=1	KOG2084	Predicted histone tail methylase containing SET domain	[B]	Chromatin structure and dynamics
EVM0001379.1	contracttion	CHD3-type chromatin-remodeling factor PICKLE OS=Arabidopsis thaliana OX=3702 GN=PKL PE=1 SV=1			ATP binding(GO:0005524)	NA	NA	NA	CHD3-type chromatin-remodeling factor PICKLE [Prunus yedoensis var. nudiflora]	CHD3-type chromatin-remodeling factor PICKLE OS=Prunus yedoensis var. nudiflora OX=2094558 GN=Pyn_08728 PE=4 SV=1	KOG0383	Predicted helicase	[R]	General function prediction only
EVM0001392.1	contracttion	DEAD-box ATP-dependent RNA helicase 13 OS=Arabidopsis thaliana OX=3702 GN=RH13 PE=2 SV=3			nucleic acid binding(GO:0003676)| ATP binding(GO:0005524)	K14805	ATP-dependent RNA helicase DDX24/MAK5	NA:NA	DEAD-box ATP-dependent RNA helicase 13 [Prunus yedoensis var. nudiflora]	DEAD-box ATP-dependent RNA helicase 13 OS=Prunus yedoensis var. nudiflora OX=2094558 GN=Pyn_37539 PE=4 SV=1	KOG0347	RNA helicase	[A]	RNA processing and modification
EVM0001395.1	contracttion	Ethylene-responsive transcription factor 13 OS=Arabidopsis thaliana OX=3702 GN=ERF13 PE=2 SV=2	regulation of transcription, DNA-templated(GO:0006355)		DNA-binding transcription factor activity(GO:0003700)	K14517	ethylene-responsive transcription factor 2	ko04075:Plant hormone signal transduction	ethylene-responsive transcription factor 13 [Prunus yedoensis var. nudiflora]	Ethylene-responsive transcription factor 13 OS=Prunus yedoensis var. nudiflora OX=2094558 GN=Pyn_37104 PE=4 SV=1	NA	NA	NA	NA
EVM0001396.1	contracttion	Protein HIGH ARSENIC CONTENT 1, mitochondrial OS=Arabidopsis thaliana OX=3702 GN=HAC1 PE=1 SV=1	NA	NA	NA	NA	NA	NA	protein HIGH ARSENIC CONTENT 1, mitochondrial isoform X2 [Prunus avium]	Uncharacterized protein OS=Prunus persica OX=3760 GN=PRUPE_3G190900 PE=4 SV=1	KOG1530	Rhodanese-related sulfurtransferase	[P]	Inorganic ion transport and metabolism
EVM0001397.1	contracttion		NA	NA	NA	NA	NA	NA	uncharacterized protein LOC110768405 [Prunus avium]	Uncharacterized protein OS=Prunus persica OX=3760 GN=PRUPE_4G110200 PE=4 SV=1	NA	NA	NA	NA
EVM0001404.1	contracttion	Abscisic acid 8&apos;-hydroxylase 4 OS=Arabidopsis thaliana OX=3702 GN=CYP707A4 PE=2 SV=2	oxidation-reduction process(GO:0055114)		oxidoreductase activity, acting on paired donors, with incorporation or reduction of molecular oxygen(GO:0016705)| heme binding(GO:0020037)| iron ion binding(GO:0005506)	K09843	(+)-abscisic acid 8'-hydroxylase	ko00906:Carotenoid biosynthesis	abscisic acid 8&apos;-hydroxylase 4 [Prunus avium]	Uncharacterized protein OS=Prunus persica OX=3760 GN=PRUPE_8G125800 PE=3 SV=1	KOG0157	Cytochrome P450 CYP4/CYP19/CYP26 subfamilies	[I]	Lipid transport and metabolism
EVM0001409.1	contracttion	Serine/threonine-protein phosphatase PP2A catalytic subunit OS=Medicago sativa OX=3879 GN=PP2A PE=2 SV=1			hydrolase activity(GO:0016787)	K04382	serine/threonine-protein phosphatase 2A catalytic subunit	ko03015:mRNA surveillance pathway|ko04013:MAPK signaling pathway - fly|ko04071:Sphingolipid signaling pathway|ko04111:Cell cycle - yeast|ko04113:Meiosis - yeast|ko04114:Oocyte meiosis|ko04151:PI3K-Akt signaling pathway|ko04152:AMPK signaling pathway|ko04261:Adrenergic signaling in cardiomyocytes|ko04350:TGF-beta signaling pathway|ko04390:Hippo signaling pathway|ko04391:Hippo signaling pathway - f…	serine/threonine-protein phosphatase PP2A catalytic subunit [Prunus persica]	Serine/threonine-protein phosphatase OS=Prunus persica OX=3760 GN=PRUPE_7G084700 PE=3 SV=1	KOG0371	Serine/threonine protein phosphatase 2A, catalytic subunit	[T]	Signal transduction mechanisms
EVM0001412.1	contracttion	U-box domain-containing protein 26 OS=Arabidopsis thaliana OX=3702 GN=PUB26 PE=2 SV=1	protein ubiquitination(GO:0016567)		ubiquitin-protein transferase activity(GO:0004842)	NA	NA	NA	U-box domain-containing protein 26 [Prunus persica]	RING-type E3 ubiquitin transferase OS=Prunus persica OX=3760 GN=PRUPE_8G127600 PE=4 SV=1	NA	NA	NA	NA
EVM0001415.1	contracttion	DEAD-box ATP-dependent RNA helicase 28 OS=Oryza sativa subsp. japonica OX=39947 GN=Os12g0481100 PE=2 SV=2			ATP binding(GO:0005524)| nucleic acid binding(GO:0003676)	K13181	ATP-dependent RNA helicase DDX27	NA:NA	DEAD-box ATP-dependent RNA helicase 28 [Prunus yedoensis var. nudiflora]	DEAD-box ATP-dependent RNA helicase 28 OS=Prunus yedoensis var. nudiflora OX=2094558 GN=Pyn_17264 PE=3 SV=1	KOG0338	ATP-dependent RNA helicase	[A]	RNA processing and modification
EVM0001421.1	contracttion	Protein transport protein Sec61 subunit gamma-1 OS=Arabidopsis thaliana OX=3702 GN=SEC61G1 PE=1 SV=1	protein targeting(GO:0006605)| intracellular protein transport(GO:0006886)	membrane(GO:0016020)		K07342	protein transport protein SEC61 subunit gamma and related proteins	ko03060:Protein export|ko04141:Protein processing in endoplasmic reticulum|ko04145:Phagosome|ko05110:Vibrio cholerae infection	protein transport protein Sec61 subunit gamma [Prunus persica]	Uncharacterized protein OS=Prunus persica OX=3760 GN=PRUPE_5G043000 PE=3 SV=1	KOG3498	Preprotein translocase, gamma subunit	[U]	Intracellular trafficking, secretion, and vesicular transport
EVM0001422.1	contracttion	Glucan endo-1,3-beta-glucosidase 5 OS=Arabidopsis thaliana OX=3702 GN=At4g31140 PE=2 SV=1	carbohydrate metabolic process(GO:0005975)		hydrolase activity, hydrolyzing O-glycosyl compounds(GO:0004553)	K19893	glucan endo-1,3-beta-glucosidase 5/6	ko00500:Starch and sucrose metabolism	glucan endo-1,3-beta-glucosidase 5 isoform X1 [Prunus avium]	Uncharacterized protein OS=Prunus persica OX=3760 GN=PRUPE_1G463500 PE=3 SV=1	NA	NA	NA	NA
EVM0001423.1	contracttion	DExH-box ATP-dependent RNA helicase DExH8 OS=Arabidopsis thaliana OX=3702 GN=At2g47680 PE=2 SV=2			nucleic acid binding(GO:0003676)| ATP binding(GO:0005524)	NA	NA	NA	DExH-box ATP-dependent RNA helicase DExH8 [Prunus yedoensis var. nudiflora]	DExH-box ATP-dependent RNA helicase DExH8 OS=Prunus yedoensis var. nudiflora OX=2094558 GN=Pyn_33952 PE=4 SV=1	KOG0920	ATP-dependent RNA helicase A	[A]	RNA processing and modification
EVM0001424.1	contracttion	Protein RCC2 OS=Homo sapiens OX=9606 GN=RCC2 PE=1 SV=2			protein binding(GO:0005515)	NA	NA	NA	protein IQ-DOMAIN 32 [Prunus avium]	Uncharacterized protein OS=Prunus persica OX=3760 GN=PRUPE_1G369000 PE=4 SV=1	KOG1427	Uncharacterized conserved protein, contains RCC1 domain	[S]	Function unknown
EVM0001425.1	contracttion		regulation of transcription, DNA-templated(GO:0006355)		double-stranded DNA binding(GO:0003690)	NA	NA	NA	transcription termination factor MTERF6, chloroplastic/mitochondrial-like isoform X1 [Prunus avium]	Transcription termination factor MTERF6 chloroplastic/mitochondrial isoform X1 OS=Prunus yedoensis var. nudiflora OX=2094558 GN=Pyn_22617 PE=4 SV=1	KOG1267	Mitochondrial transcription termination factor, mTERF	[R]	General function prediction only
EVM0001440.1	contracttion	Beta-glucuronosyltransferase GlcAT14A OS=Arabidopsis thaliana OX=3702 GN=GLCAT14A PE=2 SV=1		membrane(GO:0016020)	acetylglucosaminyltransferase activity(GO:0008375)	NA	NA	NA	beta-glucuronosyltransferase GlcAT14B [Prunus yedoensis var. nudiflora]	Beta-glucuronosyltransferase GlcAT14B OS=Prunus yedoensis var. nudiflora OX=2094558 GN=Pyn_15241 PE=4 SV=1	KOG0799	Branching enzyme	[G]	Carbohydrate transport and metabolism
EVM0001440.2	contracttion	Beta-glucuronosyltransferase GlcAT14A OS=Arabidopsis thaliana OX=3702 GN=GLCAT14A PE=2 SV=1		membrane(GO:0016020)	acetylglucosaminyltransferase activity(GO:0008375)	NA	NA	NA	beta-glucuronosyltransferase GlcAT14B [Prunus yedoensis var. nudiflora]	Beta-glucuronosyltransferase GlcAT14B OS=Prunus yedoensis var. nudiflora OX=2094558 GN=Pyn_15241 PE=4 SV=1	KOG0799	Branching enzyme	[G]	Carbohydrate transport and metabolism
EVM0001445.1	contracttion	Agamous-like MADS-box protein AGL80 OS=Arabidopsis thaliana OX=3702 GN=AGL80 PE=1 SV=1			DNA binding(GO:0003677)| protein dimerization activity(GO:0046983)	NA	NA	NA	agamous-like MADS-box protein AGL80 [Prunus yedoensis var. nudiflora]	Agamous-like MADS-box protein AGL80 OS=Prunus yedoensis var. nudiflora OX=2094558 GN=Pyn_39030 PE=4 SV=1	KOG0014	MADS box transcription factor	[K]	Transcription
EVM0001451.1	contracttion	Cysteine proteinase inhibitor 12 OS=Oryza sativa subsp. japonica OX=39947 GN=Os01g0270100 PE=2 SV=1			cysteine-type endopeptidase inhibitor activity(GO:0004869)	NA	NA	NA	cysteine proteinase inhibitor A-like isoform X1 [Prunus avium]	Cysteine proteinase inhibitor OS=Prunus persica OX=3760 GN=PRUPE_2G047100 PE=3 SV=1	NA	NA	NA	NA
EVM0001453.1	contracttion	Protein NETWORKED 1D OS=Arabidopsis thaliana OX=3702 GN=NET1D PE=3 SV=1			actin binding(GO:0003779)	NA	NA	NA	protein NETWORKED 1D [Prunus avium]	Uncharacterized protein OS=Prunus persica OX=3760 GN=PRUPE_8G236300 PE=4 SV=1	NA	NA	NA	NA
EVM0001459.1	contracttion	UPF0481 protein At3g47200 OS=Arabidopsis thaliana OX=3702 GN=At3g47200 PE=2 SV=1	NA	NA	NA	NA	NA	NA	UPF0481 protein At3g47200-like [Prunus avium]	Uncharacterized protein OS=Prunus persica OX=3760 GN=PRUPE_6G274100 PE=4 SV=1	NA	NA	NA	NA
EVM0001461.1	contracttion	Chaperone protein dnaJ 72 OS=Arabidopsis thaliana OX=3702 GN=ATJ72 PE=2 SV=1	NA	NA	NA	NA	NA	NA	chaperone protein dnaJ 72 isoform X1 [Prunus avium]	Chaperone protein dnaJ 72 OS=Prunus yedoensis var. nudiflora OX=2094558 GN=Pyn_18981 PE=4 SV=1	KOG0714	Molecular chaperone (DnaJ superfamily)	[O]	Posttranslational modification, protein turnover, chaperones
EVM0001464.1	contracttion	Dof zinc finger protein DOF5.3 OS=Arabidopsis thaliana OX=3702 GN=DOF5.3 PE=2 SV=1	regulation of transcription, DNA-templated(GO:0006355)		DNA binding(GO:0003677)	NA	NA	NA	dof zinc finger protein DOF2.4-like [Prunus yedoensis var. nudiflora]	Dof zinc finger protein DOF2.4-like OS=Prunus yedoensis var. nudiflora OX=2094558 GN=Pyn_41029 PE=4 SV=1	NA	NA	NA	NA
EVM0001467.1	contracttion	RHOMBOID-like protein 5 OS=Arabidopsis thaliana OX=3702 GN=RBL5 PE=3 SV=1		integral component of membrane(GO:0016021)	serine-type endopeptidase activity(GO:0004252)	NA	NA	NA	RHOMBOID-like protein 5 [Prunus avium]	Rhomboid-like protein OS=Prunus yedoensis var. nudiflora OX=2094558 GN=Pyn_33403 PE=3 SV=1	KOG2289	Rhomboid family proteins	[T]	Signal transduction mechanisms
EVM0001480.1	contracttion	Isoflavone 3&apos;-hydroxylase (Fragment) OS=Medicago truncatula OX=3880 GN=CYP81E9 PE=1 SV=1	oxidation-reduction process(GO:0055114)		iron ion binding(GO:0005506)| heme binding(GO:0020037)| oxidoreductase activity, acting on paired donors, with incorporation or reduction of molecular oxygen(GO:0016705)	NA	NA	NA	cytochrome P450 81D11 [Prunus persica]	Uncharacterized protein (Fragment) OS=Prunus persica OX=3760 GN=PRUPE_ppa016513mg PE=3 SV=1	KOG0156	Cytochrome P450 CYP2 subfamily	[Q]	Secondary metabolites biosynthesis, transport and catabolism
EVM0001490.1	contracttion				protein dimerization activity(GO:0046983)	NA	NA	NA	zinc finger MYM-type protein 1-like [Prunus avium]	Uncharacterized protein OS=Prunus persica OX=3760 GN=PRUPE_ppa014558mg PE=4 SV=1	NA	NA	NA	NA
EVM0001499.1	contracttion	Transcription factor GTE12 OS=Arabidopsis thaliana OX=3702 GN=GTE12 PE=2 SV=2			protein binding(GO:0005515)	NA	NA	NA	bromodomain testis-specific protein-like [Prunus avium]	Transcription factor GTE12-like OS=Prunus yedoensis var. nudiflora OX=2094558 GN=Pyn_25550 PE=4 SV=1	KOG1474	Transcription initiation factor TFIID, subunit BDF1 and related bromodomain proteins	[K]	Transcription
EVM0001502.1	contracttion	Aluminum-activated malate transporter 9 OS=Arabidopsis thaliana OX=3702 GN=ALMT9 PE=2 SV=1	malate transport(GO:0015743)			NA	NA	NA	aluminum-activated malate transporter 9-like [Prunus avium]	Uncharacterized protein OS=Prunus persica OX=3760 GN=PRUPE_5G110600 PE=4 SV=1	KOG4711	Predicted membrane protein	[R]	General function prediction only
EVM0001503.1	contracttion		response to water(GO:0009415)			NA	NA	NA	dehydrin [Prunus yedoensis var. nudiflora]	Dehydrin OS=Prunus yedoensis var. nudiflora OX=2094558 GN=Pyn_36400 PE=3 SV=1	NA	NA	NA	NA
EVM0001508.1	contracttion	18.2 kDa class I heat shock protein OS=Medicago sativa OX=3879 GN=HSP18.2 PE=2 SV=1	NA	NA	NA	K13993	HSP20 family protein	ko04141:Protein processing in endoplasmic reticulum	18.1 kDa class I heat shock protein [Prunus yedoensis var. nudiflora]	18.1 kDa class I heat shock protein OS=Prunus yedoensis var. nudiflora OX=2094558 GN=Pyn_36703 PE=3 SV=1	KOG0710	Molecular chaperone (small heat-shock protein Hsp26/Hsp42)	[O]	Posttranslational modification, protein turnover, chaperones
EVM0001510.1	contracttion	Probable copper-transporting ATPase HMA5 OS=Arabidopsis thaliana OX=3702 GN=HMA5 PE=1 SV=2	metal ion transport(GO:0030001)		metal ion binding(GO:0046872)	NA	NA	NA	putative copper-transporting ATPase HMA5, partial [Mucuna pruriens]	Uncharacterized protein OS=Vitis vinifera OX=29760 GN=VIT_02s0025g03630 PE=4 SV=1	KOG0207	Cation transport ATPase	[P]	Inorganic ion transport and metabolism
EVM0001513.1	contracttion	WRKY transcription factor 6 OS=Arabidopsis thaliana OX=3702 GN=WRKY6 PE=1 SV=1	regulation of transcription, DNA-templated(GO:0006355)		DNA-binding transcription factor activity(GO:0003700)| sequence-specific DNA binding(GO:0043565)	NA	NA	NA	probable WRKY transcription factor 31 [Prunus avium]	Uncharacterized protein OS=Prunus persica OX=3760 GN=PRUPE_3G214800 PE=4 SV=1	NA	NA	NA	NA
EVM0001516.1	contracttion	Ethylene-responsive transcription factor 4 OS=Arabidopsis thaliana OX=3702 GN=ERF4 PE=1 SV=1	regulation of transcription, DNA-templated(GO:0006355)		DNA-binding transcription factor activity(GO:0003700)	K09286	EREBP-like factor	NA:NA	ethylene-responsive transcription factor 4 [Prunus avium]	AP2/EREBP family transcription factor-like protein 17 OS=Prunus pseudocerasus OX=151439 PE=2 SV=1	NA	NA	NA	NA
EVM0001517.1	contracttion	Reticulon-like protein B1 OS=Arabidopsis thaliana OX=3702 GN=RTNLB1 PE=1 SV=1	NA	NA	NA	NA	NA	NA	reticulon-like protein B1 [Prunus persica]	Reticulon-like protein OS=Prunus persica OX=3760 GN=PRUPE_2G303500 PE=4 SV=1	KOG1792	Reticulon	[U]	Intracellular trafficking, secretion, and vesicular transport
EVM0001519.1	contracttion		cell redox homeostasis(GO:0045454)			NA	NA	NA	uncharacterized protein Pyn_26271 [Prunus yedoensis var. nudiflora]	Uncharacterized protein OS=Prunus yedoensis var. nudiflora OX=2094558 GN=Pyn_26271 PE=4 SV=1	NA	NA	NA	NA
EVM0001523.1	contracttion	AUGMIN subunit 6 OS=Arabidopsis thaliana OX=3702 GN=AUG6 PE=1 SV=1	signal transduction(GO:0007165)	protein phosphatase type 2A complex(GO:0000159)	protein phosphatase regulator activity(GO:0019888)	NA	NA	NA	Protein phosphatase 2A, regulatory B subunit, B56 [Corchorus capsularis]	Protein phosphatase 2A, regulatory B subunit, B56 OS=Corchorus capsularis OX=210143 GN=CCACVL1_17220 PE=4 SV=1	NA	NA	NA	NA
EVM0001527.1	contracttion	Nodulation-signaling pathway 1 protein OS=Medicago truncatula OX=3880 GN=NSP1 PE=1 SV=1	NA	NA	NA	NA	NA	NA	nodulation-signaling pathway 1 protein [Prunus avium]	Uncharacterized protein OS=Prunus persica OX=3760 GN=PRUPE_3G040400 PE=3 SV=1	NA	NA	NA	NA
EVM0001530.1	contracttion	B3 domain-containing protein Os01g0723500 OS=Oryza sativa subsp. japonica OX=39947 GN=Os01g0723500 PE=3 SV=1			DNA binding(GO:0003677)	NA	NA	NA	putative B3 domain-containing protein [Prunus yedoensis var. nudiflora]	Putative B3 domain-containing protein OS=Prunus yedoensis var. nudiflora OX=2094558 GN=Pyn_24902 PE=4 SV=1	NA	NA	NA	NA
EVM0001540.1	contracttion	E3 ubiquitin-protein ligase UPL4 OS=Arabidopsis thaliana OX=3702 GN=UPL4 PE=3 SV=1			ubiquitin-protein transferase activity(GO:0004842)	K10590	E3 ubiquitin-protein ligase TRIP12	ko04120:Ubiquitin mediated proteolysis	E3 ubiquitin-protein ligase UPL4 [Prunus avium]	Uncharacterized protein OS=Prunus persica OX=3760 GN=PRUPE_6G241700 PE=4 SV=1	KOG0168	Putative ubiquitin fusion degradation protein	[O]	Posttranslational modification, protein turnover, chaperones
EVM0001544.1	contracttion	Katanin p60 ATPase-containing subunit A1 OS=Arabidopsis thaliana OX=3702 GN=AAA1 PE=1 SV=1			ATP binding(GO:0005524)	K07767	katanin p60 ATPase-containing subunit A1	NA:NA	PREDICTED: katanin p60 ATPase-containing subunit A1 [Prunus mume]	Katanin p60 ATPase-containing subunit A1 OS=Prunus persica OX=3760 GN=KATNA1 PE=3 SV=1	KOG0738	AAA+-type ATPase	[O]	Posttranslational modification, protein turnover, chaperones
EVM0001548.1	contracttion	Probable serine/threonine-protein kinase abkC OS=Dictyostelium discoideum OX=44689 GN=abkC PE=3 SV=1	NA	NA	NA	NA	NA	NA	probable serine/threonine-protein kinase abkC [Prunus persica]	Uncharacterized protein OS=Prunus persica OX=3760 GN=PRUPE_4G034900 PE=4 SV=1	KOG1236	Predicted unusual protein kinase	[R]	General function prediction only
EVM0001572.1	contracttion		DNA integration(GO:0015074)			NA	NA	NA	LOW QUALITY PROTEIN: uncharacterized protein LOC110765232 [Prunus avium]	Uncharacterized protein OS=Fagus sylvatica OX=28930 GN=FSB_LOCUS27696 PE=4 SV=1	KOG0017	FOG: Transposon-encoded proteins with TYA, reverse transcriptase, integrase domains in various combinations	[R]	General function prediction only
EVM0001595.1	contracttion	mRNA-decapping enzyme subunit 2 OS=Arabidopsis thaliana OX=3702 GN=DCP2 PE=1 SV=1			hydrolase activity(GO:0016787)| manganese ion binding(GO:0030145)| RNA binding(GO:0003723)	K12613	mRNA-decapping enzyme subunit 2	ko03018:RNA degradation	mRNA-decapping enzyme subunit 2 [Prunus persica]	Uncharacterized protein OS=Prunus persica OX=3760 GN=PRUPE_2G213500 PE=4 SV=1	KOG2937	Decapping enzyme complex, predicted pyrophosphatase DCP2	[A]	RNA processing and modification
EVM0001605.1	contracttion	Chaperone protein DnaJ OS=Bacillus cytotoxicus (strain DSM 22905 / CIP 110041 / 391-98 / NVH 391-98) OX=315749 GN=dnaJ PE=3 SV=1	NA	NA	NA	NA	NA	NA	J domain-containing protein [Prunus yedoensis var. nudiflora]	J domain-containing protein OS=Prunus yedoensis var. nudiflora OX=2094558 GN=Pyn_10229 PE=4 SV=1	KOG0715	Molecular chaperone (DnaJ superfamily)	[O]	Posttranslational modification, protein turnover, chaperones
EVM0001609.1	contracttion	Peroxidase 72 OS=Arabidopsis thaliana OX=3702 GN=PER72 PE=1 SV=1	oxidation-reduction process(GO:0055114)| response to oxidative stress(GO:0006979)		heme binding(GO:0020037)| peroxidase activity(GO:0004601)	NA	NA	NA	peroxidase 72-like [Prunus avium]	Peroxidase OS=Prunus persica OX=3760 GN=PRUPE_7G161900 PE=3 SV=1	NA	NA	NA	NA
EVM0001624.1	contracttion	Purple acid phosphatase 2 OS=Ipomoea batatas OX=4120 GN=PAP2 PE=1 SV=1			hydrolase activity(GO:0016787)| acid phosphatase activity(GO:0003993)| metal ion binding(GO:0046872)	NA	NA	NA	purple acid phosphatase 2-like [Prunus avium]	Purple acid phosphatase OS=Prunus persica OX=3760 GN=PRUPE_8G089200 PE=3 SV=1	KOG1378	Purple acid phosphatase	[G]	Carbohydrate transport and metabolism
EVM0001629.1	contracttion	Homeobox-leucine zipper protein HDG2 OS=Arabidopsis thaliana OX=3702 GN=HDG2 PE=1 SV=1			lipid binding(GO:0008289)	K09338	homeobox-leucine zipper protein	NA:NA	homeobox-leucine zipper protein HDG2 isoform X2 [Prunus yedoensis var. nudiflora]	Homeobox-leucine zipper protein HDG2 isoform X2 OS=Prunus yedoensis var. nudiflora OX=2094558 GN=Pyn_34851 PE=4 SV=1	NA	NA	NA	NA
EVM0001635.1	contracttion	Glucan endo-1,3-beta-glucosidase 12 OS=Arabidopsis thaliana OX=3702 GN=At4g29360 PE=2 SV=1	carbohydrate metabolic process(GO:0005975)		hydrolase activity, hydrolyzing O-glycosyl compounds(GO:0004553)	NA	NA	NA	glucan endo-1,3-beta-glucosidase 13-like [Prunus avium]	Uncharacterized protein OS=Prunus persica OX=3760 GN=PRUPE_3G210700 PE=3 SV=1	NA	NA	NA	NA
EVM0001635.2	contracttion	Glucan endo-1,3-beta-glucosidase 12 OS=Arabidopsis thaliana OX=3702 GN=At4g29360 PE=2 SV=1	carbohydrate metabolic process(GO:0005975)		hydrolase activity, hydrolyzing O-glycosyl compounds(GO:0004553)	NA	NA	NA	glucan endo-1,3-beta-glucosidase 13-like [Prunus avium]	Uncharacterized protein OS=Prunus persica OX=3760 GN=PRUPE_ppa005206mg PE=3 SV=1	NA	NA	NA	NA
EVM0001640.1	contracttion	WD repeat-containing protein 70 OS=Rattus norvegicus OX=10116 GN=Wdr70 PE=1 SV=1			protein binding(GO:0005515)	NA	NA	NA	WD repeat-containing protein 70 [Prunus persica]	Uncharacterized protein OS=Prunus persica OX=3760 GN=PRUPE_8G213600 PE=4 SV=1	KOG0772	Uncharacterized conserved protein, contains WD40 repeat	[S]	Function unknown
EVM0001649.1	contracttion	LOB domain-containing protein 22 OS=Arabidopsis thaliana OX=3702 GN=LBD22 PE=2 SV=1	NA	NA	NA	NA	NA	NA	LOB domain-containing protein 22-like [Prunus avium]	Uncharacterized protein OS=Prunus yedoensis var. nudiflora OX=2094558 GN=Pyn_22344 PE=4 SV=1	NA	NA	NA	NA
EVM0001650.1	contracttion		NA	NA	NA	K08869	aarF domain-containing kinase	NA:NA	probable serine/threonine-protein kinase abkC [Prunus persica]	Uncharacterized protein OS=Prunus persica OX=3760 GN=PRUPE_4G034900 PE=4 SV=1	KOG1236	Predicted unusual protein kinase	[R]	General function prediction only
EVM0001663.1	contracttion	21.7 kDa class VI heat shock protein OS=Arabidopsis thaliana OX=3702 GN=HSP21.7 PE=2 SV=1	NA	NA	NA	K13993	HSP20 family protein	ko04141:Protein processing in endoplasmic reticulum	hypothetical protein PRUPE_4G201100 [Prunus persica]	Uncharacterized protein OS=Prunus persica OX=3760 GN=PRUPE_4G201100 PE=3 SV=1	NA	NA	NA	NA
EVM0001676.1	contracttion		NA	NA	NA	NA	NA	NA	PREDICTED: uncharacterized protein LOC103330051 [Prunus mume]	Uncharacterized protein OS=Prunus persica OX=3760 GN=PRUPE_3G262300 PE=4 SV=1	NA	NA	NA	NA
EVM0001677.1	contracttion				DNA binding(GO:0003677)| protein dimerization activity(GO:0046983)	NA	NA	NA	agamous-like MADS-box protein AGL31 [Prunus yedoensis var. nudiflora]	Agamous-like MADS-box protein AGL31 OS=Prunus yedoensis var. nudiflora OX=2094558 GN=Pyn_23106 PE=4 SV=1	NA	NA	NA	NA
EVM0001686.1	contracttion	SWI/SNF complex subunit SWI3B OS=Arabidopsis thaliana OX=3702 GN=SWI3B PE=1 SV=1			protein binding(GO:0005515)	NA	NA	NA	SWI/SNF complex subunit SWI3B-like [Prunus yedoensis var. nudiflora]	SWI/SNF complex subunit SWI3B-like OS=Prunus yedoensis var. nudiflora OX=2094558 GN=Pyn_12080 PE=4 SV=1	KOG1279	Chromatin remodeling factor subunit and related transcription factors	[B]	Chromatin structure and dynamics
EVM0001687.1	contracttion	UDP-glycosyltransferase 88A1 OS=Arabidopsis thaliana OX=3702 GN=UGT88A1 PE=2 SV=1			transferase activity, transferring hexosyl groups(GO:0016758)	NA	NA	NA	UDP-glycosyltransferase 88A1 [Prunus yedoensis var. nudiflora]	Glycosyltransferase OS=Prunus yedoensis var. nudiflora OX=2094558 GN=Pyn_32514 PE=3 SV=1	KOG1192	UDP-glucuronosyl and UDP-glucosyl transferase	[C]	Energy production and conversion
EVM0001689.1	contracttion	Fe(2+) transport protein 1 OS=Arabidopsis thaliana OX=3702 GN=IRT1 PE=1 SV=2	transmembrane transport(GO:0055085)| metal ion transport(GO:0030001)	membrane(GO:0016020)	metal ion transmembrane transporter activity(GO:0046873)	K14709	solute carrier family 39 (zinc transporter), member 1/2/3	NA:NA	fe(2+) transport protein 1 [Prunus yedoensis var. nudiflora]	Fe(2+) transport protein 1 OS=Prunus yedoensis var. nudiflora OX=2094558 GN=Pyn_30166 PE=3 SV=1	KOG1558	Fe2+/Zn2+ regulated transporter	[P]	Inorganic ion transport and metabolism
EVM0001698.1	contracttion	7-deoxyloganetin glucosyltransferase OS=Catharanthus roseus OX=4058 GN=UGT85A23 PE=1 SV=1			transferase activity, transferring hexosyl groups(GO:0016758)	NA	NA	NA	hypothetical protein Pyn_15620 [Prunus yedoensis var. nudiflora]	Glycosyltransferase OS=Prunus yedoensis var. nudiflora OX=2094558 GN=Pyn_15620 PE=3 SV=1	KOG1192	UDP-glucuronosyl and UDP-glucosyl transferase	[C]	Energy production and conversion
EVM0001702.1	contracttion	BTB/POZ domain-containing protein At3g22104 OS=Arabidopsis thaliana OX=3702 GN=At3g22104 PE=2 SV=1	NA	NA	NA	NA	NA	NA	BTB/POZ domain-containing protein [Prunus yedoensis var. nudiflora]	BTB/POZ domain-containing protein OS=Prunus yedoensis var. nudiflora OX=2094558 GN=Pyn_17440 PE=3 SV=1	NA	NA	NA	NA
EVM0001710.1	contracttion		NA	NA	NA	NA	NA	NA	uncharacterized protein LOC110754120 isoform X2 [Prunus avium]	Uncharacterized protein OS=Prunus persica OX=3760 GN=PRUPE_5G222100 PE=4 SV=1	NA	NA	NA	NA
EVM0001717.1	contracttion	Biogenesis of lysosome-related organelles complex 1 subunit 1 OS=Arabidopsis thaliana OX=3702 GN=BLOS1 PE=1 SV=1		BLOC-1 complex(GO:0031083)		K20185	biogenesis of lysosome-related organelles complex 1 subunit 1	NA:NA	pentatricopeptide repeat-containing protein [Prunus yedoensis var. nudiflora]	Pentatricopeptide repeat-containing protein OS=Prunus yedoensis var. nudiflora OX=2094558 GN=Pyn_24945 PE=4 SV=1	KOG3390	General control of amino-acid synthesis 5-like 1	[K]	Transcription
EVM0001721.1	contracttion	Mitochondrial pyruvate carrier 1 OS=Arabidopsis thaliana OX=3702 GN=MPC1 PE=3 SV=1	mitochondrial pyruvate transmembrane transport(GO:0006850)	mitochondrial inner membrane(GO:0005743)		NA	NA	NA	mitochondrial pyruvate carrier 1 isoform X1 [Prunus persica]	Mitochondrial pyruvate carrier OS=Prunus persica OX=3760 GN=PRUPE_1G584200 PE=3 SV=1	KOG1590	Uncharacterized conserved protein	[S]	Function unknown
EVM0001728.1	contracttion				protein binding(GO:0005515)	NA	NA	NA	uncharacterized protein Pyn_28766 [Prunus yedoensis var. nudiflora]	Uncharacterized protein OS=Prunus yedoensis var. nudiflora OX=2094558 GN=Pyn_28766 PE=4 SV=1	NA	NA	NA	NA
EVM0001729.1	contracttion	Protein DETOXIFICATION 40 OS=Arabidopsis thaliana OX=3702 GN=DTX40 PE=1 SV=1	transmembrane transport(GO:0055085)| drug transmembrane transport(GO:0006855)	membrane(GO:0016020)	antiporter activity(GO:0015297)| drug transmembrane transporter activity(GO:0015238)	K03327	multidrug resistance protein, MATE family	NA:NA	protein DETOXIFICATION 40-like [Prunus yedoensis var. nudiflora]	Protein DETOXIFICATION OS=Prunus yedoensis var. nudiflora OX=2094558 GN=Pyn_40674 PE=3 SV=1	KOG1347	Uncharacterized membrane protein, predicted efflux pump	[R]	General function prediction only
EVM0001731.1	contracttion		NA	NA	NA	NA	NA	NA	uncharacterized protein LOC110762054 isoform X1 [Prunus avium]	Uncharacterized protein OS=Prunus persica OX=3760 GN=PRUPE_6G083800 PE=4 SV=1	NA	NA	NA	NA
EVM0001733.1	contracttion	Protein DETOXIFICATION 19 OS=Arabidopsis thaliana OX=3702 GN=DTX19 PE=2 SV=1	drug transmembrane transport(GO:0006855)| transmembrane transport(GO:0055085)	membrane(GO:0016020)	drug transmembrane transporter activity(GO:0015238)| antiporter activity(GO:0015297)	K03327	multidrug resistance protein, MATE family	NA:NA	protein DETOXIFICATION 19 isoform X1 [Prunus yedoensis var. nudiflora]	Protein DETOXIFICATION OS=Prunus yedoensis var. nudiflora OX=2094558 GN=Pyn_37259 PE=3 SV=1	KOG1347	Uncharacterized membrane protein, predicted efflux pump	[R]	General function prediction only
EVM0001750.1	contracttion	RHOMBOID-like protein 13 OS=Arabidopsis thaliana OX=3702 GN=RBL13 PE=3 SV=1		integral component of membrane(GO:0016021)	serine-type endopeptidase activity(GO:0004252)	NA	NA	NA	RHOMBOID-like protein 13 [Prunus yedoensis var. nudiflora]	RHOMBOID-like protein 13 OS=Prunus yedoensis var. nudiflora OX=2094558 GN=Pyn_28752 PE=4 SV=1	KOG2632	Rhomboid family proteins	[S]	Function unknown
EVM0001758.1	contracttion	Kinesin-like protein KIN-UC OS=Arabidopsis thaliana OX=3702 GN=KINUC PE=1 SV=2	microtubule-based movement(GO:0007018)		protein binding(GO:0005515)| microtubule motor activity(GO:0003777)| ATP binding(GO:0005524)| microtubule binding(GO:0008017)	NA	NA	NA	kinesin-like protein KIN-UC [Prunus avium]	Uncharacterized protein OS=Prunus persica OX=3760 GN=PRUPE_2G208800 PE=3 SV=1	KOG0240	Kinesin (SMY1 subfamily)	[Z]	Cytoskeleton
EVM0001758.2	contracttion	Kinesin-like protein KIN-UC OS=Arabidopsis thaliana OX=3702 GN=KINUC PE=1 SV=2	microtubule-based movement(GO:0007018)		protein binding(GO:0005515)| ATP binding(GO:0005524)| microtubule motor activity(GO:0003777)| microtubule binding(GO:0008017)	NA	NA	NA	kinesin-like protein KIN-UC [Prunus avium]	Uncharacterized protein OS=Prunus persica OX=3760 GN=PRUPE_2G208800 PE=3 SV=1	KOG0240	Kinesin (SMY1 subfamily)	[Z]	Cytoskeleton
EVM0001758.3	contracttion	Kinesin-like protein KIN-UC OS=Arabidopsis thaliana OX=3702 GN=KINUC PE=1 SV=2	microtubule-based movement(GO:0007018)		microtubule binding(GO:0008017)| ATP binding(GO:0005524)| microtubule motor activity(GO:0003777)| protein binding(GO:0005515)	NA	NA	NA	kinesin-like protein KIN-UC [Prunus avium]	Uncharacterized protein OS=Prunus persica OX=3760 GN=PRUPE_2G208800 PE=3 SV=1	KOG0240	Kinesin (SMY1 subfamily)	[Z]	Cytoskeleton
EVM0001766.1	contracttion	Nucleosome assembly protein 1;1 OS=Oryza sativa subsp. indica OX=39946 GN=NAP1;1 PE=1 SV=1	nucleosome assembly(GO:0006334)	nucleus(GO:0005634)		K11279	nucleosome assembly protein 1-like 1	NA:NA	nucleosome assembly protein 1;4 isoform X1 [Prunus persica]	Uncharacterized protein OS=Prunus persica OX=3760 GN=PRUPE_3G048200 PE=3 SV=1	KOG1507	Nucleosome assembly protein NAP-1	[D]	Cell cycle control, cell division, chromosome partitioning
EVM0001774.1	contracttion	WAT1-related protein At5g40240 OS=Arabidopsis thaliana OX=3702 GN=At5g40240 PE=2 SV=1		integral component of membrane(GO:0016021)| membrane(GO:0016020)		NA	NA	NA	WAT1-related protein [Prunus yedoensis var. nudiflora]	WAT1-related protein OS=Prunus yedoensis var. nudiflora OX=2094558 GN=Pyn_00793 PE=3 SV=1	NA	NA	NA	NA
EVM0001780.1	contracttion	CBS domain-containing protein CBSCBSPB3 OS=Arabidopsis thaliana OX=3702 GN=CBSCBSPB3 PE=1 SV=1			protein binding(GO:0005515)	NA	NA	NA	CBS domain-containing protein CBSCBSPB3 [Prunus persica]	Uncharacterized protein OS=Prunus persica OX=3760 GN=PRUPE_1G553500 PE=4 SV=1	NA	NA	NA	NA
EVM0001782.1	contracttion	Mitochondrial pyruvate carrier 4 OS=Arabidopsis thaliana OX=3702 GN=MPC4 PE=3 SV=1	mitochondrial pyruvate transmembrane transport(GO:0006850)	mitochondrial inner membrane(GO:0005743)		NA	NA	NA	mitochondrial pyruvate carrier 4-like [Prunus yedoensis var. nudiflora]	Mitochondrial pyruvate carrier OS=Prunus yedoensis var. nudiflora OX=2094558 GN=Pyn_05950 PE=3 SV=1	KOG1589	Uncharacterized conserved protein	[S]	Function unknown
EVM0001784.1	contracttion	TORTIFOLIA1-like protein 4 OS=Arabidopsis thaliana OX=3702 GN=TOR1L4 PE=2 SV=1			protein binding(GO:0005515)	NA	NA	NA	TORTIFOLIA1-like protein 4 [Prunus avium]	Uncharacterized protein OS=Prunus persica OX=3760 GN=PRUPE_1G262400 PE=4 SV=1	NA	NA	NA	NA
EVM0001789.1	contracttion	ATPase family AAA domain-containing protein At1g05910 OS=Arabidopsis thaliana OX=3702 GN=At1g05910 PE=2 SV=1			ATP binding(GO:0005524)| protein binding(GO:0005515)	NA	NA	NA	PREDICTED: ATPase family AAA domain-containing protein At1g05910 isoform X2 [Prunus mume]	Uncharacterized protein OS=Prunus persica OX=3760 GN=PRUPE_1G191800 PE=4 SV=1	KOG0732	AAA+-type ATPase containing the bromodomain	[O]	Posttranslational modification, protein turnover, chaperones
EVM0001802.1	contracttion	Heparan-alpha-glucosaminide N-acetyltransferase OS=Mus musculus OX=10090 GN=Hgsnat PE=1 SV=2	NA	NA	NA	K10532	heparan-alpha-glucosaminide N-acetyltransferase	ko00531:Glycosaminoglycan degradation|ko04142:Lysosome	heparan-alpha-glucosaminide N-acetyltransferase-like isoform X1 [Prunus avium]	Uncharacterized protein OS=Prunus persica OX=3760 GN=PRUPE_8G269300 PE=4 SV=1	KOG4683	Uncharacterized conserved protein	[S]	Function unknown
EVM0001806.1	contracttion	TPR repeat-containing thioredoxin TTL1 OS=Arabidopsis thaliana OX=3702 GN=TTL1 PE=1 SV=1	cell redox homeostasis(GO:0045454)			NA	NA	NA	TPR repeat-containing thioredoxin TTL1 [Prunus avium]	Uncharacterized protein OS=Prunus persica OX=3760 GN=PRUPE_4G167400 PE=4 SV=1	KOG1124	FOG: TPR repeat	[R]	General function prediction only
EVM0001807.1	contracttion	60S ribosome subunit biogenesis protein NIP7 homolog OS=Xenopus tropicalis OX=8364 GN=nip7 PE=2 SV=1	NA	NA	NA	K07565	60S ribosome subunit biogenesis protein NIP7	NA:NA	60S ribosome subunit biogenesis protein NIP7 homolog [Prunus persica]	60S ribosome subunit biogenesis protein NIP7 homolog OS=Prunus persica OX=3760 GN=PRUPE_3G093900 PE=3 SV=1	KOG3492	Ribosome biogenesis protein NIP7	[J]	Translation, ribosomal structure and biogenesis
EVM0001808.1	contracttion	Probable small nuclear ribonucleoprotein F OS=Arabidopsis thaliana OX=3702 GN=At4g30220 PE=3 SV=1	NA	NA	NA	K11098	small nuclear ribonucleoprotein F	ko03040:Spliceosome	probable small nuclear ribonucleoprotein F isoform X1 [Prunus avium]	Putative small nuclear ribonucleoprotein F OS=Prunus yedoensis var. nudiflora OX=2094558 GN=Pyn_01231 PE=3 SV=1	KOG3482	Small nuclear ribonucleoprotein (snRNP) SMF	[A]	RNA processing and modification
EVM0001812.1	contracttion	Auxin response factor 15 OS=Oryza sativa subsp. japonica OX=39947 GN=ARF15 PE=2 SV=1			DNA binding(GO:0003677)	K14486	auxin response factor	ko04075:Plant hormone signal transduction	auxin response factor 3 [Prunus persica]	Auxin response factor OS=Prunus persica OX=3760 GN=PRUPE_4G053800 PE=3 SV=1	NA	NA	NA	NA
EVM0001815.1	contracttion	Agamous-like MADS-box protein AGL62 OS=Arabidopsis thaliana OX=3702 GN=AGL62 PE=1 SV=1			protein dimerization activity(GO:0046983)| DNA binding(GO:0003677)	K09260	MADS-box transcription enhancer factor 2A	ko04013:MAPK signaling pathway - fly|ko04022:cGMP-PKG signaling pathway	hypothetical protein CUMW_114480 [Citrus unshiu]	Uncharacterized protein OS=Citrus unshiu OX=55188 GN=CUMW_114480 PE=4 SV=1	KOG0014	MADS box transcription factor	[K]	Transcription
EVM0001830.1	contracttion	Elicitor-responsive protein 3 OS=Oryza sativa subsp. indica OX=39946 GN=ERG3 PE=2 SV=1	NA	NA	NA	NA	NA	NA	elicitor-responsive protein 3-like [Prunus yedoensis var. nudiflora]	Elicitor-responsive protein 3-like OS=Prunus yedoensis var. nudiflora OX=2094558 GN=Pyn_39392 PE=4 SV=1	KOG1030	Predicted Ca2+-dependent phospholipid-binding protein	[R]	General function prediction only
EVM0001831.1	contracttion		NA	NA	NA	NA	NA	NA	hypothetical protein PRUPE_7G060500 [Prunus persica]	Uncharacterized protein OS=Prunus persica OX=3760 GN=PRUPE_7G060500 PE=4 SV=1	NA	NA	NA	NA
EVM0001834.1	contracttion	Malonyl-CoA:anthocyanidin 5-O-glucoside-6&apos;&apos;-O-malonyltransferase OS=Arabidopsis thaliana OX=3702 GN=5MAT PE=1 SV=1			transferase activity, transferring acyl groups other than amino-acyl groups(GO:0016747)	NA	NA	NA	PREDICTED: malonyl-CoA:anthocyanidin 5-O-glucoside-6&apos;&apos;-O-malonyltransferase-like [Prunus mume]	Uncharacterized protein OS=Prunus persica OX=3760 GN=PRUPE_3G252700 PE=4 SV=1	NA	NA	NA	NA
EVM0001840.1	contracttion	Phospholipase D delta OS=Arabidopsis thaliana OX=3702 GN=PLDDELTA PE=1 SV=2			catalytic activity(GO:0003824)	K01115	phospholipase D1/2	ko00564:Glycerophospholipid metabolism|ko00565:Ether lipid metabolism|ko04014:Ras signaling pathway|ko04024:cAMP signaling pathway|ko04071:Sphingolipid signaling pathway|ko04072:Phospholipase D signaling pathway|ko04144:Endocytosis|ko04666:Fc gamma R-mediated phagocytosis|ko04724:Glutamatergic synapse|ko04912:GnRH signaling pathway|ko05231:Choline metabolism in cancer	phospholipase D delta-like [Prunus avium]	Phospholipase D OS=Prunus persica OX=3760 GN=PRUPE_1G359000 PE=3 SV=1	KOG1329	Phospholipase D1	[I]	Lipid transport and metabolism
EVM0001853.1	contracttion		NA	NA	NA	NA	NA	NA	uncharacterized protein Pyn_03354 [Prunus yedoensis var. nudiflora]	Uncharacterized protein OS=Prunus yedoensis var. nudiflora OX=2094558 GN=Pyn_03354 PE=4 SV=1	NA	NA	NA	NA
EVM0001856.1	contracttion	Glutamyl-tRNA(Gln) amidotransferase subunit C, chloroplastic/mitochondrial OS=Vitis vinifera OX=29760 GN=GATC PE=3 SV=1	regulation of translational fidelity(GO:0006450)			K02435	aspartyl-tRNA(Asn)/glutamyl-tRNA(Gln) amidotransferase subunit C	ko00970:Aminoacyl-tRNA biosynthesis	glutamyl-tRNA(Gln) amidotransferase subunit C chloroplastic/mitochondrial [Prunus yedoensis var. nudiflora]	Glutamyl-tRNA(Gln) amidotransferase subunit C, chloroplastic/mitochondrial OS=Prunus yedoensis var. nudiflora OX=2094558 GN=GATC PE=3 SV=1	KOG2271	Nuclear pore complex component (sc Nup85)	[U]	Intracellular trafficking, secretion, and vesicular transport
EVM0001870.1	contracttion	PH, RCC1 and FYVE domains-containing protein 1 OS=Arabidopsis thaliana OX=3702 GN=PRAF1 PE=1 SV=1			metal ion binding(GO:0046872)	NA	NA	NA	uncharacterized protein LOC110770363 isoform X1 [Prunus avium]	Uncharacterized protein OS=Prunus yedoensis var. nudiflora OX=2094558 GN=Pyn_22590 PE=4 SV=1	NA	NA	NA	NA
EVM0001883.1	contracttion	Heparan-alpha-glucosaminide N-acetyltransferase OS=Mus musculus OX=10090 GN=Hgsnat PE=1 SV=2	NA	NA	NA	K10532	heparan-alpha-glucosaminide N-acetyltransferase	ko00531:Glycosaminoglycan degradation|ko04142:Lysosome	heparan-alpha-glucosaminide N-acetyltransferase-like [Prunus yedoensis var. nudiflora]	Heparan-alpha-glucosaminide N-acetyltransferase-like OS=Prunus yedoensis var. nudiflora OX=2094558 GN=Pyn_36689 PE=4 SV=1	KOG4683	Uncharacterized conserved protein	[S]	Function unknown
EVM0001892.1	contracttion	Protein NTM1-like 9 OS=Arabidopsis thaliana OX=3702 GN=NTL9 PE=1 SV=1	regulation of transcription, DNA-templated(GO:0006355)		DNA binding(GO:0003677)	NA	NA	NA	NAC domain-containing protein 105-like isoform X1 [Prunus yedoensis var. nudiflora]	NAC domain-containing protein 105-like isoform X1 OS=Prunus yedoensis var. nudiflora OX=2094558 GN=Pyn_40824 PE=4 SV=1	NA	NA	NA	NA
EVM0001895.1	contracttion		NA	NA	NA	NA	NA	NA	universal stress protein YxiE-like [Prunus yedoensis var. nudiflora]	Universal stress protein YxiE-like OS=Prunus yedoensis var. nudiflora OX=2094558 GN=Pyn_11657 PE=4 SV=1	NA	NA	NA	NA
EVM0001897.1	contracttion	Chaperone protein DnaJ OS=Nitratiruptor sp. (strain SB155-2) OX=387092 GN=dnaJ PE=3 SV=1	NA	NA	NA	NA	NA	NA	dnaJ homolog subfamily B member 6 [Prunus avium]	DnaJ homolog subfamily B member 3 OS=Prunus yedoensis var. nudiflora OX=2094558 GN=Pyn_36036 PE=4 SV=1	KOG0714	Molecular chaperone (DnaJ superfamily)	[O]	Posttranslational modification, protein turnover, chaperones
EVM0001900.1	contracttion		NA	NA	NA	NA	NA	NA	uncharacterized protein LOC110773259 [Prunus avium]	Uncharacterized protein (Fragment) OS=Prunus persica OX=3760 GN=PRUPE_ppa023472mg PE=4 SV=1	NA	NA	NA	NA
EVM0001901.1	contracttion	22.0 kDa class IV heat shock protein OS=Glycine max OX=3847 GN=HSP22.0 PE=3 SV=1	NA	NA	NA	K13993	HSP20 family protein	ko04141:Protein processing in endoplasmic reticulum	18.1 kDa class I heat shock protein-like [Prunus avium]	Uncharacterized protein OS=Prunus persica OX=3760 GN=PRUPE_1G586200 PE=3 SV=1	KOG0710	Molecular chaperone (small heat-shock protein Hsp26/Hsp42)	[O]	Posttranslational modification, protein turnover, chaperones
EVM0001902.1	contracttion				protein binding(GO:0005515)	NA	NA	NA	hypothetical protein Pyn_16531 [Prunus yedoensis var. nudiflora]	Uncharacterized protein OS=Prunus yedoensis var. nudiflora OX=2094558 GN=Pyn_16531 PE=4 SV=1	NA	NA	NA	NA
EVM0001908.1	contracttion	Ubiquitin-like modifier-activating enzyme 5 OS=Arabidopsis thaliana OX=3702 GN=At1g05350 PE=3 SV=2			ubiquitin-like modifier activating enzyme activity(GO:0008641)	K12164	ubiquitin-like modifier-activating enzyme 5	NA:NA	ubiquitin-like modifier-activating enzyme 5 isoform X1 [Prunus yedoensis var. nudiflora]	Ubiquitin-like modifier-activating enzyme 5 isoform X1 OS=Prunus yedoensis var. nudiflora OX=2094558 GN=Pyn_06722 PE=4 SV=1	KOG2336	Molybdopterin biosynthesis-related protein	[H]	Coenzyme transport and metabolism
EVM0001911.1	contracttion	Putative peptidyl-tRNA hydrolase PTRHD1 OS=Bos taurus OX=9913 GN=PTRHD1 PE=2 SV=2			aminoacyl-tRNA hydrolase activity(GO:0004045)	NA	NA	NA	putative peptidyl-tRNA hydrolase PTRHD1 [Prunus avium]	Uncharacterized protein OS=Prunus persica OX=3760 GN=PRUPE_1G459500 PE=4 SV=1	KOG3305	Uncharacterized conserved protein	[S]	Function unknown
EVM0001913.1	contracttion	Methanol O-anthraniloyltransferase OS=Vitis labrusca OX=103355 GN=AMAT PE=1 SV=1			transferase activity, transferring acyl groups other than amino-acyl groups(GO:0016747)	NA	NA	NA	methanol O-anthraniloyltransferase-like [Prunus yedoensis var. nudiflora]	Methanol O-anthraniloyltransferase-like OS=Prunus yedoensis var. nudiflora OX=2094558 GN=Pyn_15597 PE=4 SV=1	NA	NA	NA	NA
EVM0001920.1	contracttion	Probable WRKY transcription factor 50 OS=Arabidopsis thaliana OX=3702 GN=WRKY50 PE=2 SV=1	regulation of transcription, DNA-templated(GO:0006355)		sequence-specific DNA binding(GO:0043565)| DNA-binding transcription factor activity(GO:0003700)	NA	NA	NA	probable WRKY transcription factor 50 isoform X2 [Prunus avium]	Uncharacterized protein OS=Prunus persica OX=3760 GN=PRUPE_1G407500 PE=4 SV=1	NA	NA	NA	NA
EVM0001938.1	contracttion	Probable small nuclear ribonucleoprotein E OS=Drosophila melanogaster OX=7227 GN=SmE PE=1 SV=1	NA	NA	NA	K11097	small nuclear ribonucleoprotein E	ko03040:Spliceosome	probable small nuclear ribonucleoprotein E [Prunus persica]	Small nuclear ribonucleoprotein E OS=Prunus persica OX=3760 GN=PRUPE_1G094500 PE=3 SV=1	KOG1774	Small nuclear ribonucleoprotein E	[A]	RNA processing and modification
EVM0001942.1	contracttion	Long-chain-fatty-acid--AMP ligase FadD26 OS=Mycobacterium bovis (strain ATCC BAA-935 / AF2122/97) OX=233413 GN=fadD26 PE=1 SV=1			catalytic activity(GO:0003824)	NA	NA	NA	long-chain-fatty-acid--AMP ligase FadD26-like [Prunus yedoensis var. nudiflora]	Long-chain-fatty-acid--AMP ligase FadD26-like OS=Prunus yedoensis var. nudiflora OX=2094558 GN=Pyn_36950 PE=4 SV=1	KOG3628	Predicted AMP-binding protein	[R]	General function prediction only
EVM0001944.1	contracttion	Vacuolar protein sorting-associated protein 51 homolog OS=Arabidopsis thaliana OX=3702 GN=VPS51 PE=1 SV=1	NA	NA	NA	K20296	vacuolar protein sorting-associated protein 51	NA:NA	vacuolar protein sorting-associated protein 51-like protein [Prunus yedoensis]	Vacuolar protein sorting-associated protein 51-like protein OS=Prunus yedoensis OX=3759 PE=4 SV=1	KOG2346	Uncharacterized conserved protein	[S]	Function unknown
EVM0001957.1	contracttion	Protein ENHANCED DISEASE RESISTANCE 2 OS=Arabidopsis thaliana OX=3702 GN=EDR2 PE=2 SV=1			lipid binding(GO:0008289)	NA	NA	NA	protein ENHANCED DISEASE RESISTANCE 2-like isoform X3 [Prunus avium]	Uncharacterized protein OS=Prunus persica OX=3760 GN=PRUPE_5G022400 PE=4 SV=1	NA	NA	NA	NA
EVM0001957.2	contracttion	Protein ENHANCED DISEASE RESISTANCE 2 OS=Arabidopsis thaliana OX=3702 GN=EDR2 PE=2 SV=1			lipid binding(GO:0008289)	NA	NA	NA	protein ENHANCED DISEASE RESISTANCE 2-like isoform X1 [Prunus avium]	Uncharacterized protein OS=Prunus persica OX=3760 GN=PRUPE_5G022400 PE=4 SV=1	NA	NA	NA	NA
EVM0001963.1	contracttion		NA	NA	NA	NA	NA	NA	uncharacterized protein LOC110750448 [Prunus avium]	Uncharacterized protein OS=Prunus persica OX=3760 GN=PRUPE_1G152600 PE=4 SV=1	NA	NA	NA	NA
EVM0001967.1	contracttion	Sm-like protein LSM8 OS=Arabidopsis thaliana OX=3702 GN=LSM8 PE=1 SV=1	NA	NA	NA	K12627	U6 snRNA-associated Sm-like protein LSm8	ko03018:RNA degradation|ko03040:Spliceosome	sm-like protein LSM8 [Prunus yedoensis var. nudiflora]	U6 snRNA-associated Sm-like protein LSm8 OS=Prunus yedoensis var. nudiflora OX=2094558 GN=LSM8 PE=3 SV=1	KOG1784	Small Nuclear ribonucleoprotein splicing factor	[A]	RNA processing and modification
EVM0001967.2	contracttion	Sm-like protein LSM8 OS=Arabidopsis thaliana OX=3702 GN=LSM8 PE=1 SV=1	NA	NA	NA	K12627	U6 snRNA-associated Sm-like protein LSm8	ko03018:RNA degradation|ko03040:Spliceosome	sm-like protein LSM8 [Prunus yedoensis var. nudiflora]	U6 snRNA-associated Sm-like protein LSm8 OS=Prunus yedoensis var. nudiflora OX=2094558 GN=LSM8 PE=3 SV=1	KOG1784	Small Nuclear ribonucleoprotein splicing factor	[A]	RNA processing and modification
EVM0001978.1	contracttion	Cytochrome P450 71A9 OS=Glycine max OX=3847 GN=CYP71A9 PE=2 SV=1	oxidation-reduction process(GO:0055114)		heme binding(GO:0020037)| oxidoreductase activity, acting on paired donors, with incorporation or reduction of molecular oxygen(GO:0016705)| iron ion binding(GO:0005506)	K20617	cytochrome P450 family 71 subfamily A	NA:NA	cytochrome P450 71A9 [Prunus yedoensis var. nudiflora]	Cytochrome P450 71A9 OS=Prunus yedoensis var. nudiflora OX=2094558 GN=Pyn_09642 PE=3 SV=1	KOG0156	Cytochrome P450 CYP2 subfamily	[Q]	Secondary metabolites biosynthesis, transport and catabolism
EVM0001983.1	contracttion	BURP domain protein USPL1 OS=Arabidopsis thaliana OX=3702 GN=USPL1 PE=2 SV=1	NA	NA	NA	NA	NA	NA	BURP domain protein USPL1 [Prunus persica]	Uncharacterized protein OS=Prunus persica OX=3760 GN=PRUPE_8G099700 PE=4 SV=1	NA	NA	NA	NA
EVM0001987.1	contracttion	Protein LONGIFOLIA 2 OS=Arabidopsis thaliana OX=3702 GN=LNG2 PE=1 SV=1	NA	NA	NA	NA	NA	NA	protein LONGIFOLIA 1 [Prunus avium]	Uncharacterized protein OS=Prunus persica OX=3760 GN=PRUPE_5G206500 PE=4 SV=1	NA	NA	NA	NA
EVM0001991.1	contracttion	PsbP domain-containing protein 6, chloroplastic OS=Arabidopsis thaliana OX=3702 GN=PPD6 PE=1 SV=1	photosynthesis(GO:0015979)	photosystem II oxygen evolving complex(GO:0009654)| photosystem II(GO:0009523)| extrinsic component of membrane(GO:0019898)	calcium ion binding(GO:0005509)	NA	NA	NA	psbP domain-containing protein 6 chloroplastic [Prunus yedoensis var. nudiflora]	PsbP domain-containing protein 6 chloroplastic OS=Prunus yedoensis var. nudiflora OX=2094558 GN=Pyn_25544 PE=4 SV=1	NA	NA	NA	NA
EVM0001992.1	contracttion	Protein NRT1/ PTR FAMILY 5.10 OS=Arabidopsis thaliana OX=3702 GN=NPF5.10 PE=2 SV=1	transmembrane transport(GO:0055085)	membrane(GO:0016020)	transmembrane transporter activity(GO:0022857)	NA	NA	NA	PREDICTED: protein NRT1/ PTR FAMILY 5.10-like [Prunus mume]	Uncharacterized protein OS=Prunus persica OX=3760 GN=PRUPE_7G017300 PE=4 SV=1	KOG1237	H+/oligopeptide symporter	[E]	Amino acid transport and metabolism
EVM0001992.2	contracttion	Protein NRT1/ PTR FAMILY 5.10 OS=Arabidopsis thaliana OX=3702 GN=NPF5.10 PE=2 SV=1	transmembrane transport(GO:0055085)	membrane(GO:0016020)	transmembrane transporter activity(GO:0022857)	NA	NA	NA	PREDICTED: protein NRT1/ PTR FAMILY 5.10-like [Prunus mume]	Uncharacterized protein OS=Prunus persica OX=3760 GN=PRUPE_7G017300 PE=4 SV=1	KOG1237	H+/oligopeptide symporter	[E]	Amino acid transport and metabolism
EVM0001993.1	contracttion		NA	NA	NA	NA	NA	NA	uncharacterized protein LOC110769512 [Prunus avium]	Uncharacterized protein OS=Prunus persica OX=3760 GN=PRUPE_1G223900 PE=4 SV=1	NA	NA	NA	NA
EVM0001994.1	contracttion	Cytochrome c oxidase subunit 6b-1 OS=Arabidopsis thaliana OX=3702 GN=COX6B-1 PE=1 SV=1		mitochondrion(GO:0005739)		K02267	cytochrome c oxidase subunit 6b	ko00190:Oxidative phosphorylation|ko04260:Cardiac muscle contraction|ko04932:Non-alcoholic fatty liver disease (NAFLD)|ko05010:Alzheimer's disease|ko05012:Parkinson's disease|ko05016:Huntington's disease	cytochrome c oxidase subunit 6b-1 [Prunus yedoensis var. nudiflora]	Cytochrome c oxidase subunit 6b-1 OS=Prunus yedoensis var. nudiflora OX=2094558 GN=Pyn_07910 PE=4 SV=1	KOG3057	Cytochrome c oxidase, subunit VIb/COX12	[C]	Energy production and conversion
EVM0002001.1	contracttion	Scarecrow-like protein 15 OS=Arabidopsis thaliana OX=3702 GN=SCL15 PE=1 SV=3	NA	NA	NA	NA	NA	NA	scarecrow-like protein 15 [Prunus avium]	Uncharacterized protein OS=Prunus persica OX=3760 GN=PRUPE_7G150900 PE=3 SV=1	NA	NA	NA	NA
EVM0002005.1	contracttion	UDP-glycosyltransferase 86A1 OS=Arabidopsis thaliana OX=3702 GN=UGT86A1 PE=2 SV=1			transferase activity, transferring hexosyl groups(GO:0016758)	NA	NA	NA	UDP-glycosyltransferase 86A1 [Prunus yedoensis var. nudiflora]	Glycosyltransferase OS=Prunus yedoensis var. nudiflora OX=2094558 GN=Pyn_12634 PE=3 SV=1	KOG1192	UDP-glucuronosyl and UDP-glucosyl transferase	[C]	Energy production and conversion
EVM0002007.1	contracttion	UBX domain-containing protein 1 OS=Rattus norvegicus OX=10116 GN=Ubxn1 PE=3 SV=2	NA	NA	NA	NA	NA	NA	UBX domain-containing protein 1-like isoform X1 [Prunus avium]	UBX domain-containing protein 1-like OS=Prunus yedoensis var. nudiflora OX=2094558 GN=Pyn_03994 PE=4 SV=1	KOG2699	Predicted ubiquitin regulatory protein	[O]	Posttranslational modification, protein turnover, chaperones
EVM0002014.1	contracttion	Ubiquitin domain-containing protein 7SL RNA1 OS=Arabidopsis thaliana OX=3702 GN=7SL1 PE=3 SV=2			protein binding(GO:0005515)	K08770	ubiquitin C	ko03320:PPAR signaling pathway	PREDICTED: polyubiquitin-like [Prunus mume]	Uncharacterized protein OS=Prunus persica OX=3760 GN=PRUPE_4G026000 PE=4 SV=1	KOG0001	Ubiquitin and ubiquitin-like proteins	[R]	General function prediction only
EVM0002024.1	contracttion	Uncharacterized protein L728 OS=Acanthamoeba polyphaga mimivirus OX=212035 GN=MIMI_L728 PE=4 SV=1	NA	NA	NA	NA	NA	NA	uncharacterized protein Pyn_03912 [Prunus yedoensis var. nudiflora]	Uncharacterized protein OS=Prunus yedoensis var. nudiflora OX=2094558 GN=Pyn_03912 PE=4 SV=1	NA	NA	NA	NA
EVM0002033.1	contracttion	Protein MAIN-LIKE 2 OS=Arabidopsis thaliana OX=3702 GN=At2g04865 PE=1 SV=1	NA	NA	NA	NA	NA	NA	serine/threonine-protein phosphatase 7 long form homolog [Prunus yedoensis var. nudiflora]	Serine/threonine-protein phosphatase 7 long form homolog OS=Prunus yedoensis var. nudiflora OX=2094558 GN=Pyn_39914 PE=4 SV=1	NA	NA	NA	NA
EVM0002040.1	contracttion	DNA (cytosine-5)-methyltransferase 1 OS=Arabidopsis thaliana OX=3702 GN=DMT1 PE=1 SV=1			methyltransferase activity(GO:0008168)| chromatin binding(GO:0003682)	K00558	DNA (cytosine-5)-methyltransferase 1	ko00270:Cysteine and methionine metabolism|ko05206:MicroRNAs in cancer	DNA (cytosine-5)-methyltransferase 1-like [Prunus avium]	DNA (cytosine-5)-methyltransferase OS=Prunus persica OX=3760 GN=PRUPE_7G183100 PE=3 SV=1	NA	NA	NA	NA
EVM0002049.1	contracttion	Thioredoxin H-type OS=Ricinus communis OX=3988 PE=3 SV=1	cell redox homeostasis(GO:0045454)			K03671	thioredoxin 1	NA:NA	thioredoxin H-type-like [Prunus yedoensis var. nudiflora]	Thioredoxin H-type-like OS=Prunus yedoensis var. nudiflora OX=2094558 GN=Pyn_36919 PE=4 SV=1	KOG0907	Thioredoxin	[O]	Posttranslational modification, protein turnover, chaperones
EVM0002052.1	contracttion	Formamidopyrimidine-DNA glycosylase OS=Arabidopsis thaliana OX=3702 GN=FPG1 PE=1 SV=1	nucleotide-excision repair(GO:0006289)| base-excision repair(GO:0006284)		DNA-(apurinic or apyrimidinic site) endonuclease activity(GO:0003906)| zinc ion binding(GO:0008270)| hydrolase activity, hydrolyzing N-glycosyl compounds(GO:0016799)| damaged DNA binding(GO:0003684)	K10563	formamidopyrimidine-DNA glycosylase	ko03410:Base excision repair	formamidopyrimidine-DNA glycosylase isoform X1 [Prunus yedoensis var. nudiflora]	Formamidopyrimidine-DNA glycosylase isoform X1 OS=Prunus yedoensis var. nudiflora OX=2094558 GN=Pyn_03240 PE=4 SV=1	NA	NA	NA	NA
EVM0002054.1	contracttion		NA	NA	NA	NA	NA	NA	hypothetical protein PRUPE_5G205000 [Prunus persica]	Uncharacterized protein OS=Prunus persica OX=3760 GN=PRUPE_5G205000 PE=4 SV=1	NA	NA	NA	NA
EVM0002055.1	contracttion	Ninja-family protein mc410 OS=Nicotiana tabacum OX=4097 GN=MC410 PE=2 SV=1	NA	NA	NA	NA	NA	NA	ninja-family protein mc410 [Prunus yedoensis var. nudiflora]	Ninja-family protein mc410 OS=Prunus yedoensis var. nudiflora OX=2094558 GN=Pyn_11014 PE=4 SV=1	NA	NA	NA	NA
EVM0002065.1	contracttion	WAT1-related protein At1g43650 OS=Arabidopsis thaliana OX=3702 GN=At1g43650 PE=2 SV=1		membrane(GO:0016020)| integral component of membrane(GO:0016021)		NA	NA	NA	WAT1-related protein At1g43650 [Prunus avium]	WAT1-related protein OS=Prunus persica OX=3760 GN=PRUPE_8G028900 PE=3 SV=1	NA	NA	NA	NA
EVM0002068.1	contracttion	DUF724 domain-containing protein 3 OS=Arabidopsis thaliana OX=3702 GN=DUF3 PE=1 SV=1	NA	NA	NA	NA	NA	NA	uncharacterized protein Pyn_13354 [Prunus yedoensis var. nudiflora]	Uncharacterized protein OS=Prunus yedoensis var. nudiflora OX=2094558 GN=Pyn_13354 PE=4 SV=1	NA	NA	NA	NA
EVM0002073.1	contracttion	Extra-large guanine nucleotide-binding protein 3 OS=Arabidopsis thaliana OX=3702 GN=XLG3 PE=1 SV=1	G-protein coupled receptor signaling pathway(GO:0007186)		guanyl nucleotide binding(GO:0019001)| G-protein beta/gamma-subunit complex binding(GO:0031683)| GTPase activity(GO:0003924)	NA	NA	NA	extra-large guanine nucleotide-binding protein 3-like isoform X1 [Prunus avium]	Uncharacterized protein OS=Prunus persica OX=3760 GN=PRUPE_5G237500 PE=4 SV=1	KOG0082	G-protein alpha subunit (small G protein superfamily)	[T]	Signal transduction mechanisms
EVM0002075.1	contracttion	Tryptamine 5-hydroxylase OS=Oryza sativa subsp. japonica OX=39947 GN=CYP71P1 PE=1 SV=1	oxidation-reduction process(GO:0055114)		iron ion binding(GO:0005506)| oxidoreductase activity, acting on paired donors, with incorporation or reduction of molecular oxygen(GO:0016705)| heme binding(GO:0020037)	K20617	cytochrome P450 family 71 subfamily A	NA:NA	hypothetical protein Pyn_35785 [Prunus yedoensis var. nudiflora]	Uncharacterized protein OS=Prunus yedoensis var. nudiflora OX=2094558 GN=Pyn_35785 PE=3 SV=1	KOG0156	Cytochrome P450 CYP2 subfamily	[Q]	Secondary metabolites biosynthesis, transport and catabolism
EVM0002078.1	contracttion	Linamarin synthase 2 OS=Manihot esculenta OX=3983 GN=UGT85K5 PE=1 SV=1			transferase activity, transferring hexosyl groups(GO:0016758)	NA	NA	NA	7-deoxyloganetin glucosyltransferase-like [Prunus yedoensis var. nudiflora]	Glycosyltransferase OS=Prunus yedoensis var. nudiflora OX=2094558 GN=Pyn_30191 PE=3 SV=1	KOG1192	UDP-glucuronosyl and UDP-glucosyl transferase	[C]	Energy production and conversion
EVM0002083.1	contracttion	Homeobox-leucine zipper protein PROTODERMAL FACTOR 2 OS=Arabidopsis thaliana OX=3702 GN=PDF2 PE=2 SV=1			lipid binding(GO:0008289)	K09338	homeobox-leucine zipper protein	NA:NA	homeobox-leucine zipper protein ROC2-like isoform X1 [Prunus avium]	Uncharacterized protein OS=Prunus persica OX=3760 GN=PRUPE_4G206100 PE=4 SV=1	NA	NA	NA	NA
EVM0002094.1	contracttion	ATP-dependent DNA helicase Q-like SIM OS=Arabidopsis thaliana OX=3702 GN=RECQSIM PE=2 SV=1			nucleic acid binding(GO:0003676)| ATP binding(GO:0005524)	K10900	werner syndrome ATP-dependent helicase	NA:NA	ATP-dependent DNA helicase Q-like SIM [Prunus avium]	ATP-dependent DNA helicase OS=Prunus persica OX=3760 GN=PRUPE_6G321800 PE=3 SV=1	KOG0351	ATP-dependent DNA helicase	[L]	Replication, recombination and repair
EVM0002096.1	contracttion	Taxadiene 5-alpha hydroxylase OS=Taxus cuspidata OX=99806 PE=1 SV=2	oxidation-reduction process(GO:0055114)		heme binding(GO:0020037)| oxidoreductase activity, acting on paired donors, with incorporation or reduction of molecular oxygen(GO:0016705)| iron ion binding(GO:0005506)	NA	NA	NA	taxadiene 5-alpha hydroxylase [Prunus persica]	Uncharacterized protein OS=Prunus persica OX=3760 GN=PRUPE_6G041300 PE=3 SV=1	KOG0157	Cytochrome P450 CYP4/CYP19/CYP26 subfamilies	[I]	Lipid transport and metabolism
EVM0002099.1	contracttion		NA	NA	NA	NA	NA	NA	uncharacterized protein LOC110768405 [Prunus avium]	Uncharacterized protein OS=Prunus persica OX=3760 GN=PRUPE_4G110200 PE=4 SV=1	NA	NA	NA	NA
EVM0002102.1	contracttion	E3 ubiquitin-protein ligase BRE1-like 1 OS=Arabidopsis thaliana OX=3702 GN=HUB1 PE=1 SV=1			metal ion binding(GO:0046872)	K10696	E3 ubiquitin-protein ligase BRE1	NA:NA	E3 ubiquitin-protein ligase BRE1-like 1 isoform X2 [Prunus yedoensis var. nudiflora]	E3 ubiquitin protein ligase OS=Prunus yedoensis var. nudiflora OX=2094558 GN=Pyn_14476 PE=3 SV=1	KOG0978	E3 ubiquitin ligase involved in syntaxin degradation	[O]	Posttranslational modification, protein turnover, chaperones
EVM0002127.1	contracttion	Cinnamoyl-CoA reductase 1 OS=Arabidopsis thaliana OX=3702 GN=CCR1 PE=1 SV=1			coenzyme binding(GO:0050662)| catalytic activity(GO:0003824)	K09753	cinnamoyl-CoA reductase	ko00940:Phenylpropanoid biosynthesis	cinnamoyl-CoA reductase 2 [Prunus persica]	Uncharacterized protein OS=Prunus persica OX=3760 GN=PRUPE_3G097600 PE=4 SV=1	KOG1502	Flavonol reductase/cinnamoyl-CoA reductase	[V]	Defense mechanisms
EVM0002128.1	contracttion	WD repeat-containing protein ATCSA-1 OS=Arabidopsis thaliana OX=3702 GN=ATCSA-1 PE=1 SV=1			protein binding(GO:0005515)	K10570	DNA excision repair protein ERCC-8	ko03420:Nucleotide excision repair|ko04120:Ubiquitin mediated proteolysis	DNA excision repair protein ERCC-8 [Prunus persica]	Uncharacterized protein OS=Prunus persica OX=3760 GN=PRUPE_1G422900 PE=4 SV=1	KOG4283	Transcription-coupled repair protein CSA, contains WD40 domain	[L]	Replication, recombination and repair
EVM0002130.1	contracttion	Monothiol glutaredoxin-S1 OS=Arabidopsis thaliana OX=3702 GN=GRXS1 PE=3 SV=1	cell redox homeostasis(GO:0045454)		electron transfer activity(GO:0009055)| protein disulfide oxidoreductase activity(GO:0015035)	K03676	glutaredoxin 3	NA:NA	Monothiol glutaredoxin-S6, partial [Mucuna pruriens]	Monothiol glutaredoxin-s2 OS=Quercus suber OX=58331 GN=CFP56_17167 PE=4 SV=1	KOG1752	Glutaredoxin and related proteins	[O]	Posttranslational modification, protein turnover, chaperones
EVM0002146.1	contracttion	Putative B3 domain-containing protein At5g66980 OS=Arabidopsis thaliana OX=3702 GN=At5g66980 PE=1 SV=1			DNA binding(GO:0003677)	NA	NA	NA	putative B3 domain-containing protein [Prunus yedoensis var. nudiflora]	Putative B3 domain-containing protein OS=Prunus yedoensis var. nudiflora OX=2094558 GN=Pyn_37255 PE=4 SV=1	NA	NA	NA	NA
EVM0002172.1	contracttion	Agamous-like MADS-box protein AGL104 OS=Arabidopsis thaliana OX=3702 GN=AGL104 PE=1 SV=1			protein dimerization activity(GO:0046983)| DNA binding(GO:0003677)	K09260	MADS-box transcription enhancer factor 2A	ko04013:MAPK signaling pathway - fly|ko04022:cGMP-PKG signaling pathway	PREDICTED: agamous-like MADS-box protein AGL104 [Prunus mume]	Uncharacterized protein OS=Prunus persica OX=3760 GN=PRUPE_1G427500 PE=4 SV=1	KOG0014	MADS box transcription factor	[K]	Transcription
EVM0002191.1	contracttion	DmX-like protein 1 OS=Homo sapiens OX=9606 GN=DMXL1 PE=1 SV=3			protein binding(GO:0005515)	NA	NA	NA	uncharacterized protein LOC110757653 isoform X1 [Prunus avium]	Uncharacterized protein OS=Prunus yedoensis var. nudiflora OX=2094558 GN=Pyn_38228 PE=4 SV=1	KOG1064	RAVE (regulator of V-ATPase assembly) complex subunit RAV1/DMX protein, WD repeat superfamily	[R]	General function prediction only
EVM0002191.2	contracttion	DmX-like protein 1 OS=Homo sapiens OX=9606 GN=DMXL1 PE=1 SV=3			protein binding(GO:0005515)	NA	NA	NA	uncharacterized protein LOC110757653 isoform X2 [Prunus avium]	Uncharacterized protein OS=Prunus yedoensis var. nudiflora OX=2094558 GN=Pyn_38228 PE=4 SV=1	KOG1064	RAVE (regulator of V-ATPase assembly) complex subunit RAV1/DMX protein, WD repeat superfamily	[R]	General function prediction only
EVM0002191.3	contracttion	DmX-like protein 1 OS=Homo sapiens OX=9606 GN=DMXL1 PE=1 SV=3			protein binding(GO:0005515)	NA	NA	NA	uncharacterized protein LOC110757653 isoform X2 [Prunus avium]	Uncharacterized protein OS=Prunus yedoensis var. nudiflora OX=2094558 GN=Pyn_38228 PE=4 SV=1	KOG1064	RAVE (regulator of V-ATPase assembly) complex subunit RAV1/DMX protein, WD repeat superfamily	[R]	General function prediction only
EVM0002191.4	contracttion	DmX-like protein 1 OS=Homo sapiens OX=9606 GN=DMXL1 PE=1 SV=3			protein binding(GO:0005515)	NA	NA	NA	uncharacterized protein LOC110757653 isoform X1 [Prunus avium]	Uncharacterized protein OS=Prunus yedoensis var. nudiflora OX=2094558 GN=Pyn_38228 PE=4 SV=1	KOG1064	RAVE (regulator of V-ATPase assembly) complex subunit RAV1/DMX protein, WD repeat superfamily	[R]	General function prediction only
EVM0002191.5	contracttion	DmX-like protein 1 OS=Homo sapiens OX=9606 GN=DMXL1 PE=1 SV=3			protein binding(GO:0005515)	NA	NA	NA	uncharacterized protein LOC110757653 isoform X1 [Prunus avium]	Uncharacterized protein OS=Prunus yedoensis var. nudiflora OX=2094558 GN=Pyn_38228 PE=4 SV=1	KOG1064	RAVE (regulator of V-ATPase assembly) complex subunit RAV1/DMX protein, WD repeat superfamily	[R]	General function prediction only
EVM0002201.1	contracttion	Geraniol 8-hydroxylase OS=Catharanthus roseus OX=4058 GN=CYP76B6 PE=1 SV=1	oxidation-reduction process(GO:0055114)		iron ion binding(GO:0005506)| oxidoreductase activity, acting on paired donors, with incorporation or reduction of molecular oxygen(GO:0016705)| heme binding(GO:0020037)	NA	NA	NA	geraniol 8-hydroxylase [Prunus yedoensis var. nudiflora]	Geraniol 8-hydroxylase OS=Prunus yedoensis var. nudiflora OX=2094558 GN=Pyn_20795 PE=3 SV=1	KOG0156	Cytochrome P450 CYP2 subfamily	[Q]	Secondary metabolites biosynthesis, transport and catabolism
EVM0002205.1	contracttion	Probable WRKY transcription factor 75 OS=Arabidopsis thaliana OX=3702 GN=WRKY75 PE=2 SV=1	regulation of transcription, DNA-templated(GO:0006355)		DNA-binding transcription factor activity(GO:0003700)| sequence-specific DNA binding(GO:0043565)	NA	NA	NA	probable WRKY transcription factor 75 [Prunus avium]	Uncharacterized protein OS=Prunus persica OX=3760 GN=PRUPE_1G223200 PE=4 SV=1	NA	NA	NA	NA
EVM0002210.1	contracttion	Alpha-mannosidase At3g26720 OS=Arabidopsis thaliana OX=3702 GN=At3g26720 PE=1 SV=1	mannose metabolic process(GO:0006013)| protein glycosylation(GO:0006486)		alpha-mannosidase activity(GO:0004559)| metal ion binding(GO:0046872)| sialyltransferase activity(GO:0008373)	K01191	alpha-mannosidase	ko00511:Other glycan degradation	hypothetical protein CCACVL1_10111 [Corchorus capsularis]	Uncharacterized protein OS=Corchorus capsularis OX=210143 GN=CCACVL1_10111 PE=4 SV=1	KOG1959	Glycosyl hydrolase, family 38 - alpha-mannosidase	[G]	Carbohydrate transport and metabolism
EVM0002211.1	contracttion	Protein trichome birefringence-like 12 OS=Arabidopsis thaliana OX=3702 GN=TBL12 PE=2 SV=1	NA	NA	NA	NA	NA	NA	protein trichome birefringence-like 12 isoform X1 [Prunus yedoensis var. nudiflora]	Protein trichome birefringence-like 12 isoform X1 OS=Prunus yedoensis var. nudiflora OX=2094558 GN=Pyn_38802 PE=4 SV=1	NA	NA	NA	NA
EVM0002211.2	contracttion	Protein trichome birefringence-like 12 OS=Arabidopsis thaliana OX=3702 GN=TBL12 PE=2 SV=1	NA	NA	NA	NA	NA	NA	protein trichome birefringence-like 12 isoform X1 [Prunus yedoensis var. nudiflora]	Protein trichome birefringence-like 12 isoform X1 OS=Prunus yedoensis var. nudiflora OX=2094558 GN=Pyn_38802 PE=4 SV=1	NA	NA	NA	NA
EVM0002216.1	contracttion	Protein SAWADEE HOMEODOMAIN HOMOLOG 2 OS=Arabidopsis thaliana OX=3702 GN=SHH2 PE=2 SV=1			DNA binding(GO:0003677)| chromatin binding(GO:0003682)	NA	NA	NA	protein SAWADEE HOMEODOMAIN HOMOLOG 2 [Prunus yedoensis var. nudiflora]	Protein SAWADEE HOMEODOMAIN HOMOLOG 2 OS=Prunus yedoensis var. nudiflora OX=2094558 GN=Pyn_11773 PE=4 SV=1	NA	NA	NA	NA
EVM0002220.1	contracttion	Anthocyanidin 3-O-glucoside 2&apos;&apos;&apos;-O-xylosyltransferase OS=Arabidopsis thaliana OX=3702 GN=A3G2XYLT PE=1 SV=1			transferase activity, transferring hexosyl groups(GO:0016758)	NA	NA	NA	UDP-glycosyltransferase 79B6-like [Prunus yedoensis var. nudiflora]	UDP-glycosyltransferase 79B6-like OS=Prunus yedoensis var. nudiflora OX=2094558 GN=Pyn_11766 PE=3 SV=1	KOG1192	UDP-glucuronosyl and UDP-glucosyl transferase	[C]	Energy production and conversion
EVM0002221.1	contracttion	Bifunctional aspartokinase/homoserine dehydrogenase 1, chloroplastic OS=Arabidopsis thaliana OX=3702 GN=AKHSDH1 PE=1 SV=1	cellular amino acid metabolic process(GO:0006520)| oxidation-reduction process(GO:0055114)		NADP binding(GO:0050661)| oxidoreductase activity(GO:0016491)	K12524	bifunctional aspartokinase / homoserine dehydrogenase 1	ko00260:Glycine, serine and threonine metabolism|ko00261:Monobactam biosynthesis|ko00270:Cysteine and methionine metabolism|ko00300:Lysine biosynthesis|ko01230:Biosynthesis of amino acids	bifunctional aspartokinase/homoserine dehydrogenase 1, chloroplastic-like isoform X1 [Prunus avium]	Bifunctional aspartokinase/homoserine dehydrogenase 1 chloroplastic isoform X2 OS=Prunus yedoensis var. nudiflora OX=2094558 GN=Pyn_00731 PE=4 SV=1	NA	NA	NA	NA
EVM0002233.1	contracttion	Replication factor C subunit 2 OS=Arabidopsis thaliana OX=3702 GN=RFC2 PE=1 SV=1			ATP binding(GO:0005524)	K10755	replication factor C subunit 2/4	ko03030:DNA replication|ko03420:Nucleotide excision repair|ko03430:Mismatch repair	replication factor C subunit 2 isoform X1 [Prunus avium]	Replication factor C subunit 2 OS=Prunus yedoensis var. nudiflora OX=2094558 GN=Pyn_33333 PE=4 SV=1	KOG0991	Replication factor C, subunit RFC2	[L]	Replication, recombination and repair
EVM0002249.1	contracttion	Sulfhydryl oxidase 1 OS=Arabidopsis thaliana OX=3702 GN=QSOX1 PE=2 SV=1	oxidation-reduction process(GO:0055114)| cell redox homeostasis(GO:0045454)		thiol oxidase activity(GO:0016972)	K10758	thiol oxidase	NA:NA	sulfhydryl oxidase 2 isoform X2 [Prunus avium]	Sulfhydryl oxidase OS=Prunus persica OX=3760 GN=PRUPE_1G321800 PE=4 SV=1	KOG1731	FAD-dependent sulfhydryl oxidase/quiescin and related proteins	[D]	Cell cycle control, cell division, chromosome partitioning
EVM0002255.1	contracttion	Probable WRKY transcription factor 29 OS=Arabidopsis thaliana OX=3702 GN=WRKY29 PE=2 SV=1	regulation of transcription, DNA-templated(GO:0006355)		sequence-specific DNA binding(GO:0043565)| DNA-binding transcription factor activity(GO:0003700)	K13426	WRKY transcription factor 29	ko04626:Plant-pathogen interaction	putative WRKY transcription factor 29 isoform X2 [Prunus yedoensis var. nudiflora]	Putative WRKY transcription factor 29 isoform X2 OS=Prunus yedoensis var. nudiflora OX=2094558 GN=Pyn_39844 PE=4 SV=1	NA	NA	NA	NA
EVM0002255.2	contracttion	Probable WRKY transcription factor 29 OS=Arabidopsis thaliana OX=3702 GN=WRKY29 PE=2 SV=1	regulation of transcription, DNA-templated(GO:0006355)		sequence-specific DNA binding(GO:0043565)| DNA-binding transcription factor activity(GO:0003700)	K13426	WRKY transcription factor 29	ko04626:Plant-pathogen interaction	putative WRKY transcription factor 29 isoform X2 [Prunus yedoensis var. nudiflora]	Putative WRKY transcription factor 29 isoform X2 OS=Prunus yedoensis var. nudiflora OX=2094558 GN=Pyn_39844 PE=4 SV=1	NA	NA	NA	NA
EVM0002259.1	contracttion	Protein QUIRKY OS=Arabidopsis thaliana OX=3702 GN=QKY PE=2 SV=1	NA	NA	NA	NA	NA	NA	protein QUIRKY isoform X1 [Prunus avium]	Uncharacterized protein OS=Prunus persica OX=3760 GN=PRUPE_5G186600 PE=4 SV=1	NA	NA	NA	NA
EVM0002266.1	contracttion	O-fucosyltransferase 39 OS=Arabidopsis thaliana OX=3702 GN=OFUT39 PE=2 SV=1	NA	NA	NA	NA	NA	NA	uncharacterized protein At1g04910-like isoform X1 [Prunus avium]	Uncharacterized protein OS=Prunus persica OX=3760 GN=PRUPE_6G201400 PE=4 SV=1	NA	NA	NA	NA
EVM0002267.1	contracttion	14-3-3-like protein GF14 iota OS=Arabidopsis thaliana OX=3702 GN=GRF12 PE=2 SV=1	NA	NA	NA	K06630	14-3-3 protein epsilon	ko04011:MAPK signaling pathway - yeast|ko04110:Cell cycle|ko04114:Oocyte meiosis|ko04151:PI3K-Akt signaling pathway|ko04390:Hippo signaling pathway|ko04391:Hippo signaling pathway - fly|ko04722:Neurotrophin signaling pathway|ko05169:Epstein-Barr virus infection|ko05203:Viral carcinogenesis	14-3-3-like protein GF14 iota [Prunus avium]	Uncharacterized protein OS=Prunus persica OX=3760 GN=PRUPE_1G285800 PE=3 SV=1	KOG0841	Multifunctional chaperone (14-3-3 family)	[O]	Posttranslational modification, protein turnover, chaperones
EVM0002269.1	contracttion	Methyl-CpG-binding domain-containing protein 9 OS=Arabidopsis thaliana OX=3702 GN=MBD9 PE=2 SV=1		nucleus(GO:0005634)	DNA binding(GO:0003677)| protein binding(GO:0005515)	NA	NA	NA	methyl-CpG-binding domain-containing protein 9 isoform X2 [Prunus avium]	Uncharacterized protein OS=Prunus persica OX=3760 GN=PRUPE_3G283100 PE=4 SV=1	NA	NA	NA	NA
EVM0002277.1	contracttion	40S ribosomal protein S4 OS=Solanum tuberosum OX=4113 GN=RPS4 PE=2 SV=1			RNA binding(GO:0003723)	K02987	small subunit ribosomal protein S4e	ko03010:Ribosome	40S ribosomal protein S4 [Prunus persica]	40S ribosomal protein S4 OS=Prunus persica OX=3760 GN=PRUPE_4G120500 PE=3 SV=1	KOG0378	40S ribosomal protein S4	[J]	Translation, ribosomal structure and biogenesis
EVM0002293.1	contracttion		regulation of transcription, DNA-templated(GO:0006355)		double-stranded DNA binding(GO:0003690)	K15032	mTERF domain-containing protein, mitochondrial	NA:NA	transcription termination factor MTERF15 mitochondrial [Prunus yedoensis var. nudiflora]	Transcription termination factor MTERF15 mitochondrial OS=Prunus yedoensis var. nudiflora OX=2094558 GN=Pyn_37484 PE=4 SV=1	KOG1267	Mitochondrial transcription termination factor, mTERF	[R]	General function prediction only
EVM0002293.2	contracttion		regulation of transcription, DNA-templated(GO:0006355)		double-stranded DNA binding(GO:0003690)	K15032	mTERF domain-containing protein, mitochondrial	NA:NA	transcription termination factor MTERF15, mitochondrial-like [Prunus avium]	Transcription termination factor MTERF15 mitochondrial OS=Prunus yedoensis var. nudiflora OX=2094558 GN=Pyn_37484 PE=4 SV=1	KOG1267	Mitochondrial transcription termination factor, mTERF	[R]	General function prediction only
EVM0002295.1	contracttion	Protein PHLOEM PROTEIN 2-LIKE A9 OS=Arabidopsis thaliana OX=3702 GN=PP2A9 PE=2 SV=1	NA	NA	NA	NA	NA	NA	protein PHLOEM PROTEIN 2-LIKE A9 [Prunus yedoensis var. nudiflora]	Protein PHLOEM PROTEIN 2-LIKE A9 OS=Prunus yedoensis var. nudiflora OX=2094558 GN=Pyn_37732 PE=4 SV=1	NA	NA	NA	NA
EVM0002298.1	contracttion	MACPF domain-containing protein At1g14780 OS=Arabidopsis thaliana OX=3702 GN=At1g14780 PE=2 SV=1	NA	NA	NA	NA	NA	NA	MACPF domain-containing protein [Prunus yedoensis var. nudiflora]	MACPF domain-containing protein OS=Prunus yedoensis var. nudiflora OX=2094558 GN=Pyn_40548 PE=4 SV=1	NA	NA	NA	NA
EVM0002300.1	contracttion	Formin-like protein 1 OS=Arabidopsis thaliana OX=3702 GN=FH1 PE=1 SV=1	NA	NA	NA	NA	NA	NA	formin-like protein 1 isoform X1 [Prunus avium]	Formin-like protein OS=Prunus persica OX=3760 GN=PRUPE_8G185400 PE=3 SV=1	KOG1922	Rho GTPase effector BNI1 and related formins	[Z]	Cytoskeleton
EVM0002309.1	contracttion	Pre-mRNA-splicing factor CWC23 OS=Ashbya gossypii (strain ATCC 10895 / CBS 109.51 / FGSC 9923 / NRRL Y-1056) OX=284811 GN=CWC23 PE=3 SV=1	NA	NA	NA	NA	NA	NA	DPH4 homolog [Prunus persica]	Uncharacterized protein OS=Prunus persica OX=3760 GN=PRUPE_1G438600 PE=4 SV=1	KOG0714	Molecular chaperone (DnaJ superfamily)	[O]	Posttranslational modification, protein turnover, chaperones
EVM0002314.1	contracttion		response to water(GO:0009415)			NA	NA	NA	late embryogenesis abundant protein-like [Prunus avium]	Late embryogenesis abundant protein OS=Prunus yedoensis var. nudiflora OX=2094558 GN=Pyn_26938 PE=3 SV=1	NA	NA	NA	NA
EVM0002318.1	contracttion	ARM REPEAT PROTEIN INTERACTING WITH ABF2 OS=Arabidopsis thaliana OX=3702 GN=ARIA PE=1 SV=2			protein binding(GO:0005515)	NA	NA	NA	ARM REPEAT PROTEIN INTERACTING WITH ABF2 [Prunus yedoensis var. nudiflora]	ARM REPEAT PROTEIN INTERACTING WITH ABF2 OS=Prunus yedoensis var. nudiflora OX=2094558 GN=Pyn_08879 PE=4 SV=1	KOG0167	FOG: Armadillo/beta-catenin-like repeats	[S]	Function unknown
EVM0002320.1	contracttion	Transcription factor GTE7 OS=Arabidopsis thaliana OX=3702 GN=GTE7 PE=2 SV=1			protein binding(GO:0005515)	NA	NA	NA	transcription factor GTE7 [Prunus yedoensis var. nudiflora]	Transcription factor GTE7 OS=Prunus yedoensis var. nudiflora OX=2094558 GN=Pyn_28334 PE=4 SV=1	KOG1474	Transcription initiation factor TFIID, subunit BDF1 and related bromodomain proteins	[K]	Transcription
EVM0002320.2	contracttion	Transcription factor GTE7 OS=Arabidopsis thaliana OX=3702 GN=GTE7 PE=2 SV=1			protein binding(GO:0005515)	NA	NA	NA	transcription factor GTE7 [Prunus yedoensis var. nudiflora]	Transcription factor GTE7 OS=Prunus yedoensis var. nudiflora OX=2094558 GN=Pyn_28334 PE=4 SV=1	KOG1474	Transcription initiation factor TFIID, subunit BDF1 and related bromodomain proteins	[K]	Transcription
EVM0002320.3	contracttion	Transcription factor GTE7 OS=Arabidopsis thaliana OX=3702 GN=GTE7 PE=2 SV=1			protein binding(GO:0005515)	NA	NA	NA	transcription factor GTE7 [Prunus yedoensis var. nudiflora]	Transcription factor GTE7 OS=Prunus yedoensis var. nudiflora OX=2094558 GN=Pyn_28334 PE=4 SV=1	KOG1474	Transcription initiation factor TFIID, subunit BDF1 and related bromodomain proteins	[K]	Transcription
EVM0002332.1	contracttion			membrane(GO:0016020)	electron transfer activity(GO:0009055)| NADH dehydrogenase (ubiquinone) activity(GO:0008137)	K18160	NADH dehydrogenase [ubiquinone] 1 alpha subcomplex assembly factor 2	NA:NA	mimitin mitochondrial [Prunus yedoensis var. nudiflora]	NADH dehydrogenase [ubiquinone] 1 alpha subcomplex subunit 12 OS=Prunus yedoensis var. nudiflora OX=2094558 GN=Pyn_30469 PE=3 SV=1	NA	NA	NA	NA
EVM0002338.1	contracttion	U-box domain-containing protein 35 OS=Arabidopsis thaliana OX=3702 GN=PUB35 PE=2 SV=2	protein phosphorylation(GO:0006468)		protein kinase activity(GO:0004672)| ATP binding(GO:0005524)	NA	NA	NA	U-box domain-containing protein 52 [Prunus yedoensis var. nudiflora]	U-box domain-containing protein 52 OS=Prunus yedoensis var. nudiflora OX=2094558 GN=Pyn_09075 PE=4 SV=1	KOG1187	Serine/threonine protein kinase	[T]	Signal transduction mechanisms
EVM0002355.1	contracttion		NA	NA	NA	NA	NA	NA	wound-induced protein 1 [Prunus avium]	Wound-induced protein 1 OS=Prunus yedoensis var. nudiflora OX=2094558 GN=Pyn_25039 PE=4 SV=1	NA	NA	NA	NA
EVM0002356.1	contracttion	Vacuolar protein sorting-associated protein 13C OS=Homo sapiens OX=9606 GN=VPS13C PE=1 SV=1	NA	NA	NA	K19525	vacuolar protein sorting-associated protein 13A/C	NA:NA	uncharacterized protein LOC110751807 [Prunus avium]	Uncharacterized protein OS=Prunus persica OX=3760 GN=PRUPE_1G110200 PE=4 SV=1	KOG1809	Vacuolar protein sorting-associated protein	[U]	Intracellular trafficking, secretion, and vesicular transport
EVM0002361.1	contracttion	ATP-dependent RNA helicase DEAH13 OS=Arabidopsis thaliana OX=3702 GN=FAS4 PE=2 SV=1			nucleic acid binding(GO:0003676)| ATP binding(GO:0005524)| helicase activity(GO:0004386)	K14780	ATP-dependent RNA helicase DHX37/DHR1	NA:NA	ATP-dependent RNA helicase DEAH13-like [Prunus avium]	Uncharacterized protein OS=Prunus persica OX=3760 GN=PRUPE_1G445700 PE=4 SV=1	KOG0926	DEAH-box RNA helicase	[J]	Translation, ribosomal structure and biogenesis
EVM0002361.2	contracttion	ATP-dependent RNA helicase DEAH13 OS=Arabidopsis thaliana OX=3702 GN=FAS4 PE=2 SV=1			nucleic acid binding(GO:0003676)| ATP binding(GO:0005524)| helicase activity(GO:0004386)	K14780	ATP-dependent RNA helicase DHX37/DHR1	NA:NA	ATP-dependent RNA helicase DEAH13-like [Prunus avium]	Uncharacterized protein OS=Prunus persica OX=3760 GN=PRUPE_1G445700 PE=4 SV=1	KOG0926	DEAH-box RNA helicase	[J]	Translation, ribosomal structure and biogenesis
EVM0002365.1	contracttion	Zinc transporter ZTP29 OS=Arabidopsis thaliana OX=3702 GN=ZTP29 PE=2 SV=1	metal ion transport(GO:0030001)| transmembrane transport(GO:0055085)	membrane(GO:0016020)	metal ion transmembrane transporter activity(GO:0046873)	K07238	zinc transporter, ZIP family	NA:NA	zinc transporter ZTP29 [Prunus avium]	Uncharacterized protein OS=Prunus persica OX=3760 GN=PRUPE_6G023700 PE=4 SV=1	KOG2474	Zinc transporter and related ZIP domain-containing proteins	[P]	Inorganic ion transport and metabolism
EVM0002365.2	contracttion	Zinc transporter ZTP29 OS=Arabidopsis thaliana OX=3702 GN=ZTP29 PE=2 SV=1	transmembrane transport(GO:0055085)| metal ion transport(GO:0030001)	membrane(GO:0016020)	metal ion transmembrane transporter activity(GO:0046873)	K07238	zinc transporter, ZIP family	NA:NA	zinc transporter ZTP29 [Prunus yedoensis var. nudiflora]	Zinc transporter ZTP29 OS=Prunus yedoensis var. nudiflora OX=2094558 GN=Pyn_10045 PE=4 SV=1	KOG2474	Zinc transporter and related ZIP domain-containing proteins	[P]	Inorganic ion transport and metabolism
EVM0002367.1	contracttion	Protein POLLEN DEFECTIVE IN GUIDANCE 1 OS=Arabidopsis thaliana OX=3702 GN=POD1 PE=1 SV=1			nucleic acid binding(GO:0003676)	NA	NA	NA	protein POLLEN DEFECTIVE IN GUIDANCE 1 [Prunus avium]	Uncharacterized protein OS=Prunus persica OX=3760 GN=PRUPE_1G335900 PE=4 SV=1	KOG2490	Predicted membrane protein	[S]	Function unknown
EVM0002370.1	contracttion	Fatty acyl-CoA reductase 3 OS=Arabidopsis thaliana OX=3702 GN=FAR3 PE=1 SV=1	NA	NA	NA	K13356	alcohol-forming fatty acyl-CoA reductase	ko00073:Cutin, suberine and wax biosynthesis|ko04146:Peroxisome|ko04212:Longevity regulating pathway - worm	fatty acyl-CoA reductase 3-like [Prunus avium]	Fatty acyl-CoA reductase OS=Prunus persica OX=3760 GN=PRUPE_6G126700 PE=3 SV=1	KOG1221	Acyl-CoA reductase	[I]	Lipid transport and metabolism
EVM0002377.1	contracttion	Chitin-inducible gibberellin-responsive protein 1 OS=Oryza sativa subsp. japonica OX=39947 GN=CIGR1 PE=2 SV=1	NA	NA	NA	NA	NA	NA	scarecrow-like protein 21 [Prunus avium]	Uncharacterized protein OS=Prunus persica OX=3760 GN=PRUPE_4G200200 PE=3 SV=1	NA	NA	NA	NA
EVM0002388.1	contracttion	Protein SHORT-ROOT OS=Arabidopsis thaliana OX=3702 GN=SHR PE=1 SV=1	NA	NA	NA	NA	NA	NA	protein SHORT-ROOT-like [Prunus yedoensis var. nudiflora]	Protein SHORT-ROOT-like OS=Prunus yedoensis var. nudiflora OX=2094558 GN=Pyn_31115 PE=3 SV=1	NA	NA	NA	NA
EVM0002389.1	contracttion	60S ribosomal protein L26-1 OS=Arabidopsis thaliana OX=3702 GN=RPL26A PE=2 SV=2	translation(GO:0006412)	large ribosomal subunit(GO:0015934)	structural constituent of ribosome(GO:0003735)	K02898	large subunit ribosomal protein L26e	ko03010:Ribosome	60S ribosomal protein L26-1 [Prunus persica]	Uncharacterized protein OS=Prunus persica OX=3760 GN=PRUPE_6G221600 PE=4 SV=1	KOG3401	60S ribosomal protein L26	[J]	Translation, ribosomal structure and biogenesis
EVM0002391.1	contracttion	Aluminum-activated malate transporter 8 OS=Arabidopsis thaliana OX=3702 GN=ALMT8 PE=3 SV=1	malate transport(GO:0015743)			NA	NA	NA	aluminum-activated malate transporter 8 [Prunus persica]	Uncharacterized protein OS=Prunus persica OX=3760 GN=PRUPE_7G094400 PE=4 SV=1	KOG4711	Predicted membrane protein	[R]	General function prediction only
EVM0002399.1	contracttion	Premnaspirodiene oxygenase OS=Hyoscyamus muticus OX=35626 GN=CYP71D55 PE=1 SV=1	oxidation-reduction process(GO:0055114)		heme binding(GO:0020037)| oxidoreductase activity, acting on paired donors, with incorporation or reduction of molecular oxygen(GO:0016705)| iron ion binding(GO:0005506)	NA	NA	NA	cytochrome P450 CYP71D312-like [Prunus avium]	Uncharacterized protein OS=Prunus persica OX=3760 GN=PRUPE_2G074300 PE=3 SV=1	KOG0156	Cytochrome P450 CYP2 subfamily	[Q]	Secondary metabolites biosynthesis, transport and catabolism
EVM0002400.1	contracttion	Glucan endo-1,3-beta-glucosidase 4 OS=Arabidopsis thaliana OX=3702 GN=At3g13560 PE=2 SV=1	carbohydrate metabolic process(GO:0005975)		nucleic acid binding(GO:0003676)| hydrolase activity, hydrolyzing O-glycosyl compounds(GO:0004553)	K19892	glucan endo-1,3-beta-glucosidase 4	ko00500:Starch and sucrose metabolism	glucan endo-1 3-beta-glucosidase 4 [Prunus yedoensis var. nudiflora]	Glucan endo-1 3-beta-glucosidase 4 OS=Prunus yedoensis var. nudiflora OX=2094558 GN=Pyn_10017 PE=3 SV=1	NA	NA	NA	NA
EVM0002418.1	contracttion	Cleavage and polyadenylation specificity factor subunit 2 OS=Arabidopsis thaliana OX=3702 GN=CPSF100 PE=1 SV=2		integral component of membrane(GO:0016021)	aspartic-type endopeptidase activity(GO:0004190)	K14402	cleavage and polyadenylation specificity factor subunit 2	ko03015:mRNA surveillance pathway	cleavage and polyadenylation specificity factor subunit 2 isoform X1 [Prunus avium]	Cleavage and polyadenylation specificity factor subunit 2 OS=Prunus persica OX=3760 GN=PRUPE_2G296200 PE=3 SV=1	KOG1135	mRNA cleavage and polyadenylation factor II complex, subunit CFT2 (CPSF subunit)	[A]	RNA processing and modification
EVM0002421.1	contracttion	Probable CCR4-associated factor 1 homolog 1 OS=Arabidopsis thaliana OX=3702 GN=CAF1-1 PE=2 SV=1	NA	NA	NA	K12581	CCR4-NOT transcription complex subunit 7/8	ko03018:RNA degradation	putative CCR4-associated factor 1 homolog 8 [Prunus yedoensis var. nudiflora]	Putative CCR4-associated factor 1 homolog 8 OS=Prunus yedoensis var. nudiflora OX=2094558 GN=Pyn_07059 PE=4 SV=1	KOG0304	mRNA deadenylase subunit	[A]	RNA processing and modification
EVM0002422.1	contracttion	Dehydration-responsive element-binding protein 1D OS=Arabidopsis thaliana OX=3702 GN=DREB1D PE=2 SV=1	regulation of transcription, DNA-templated(GO:0006355)		DNA-binding transcription factor activity(GO:0003700)	NA	NA	NA	dehydration responsive element-binding protein [Prunus yedoensis var. nudiflora]	Dehydration responsive element-binding protein OS=Prunus yedoensis var. nudiflora OX=2094558 GN=Pyn_19590 PE=4 SV=1	NA	NA	NA	NA
EVM0002424.1	contracttion	Crocetin glucosyltransferase, chloroplastic OS=Gardenia jasminoides OX=114476 GN=UGT75L6 PE=1 SV=1			transferase activity, transferring hexosyl groups(GO:0016758)	NA	NA	NA	crocetin glucosyltransferase, chloroplastic-like isoform X1 [Prunus avium]	Glycosyltransferase OS=Prunus yedoensis var. nudiflora OX=2094558 GN=Pyn_37640 PE=3 SV=1	KOG1192	UDP-glucuronosyl and UDP-glucosyl transferase	[C]	Energy production and conversion
EVM0002436.1	contracttion	Uncharacterized acetyltransferase At3g50280 OS=Arabidopsis thaliana OX=3702 GN=At3g50280 PE=3 SV=1			transferase activity, transferring acyl groups other than amino-acyl groups(GO:0016747)	NA	NA	NA	uncharacterized acetyltransferase At3g50280-like [Prunus avium]	Uncharacterized protein OS=Prunus persica OX=3760 GN=PRUPE_7G130200 PE=4 SV=1	NA	NA	NA	NA
EVM0002437.1	contracttion	Protein SCARECROW OS=Ipomoea nil OX=35883 GN=SCR PE=1 SV=1	NA	NA	NA	NA	NA	NA	protein SCARECROW [Prunus avium]	Uncharacterized protein OS=Prunus persica OX=3760 GN=PRUPE_6G300900 PE=3 SV=1	NA	NA	NA	NA
EVM0002439.1	contracttion	U4/U6 small nuclear ribonucleoprotein PRP4-like protein OS=Arabidopsis thaliana OX=3702 GN=LIS PE=2 SV=1			protein binding(GO:0005515)	K12662	U4/U6 small nuclear ribonucleoprotein PRP4	ko03040:Spliceosome	U4/U6 small nuclear ribonucleoprotein PRP4-like protein [Prunus avium]	Uncharacterized protein OS=Prunus persica OX=3760 GN=PRUPE_7G050300 PE=4 SV=1	KOG0272	U4/U6 small nuclear ribonucleoprotein Prp4 (contains WD40 repeats)	[A]	RNA processing and modification
EVM0002441.1	contracttion	Non-specific phospholipase C6 OS=Arabidopsis thaliana OX=3702 GN=NPC6 PE=2 SV=1			hydrolase activity, acting on ester bonds(GO:0016788)	K01114	phospholipase C	ko00562:Inositol phosphate metabolism|ko00564:Glycerophospholipid metabolism|ko00565:Ether lipid metabolism|ko02024:Quorum sensing|ko04919:Thyroid hormone signaling pathway	non-specific phospholipase C6 [Prunus yedoensis var. nudiflora]	Non-specific phospholipase C6 OS=Prunus yedoensis var. nudiflora OX=2094558 GN=Pyn_06738 PE=4 SV=1	NA	NA	NA	NA
EVM0002446.1	contracttion		NA	NA	NA	NA	NA	NA	universal stress protein PHOS34 [Prunus avium]	Uncharacterized protein OS=Prunus persica OX=3760 GN=PRUPE_1G529900 PE=4 SV=1	NA	NA	NA	NA
EVM0002450.1	contracttion	Nitrate regulatory gene2 protein OS=Arabidopsis thaliana OX=3702 GN=NRG2 PE=1 SV=1	NA	NA	NA	NA	NA	NA	uncharacterized protein LOC110750588 [Prunus avium]	Uncharacterized protein OS=Prunus persica OX=3760 GN=PRUPE_1G494000 PE=4 SV=1	NA	NA	NA	NA
EVM0002450.2	contracttion	Nitrate regulatory gene2 protein OS=Arabidopsis thaliana OX=3702 GN=NRG2 PE=1 SV=1	NA	NA	NA	NA	NA	NA	uncharacterized protein LOC110750588 [Prunus avium]	Uncharacterized protein OS=Prunus persica OX=3760 GN=PRUPE_1G494000 PE=4 SV=1	NA	NA	NA	NA
EVM0002450.3	contracttion	Nitrate regulatory gene2 protein OS=Arabidopsis thaliana OX=3702 GN=NRG2 PE=1 SV=1	NA	NA	NA	NA	NA	NA	uncharacterized protein LOC110750588 [Prunus avium]	Uncharacterized protein OS=Prunus persica OX=3760 GN=PRUPE_1G494000 PE=4 SV=1	NA	NA	NA	NA
EVM0002451.1	contracttion		NA	NA	NA	NA	NA	NA	uncharacterized protein LOC110762879 isoform X1 [Prunus avium]	Uncharacterized protein OS=Prunus persica OX=3760 GN=PRUPE_ppa014876mg PE=4 SV=1	NA	NA	NA	NA
EVM0002457.1	contracttion	UDP-glycosyltransferase 72E1 OS=Arabidopsis thaliana OX=3702 GN=UGT72E1 PE=1 SV=1			transferase activity, transferring hexosyl groups(GO:0016758)	K12356	coniferyl-alcohol glucosyltransferase	ko00940:Phenylpropanoid biosynthesis	UDP-glycosyltransferase 72E1 [Prunus yedoensis var. nudiflora]	UDP-glycosyltransferase 72E1 OS=Prunus yedoensis var. nudiflora OX=2094558 GN=Pyn_34281 PE=4 SV=1	KOG1192	UDP-glucuronosyl and UDP-glucosyl transferase	[C]	Energy production and conversion
EVM0002459.1	contracttion	Sister chromatid cohesion protein DCC1 OS=Homo sapiens OX=9606 GN=DSCC1 PE=1 SV=2	mitotic sister chromatid cohesion(GO:0007064)	Ctf18 RFC-like complex(GO:0031390)		K11271	sister chromatid cohesion protein DCC1	NA:NA	sister chromatid cohesion protein DCC1 [Prunus yedoensis var. nudiflora]	Sister chromatid cohesion protein DCC1 OS=Prunus yedoensis var. nudiflora OX=2094558 GN=Pyn_38835 PE=4 SV=1	KOG0798	Uncharacterized conserved protein	[D]	Cell cycle control, cell division, chromosome partitioning
EVM0002463.1	contracttion	4-coumarate--CoA ligase-like 7 OS=Arabidopsis thaliana OX=3702 GN=4CLL7 PE=1 SV=1			catalytic activity(GO:0003824)	K01904	4-coumarate--CoA ligase	ko00130:Ubiquinone and other terpenoid-quinone biosynthesis|ko00360:Phenylalanine metabolism|ko00940:Phenylpropanoid biosynthesis	4-coumarate--CoA ligase-like 7 [Prunus yedoensis var. nudiflora]	4-coumarate--CoA ligase-like 7 OS=Prunus yedoensis var. nudiflora OX=2094558 GN=Pyn_02373 PE=4 SV=1	KOG1176	Acyl-CoA synthetase	[I]	Lipid transport and metabolism
EVM0002465.1	contracttion	Calcium-transporting ATPase 3, endoplasmic reticulum-type OS=Arabidopsis thaliana OX=3702 GN=ECA3 PE=2 SV=3	NA	NA	NA	K05853	P-type Ca2+ transporter type 2A	ko04020:Calcium signaling pathway|ko04022:cGMP-PKG signaling pathway|ko04972:Pancreatic secretion|ko05010:Alzheimer's disease	calcium-transporting ATPase 3, endoplasmic reticulum-type isoform X1 [Prunus avium]	Calcium-transporting ATPase OS=Prunus persica OX=3760 GN=PRUPE_1G421100 PE=3 SV=1	KOG0202	Ca2+ transporting ATPase	[P]	Inorganic ion transport and metabolism
EVM0002466.1	contracttion	Probable histone H2A variant 1 OS=Oryza sativa subsp. japonica OX=39947 GN=Os03g0162200 PE=2 SV=1		nucleosome(GO:0000786)	DNA binding(GO:0003677)	NA	NA	NA	histone H2A variant 1 [Prunus persica]	Histone H2A OS=Prunus persica OX=3760 GN=PRUPE_8G233200 PE=3 SV=1	KOG1757	Histone 2A	[B]	Chromatin structure and dynamics
EVM0002469.1	contracttion	UPF0481 protein At3g47200 OS=Arabidopsis thaliana OX=3702 GN=At3g47200 PE=2 SV=1	NA	NA	NA	NA	NA	NA	UPF0481 protein At3g47200-like [Prunus avium]	Uncharacterized protein OS=Prunus persica OX=3760 GN=PRUPE_6G274100 PE=4 SV=1	NA	NA	NA	NA
EVM0002476.1	contracttion	Agamous-like MADS-box protein AGL9 homolog OS=Petunia hybrida OX=4102 GN=FBP2 PE=1 SV=2	regulation of transcription, DNA-templated(GO:0006355)	nucleus(GO:0005634)	DNA-binding transcription factor activity(GO:0003700)| protein dimerization activity(GO:0046983)| DNA binding(GO:0003677)	NA	NA	NA	agamous-like MADS-box protein AGL9 homolog isoform X1 [Prunus avium]	Transcription factor MADS3 OS=Prunus yedoensis var. nudiflora OX=2094558 GN=Pyn_08014 PE=4 SV=1	KOG0014	MADS box transcription factor	[K]	Transcription
EVM0002479.1	contracttion	Eukaryotic translation initiation factor 3 subunit I OS=Arabidopsis thaliana OX=3702 GN=TIF3I1 PE=2 SV=2			protein binding(GO:0005515)	K03246	translation initiation factor 3 subunit I	ko03013:RNA transport	eukaryotic translation initiation factor 3 subunit I [Prunus persica]	Eukaryotic translation initiation factor 3 subunit I OS=Prunus persica OX=3760 GN=PRUPE_1G340200 PE=3 SV=1	KOG0643	Translation initiation factor 3, subunit i (eIF-3i)/TGF-beta receptor-interacting protein (TRIP-1)	[T]	Signal transduction mechanisms
EVM0002480.1	contracttion	Probable flavin-containing monooxygenase 1 OS=Arabidopsis thaliana OX=3702 GN=FMO1 PE=2 SV=1	oxidation-reduction process(GO:0055114)		N,N-dimethylaniline monooxygenase activity(GO:0004499)| flavin adenine dinucleotide binding(GO:0050660)| NADP binding(GO:0050661)	K00485	dimethylaniline monooxygenase (N-oxide forming)	ko00982:Drug metabolism - cytochrome P450	putative flavin-containing monooxygenase 1 [Prunus yedoensis var. nudiflora]	Flavin-containing monooxygenase OS=Prunus yedoensis var. nudiflora OX=2094558 GN=Pyn_27452 PE=3 SV=1	KOG1399	Flavin-containing monooxygenase	[Q]	Secondary metabolites biosynthesis, transport and catabolism
EVM0002497.1	contracttion	Probable inactive poly [ADP-ribose] polymerase SRO2 OS=Arabidopsis thaliana OX=3702 GN=SRO2 PE=1 SV=1			NAD+ ADP-ribosyltransferase activity(GO:0003950)	NA	NA	NA	putative inactive poly [Prunus yedoensis var. nudiflora]	Poly [ADP-ribose] polymerase OS=Prunus yedoensis var. nudiflora OX=2094558 GN=Pyn_11455 PE=4 SV=1	NA	NA	NA	NA
EVM0002505.1	contracttion	F-box protein PP2-A13 OS=Arabidopsis thaliana OX=3702 GN=PP2A13 PE=1 SV=1			protein binding(GO:0005515)	NA	NA	NA	F-box protein PP2-A13 [Prunus yedoensis var. nudiflora]	F-box protein PP2-A13 OS=Prunus yedoensis var. nudiflora OX=2094558 GN=Pyn_07528 PE=4 SV=1	NA	NA	NA	NA
EVM0002506.1	contracttion	Pre-mRNA-splicing factor ATP-dependent RNA helicase DEAH7 OS=Arabidopsis thaliana OX=3702 GN=CUV PE=1 SV=1			nucleic acid binding(GO:0003676)| ATP binding(GO:0005524)	K12815	pre-mRNA-splicing factor ATP-dependent RNA helicase DHX38/PRP16	ko03040:Spliceosome	hypothetical protein PRUPE_4G121400 [Prunus persica]	Uncharacterized protein OS=Prunus persica OX=3760 GN=PRUPE_4G121400 PE=4 SV=1	KOG0924	mRNA splicing factor ATP-dependent RNA helicase	[A]	RNA processing and modification
EVM0002508.1	contracttion		NA	NA	NA	NA	NA	NA	hypothetical protein Pyn_20394 [Prunus yedoensis var. nudiflora]	Uncharacterized protein OS=Prunus yedoensis var. nudiflora OX=2094558 GN=Pyn_20394 PE=4 SV=1	NA	NA	NA	NA
EVM0002510.1	contracttion	Dehydration-responsive element-binding protein 2D OS=Arabidopsis thaliana OX=3702 GN=DREB2D PE=2 SV=1	regulation of transcription, DNA-templated(GO:0006355)		DNA-binding transcription factor activity(GO:0003700)	NA	NA	NA	hypothetical protein Pyn_36880 [Prunus yedoensis var. nudiflora]	Uncharacterized protein OS=Prunus yedoensis var. nudiflora OX=2094558 GN=Pyn_36880 PE=4 SV=1	NA	NA	NA	NA
EVM0002512.1	contracttion	5&apos;-adenylylsulfate reductase-like 4 OS=Arabidopsis thaliana OX=3702 GN=APRL4 PE=2 SV=1	cell redox homeostasis(GO:0045454)			NA	NA	NA	5&apos;-adenylylsulfate reductase-like 4 [Prunus avium]	Uncharacterized protein OS=Prunus persica OX=3760 GN=PRUPE_1G518400 PE=4 SV=1	KOG2640	Thioredoxin	[S]	Function unknown
EVM0002517.1	contracttion		NA	NA	NA	NA	NA	NA	uncharacterized protein LOC110753188 [Prunus avium]	Uncharacterized protein OS=Prunus yedoensis var. nudiflora OX=2094558 GN=Pyn_16867 PE=4 SV=1	NA	NA	NA	NA
EVM0002520.1	contracttion	Cytochrome P450 86A22 OS=Petunia hybrida OX=4102 GN=CYP86A22 PE=1 SV=1	oxidation-reduction process(GO:0055114)		heme binding(GO:0020037)| oxidoreductase activity, acting on paired donors, with incorporation or reduction of molecular oxygen(GO:0016705)| iron ion binding(GO:0005506)	K15398	fatty acid omega-hydroxylase [EC:1.14.-.-]	ko00073:Cutin, suberine and wax biosynthesis	cytochrome P450 86A22-like [Prunus avium]	Uncharacterized protein OS=Prunus persica OX=3760 GN=PRUPE_5G102600 PE=3 SV=1	KOG0157	Cytochrome P450 CYP4/CYP19/CYP26 subfamilies	[I]	Lipid transport and metabolism
EVM0002521.1	contracttion		photosynthesis(GO:0015979)	extrinsic component of membrane(GO:0019898)| photosystem II oxygen evolving complex(GO:0009654)| photosystem II(GO:0009523)	calcium ion binding(GO:0005509)	NA	NA	NA	PREDICTED: uncharacterized protein LOC103344681 isoform X1 [Prunus mume]	Uncharacterized protein OS=Prunus yedoensis var. nudiflora OX=2094558 GN=Pyn_32857 PE=4 SV=1	KOG4599	Putative mitochondrial/chloroplast ribosomal protein L45	[J]	Translation, ribosomal structure and biogenesis
EVM0002528.1	contracttion	Probable cadmium/zinc-transporting ATPase HMA1, chloroplastic OS=Arabidopsis thaliana OX=3702 GN=HMA1 PE=2 SV=2	NA	NA	NA	K01534	Cd2+/Zn2+-exporting ATPase	NA:NA	probable cadmium/zinc-transporting ATPase HMA1, chloroplastic [Prunus avium]	Uncharacterized protein OS=Prunus persica OX=3760 GN=PRUPE_6G228900 PE=3 SV=1	KOG0207	Cation transport ATPase	[P]	Inorganic ion transport and metabolism
EVM0002537.1	contracttion	Uncharacterized aarF domain-containing protein kinase 1 OS=Homo sapiens OX=9606 GN=ADCK1 PE=1 SV=2	NA	NA	NA	NA	NA	NA	uncharacterized protein Pyn_32309 [Prunus yedoensis var. nudiflora]	Uncharacterized protein OS=Prunus yedoensis var. nudiflora OX=2094558 GN=Pyn_32309 PE=4 SV=1	KOG1235	Predicted unusual protein kinase	[R]	General function prediction only
EVM0002541.1	contracttion	Plastid division protein CDP1, chloroplastic OS=Arabidopsis thaliana OX=3702 GN=CDP1 PE=1 SV=2	NA	NA	NA	NA	NA	NA	PREDICTED: plastid division protein CDP1, chloroplastic [Prunus mume]	Uncharacterized protein OS=Prunus persica OX=3760 GN=PRUPE_ppa001548mg PE=4 SV=1	NA	NA	NA	NA
EVM0002542.1	contracttion	Universal stress protein PHOS34 OS=Arabidopsis thaliana OX=3702 GN=PHOS34 PE=1 SV=1	NA	NA	NA	NA	NA	NA	universal stress protein PHOS32 isoform X2 [Prunus persica]	Uncharacterized protein OS=Prunus persica OX=3760 GN=PRUPE_4G192600 PE=4 SV=1	NA	NA	NA	NA
EVM0002542.2	contracttion	Universal stress protein PHOS34 OS=Arabidopsis thaliana OX=3702 GN=PHOS34 PE=1 SV=1	NA	NA	NA	NA	NA	NA	universal stress protein PHOS32 isoform X2 [Prunus persica]	Uncharacterized protein OS=Prunus persica OX=3760 GN=PRUPE_4G192600 PE=4 SV=1	NA	NA	NA	NA
EVM0002544.1	contracttion	Probable protein phosphatase 2C 55 OS=Arabidopsis thaliana OX=3702 GN=At4g16580 PE=2 SV=2			catalytic activity(GO:0003824)	K17508	protein phosphatase PTC7	NA:NA	probable protein phosphatase 2C 80 [Prunus avium]	Uncharacterized protein OS=Prunus persica OX=3760 GN=PRUPE_7G151100 PE=4 SV=1	KOG1379	Serine/threonine protein phosphatase	[T]	Signal transduction mechanisms
EVM0002549.1	contracttion	Probable serine/threonine-protein kinase SIS8 OS=Arabidopsis thaliana OX=3702 GN=SIS8 PE=1 SV=1	protein phosphorylation(GO:0006468)		protein kinase activity(GO:0004672)	NA	NA	NA	serine/threonine-protein kinase EDR1 isoform X1 [Prunus yedoensis var. nudiflora]	Serine/threonine-protein kinase EDR1 isoform X1 OS=Prunus yedoensis var. nudiflora OX=2094558 GN=Pyn_11290 PE=4 SV=1	KOG0192	Tyrosine kinase specific for activated (GTP-bound) p21cdc42Hs	[T]	Signal transduction mechanisms
EVM0002557.1	contracttion	Cyclin-U2-1 OS=Arabidopsis thaliana OX=3702 GN=CYCU2-1 PE=1 SV=1	regulation of cyclin-dependent protein serine/threonine kinase activity(GO:0000079)		protein kinase binding(GO:0019901)	NA	NA	NA	cyclin-U2-1 isoform X1 [Prunus persica]	Cyclin OS=Prunus persica OX=3760 GN=PRUPE_2G136400 PE=3 SV=1	KOG1674	Cyclin	[R]	General function prediction only
EVM0002558.1	contracttion	DEAD-box ATP-dependent RNA helicase 8 OS=Arabidopsis thaliana OX=3702 GN=RH8 PE=2 SV=1			nucleic acid binding(GO:0003676)| ATP binding(GO:0005524)	K12614	ATP-dependent RNA helicase DDX6/DHH1	ko03018:RNA degradation	DEAD-box ATP-dependent RNA helicase 8 [Prunus avium]	Uncharacterized protein OS=Prunus persica OX=3760 GN=PRUPE_2G163800 PE=3 SV=1	KOG0326	ATP-dependent RNA helicase	[A]	RNA processing and modification
EVM0002558.2	contracttion	DEAD-box ATP-dependent RNA helicase 8 OS=Arabidopsis thaliana OX=3702 GN=RH8 PE=2 SV=1			nucleic acid binding(GO:0003676)| ATP binding(GO:0005524)	K12614	ATP-dependent RNA helicase DDX6/DHH1	ko03018:RNA degradation	DEAD-box ATP-dependent RNA helicase 8 [Prunus avium]	Uncharacterized protein OS=Prunus persica OX=3760 GN=PRUPE_2G163800 PE=3 SV=1	KOG0326	ATP-dependent RNA helicase	[A]	RNA processing and modification
EVM0002559.1	contracttion	UPF0496 protein At3g19330 OS=Arabidopsis thaliana OX=3702 GN=At3g19330 PE=2 SV=2	NA	NA	NA	NA	NA	NA	UPF0496 protein [Prunus yedoensis var. nudiflora]	UPF0496 protein OS=Prunus yedoensis var. nudiflora OX=2094558 GN=Pyn_17902 PE=4 SV=1	NA	NA	NA	NA
EVM0002567.1	contracttion	SH3 domain-containing protein PJ696.02 OS=Schizosaccharomyces pombe (strain 972 / ATCC 24843) OX=284812 GN=SPAPJ696.02 PE=1 SV=1			metal ion binding(GO:0046872)	K20523	SH3 domain-containing YSC84-like protein 1	NA:NA	uncharacterized protein Pyn_16008 [Prunus yedoensis var. nudiflora]	Uncharacterized protein OS=Prunus yedoensis var. nudiflora OX=2094558 GN=Pyn_16008 PE=4 SV=1	KOG1843	Uncharacterized conserved protein	[S]	Function unknown
EVM0002568.1	contracttion	Protein argonaute 4 OS=Arabidopsis thaliana OX=3702 GN=AGO4 PE=1 SV=2			nucleic acid binding(GO:0003676)| protein binding(GO:0005515)	K11593	eukaryotic translation initiation factor 2C	NA:NA	PREDICTED: protein argonaute 4A-like [Prunus mume]	Uncharacterized protein OS=Prunus persica OX=3760 GN=PRUPE_2G056600 PE=4 SV=1	KOG1041	Translation initiation factor 2C (eIF-2C) and related proteins	[J]	Translation, ribosomal structure and biogenesis
EVM0002571.1	contracttion		NA	NA	NA	NA	NA	NA	uncharacterized protein Pyn_12263 [Prunus yedoensis var. nudiflora]	Uncharacterized protein OS=Prunus yedoensis var. nudiflora OX=2094558 GN=Pyn_12263 PE=4 SV=1	NA	NA	NA	NA
EVM0002578.1	contracttion	1-acyl-sn-glycerol-3-phosphate acyltransferase 1, chloroplastic OS=Brassica napus OX=3708 GN=LPAT1 PE=2 SV=1			transferase activity, transferring acyl groups(GO:0016746)	K00655	1-acyl-sn-glycerol-3-phosphate acyltransferase	ko00561:Glycerolipid metabolism|ko00564:Glycerophospholipid metabolism	1-acyl-sn-glycerol-3-phosphate acyltransferase 1 chloroplastic [Prunus yedoensis var. nudiflora]	1-acyl-sn-glycerol-3-phosphate acyltransferase OS=Prunus yedoensis var. nudiflora OX=2094558 GN=Pyn_32199 PE=3 SV=1	KOG2848	1-acyl-sn-glycerol-3-phosphate acyltransferase	[I]	Lipid transport and metabolism
EVM0002583.1	contracttion	Protein SUPPRESSOR OF K(+) TRANSPORT GROWTH DEFECT 1 OS=Arabidopsis thaliana OX=3702 GN=SKD1 PE=1 SV=1			ATP binding(GO:0005524)	K12196	vacuolar protein-sorting-associated protein 4	ko04144:Endocytosis	protein SUPPRESSOR OF K(+) TRANSPORT GROWTH DEFECT 1 [Prunus persica]	Uncharacterized protein OS=Prunus persica OX=3760 GN=PRUPE_6G127200 PE=3 SV=1	KOG0739	AAA+-type ATPase	[O]	Posttranslational modification, protein turnover, chaperones
EVM0002585.1	contracttion	Peroxidase 41 OS=Arabidopsis thaliana OX=3702 GN=PER41 PE=3 SV=1	oxidation-reduction process(GO:0055114)| response to oxidative stress(GO:0006979)		heme binding(GO:0020037)| peroxidase activity(GO:0004601)	K00430	peroxidase	ko00940:Phenylpropanoid biosynthesis	peroxidase 41-like [Prunus yedoensis var. nudiflora]	Peroxidase OS=Prunus yedoensis var. nudiflora OX=2094558 GN=Pyn_11845 PE=3 SV=1	NA	NA	NA	NA
EVM0002592.1	contracttion	DNA topoisomerase 3-alpha OS=Arabidopsis thaliana OX=3702 GN=TOP3A PE=1 SV=1	DNA topological change(GO:0006265)	chromosome(GO:0005694)	DNA topoisomerase activity(GO:0003916)| DNA binding(GO:0003677)| zinc ion binding(GO:0008270)	K03165	DNA topoisomerase III	ko03440:Homologous recombination|ko03460:Fanconi anemia pathway	DNA topoisomerase 3-alpha isoform X2 [Prunus avium]	DNA topoisomerase 3-alpha isoform X1 OS=Prunus yedoensis var. nudiflora OX=2094558 GN=Pyn_14056 PE=4 SV=1	KOG1956	DNA topoisomerase III alpha	[L]	Replication, recombination and repair
EVM0002592.2	contracttion	DNA topoisomerase 3-alpha OS=Arabidopsis thaliana OX=3702 GN=TOP3A PE=1 SV=1	DNA topological change(GO:0006265)	chromosome(GO:0005694)	zinc ion binding(GO:0008270)| DNA binding(GO:0003677)| DNA topoisomerase activity(GO:0003916)	NA	NA	NA	DNA topoisomerase 3-alpha isoform X1 [Prunus avium]	DNA topoisomerase 3-alpha isoform X1 OS=Prunus yedoensis var. nudiflora OX=2094558 GN=Pyn_14056 PE=4 SV=1	KOG1956	DNA topoisomerase III alpha	[L]	Replication, recombination and repair
EVM0002594.1	contracttion				protein binding(GO:0005515)	NA	NA	NA	uncharacterized protein LOC110755775 isoform X1 [Prunus avium]	Uncharacterized protein OS=Prunus persica OX=3760 GN=PRUPE_3G004200 PE=4 SV=1	KOG0974	WD-repeat protein WDR6, WD repeat superfamily	[R]	General function prediction only
EVM0002598.1	contracttion	DnaJ homolog subfamily B member 1 OS=Bos taurus OX=9913 GN=DNAJB1 PE=2 SV=3	NA	NA	NA	NA	NA	NA	dnaJ homolog subfamily B member 1 [Prunus yedoensis var. nudiflora]	DnaJ homolog subfamily B member 1 OS=Prunus yedoensis var. nudiflora OX=2094558 GN=Pyn_07093 PE=4 SV=1	KOG0714	Molecular chaperone (DnaJ superfamily)	[O]	Posttranslational modification, protein turnover, chaperones
EVM0002599.1	contracttion	Serine/arginine-rich splicing factor RS41 OS=Arabidopsis thaliana OX=3702 GN=RS41 PE=1 SV=2	phosphorelay signal transduction system(GO:0000160)		nucleic acid binding(GO:0003676)	NA	NA	NA	two-component response regulator ARR1 [Prunus yedoensis var. nudiflora]	Two-component response regulator ARR1 OS=Prunus yedoensis var. nudiflora OX=2094558 GN=Pyn_17807 PE=4 SV=1	KOG2860	Uncharacterized conserved protein, contains TraB domain	[T]	Signal transduction mechanisms
EVM0002603.1	contracttion		NA	NA	NA	NA	NA	NA	uncharacterized protein LOC110761392 [Prunus avium]	Uncharacterized protein OS=Prunus persica OX=3760 GN=PRUPE_7G178300 PE=4 SV=1	NA	NA	NA	NA
EVM0002615.1	contracttion	Cyclic dof factor 2 OS=Arabidopsis thaliana OX=3702 GN=CDF2 PE=1 SV=2	regulation of transcription, DNA-templated(GO:0006355)		DNA binding(GO:0003677)	NA	NA	NA	cyclic dof factor 1 [Prunus yedoensis var. nudiflora]	Cyclic dof factor 1 OS=Prunus yedoensis var. nudiflora OX=2094558 GN=Pyn_13005 PE=4 SV=1	NA	NA	NA	NA
EVM0002616.1	contracttion	Protein GRAVITROPIC IN THE LIGHT 1 OS=Arabidopsis thaliana OX=3702 GN=GIL1 PE=2 SV=1	NA	NA	NA	NA	NA	NA	IRK-interacting protein [Prunus yedoensis var. nudiflora]	IRK-interacting protein OS=Prunus yedoensis var. nudiflora OX=2094558 GN=Pyn_00420 PE=4 SV=1	NA	NA	NA	NA
EVM0002617.1	contracttion	Cinnamoyl-CoA reductase 1 OS=Arabidopsis thaliana OX=3702 GN=CCR1 PE=1 SV=1			catalytic activity(GO:0003824)| coenzyme binding(GO:0050662)	NA	NA	NA	cinnamoyl-CoA reductase 2 [Prunus yedoensis var. nudiflora]	Cinnamoyl-CoA reductase 2 OS=Prunus yedoensis var. nudiflora OX=2094558 GN=Pyn_01180 PE=4 SV=1	KOG1502	Flavonol reductase/cinnamoyl-CoA reductase	[V]	Defense mechanisms
EVM0002618.1	contracttion	Lysine-specific demethylase 5D OS=Canis lupus familiaris OX=9615 GN=KDM5D PE=2 SV=1	NA	NA	NA	NA	NA	NA	uncharacterized protein LOC110745531 [Prunus avium]	Uncharacterized protein OS=Prunus yedoensis var. nudiflora OX=2094558 GN=Pyn_28807 PE=4 SV=1	KOG0825	PHD Zn-finger protein	[R]	General function prediction only
EVM0002619.1	contracttion	Protein TRAUCO OS=Arabidopsis thaliana OX=3702 GN=TRO PE=1 SV=1			protein binding(GO:0005515)	K14964	Set1/Ash2 histone methyltransferase complex subunit ASH2	NA:NA	protein TRAUCO [Prunus avium]	Uncharacterized protein OS=Prunus persica OX=3760 GN=PRUPE_4G254200 PE=4 SV=1	KOG2626	Histone H3 (Lys4) methyltransferase complex, subunit CPS60/ASH2/BRE2	[K]	Transcription
EVM0002621.1	contracttion	Linamarin synthase 2 OS=Manihot esculenta OX=3983 GN=UGT85K5 PE=1 SV=1			transferase activity, transferring hexosyl groups(GO:0016758)	NA	NA	NA	7-deoxyloganetin glucosyltransferase [Prunus yedoensis var. nudiflora]	7-deoxyloganetin glucosyltransferase OS=Prunus yedoensis var. nudiflora OX=2094558 GN=Pyn_31299 PE=4 SV=1	KOG1192	UDP-glucuronosyl and UDP-glucosyl transferase	[C]	Energy production and conversion
EVM0002634.1	contracttion		NA	NA	NA	NA	NA	NA	uncharacterized protein LOC110748837 [Prunus avium]	Uncharacterized protein OS=Prunus persica OX=3760 GN=PRUPE_7G087300 PE=4 SV=1	NA	NA	NA	NA
EVM0002638.1	contracttion	Ubiquitin receptor RAD23c OS=Arabidopsis thaliana OX=3702 GN=RAD23C PE=1 SV=2	proteasome-mediated ubiquitin-dependent protein catabolic process(GO:0043161)| nucleotide-excision repair(GO:0006289)		protein binding(GO:0005515)| damaged DNA binding(GO:0003684)	K10839	UV excision repair protein RAD23	ko03420:Nucleotide excision repair|ko04141:Protein processing in endoplasmic reticulum	ubiquitin receptor RAD23c-like [Prunus avium]	Uncharacterized protein OS=Prunus persica OX=3760 GN=PRUPE_1G309600 PE=4 SV=1	KOG0011	Nucleotide excision repair factor NEF2, RAD23 component	[L]	Replication, recombination and repair
EVM0002640.1	contracttion		NA	NA	NA	NA	NA	NA	uncharacterized protein LOC110754450 [Prunus avium]	Uncharacterized protein OS=Prunus persica OX=3760 GN=PRUPE_3G222400 PE=4 SV=1	NA	NA	NA	NA
EVM0002648.1	contracttion	Splicing factor SF3a60 homolog OS=Arabidopsis thaliana OX=3702 GN=ATO PE=1 SV=1			nucleic acid binding(GO:0003676)	NA	NA	NA	protein pxr1 isoform X1 [Prunus yedoensis var. nudiflora]	Protein pxr1 isoform X1 OS=Prunus yedoensis var. nudiflora OX=2094558 GN=Pyn_04237 PE=4 SV=1	KOG0154	RNA-binding protein RBM5 and related proteins, contain G-patch and RRM domains	[R]	General function prediction only
EVM0002654.1	contracttion		NA	NA	NA	NA	NA	NA	uncharacterized protein LOC18784477 [Prunus persica]	Uncharacterized protein (Fragment) OS=Prunus persica OX=3760 GN=PRUPE_ppa023472mg PE=4 SV=1	NA	NA	NA	NA
EVM0002678.1	contracttion		NA	NA	NA	NA	NA	NA	uncharacterized protein Pyn_13349 [Prunus yedoensis var. nudiflora]	Uncharacterized protein OS=Prunus yedoensis var. nudiflora OX=2094558 GN=Pyn_13349 PE=4 SV=1	NA	NA	NA	NA
EVM0002681.1	contracttion	Transcription termination factor MTEF18, mitochondrial OS=Arabidopsis thaliana OX=3702 GN=MTERF18 PE=1 SV=1	regulation of transcription, DNA-templated(GO:0006355)		double-stranded DNA binding(GO:0003690)	NA	NA	NA	uncharacterized protein Pyn_41094 [Prunus yedoensis var. nudiflora]	Uncharacterized protein OS=Prunus yedoensis var. nudiflora OX=2094558 GN=Pyn_41094 PE=4 SV=1	KOG1267	Mitochondrial transcription termination factor, mTERF	[R]	General function prediction only
EVM0002692.1	contracttion	Agamous-like MADS-box protein AGL82 OS=Arabidopsis thaliana OX=3702 GN=AGL82 PE=1 SV=1			protein dimerization activity(GO:0046983)| DNA binding(GO:0003677)	NA	NA	NA	MADS-box transcription factor 50 [Prunus persica]	Uncharacterized protein OS=Prunus persica OX=3760 GN=PRUPE_3G148900 PE=4 SV=1	KOG0014	MADS box transcription factor	[K]	Transcription
EVM0002701.1	contracttion	UPF0481 protein At3g47200 OS=Arabidopsis thaliana OX=3702 GN=At3g47200 PE=2 SV=1	NA	NA	NA	NA	NA	NA	UPF0481 protein At3g47200-like [Prunus avium]	Uncharacterized protein OS=Prunus persica OX=3760 GN=PRUPE_3G141700 PE=4 SV=1	NA	NA	NA	NA
EVM0002702.1	contracttion	Extra-large guanine nucleotide-binding protein 3 OS=Arabidopsis thaliana OX=3702 GN=XLG3 PE=1 SV=1	G-protein coupled receptor signaling pathway(GO:0007186)		guanyl nucleotide binding(GO:0019001)| GTPase activity(GO:0003924)| G-protein beta/gamma-subunit complex binding(GO:0031683)	NA	NA	NA	extra-large guanine nucleotide-binding protein 3-like isoform X1 [Prunus avium]	Uncharacterized protein OS=Prunus persica OX=3760 GN=PRUPE_5G237500 PE=4 SV=1	KOG0082	G-protein alpha subunit (small G protein superfamily)	[T]	Signal transduction mechanisms
EVM0002702.2	contracttion	Extra-large guanine nucleotide-binding protein 3 OS=Arabidopsis thaliana OX=3702 GN=XLG3 PE=1 SV=1	G-protein coupled receptor signaling pathway(GO:0007186)		GTPase activity(GO:0003924)| G-protein beta/gamma-subunit complex binding(GO:0031683)| guanyl nucleotide binding(GO:0019001)	NA	NA	NA	extra-large guanine nucleotide-binding protein 3-like isoform X1 [Prunus avium]	Uncharacterized protein OS=Prunus persica OX=3760 GN=PRUPE_5G237500 PE=4 SV=1	KOG0082	G-protein alpha subunit (small G protein superfamily)	[T]	Signal transduction mechanisms
EVM0002708.1	contracttion	Benzyl alcohol O-benzoyltransferase OS=Clarkia breweri OX=36903 PE=1 SV=1			transferase activity, transferring acyl groups other than amino-acyl groups(GO:0016747)	K19861	benzyl alcohol O-benzoyltransferase	NA:NA	PREDICTED: benzyl alcohol O-benzoyltransferase [Prunus mume]	Uncharacterized protein OS=Prunus persica OX=3760 GN=PRUPE_3G159900 PE=4 SV=1	NA	NA	NA	NA
EVM0002711.1	contracttion	Protein MAIN-LIKE 2 OS=Arabidopsis thaliana OX=3702 GN=At2g04865 PE=1 SV=1	NA	NA	NA	NA	NA	NA	protein MAIN-LIKE 2-like isoform X1 [Prunus avium]	Uncharacterized protein OS=Prunus persica OX=3760 GN=PRUPE_4G252400 PE=4 SV=1	NA	NA	NA	NA
EVM0002734.1	contracttion	Chaperone protein dnaJ A6, chloroplastic OS=Arabidopsis thaliana OX=3702 GN=DJA6 PE=2 SV=2			heat shock protein binding(GO:0031072)| unfolded protein binding(GO:0051082)	K03686	molecular chaperone DnaJ	NA:NA	chaperone protein dnaJ A6, chloroplastic [Prunus persica]	Uncharacterized protein OS=Prunus persica OX=3760 GN=PRUPE_3G078100 PE=3 SV=1	KOG0715	Molecular chaperone (DnaJ superfamily)	[O]	Posttranslational modification, protein turnover, chaperones
EVM0002735.1	contracttion	[Fructose-bisphosphate aldolase]-lysine N-methyltransferase, chloroplastic OS=Arabidopsis thaliana OX=3702 GN=LSMT-L PE=1 SV=1			protein binding(GO:0005515)	NA	NA	NA	uncharacterized protein Pyn_36991 [Prunus yedoensis var. nudiflora]	Uncharacterized protein OS=Prunus yedoensis var. nudiflora OX=2094558 GN=Pyn_36991 PE=4 SV=1	KOG1337	N-methyltransferase	[R]	General function prediction only
EVM0002741.1	contracttion	Phosphatidylinositol 4-kinase gamma 4 OS=Arabidopsis thaliana OX=3702 GN=PI4KG4 PE=1 SV=1			protein binding(GO:0005515)	NA	NA	NA	phosphatidylinositol 4-kinase gamma 4-like [Prunus avium]	Uncharacterized protein OS=Prunus persica OX=3760 GN=PRUPE_2G188900 PE=3 SV=1	KOG2381	Phosphatidylinositol 4-kinase	[T]	Signal transduction mechanisms
EVM0002743.1	contracttion	Agamous-like MADS-box protein AGL62 OS=Arabidopsis thaliana OX=3702 GN=AGL62 PE=1 SV=1			protein dimerization activity(GO:0046983)| DNA binding(GO:0003677)	NA	NA	NA	agamous-like MADS-box protein AGL29 [Prunus yedoensis var. nudiflora]	Agamous-like MADS-box protein AGL29 OS=Prunus yedoensis var. nudiflora OX=2094558 GN=Pyn_07097 PE=4 SV=1	KOG0014	MADS box transcription factor	[K]	Transcription
EVM0002744.1	contracttion	UPF0481 protein At3g47200 OS=Arabidopsis thaliana OX=3702 GN=At3g47200 PE=2 SV=1	NA	NA	NA	NA	NA	NA	putative UPF0481 protein At3g02645 [Prunus avium]	Uncharacterized protein (Fragment) OS=Prunus persica OX=3760 GN=PRUPE_ppa015722mg PE=4 SV=1	NA	NA	NA	NA
EVM0002752.1	contracttion	Dehydration-responsive element-binding protein 1A OS=Arabidopsis thaliana OX=3702 GN=DREB1A PE=1 SV=2	regulation of transcription, DNA-templated(GO:0006355)		DNA-binding transcription factor activity(GO:0003700)	NA	NA	NA	CBF/DREB1-like protein a [Prunus tenella]	CBF/DREB1-like protein a OS=Prunus tenella OX=140661 GN=CBFa PE=2 SV=1	NA	NA	NA	NA
EVM0002766.1	contracttion	Kinesin-like protein KIN-14E OS=Arabidopsis thaliana OX=3702 GN=KIN14E PE=1 SV=1	oxidation-reduction process(GO:0055114)| microtubule-based movement(GO:0007018)	cytoskeleton(GO:0005856)	microtubule binding(GO:0008017)| microtubule motor activity(GO:0003777)| ATP binding(GO:0005524)| transferase activity, transferring acyl groups(GO:0016746)| oxidoreductase activity(GO:0016491)	NA	NA	NA	kinesin-like protein KIN-14E [Prunus avium]	Uncharacterized protein OS=Prunus persica OX=3760 GN=PRUPE_7G188900 PE=3 SV=1	KOG4229	Myosin VII, myosin IXB and related myosins	[N]	Cell motility
EVM0002770.1	contracttion			membrane(GO:0016020)	acetylglucosaminyltransferase activity(GO:0008375)	NA	NA	NA	uncharacterized protein Pyn_05330 [Prunus yedoensis var. nudiflora]	Uncharacterized protein OS=Prunus yedoensis var. nudiflora OX=2094558 GN=Pyn_05330 PE=4 SV=1	NA	NA	NA	NA
EVM0002774.1	contracttion	Protein DETOXIFICATION 27 OS=Arabidopsis thaliana OX=3702 GN=DTX27 PE=2 SV=1	drug transmembrane transport(GO:0006855)| transmembrane transport(GO:0055085)	membrane(GO:0016020)	drug transmembrane transporter activity(GO:0015238)| antiporter activity(GO:0015297)	K03327	multidrug resistance protein, MATE family	NA:NA	protein DETOXIFICATION 27-like [Prunus avium]	Protein DETOXIFICATION OS=Prunus persica OX=3760 GN=PRUPE_1G525200 PE=3 SV=1	KOG1347	Uncharacterized membrane protein, predicted efflux pump	[R]	General function prediction only
EVM0002776.1	contracttion	Ethylene-responsive transcription factor ERF091 OS=Arabidopsis thaliana OX=3702 GN=ERF091 PE=1 SV=1	regulation of transcription, DNA-templated(GO:0006355)		DNA-binding transcription factor activity(GO:0003700)	NA	NA	NA	PREDICTED: ethylene-responsive transcription factor ERF091 [Prunus mume]	Uncharacterized protein OS=Prunus persica OX=3760 GN=PRUPE_4G055600 PE=4 SV=1	NA	NA	NA	NA
EVM0002782.1	contracttion	BURP domain protein USPL1 OS=Arabidopsis thaliana OX=3702 GN=USPL1 PE=2 SV=1	NA	NA	NA	NA	NA	NA	LOW QUALITY PROTEIN: BURP domain protein USPL1 [Prunus persica]	BURP domain protein USPL1 OS=Prunus yedoensis var. nudiflora OX=2094558 GN=Pyn_28652 PE=4 SV=1	NA	NA	NA	NA
EVM0002787.1	contracttion	Transcription factor GTE12 OS=Arabidopsis thaliana OX=3702 GN=GTE12 PE=2 SV=2			protein binding(GO:0005515)	NA	NA	NA	transcription factor GTE12-like [Prunus yedoensis var. nudiflora]	Transcription factor GTE12-like OS=Prunus yedoensis var. nudiflora OX=2094558 GN=Pyn_25550 PE=4 SV=1	KOG1474	Transcription initiation factor TFIID, subunit BDF1 and related bromodomain proteins	[K]	Transcription
EVM0002788.1	contracttion	Plasma membrane ATPase 4 OS=Nicotiana plumbaginifolia OX=4092 GN=PMA4 PE=2 SV=1	NA	NA	NA	NA	NA	NA	plasma membrane ATPase 4 [Prunus avium]	Plasma membrane ATPase OS=Prunus persica OX=3760 GN=PRUPE_1G460700 PE=3 SV=1	KOG0205	Plasma membrane H+-transporting ATPase	[P]	Inorganic ion transport and metabolism
EVM0002795.1	contracttion	AT-hook motif nuclear-localized protein 17 OS=Arabidopsis thaliana OX=3702 GN=AHL17 PE=2 SV=1	NA	NA	NA	NA	NA	NA	PREDICTED: AT-hook motif nuclear-localized protein 17 [Prunus mume]	AT-hook motif nuclear-localized protein OS=Prunus persica OX=3760 GN=PRUPE_ppa022234mg PE=4 SV=1	NA	NA	NA	NA
EVM0002806.1	contracttion				carbon-sulfur lyase activity(GO:0016846)	NA	NA	NA	centromere protein V [Prunus yedoensis var. nudiflora]	Centromere protein V OS=Prunus yedoensis var. nudiflora OX=2094558 GN=Pyn_06822 PE=4 SV=1	KOG4192	Uncharacterized conserved protein	[S]	Function unknown
EVM0002816.1	contracttion	Inactive TPR repeat-containing thioredoxin TTL3 OS=Arabidopsis thaliana OX=3702 GN=TTL3 PE=1 SV=2	cell redox homeostasis(GO:0045454)		protein binding(GO:0005515)	NA	NA	NA	inactive TPR repeat-containing thioredoxin TTL3-like [Prunus avium]	Uncharacterized protein OS=Prunus persica OX=3760 GN=PRUPE_3G121600 PE=4 SV=1	KOG1124	FOG: TPR repeat	[R]	General function prediction only
EVM0002817.1	contracttion	UDP-glycosyltransferase 43 OS=Pueraria montana var. lobata OX=3893 GN=UGT43 PE=1 SV=2			transferase activity, transferring hexosyl groups(GO:0016758)	NA	NA	NA	UDP-glycosyltransferase 43-like [Prunus avium]	Uncharacterized protein OS=Prunus persica OX=3760 GN=PRUPE_4G117900 PE=4 SV=1	KOG1192	UDP-glucuronosyl and UDP-glucosyl transferase	[C]	Energy production and conversion
EVM0002827.1	contracttion	Ethylene-responsive transcription factor ERF109 OS=Arabidopsis thaliana OX=3702 GN=ERF109 PE=1 SV=1	regulation of transcription, DNA-templated(GO:0006355)		DNA-binding transcription factor activity(GO:0003700)	NA	NA	NA	ethylene-responsive transcription factor ERF109-like [Prunus yedoensis var. nudiflora]	Ethylene-responsive transcription factor ERF109-like OS=Prunus yedoensis var. nudiflora OX=2094558 GN=Pyn_22351 PE=4 SV=1	NA	NA	NA	NA
EVM0002830.1	contracttion				DNA binding(GO:0003677)| protein dimerization activity(GO:0046983)	NA	NA	NA	agamous-like MADS-box protein AGL31 [Prunus yedoensis var. nudiflora]	Agamous-like MADS-box protein AGL31 OS=Prunus yedoensis var. nudiflora OX=2094558 GN=Pyn_23106 PE=4 SV=1	NA	NA	NA	NA
EVM0002834.1	contracttion	Formin-like protein 13 OS=Arabidopsis thaliana OX=3702 GN=FH13 PE=2 SV=3	NA	NA	NA	NA	NA	NA	formin-like protein 13 [Prunus avium]	Formin-like protein OS=Prunus persica OX=3760 GN=PRUPE_7G261700 PE=3 SV=1	NA	NA	NA	NA
EVM0002838.1	contracttion	Scarecrow-like protein 3 OS=Arabidopsis thaliana OX=3702 GN=SCL3 PE=1 SV=1	NA	NA	NA	NA	NA	NA	scarecrow-like protein 3 [Prunus yedoensis var. nudiflora]	Scarecrow-like protein 3 OS=Prunus yedoensis var. nudiflora OX=2094558 GN=Pyn_24595 PE=3 SV=1	NA	NA	NA	NA
EVM0002850.1	contracttion	Ethylene-responsive transcription factor ERF025 OS=Arabidopsis thaliana OX=3702 GN=ERF025 PE=2 SV=1	regulation of transcription, DNA-templated(GO:0006355)		DNA-binding transcription factor activity(GO:0003700)	NA	NA	NA	ethylene-responsive transcription factor ERF027 [Prunus persica]	Uncharacterized protein OS=Prunus persica OX=3760 GN=PRUPE_2G289600 PE=4 SV=1	NA	NA	NA	NA
EVM0002868.1	contracttion	UPF0481 protein At3g47200 OS=Arabidopsis thaliana OX=3702 GN=At3g47200 PE=2 SV=1	NA	NA	NA	NA	NA	NA	UPF0481 protein At3g47200-like [Prunus avium]	Uncharacterized protein OS=Prunus persica OX=3760 GN=PRUPE_6G274000 PE=4 SV=1	NA	NA	NA	NA
EVM0002871.1	contracttion	Probable ADP-ribosylation factor GTPase-activating protein AGD8 OS=Arabidopsis thaliana OX=3702 GN=AGD8 PE=1 SV=1			GTPase activator activity(GO:0005096)	K12493	ADP-ribosylation factor GTPase-activating protein 2/3	ko04144:Endocytosis	probable ADP-ribosylation factor GTPase-activating protein AGD8 [Prunus avium]	Uncharacterized protein OS=Prunus persica OX=3760 GN=PRUPE_5G035300 PE=4 SV=1	KOG0706	Predicted GTPase-activating protein	[T]	Signal transduction mechanisms
EVM0002873.1	contracttion	WD repeat-containing protein 75 OS=Danio rerio OX=7955 GN=wdr75 PE=2 SV=2			protein binding(GO:0005515)	K14552	NET1-associated nuclear protein 1 (U3 small nucleolar RNA-associated protein 17)	ko03008:Ribosome biogenesis in eukaryotes	WD repeat-containing protein 75 [Prunus yedoensis var. nudiflora]	WD repeat-containing protein 75 OS=Prunus yedoensis var. nudiflora OX=2094558 GN=Pyn_07672 PE=4 SV=1	KOG1963	WD40 repeat protein	[R]	General function prediction only
EVM0002876.1	contracttion		NA	NA	NA	NA	NA	NA	uncharacterized protein Pyn_13585 [Prunus yedoensis var. nudiflora]	Uncharacterized protein OS=Prunus yedoensis var. nudiflora OX=2094558 GN=Pyn_13585 PE=4 SV=1	NA	NA	NA	NA
EVM0002879.1	contracttion	Probable WRKY transcription factor 53 OS=Arabidopsis thaliana OX=3702 GN=WRKY53 PE=1 SV=1	regulation of transcription, DNA-templated(GO:0006355)		DNA-binding transcription factor activity(GO:0003700)| sequence-specific DNA binding(GO:0043565)	NA	NA	NA	probable WRKY transcription factor 46 [Prunus avium]	Uncharacterized protein OS=Prunus persica OX=3760 GN=PRUPE_2G185100 PE=4 SV=1	NA	NA	NA	NA
EVM0002880.1	contracttion	NAC domain-containing protein 68 OS=Oryza sativa subsp. japonica OX=39947 GN=NAC068 PE=2 SV=1	regulation of transcription, DNA-templated(GO:0006355)		DNA binding(GO:0003677)	NA	NA	NA	NAC domain-containing protein 12-like [Prunus avium]	Uncharacterized protein OS=Prunus persica OX=3760 GN=PRUPE_6G133600 PE=4 SV=1	NA	NA	NA	NA
EVM0002884.1	contracttion	Flavonoid 3&apos;-monooxygenase OS=Petunia hybrida OX=4102 GN=CYP75B2 PE=2 SV=1	oxidation-reduction process(GO:0055114)		iron ion binding(GO:0005506)| oxidoreductase activity, acting on paired donors, with incorporation or reduction of molecular oxygen(GO:0016705)| heme binding(GO:0020037)	K05280	flavonoid 3'-monooxygenase	ko00941:Flavonoid biosynthesis|ko00944:Flavone and flavonol biosynthesis	flavonoid 3-monooxygenase [Prunus yedoensis var. nudiflora]	Flavonoid 3-monooxygenase OS=Prunus yedoensis var. nudiflora OX=2094558 GN=Pyn_18426 PE=3 SV=1	KOG0156	Cytochrome P450 CYP2 subfamily	[Q]	Secondary metabolites biosynthesis, transport and catabolism
EVM0002885.1	contracttion	AP2-like ethylene-responsive transcription factor At1g16060 OS=Arabidopsis thaliana OX=3702 GN=At1g16060 PE=2 SV=1	regulation of transcription, DNA-templated(GO:0006355)		DNA-binding transcription factor activity(GO:0003700)	K09285	AP2-like factor, ANT lineage	NA:NA	AP2-like ethylene-responsive transcription factor At1g16060 [Prunus persica]	Uncharacterized protein OS=Prunus persica OX=3760 GN=PRUPE_3G104100 PE=4 SV=1	NA	NA	NA	NA
EVM0002887.1	contracttion	DNA polymerase kappa OS=Arabidopsis thaliana OX=3702 GN=POLK PE=1 SV=1	DNA repair(GO:0006281)		damaged DNA binding(GO:0003684)	K03511	DNA polymerase kappa	ko03460:Fanconi anemia pathway	DNA polymerase kappa isoform X1 [Prunus avium]	Uncharacterized protein OS=Prunus persica OX=3760 GN=PRUPE_8G144900 PE=3 SV=1	KOG2094	Predicted DNA damage inducible protein	[L]	Replication, recombination and repair
EVM0002902.1	contracttion	Ubiquitin-NEDD8-like protein RUB1 OS=Arabidopsis thaliana OX=3702 GN=RUB1 PE=1 SV=3			protein binding(GO:0005515)	NA	NA	NA	PREDICTED: ubiquitin-NEDD8-like protein RUB2 [Prunus mume]	Uncharacterized protein OS=Prunus persica OX=3760 GN=PRUPE_7G086300 PE=4 SV=1	KOG0001	Ubiquitin and ubiquitin-like proteins	[R]	General function prediction only
EVM0002909.1	contracttion	4-coumarate--CoA ligase-like 9 OS=Arabidopsis thaliana OX=3702 GN=4CLL9 PE=1 SV=2			catalytic activity(GO:0003824)	NA	NA	NA	4-coumarate--CoA ligase-like 9 [Prunus yedoensis var. nudiflora]	4-coumarate--CoA ligase-like 9 OS=Prunus yedoensis var. nudiflora OX=2094558 GN=Pyn_16830 PE=4 SV=1	KOG1176	Acyl-CoA synthetase	[I]	Lipid transport and metabolism
EVM0002911.1	contracttion	Endoribonuclease Dicer homolog 3a OS=Oryza sativa subsp. japonica OX=39947 GN=DCL3A PE=2 SV=1	RNA processing(GO:0006396)		ATP binding(GO:0005524)| nucleic acid binding(GO:0003676)| protein binding(GO:0005515)| ribonuclease III activity(GO:0004525)| endoribonuclease activity, producing 5'-phosphomonoesters(GO:0016891)	K11592	endoribonuclease Dicer [EC:3.1.26.-]	ko05206:MicroRNAs in cancer	endoribonuclease Dicer homolog 3a-like isoform X1 [Prunus avium]	Uncharacterized protein OS=Prunus persica OX=3760 GN=PRUPE_8G202000 PE=3 SV=1	KOG0701	dsRNA-specific nuclease Dicer and related ribonucleases	[A]	RNA processing and modification
EVM0002912.1	contracttion	Pre-mRNA-processing protein 40C OS=Arabidopsis thaliana OX=3702 GN=MED35C PE=1 SV=1			nucleic acid binding(GO:0003676)| protein binding(GO:0005515)	NA	NA	NA	pre-mRNA-processing protein 40C isoform X1 [Prunus avium]	Uncharacterized protein OS=Prunus persica OX=3760 GN=PRUPE_1G345100 PE=4 SV=1	KOG0155	Transcription factor CA150	[K]	Transcription
EVM0002913.1	contracttion	Bifunctional aspartokinase/homoserine dehydrogenase 2, chloroplastic OS=Arabidopsis thaliana OX=3702 GN=AKHSDH2 PE=1 SV=1	cellular amino acid metabolic process(GO:0006520)| oxidation-reduction process(GO:0055114)		NADP binding(GO:0050661)| oxidoreductase activity(GO:0016491)	K12524	bifunctional aspartokinase / homoserine dehydrogenase 1	ko00260:Glycine, serine and threonine metabolism|ko00261:Monobactam biosynthesis|ko00270:Cysteine and methionine metabolism|ko00300:Lysine biosynthesis|ko01230:Biosynthesis of amino acids	bifunctional aspartokinase/homoserine dehydrogenase 1, chloroplastic-like isoform X1 [Prunus avium]	Uncharacterized protein OS=Prunus persica OX=3760 GN=PRUPE_8G007000 PE=4 SV=1	NA	NA	NA	NA
EVM0002923.1	contracttion	Protein trichome birefringence-like 43 OS=Arabidopsis thaliana OX=3702 GN=TBL43 PE=2 SV=1	NA	NA	NA	NA	NA	NA	PC-Esterase domain-containing protein/PMR5N domain-containing protein [Cephalotus follicularis]	PC-Esterase domain-containing protein/PMR5N domain-containing protein OS=Cephalotus follicularis OX=3775 GN=CFOL_v3_04591 PE=4 SV=1	NA	NA	NA	NA
EVM0002934.1	contracttion	Agamous-like MADS-box protein AGL104 OS=Arabidopsis thaliana OX=3702 GN=AGL104 PE=1 SV=1			protein dimerization activity(GO:0046983)| DNA binding(GO:0003677)	NA	NA	NA	agamous-like MADS-box protein AGL104 isoform X1 [Prunus avium]	Agamous-like MADS-box protein AGL104 isoform X2 OS=Prunus yedoensis var. nudiflora OX=2094558 GN=Pyn_20627 PE=4 SV=1	KOG0014	MADS box transcription factor	[K]	Transcription
EVM0002947.1	contracttion	WD repeat domain-containing protein 83 OS=Rattus norvegicus OX=10116 GN=Wdr83 PE=1 SV=1			protein binding(GO:0005515)	K13124	mitogen-activated protein kinase organizer 1	NA:NA	WD repeat domain-containing protein 83 [Prunus yedoensis var. nudiflora]	WD repeat domain-containing protein 83 OS=Prunus yedoensis var. nudiflora OX=2094558 GN=Pyn_34843 PE=4 SV=1	KOG0316	Conserved WD40 repeat-containing protein	[S]	Function unknown
EVM0002952.1	contracttion		NA	NA	NA	NA	NA	NA	uncharacterized protein Pyn_17485 [Prunus yedoensis var. nudiflora]	Uncharacterized protein OS=Prunus yedoensis var. nudiflora OX=2094558 GN=Pyn_17485 PE=4 SV=1	NA	NA	NA	NA
EVM0002961.1	contracttion	Ubiquitin carboxyl-terminal hydrolase 13 OS=Arabidopsis thaliana OX=3702 GN=UBP13 PE=1 SV=1			protein binding(GO:0005515)	NA	NA	NA	uncharacterized protein LOC110752411 [Prunus avium]	Uncharacterized protein OS=Prunus persica OX=3760 GN=PRUPE_1G108000 PE=4 SV=1	KOG1987	Speckle-type POZ protein SPOP and related proteins with TRAF, MATH and BTB/POZ domains	[R]	General function prediction only
EVM0002966.1	contracttion		NA	NA	NA	NA	NA	NA	uncharacterized protein LOC110772187 isoform X2 [Prunus avium]	Uncharacterized protein OS=Prunus persica OX=3760 GN=PRUPE_1G189800 PE=4 SV=1	KOG4197	FOG: PPR repeat	[R]	General function prediction only
EVM0002967.1	contracttion	Monothiol glutaredoxin-S2 OS=Arabidopsis thaliana OX=3702 GN=GRXS2 PE=3 SV=1	cell redox homeostasis(GO:0045454)		protein disulfide oxidoreductase activity(GO:0015035)| electron transfer activity(GO:0009055)	K03676	glutaredoxin 3	NA:NA	PREDICTED: monothiol glutaredoxin-S2 [Prunus mume]	Monothiol glutaredoxin-S2 OS=Prunus yedoensis var. nudiflora OX=2094558 GN=Pyn_07826 PE=4 SV=1	KOG1752	Glutaredoxin and related proteins	[O]	Posttranslational modification, protein turnover, chaperones
EVM0002969.1	contracttion	Synaptotagmin-1 OS=Arabidopsis thaliana OX=3702 GN=SYT1 PE=1 SV=2	NA	NA	NA	NA	NA	NA	synaptotagmin-1 [Prunus persica]	Uncharacterized protein OS=Prunus persica OX=3760 GN=PRUPE_8G164600 PE=4 SV=1	KOG1012	Ca2+-dependent lipid-binding protein CLB1/vesicle protein vp115/Granuphilin A, contains C2 domain	[R]	General function prediction only
EVM0002972.1	contracttion	Probable xyloglucan galactosyltransferase GT17 OS=Arabidopsis thaliana OX=3702 GN=GT17 PE=2 SV=1	NA	NA	NA	NA	NA	NA	putative xyloglucan galactosyltransferase GT17 [Prunus yedoensis var. nudiflora]	Putative xyloglucan galactosyltransferase GT17 OS=Prunus yedoensis var. nudiflora OX=2094558 GN=Pyn_17484 PE=4 SV=1	KOG1021	Acetylglucosaminyltransferase EXT1/exostosin 1	[W]	Extracellular structures
EVM0002976.1	contracttion	E3 ubiquitin-protein ligase RMA1H1 OS=Capsicum annuum OX=4072 GN=RMA1H1 PE=1 SV=1			metal ion binding(GO:0046872)	K10666	E3 ubiquitin-protein ligase RNF5	ko04141:Protein processing in endoplasmic reticulum	E3 ubiquitin-protein ligase RMA1H1-like isoform X1 [Prunus avium]	E3 ubiquitin-protein ligase RMA1H1-like OS=Prunus yedoensis var. nudiflora OX=2094558 GN=Pyn_12828 PE=4 SV=1	KOG0823	Predicted E3 ubiquitin ligase	[O]	Posttranslational modification, protein turnover, chaperones
EVM0002980.1	contracttion	Transcription factor TCP1 OS=Arabidopsis thaliana OX=3702 GN=TCP1 PE=1 SV=1	NA	NA	NA	NA	NA	NA	hypothetical protein Pyn_27820 [Prunus yedoensis var. nudiflora]	Uncharacterized protein OS=Prunus yedoensis var. nudiflora OX=2094558 GN=Pyn_27820 PE=4 SV=1	NA	NA	NA	NA
EVM0002988.1	contracttion	Methanol O-anthraniloyltransferase OS=Vitis labrusca OX=103355 GN=AMAT PE=1 SV=1			transferase activity, transferring acyl groups other than amino-acyl groups(GO:0016747)	K19861	benzyl alcohol O-benzoyltransferase	NA:NA	methanol O-anthraniloyltransferase [Prunus yedoensis var. nudiflora]	Methanol O-anthraniloyltransferase OS=Prunus yedoensis var. nudiflora OX=2094558 GN=Pyn_15601 PE=4 SV=1	NA	NA	NA	NA
EVM0002994.1	contracttion	TOM1-like protein 6 OS=Arabidopsis thaliana OX=3702 GN=TOL6 PE=1 SV=1	intracellular protein transport(GO:0006886)	intracellular(GO:0005622)		NA	NA	NA	TOM1-like protein 6 [Prunus avium]	TOM1-like protein 2 OS=Prunus yedoensis var. nudiflora OX=2094558 GN=Pyn_25031 PE=4 SV=1	KOG1087	Cytosolic sorting protein GGA2/TOM1	[U]	Intracellular trafficking, secretion, and vesicular transport
EVM0003000.1	contracttion	U-box domain-containing protein 21 OS=Arabidopsis thaliana OX=3702 GN=PUB21 PE=2 SV=1	protein ubiquitination(GO:0016567)		ubiquitin-protein transferase activity(GO:0004842)	NA	NA	NA	U-box domain-containing protein 21-like [Prunus avium]	RING-type E3 ubiquitin transferase OS=Prunus persica OX=3760 GN=PRUPE_5G237400 PE=4 SV=1	NA	NA	NA	NA
EVM0003004.1	contracttion		NA	NA	NA	NA	NA	NA	hypothetical protein PRUPE_5G199600 [Prunus persica]	Uncharacterized protein OS=Prunus persica OX=3760 GN=PRUPE_5G199600 PE=4 SV=1	NA	NA	NA	NA
EVM0003007.1	contracttion		regulation of transcription, DNA-templated(GO:0006355)		double-stranded DNA binding(GO:0003690)	K15032	mTERF domain-containing protein, mitochondrial	NA:NA	uncharacterized protein LOC110759247 [Prunus avium]	Uncharacterized protein OS=Prunus persica OX=3760 GN=PRUPE_4G134700 PE=4 SV=1	KOG1267	Mitochondrial transcription termination factor, mTERF	[R]	General function prediction only
EVM0003010.1	contracttion	Probable protein phosphatase 2C 55 OS=Arabidopsis thaliana OX=3702 GN=At4g16580 PE=2 SV=2			catalytic activity(GO:0003824)	NA	NA	NA	probable protein phosphatase 2C 55 [Prunus avium]	Uncharacterized protein OS=Prunus yedoensis var. nudiflora OX=2094558 GN=Pyn_06370 PE=4 SV=1	KOG1379	Serine/threonine protein phosphatase	[T]	Signal transduction mechanisms
EVM0003021.1	contracttion	Chaperone protein dnaJ 10 OS=Arabidopsis thaliana OX=3702 GN=ATJ10 PE=2 SV=2	NA	NA	NA	NA	NA	NA	chaperone protein dnaJ 10 [Prunus avium]	Uncharacterized protein OS=Prunus persica OX=3760 GN=PRUPE_8G013200 PE=4 SV=1	KOG0691	Molecular chaperone (DnaJ superfamily)	[O]	Posttranslational modification, protein turnover, chaperones
EVM0003027.1	contracttion	Peptide chain release factor PrfB3, chloroplastic OS=Arabidopsis thaliana OX=3702 GN=PRFB3 PE=2 SV=1	translational termination(GO:0006415)		translation release factor activity(GO:0003747)	NA	NA	NA	peptide chain release factor PrfB3 chloroplastic [Prunus yedoensis var. nudiflora]	Peptide chain release factor PrfB3 chloroplastic OS=Prunus yedoensis var. nudiflora OX=2094558 GN=Pyn_17403 PE=4 SV=1	KOG2726	Mitochondrial polypeptide chain release factor	[J]	Translation, ribosomal structure and biogenesis
EVM0003034.1	contracttion	Cell division cycle 20.2, cofactor of APC complex OS=Arabidopsis thaliana OX=3702 GN=CDC20-2 PE=1 SV=1			protein binding(GO:0005515)	K03363	cell division cycle 20, cofactor of APC complex	ko04110:Cell cycle|ko04111:Cell cycle - yeast|ko04113:Meiosis - yeast|ko04114:Oocyte meiosis|ko04120:Ubiquitin mediated proteolysis|ko05166:HTLV-I infection|ko05203:Viral carcinogenesis	cell division cycle 20.2, cofactor of APC complex-like isoform X1 [Prunus avium]	Cell division cycle 20.1 cofactor of APC complex-like isoform X2 OS=Prunus yedoensis var. nudiflora OX=2094558 GN=Pyn_34409 PE=4 SV=1	KOG0305	Anaphase promoting complex, Cdc20, Cdh1, and Ama1 subunits	[O]	Posttranslational modification, protein turnover, chaperones
EVM0003046.1	contracttion	Outer envelope protein 64, chloroplastic OS=Arabidopsis thaliana OX=3702 GN=OEP64 PE=1 SV=1	NA	NA	NA	NA	NA	NA	uncharacterized protein LOC110746486 [Prunus avium]	Uncharacterized protein OS=Prunus persica OX=3760 GN=PRUPE_5G233600 PE=4 SV=1	KOG1211	Amidases	[J]	Translation, ribosomal structure and biogenesis
EVM0003050.1	contracttion		NA	NA	NA	NA	NA	NA	uncharacterized protein LOC18778080 [Prunus persica]	Uncharacterized protein OS=Prunus persica OX=3760 GN=PRUPE_5G186100 PE=4 SV=1	NA	NA	NA	NA
EVM0003057.1	contracttion				protein binding(GO:0005515)	NA	NA	NA	protein IQ-DOMAIN 14 [Prunus yedoensis var. nudiflora]	Protein IQ-DOMAIN 14 OS=Prunus yedoensis var. nudiflora OX=2094558 GN=Pyn_18942 PE=4 SV=1	NA	NA	NA	NA
EVM0003060.1	contracttion		NA	NA	NA	NA	NA	NA	PREDICTED: uncharacterized protein LOC103330051 [Prunus mume]	Uncharacterized protein OS=Prunus persica OX=3760 GN=PRUPE_3G262300 PE=4 SV=1	NA	NA	NA	NA
EVM0003066.1	contracttion	Probable fructokinase-6, chloroplastic OS=Arabidopsis thaliana OX=3702 GN=At1g66430 PE=2 SV=1	NA	NA	NA	NA	NA	NA	fructokinase-1 [Prunus yedoensis var. nudiflora]	Fructokinase-1 OS=Prunus yedoensis var. nudiflora OX=2094558 GN=Pyn_08095 PE=4 SV=1	KOG2855	Ribokinase	[G]	Carbohydrate transport and metabolism
EVM0003072.1	contracttion	Probable acyl-activating enzyme 2 OS=Arabidopsis thaliana OX=3702 GN=AAE2 PE=2 SV=1			catalytic activity(GO:0003824)	NA	NA	NA	probable acyl-activating enzyme 1, peroxisomal [Prunus persica]	Uncharacterized protein OS=Prunus persica OX=3760 GN=PRUPE_7G178600 PE=4 SV=1	KOG1176	Acyl-CoA synthetase	[I]	Lipid transport and metabolism
EVM0003097.1	contracttion	SNF1-related protein kinase regulatory subunit gamma-1 OS=Arabidopsis thaliana OX=3702 GN=KING1 PE=1 SV=2	NA	NA	NA	NA	NA	NA	SNF1-related protein kinase regulatory subunit gamma-1 [Prunus avium]	Uncharacterized protein OS=Prunus persica OX=3760 GN=PRUPE_5G152000 PE=4 SV=1	KOG1764	5'-AMP-activated protein kinase, gamma subunit	[C]	Energy production and conversion
EVM0003107.1	contracttion	Transcription termination factor MTEF18, mitochondrial OS=Arabidopsis thaliana OX=3702 GN=MTERF18 PE=1 SV=1	regulation of transcription, DNA-templated(GO:0006355)		double-stranded DNA binding(GO:0003690)	NA	NA	NA	transcription termination factor MTEF18 mitochondrial [Prunus yedoensis var. nudiflora]	Transcription termination factor MTEF18 mitochondrial OS=Prunus yedoensis var. nudiflora OX=2094558 GN=Pyn_30155 PE=4 SV=1	KOG1267	Mitochondrial transcription termination factor, mTERF	[R]	General function prediction only
EVM0003123.1	contracttion	Cytochrome P450 98A2 OS=Glycine max OX=3847 GN=CYP98A2 PE=2 SV=1	oxidation-reduction process(GO:0055114)		heme binding(GO:0020037)| oxidoreductase activity, acting on paired donors, with incorporation or reduction of molecular oxygen(GO:0016705)| iron ion binding(GO:0005506)	NA	NA	NA	flavonoid 3&apos;-monooxygenase-like [Prunus avium]	Flavonoid 3-monooxygenase-like OS=Prunus yedoensis var. nudiflora OX=2094558 GN=Pyn_27529 PE=3 SV=1	KOG0156	Cytochrome P450 CYP2 subfamily	[Q]	Secondary metabolites biosynthesis, transport and catabolism
EVM0003133.1	contracttion	Beta-glucuronosyltransferase GlcAT14A OS=Arabidopsis thaliana OX=3702 GN=GLCAT14A PE=2 SV=1		membrane(GO:0016020)	acetylglucosaminyltransferase activity(GO:0008375)	NA	NA	NA	beta-glucuronosyltransferase GlcAT14A [Prunus yedoensis var. nudiflora]	Beta-glucuronosyltransferase GlcAT14A OS=Prunus yedoensis var. nudiflora OX=2094558 GN=Pyn_35967 PE=4 SV=1	KOG0799	Branching enzyme	[G]	Carbohydrate transport and metabolism
EVM0003139.1	contracttion	DnaJ homolog subfamily C member 7 OS=Homo sapiens OX=9606 GN=DNAJC7 PE=1 SV=2	NA	NA	NA	K09527	DnaJ homolog subfamily C member 7	NA:NA	uncharacterized protein LOC110773081 [Prunus avium]	Uncharacterized protein OS=Prunus yedoensis var. nudiflora OX=2094558 GN=Pyn_17696 PE=4 SV=1	KOG0550	Molecular chaperone (DnaJ superfamily)	[O]	Posttranslational modification, protein turnover, chaperones
EVM0003139.2	contracttion	DnaJ homolog subfamily C member 7 OS=Homo sapiens OX=9606 GN=DNAJC7 PE=1 SV=2	NA	NA	NA	K09527	DnaJ homolog subfamily C member 7	NA:NA	uncharacterized protein LOC110773081 [Prunus avium]	Uncharacterized protein OS=Prunus yedoensis var. nudiflora OX=2094558 GN=Pyn_17696 PE=4 SV=1	KOG0550	Molecular chaperone (DnaJ superfamily)	[O]	Posttranslational modification, protein turnover, chaperones
EVM0003143.1	contracttion	Wall-associated receptor kinase 2 OS=Arabidopsis thaliana OX=3702 GN=WAK2 PE=1 SV=1	protein phosphorylation(GO:0006468)		protein kinase activity(GO:0004672)| polysaccharide binding(GO:0030247)| ATP binding(GO:0005524)	NA	NA	NA	hypothetical protein PRUPE_4G094500 [Prunus persica]	Uncharacterized protein OS=Prunus persica OX=3760 GN=PRUPE_4G094500 PE=4 SV=1	NA	NA	NA	NA
EVM0003144.1	contracttion	Thioredoxin M2, chloroplastic OS=Arabidopsis thaliana OX=3702 GN=TRXM2 PE=1 SV=2	cell redox homeostasis(GO:0045454)			NA	NA	NA	thioredoxin-1-like isoform X1 [Prunus yedoensis var. nudiflora]	Thioredoxin-1-like isoform X1 OS=Prunus yedoensis var. nudiflora OX=2094558 GN=Pyn_21510 PE=4 SV=1	KOG0910	Thioredoxin-like protein	[O]	Posttranslational modification, protein turnover, chaperones
EVM0003151.1	contracttion	Trafficking protein particle complex subunit 5 OS=Dictyostelium discoideum OX=44689 GN=trappc5 PE=3 SV=1	regulation of transcription by RNA polymerase II(GO:0006357)	mediator complex(GO:0016592)	transcription coregulator activity(GO:0003712)	K20280	trafficking protein particle complex subunit 5	NA:NA	trafficking protein particle complex subunit 5 [Prunus yedoensis var. nudiflora]	Trafficking protein particle complex subunit 5 OS=Prunus yedoensis var. nudiflora OX=2094558 GN=Pyn_21825 PE=4 SV=1	KOG3315	Transport protein particle (TRAPP) complex subunit	[U]	Intracellular trafficking, secretion, and vesicular transport
EVM0003156.1	contracttion	DIS3-like exonuclease 2 OS=Arabidopsis thaliana OX=3702 GN=SOV PE=1 SV=1			ribonuclease activity(GO:0004540)| RNA binding(GO:0003723)	K18758	DIS3-like exonuclease 2 [EC:3.1.13.-]	NA:NA	DIS3-like exonuclease 2 isoform X1 [Prunus avium]	DIS3-like exonuclease 2 OS=Prunus persica OX=3760 GN=PRUPE_1G501900 PE=3 SV=1	KOG2102	Exosomal 3'-5' exoribonuclease complex, subunit Rrp44/Dis3	[J]	Translation, ribosomal structure and biogenesis
EVM0003156.2	contracttion	DIS3-like exonuclease 2 OS=Arabidopsis thaliana OX=3702 GN=SOV PE=1 SV=1			ribonuclease activity(GO:0004540)| RNA binding(GO:0003723)	K18758	DIS3-like exonuclease 2 [EC:3.1.13.-]	NA:NA	DIS3-like exonuclease 2 isoform X3 [Prunus avium]	DIS3-like exonuclease 2 OS=Prunus persica OX=3760 GN=PRUPE_1G501900 PE=3 SV=1	KOG2102	Exosomal 3'-5' exoribonuclease complex, subunit Rrp44/Dis3	[J]	Translation, ribosomal structure and biogenesis
EVM0003159.1	contracttion	Cytochrome P450 82A3 OS=Glycine max OX=3847 GN=CYP82A3 PE=2 SV=1	oxidation-reduction process(GO:0055114)		oxidoreductase activity, acting on paired donors, with incorporation or reduction of molecular oxygen(GO:0016705)| heme binding(GO:0020037)| iron ion binding(GO:0005506)	NA	NA	NA	cytochrome P450 CYP82D47-like [Prunus avium]	Uncharacterized protein OS=Prunus persica OX=3760 GN=PRUPE_3G066200 PE=3 SV=1	KOG0156	Cytochrome P450 CYP2 subfamily	[Q]	Secondary metabolites biosynthesis, transport and catabolism
EVM0003162.1	contracttion	Probable CCR4-associated factor 1 homolog 11 OS=Arabidopsis thaliana OX=3702 GN=CAF1-11 PE=2 SV=1	NA	NA	NA	K12581	CCR4-NOT transcription complex subunit 7/8	ko03018:RNA degradation	probable CCR4-associated factor 1 homolog 11 [Prunus avium]	Putative CCR4-associated factor 1 homolog 11 OS=Prunus yedoensis var. nudiflora OX=2094558 GN=Pyn_27895 PE=4 SV=1	KOG0304	mRNA deadenylase subunit	[A]	RNA processing and modification
EVM0003175.1	contracttion	Ethylene-responsive transcription factor 13 OS=Arabidopsis thaliana OX=3702 GN=ERF13 PE=2 SV=2	regulation of transcription, DNA-templated(GO:0006355)		DNA-binding transcription factor activity(GO:0003700)	NA	NA	NA	ethylene-responsive transcription factor 13-like [Prunus yedoensis var. nudiflora]	Ethylene-responsive transcription factor 13-like OS=Prunus yedoensis var. nudiflora OX=2094558 GN=Pyn_37103 PE=4 SV=1	NA	NA	NA	NA
EVM0003177.1	contracttion	CBS domain-containing protein CBSX5 OS=Arabidopsis thaliana OX=3702 GN=CBSX5 PE=2 SV=2	NA	NA	NA	NA	NA	NA	CBS domain-containing protein CBSX5-like [Prunus yedoensis var. nudiflora]	CBS domain-containing protein CBSX5-like OS=Prunus yedoensis var. nudiflora OX=2094558 GN=Pyn_03883 PE=4 SV=1	NA	NA	NA	NA
EVM0003178.1	contracttion	Protein SLOW WALKER 1 OS=Arabidopsis thaliana OX=3702 GN=SWA1 PE=2 SV=1	rRNA processing(GO:0006364)	nucleolus(GO:0005730)	protein binding(GO:0005515)	K14549	U3 small nucleolar RNA-associated protein 15	ko03008:Ribosome biogenesis in eukaryotes	protein SLOW WALKER 1-like [Prunus avium]	Protein SLOW WALKER 1 OS=Prunus yedoensis var. nudiflora OX=2094558 GN=Pyn_31817 PE=4 SV=1	KOG0310	Conserved WD40 repeat-containing protein	[S]	Function unknown
EVM0003182.1	contracttion	Protein OSB1, mitochondrial OS=Arabidopsis thaliana OX=3702 GN=OSB1 PE=1 SV=1			single-stranded DNA binding(GO:0003697)	NA	NA	NA	protein OSB1 mitochondrial-like isoform X1 [Prunus yedoensis var. nudiflora]	Protein OSB1 mitochondrial-like isoform X1 OS=Prunus yedoensis var. nudiflora OX=2094558 GN=Pyn_26263 PE=4 SV=1	NA	NA	NA	NA
EVM0003194.1	contracttion	WRKY transcription factor 22 OS=Arabidopsis thaliana OX=3702 GN=WRKY22 PE=2 SV=1	regulation of transcription, DNA-templated(GO:0006355)		sequence-specific DNA binding(GO:0043565)| DNA-binding transcription factor activity(GO:0003700)	K13425	WRKY transcription factor 22	ko04626:Plant-pathogen interaction	WRKY transcription factor 22 [Prunus avium]	Uncharacterized protein OS=Prunus persica OX=3760 GN=PRUPE_2G177400 PE=4 SV=1	NA	NA	NA	NA
EVM0003198.1	contracttion	Chaperone protein dnaJ 13 OS=Arabidopsis thaliana OX=3702 GN=ATJ13 PE=1 SV=2	NA	NA	NA	K09531	DnaJ homolog subfamily C member 11	NA:NA	chaperone protein dnaJ 13 [Prunus yedoensis var. nudiflora]	Chaperone protein dnaJ 13 OS=Prunus yedoensis var. nudiflora OX=2094558 GN=Pyn_17464 PE=4 SV=1	KOG0718	Molecular chaperone (DnaJ superfamily)	[O]	Posttranslational modification, protein turnover, chaperones
EVM0003200.1	contracttion	Probable glycosyltransferase At5g20260 OS=Arabidopsis thaliana OX=3702 GN=At5g20260 PE=3 SV=3	NA	NA	NA	K18789	xylogalacturonan beta-1,3-xylosyltransferase	NA:NA	putative glycosyltransferase [Prunus yedoensis var. nudiflora]	Putative glycosyltransferase OS=Prunus yedoensis var. nudiflora OX=2094558 GN=Pyn_39534 PE=4 SV=1	KOG1021	Acetylglucosaminyltransferase EXT1/exostosin 1	[W]	Extracellular structures
EVM0003203.1	contracttion	Transcription factor TCP13 OS=Arabidopsis thaliana OX=3702 GN=TCP13 PE=1 SV=1	NA	NA	NA	NA	NA	NA	transcription factor TCP17-like [Prunus avium]	Uncharacterized protein OS=Prunus persica OX=3760 GN=PRUPE_3G252600 PE=4 SV=1	NA	NA	NA	NA
EVM0003214.1	contracttion	AP2-like ethylene-responsive transcription factor AIL6 OS=Arabidopsis thaliana OX=3702 GN=AIL6 PE=2 SV=1	regulation of transcription, DNA-templated(GO:0006355)		DNA-binding transcription factor activity(GO:0003700)	K09285	AP2-like factor, ANT lineage	NA:NA	AP2-like ethylene-responsive transcription factor AIL6 isoform X1 [Prunus avium]	Uncharacterized protein OS=Prunus persica OX=3760 GN=PRUPE_6G203000 PE=4 SV=1	NA	NA	NA	NA
EVM0003222.1	contracttion	Malonyl-coenzyme A:anthocyanin 3-O-glucoside-6&apos;&apos;-O-malonyltransferase OS=Dahlia pinnata OX=101596 GN=3MAT PE=1 SV=1			transferase activity, transferring acyl groups other than amino-acyl groups(GO:0016747)	NA	NA	NA	anthocyanin 5-aromatic acyltransferase [Prunus persica]	Uncharacterized protein OS=Prunus persica OX=3760 GN=PRUPE_2G010800 PE=4 SV=1	NA	NA	NA	NA
EVM0003226.1	contracttion	Elicitor-responsive protein 3 OS=Oryza sativa subsp. indica OX=39946 GN=ERG3 PE=2 SV=1	NA	NA	NA	NA	NA	NA	elicitor-responsive protein 3-like [Prunus yedoensis var. nudiflora]	Elicitor-responsive protein 3-like OS=Prunus yedoensis var. nudiflora OX=2094558 GN=Pyn_39392 PE=4 SV=1	KOG1030	Predicted Ca2+-dependent phospholipid-binding protein	[R]	General function prediction only
EVM0003230.1	contracttion				zinc ion binding(GO:0008270)| nucleic acid binding(GO:0003676)	NA	NA	NA	uncharacterized protein LOC110763459 [Prunus avium]	Uncharacterized protein OS=Fagus sylvatica OX=28930 GN=FSB_LOCUS3050 PE=4 SV=1	NA	NA	NA	NA
EVM0003232.1	contracttion	AAA-ATPase ASD, mitochondrial OS=Arabidopsis thaliana OX=3702 GN=AATP1 PE=1 SV=1			ATP binding(GO:0005524)	NA	NA	NA	AAA-ATPase [Prunus yedoensis var. nudiflora]	AAA-ATPase OS=Prunus yedoensis var. nudiflora OX=2094558 GN=Pyn_11511 PE=3 SV=1	KOG0743	AAA+-type ATPase	[O]	Posttranslational modification, protein turnover, chaperones
EVM0003234.1	contracttion	Protein trichome birefringence-like 43 OS=Arabidopsis thaliana OX=3702 GN=TBL43 PE=2 SV=1	NA	NA	NA	NA	NA	NA	protein trichome birefringence-like 43 isoform X1 [Prunus avium]	Uncharacterized protein OS=Prunus persica OX=3760 GN=PRUPE_3G107900 PE=4 SV=1	NA	NA	NA	NA
EVM0003235.1	contracttion	Tubulin alpha chain OS=Prunus dulcis OX=3755 GN=TUBA PE=2 SV=1			GTPase activity(GO:0003924)	NA	NA	NA	tubulin alpha chain [Prunus persica]	Tubulin alpha chain OS=Prunus persica OX=3760 GN=PRUPE_3G269300 PE=3 SV=1	KOG1376	Alpha tubulin	[Z]	Cytoskeleton
EVM0003237.1	contracttion	UPF0481 protein At3g47200 OS=Arabidopsis thaliana OX=3702 GN=At3g47200 PE=2 SV=1	NA	NA	NA	NA	NA	NA	UPF0481 protein At3g47200-like [Prunus avium]	Uncharacterized protein OS=Prunus persica OX=3760 GN=PRUPE_6G273400 PE=4 SV=1	NA	NA	NA	NA
EVM0003238.1	contracttion	U-box domain-containing protein 44 OS=Arabidopsis thaliana OX=3702 GN=PUB44 PE=1 SV=1	protein ubiquitination(GO:0016567)		protein binding(GO:0005515)| ubiquitin-protein transferase activity(GO:0004842)	NA	NA	NA	U-box domain-containing protein 44 [Prunus persica]	RING-type E3 ubiquitin transferase OS=Prunus persica OX=3760 GN=PRUPE_2G193400 PE=4 SV=1	KOG0167	FOG: Armadillo/beta-catenin-like repeats	[S]	Function unknown
EVM0003239.1	contracttion	Probable xyloglucan galactosyltransferase GT17 OS=Arabidopsis thaliana OX=3702 GN=GT17 PE=2 SV=1	NA	NA	NA	NA	NA	NA	putative xyloglucan galactosyltransferase GT17 [Prunus yedoensis var. nudiflora]	Putative xyloglucan galactosyltransferase GT17 OS=Prunus yedoensis var. nudiflora OX=2094558 GN=Pyn_17480 PE=4 SV=1	KOG1021	Acetylglucosaminyltransferase EXT1/exostosin 1	[W]	Extracellular structures
EVM0003249.1	contracttion	Endoplasmin homolog OS=Catharanthus roseus OX=4058 GN=HSP90 PE=2 SV=1	protein folding(GO:0006457)		unfolded protein binding(GO:0051082)| ATP binding(GO:0005524)	K09487	heat shock protein 90kDa beta	ko04141:Protein processing in endoplasmic reticulum|ko04151:PI3K-Akt signaling pathway|ko04621:NOD-like receptor signaling pathway|ko04626:Plant-pathogen interaction|ko04915:Estrogen signaling pathway|ko04918:Thyroid hormone synthesis|ko05200:Pathways in cancer|ko05215:Prostate cancer	endoplasmin homolog [Prunus avium]	Endoplasmin homolog OS=Prunus yedoensis var. nudiflora OX=2094558 GN=Pyn_28817 PE=3 SV=1	KOG0020	Endoplasmic reticulum glucose-regulated protein (GRP94/endoplasmin), HSP90 family	[O]	Posttranslational modification, protein turnover, chaperones
EVM0003251.1	contracttion	Peroxisome biogenesis protein 1 OS=Arabidopsis thaliana OX=3702 GN=PEX1 PE=1 SV=2	peroxisome organization(GO:0007031)	peroxisome(GO:0005777)	ATP binding(GO:0005524)	K13338	peroxin-1	ko04146:Peroxisome	peroxisome biogenesis protein 1 isoform X1 [Prunus avium]	Uncharacterized protein OS=Prunus persica OX=3760 GN=PRUPE_4G112300 PE=4 SV=1	KOG0735	AAA+-type ATPase	[O]	Posttranslational modification, protein turnover, chaperones
EVM0003261.1	contracttion	7-deoxyloganetic acid glucosyltransferase OS=Catharanthus roseus OX=4058 GN=UGT709C2 PE=1 SV=1			transferase activity, transferring hexosyl groups(GO:0016758)	NA	NA	NA	7-deoxyloganetic acid glucosyltransferase [Prunus yedoensis var. nudiflora]	Glycosyltransferase OS=Prunus yedoensis var. nudiflora OX=2094558 GN=Pyn_02548 PE=3 SV=1	KOG1192	UDP-glucuronosyl and UDP-glucosyl transferase	[C]	Energy production and conversion
EVM0003262.1	contracttion	L-ascorbate peroxidase 3 OS=Arabidopsis thaliana OX=3702 GN=APX3 PE=1 SV=1	oxidation-reduction process(GO:0055114)| response to oxidative stress(GO:0006979)		peroxidase activity(GO:0004601)| heme binding(GO:0020037)	K00434	L-ascorbate peroxidase	ko00053:Ascorbate and aldarate metabolism|ko00480:Glutathione metabolism	L-ascorbate peroxidase 3, partial [Mucuna pruriens]	L-ascorbate peroxidase 3 (Fragment) OS=Mucuna pruriens OX=157652 GN=APX3 PE=4 SV=1	NA	NA	NA	NA
EVM0003274.1	contracttion	Lysine-specific demethylase 5A OS=Mus musculus OX=10090 GN=Kdm5a PE=1 SV=2	NA	NA	NA	K11446	histone demethylase JARID1 [EC:1.14.11.-]	NA:NA	lysine-specific demethylase 5B [Prunus avium]	Uncharacterized protein OS=Prunus persica OX=3760 GN=PRUPE_5G099000 PE=4 SV=1	KOG1246	DNA-binding protein jumonji/RBP2/SMCY, contains JmjC domain	[R]	General function prediction only
EVM0003275.1	contracttion	Serine/threonine-protein phosphatase PP2A catalytic subunit OS=Hevea brasiliensis OX=3981 GN=PP2A PE=2 SV=1			hydrolase activity(GO:0016787)	K04382	serine/threonine-protein phosphatase 2A catalytic subunit	ko03015:mRNA surveillance pathway|ko04013:MAPK signaling pathway - fly|ko04071:Sphingolipid signaling pathway|ko04111:Cell cycle - yeast|ko04113:Meiosis - yeast|ko04114:Oocyte meiosis|ko04151:PI3K-Akt signaling pathway|ko04152:AMPK signaling pathway|ko04261:Adrenergic signaling in cardiomyocytes|ko04350:TGF-beta signaling pathway|ko04390:Hippo signaling pathway|ko04391:Hippo signaling pathway - f…	PREDICTED: serine/threonine-protein phosphatase PP2A catalytic subunit [Prunus mume]	Serine/threonine-protein phosphatase OS=Prunus yedoensis var. nudiflora OX=2094558 GN=Pyn_05680 PE=3 SV=1	KOG0371	Serine/threonine protein phosphatase 2A, catalytic subunit	[T]	Signal transduction mechanisms
EVM0003291.1	contracttion	Protein disulfide isomerase-like 1-6 OS=Arabidopsis thaliana OX=3702 GN=PDIL1-6 PE=2 SV=1	cell redox homeostasis(GO:0045454)			K09580	protein disulfide-isomerase A1	ko04141:Protein processing in endoplasmic reticulum	protein disulfide isomerase-like 1-6 [Prunus yedoensis var. nudiflora]	Protein disulfide isomerase-like 1-6 OS=Prunus yedoensis var. nudiflora OX=2094558 GN=Pyn_22660 PE=4 SV=1	KOG0190	Protein disulfide isomerase (prolyl 4-hydroxylase beta subunit)	[O]	Posttranslational modification, protein turnover, chaperones
EVM0003292.1	contracttion	U-box domain-containing protein 52 OS=Arabidopsis thaliana OX=3702 GN=PUB52 PE=2 SV=1	protein phosphorylation(GO:0006468)		ATP binding(GO:0005524)| protein kinase activity(GO:0004672)	NA	NA	NA	U-box domain-containing protein 52 [Prunus avium]	Uncharacterized protein OS=Prunus persica OX=3760 GN=PRUPE_1G457100 PE=4 SV=1	NA	NA	NA	NA
EVM0003310.1	contracttion	Bifunctional purple acid phosphatase 26 OS=Arabidopsis thaliana OX=3702 GN=PAP26 PE=1 SV=1			metal ion binding(GO:0046872)| acid phosphatase activity(GO:0003993)| hydrolase activity(GO:0016787)	NA	NA	NA	bifunctional purple acid phosphatase 26 [Prunus avium]	Purple acid phosphatase OS=Prunus persica OX=3760 GN=PRUPE_7G250300 PE=3 SV=1	KOG1378	Purple acid phosphatase	[G]	Carbohydrate transport and metabolism
EVM0003311.1	contracttion	Protein DETOXIFICATION 46, chloroplastic OS=Arabidopsis thaliana OX=3702 GN=DTX46 PE=2 SV=1	transmembrane transport(GO:0055085)| drug transmembrane transport(GO:0006855)	membrane(GO:0016020)	antiporter activity(GO:0015297)| drug transmembrane transporter activity(GO:0015238)	NA	NA	NA	protein DETOXIFICATION 46, chloroplastic [Prunus avium]	Protein DETOXIFICATION OS=Prunus persica OX=3760 GN=PRUPE_8G087300 PE=3 SV=1	KOG1347	Uncharacterized membrane protein, predicted efflux pump	[R]	General function prediction only
EVM0003312.1	contracttion	Peroxidase 41 OS=Arabidopsis thaliana OX=3702 GN=PER41 PE=3 SV=1	response to oxidative stress(GO:0006979)| oxidation-reduction process(GO:0055114)		heme binding(GO:0020037)| peroxidase activity(GO:0004601)	K00430	peroxidase	ko00940:Phenylpropanoid biosynthesis	peroxidase 6-like [Prunus yedoensis var. nudiflora]	Peroxidase OS=Prunus yedoensis var. nudiflora OX=2094558 GN=Pyn_19346 PE=3 SV=1	NA	NA	NA	NA
EVM0003325.1	contracttion	O-fucosyltransferase 6 OS=Arabidopsis thaliana OX=3702 GN=OFUT6 PE=2 SV=1	NA	NA	NA	NA	NA	NA	uncharacterized protein Pyn_22157 [Prunus yedoensis var. nudiflora]	Uncharacterized protein OS=Prunus yedoensis var. nudiflora OX=2094558 GN=Pyn_22157 PE=4 SV=1	NA	NA	NA	NA
EVM0003330.1	contracttion	Putative UPF0481 protein At3g02645 OS=Arabidopsis thaliana OX=3702 GN=At3g02645 PE=3 SV=1	NA	NA	NA	NA	NA	NA	putative UPF0481 protein At3g02645 [Prunus avium]	Uncharacterized protein OS=Prunus persica OX=3760 GN=PRUPE_3G093800 PE=4 SV=1	NA	NA	NA	NA
EVM0003331.1	contracttion	ATP-dependent RNA helicase DBP2 OS=Debaryomyces hansenii (strain ATCC 36239 / CBS 767 / JCM 1990 / NBRC 0083 / IGC 2968) OX=284592 GN=DBP2 PE=3 SV=1			nucleic acid binding(GO:0003676)| ATP binding(GO:0005524)	K12823	ATP-dependent RNA helicase DDX5/DBP2	ko03040:Spliceosome|ko05202:Transcriptional misregulation in cancer|ko05205:Proteoglycans in cancer	DEAD-box ATP-dependent RNA helicase 20-like isoform X1 [Prunus avium]	Uncharacterized protein OS=Prunus persica OX=3760 GN=PRUPE_6G040300 PE=3 SV=1	KOG0331	ATP-dependent RNA helicase	[A]	RNA processing and modification
EVM0003331.2	contracttion	ATP-dependent RNA helicase DBP2 OS=Debaryomyces hansenii (strain ATCC 36239 / CBS 767 / JCM 1990 / NBRC 0083 / IGC 2968) OX=284592 GN=DBP2 PE=3 SV=1			ATP binding(GO:0005524)| nucleic acid binding(GO:0003676)	K12823	ATP-dependent RNA helicase DDX5/DBP2	ko03040:Spliceosome|ko05202:Transcriptional misregulation in cancer|ko05205:Proteoglycans in cancer	ATP-dependent RNA helicase DBP2-like isoform X2 [Prunus avium]	Uncharacterized protein OS=Prunus persica OX=3760 GN=PRUPE_6G040300 PE=3 SV=1	KOG0331	ATP-dependent RNA helicase	[A]	RNA processing and modification
EVM0003331.3	contracttion	ATP-dependent RNA helicase DBP2 OS=Debaryomyces hansenii (strain ATCC 36239 / CBS 767 / JCM 1990 / NBRC 0083 / IGC 2968) OX=284592 GN=DBP2 PE=3 SV=1			ATP binding(GO:0005524)| nucleic acid binding(GO:0003676)	K12823	ATP-dependent RNA helicase DDX5/DBP2	ko03040:Spliceosome|ko05202:Transcriptional misregulation in cancer|ko05205:Proteoglycans in cancer	DEAD-box ATP-dependent RNA helicase 20-like isoform X1 [Prunus avium]	Uncharacterized protein OS=Prunus persica OX=3760 GN=PRUPE_6G040300 PE=3 SV=1	KOG0331	ATP-dependent RNA helicase	[A]	RNA processing and modification
EVM0003331.4	contracttion	ATP-dependent RNA helicase DBP2 OS=Debaryomyces hansenii (strain ATCC 36239 / CBS 767 / JCM 1990 / NBRC 0083 / IGC 2968) OX=284592 GN=DBP2 PE=3 SV=1			ATP binding(GO:0005524)| nucleic acid binding(GO:0003676)	K12823	ATP-dependent RNA helicase DDX5/DBP2	ko03040:Spliceosome|ko05202:Transcriptional misregulation in cancer|ko05205:Proteoglycans in cancer	ATP-dependent RNA helicase DBP2-like isoform X2 [Prunus avium]	Uncharacterized protein OS=Prunus persica OX=3760 GN=PRUPE_6G040300 PE=3 SV=1	KOG0331	ATP-dependent RNA helicase	[A]	RNA processing and modification
EVM0003333.1	contracttion	Elicitor-responsive protein 3 OS=Oryza sativa subsp. indica OX=39946 GN=ERG3 PE=2 SV=1	NA	NA	NA	NA	NA	NA	glycine-rich cell wall structural protein 1.0-like [Prunus avium]	Glycine-rich cell wall structural protein 2 OS=Prunus yedoensis var. nudiflora OX=2094558 GN=Pyn_39393 PE=4 SV=1	KOG1030	Predicted Ca2+-dependent phospholipid-binding protein	[R]	General function prediction only
EVM0003336.1	contracttion	Histone acetyltransferase HAC1 OS=Arabidopsis thaliana OX=3702 GN=HAC1 PE=1 SV=2	regulation of transcription, DNA-templated(GO:0006355)| histone acetylation(GO:0016573)	nucleus(GO:0005634)	zinc ion binding(GO:0008270)| transcription coregulator activity(GO:0003712)| histone acetyltransferase activity(GO:0004402)	K04498	E1A/CREB-binding protein	ko04024:cAMP signaling pathway|ko04066:HIF-1 signaling pathway|ko04068:FoxO signaling pathway|ko04110:Cell cycle|ko04310:Wnt signaling pathway|ko04330:Notch signaling pathway|ko04350:TGF-beta signaling pathway|ko04520:Adherens junction|ko04630:Jak-STAT signaling pathway|ko04720:Long-term potentiation|ko04916:Melanogenesis|ko04919:Thyroid hormone signaling pathway|ko04922:Glucagon signaling pathwa…	histone acetyltransferase HAC1-like isoform X1 [Prunus avium]	Uncharacterized protein OS=Prunus persica OX=3760 GN=PRUPE_3G028200 PE=4 SV=1	KOG1778	CREB binding protein/P300 and related TAZ Zn-finger proteins	[K]	Transcription
EVM0003343.1	contracttion	F-box/WD-40 repeat-containing protein At5g21040 OS=Arabidopsis thaliana OX=3702 GN=At5g21040 PE=2 SV=1			protein binding(GO:0005515)	NA	NA	NA	F-box/WD-40 repeat-containing protein At5g21040 isoform X1 [Prunus avium]	F-box/WD-40 repeat-containing protein OS=Prunus yedoensis var. nudiflora OX=2094558 GN=Pyn_19207 PE=4 SV=1	KOG0274	Cdc4 and related F-box and WD-40 proteins	[R]	General function prediction only
EVM0003353.1	contracttion	Nitrate regulatory gene2 protein OS=Arabidopsis thaliana OX=3702 GN=NRG2 PE=1 SV=1	NA	NA	NA	NA	NA	NA	uncharacterized protein LOC110761299 [Prunus avium]	Uncharacterized protein OS=Prunus yedoensis var. nudiflora OX=2094558 GN=Pyn_29581 PE=4 SV=1	NA	NA	NA	NA
EVM0003362.1	contracttion	Protein EXPORTIN 1A OS=Arabidopsis thaliana OX=3702 GN=XPO1 PE=1 SV=1	intracellular protein transport(GO:0006886)		Ran GTPase binding(GO:0008536)| nuclear export signal receptor activity(GO:0005049)	K14290	exportin-1	ko03008:Ribosome biogenesis in eukaryotes|ko03013:RNA transport|ko04013:MAPK signaling pathway - fly|ko05164:Influenza A|ko05166:HTLV-I infection|ko05169:Epstein-Barr virus infection	PREDICTED: protein EXPORTIN 1A [Prunus mume]	Uncharacterized protein OS=Prunus persica OX=3760 GN=PRUPE_2G324800 PE=4 SV=1	KOG2020	Nuclear transport receptor CRM1/MSN5 (importin beta superfamily)	[U]	Intracellular trafficking, secretion, and vesicular transport
EVM0003366.1	contracttion	Protein-tyrosine sulfotransferase OS=Arabidopsis thaliana OX=3702 GN=TPST PE=1 SV=3			lipid binding(GO:0008289)	NA	NA	NA	hypothetical protein COLO4_18319 [Corchorus olitorius]	Uncharacterized protein OS=Corchorus olitorius OX=93759 GN=COLO4_18319 PE=4 SV=1	NA	NA	NA	NA
EVM0003386.1	contracttion				protein binding(GO:0005515)	NA	NA	NA	uncharacterized protein Pyn_35634 [Prunus yedoensis var. nudiflora]	Uncharacterized protein OS=Prunus yedoensis var. nudiflora OX=2094558 GN=Pyn_35634 PE=4 SV=1	NA	NA	NA	NA
EVM0003393.1	contracttion		NA	NA	NA	NA	NA	NA	UPF0481 protein [Prunus yedoensis var. nudiflora]	UPF0481 protein OS=Prunus yedoensis var. nudiflora OX=2094558 GN=Pyn_07293 PE=4 SV=1	NA	NA	NA	NA
EVM0003397.1	contracttion	Shikimate O-hydroxycinnamoyltransferase OS=Arabidopsis thaliana OX=3702 GN=HST PE=1 SV=1			transferase activity, transferring acyl groups other than amino-acyl groups(GO:0016747)	NA	NA	NA	PREDICTED: shikimate O-hydroxycinnamoyltransferase-like [Prunus mume]	Uncharacterized protein OS=Prunus persica OX=3760 GN=PRUPE_3G101700 PE=4 SV=1	NA	NA	NA	NA
EVM0003401.1	contracttion	Uncharacterized protein L728 OS=Acanthamoeba polyphaga mimivirus OX=212035 GN=MIMI_L728 PE=4 SV=1	NA	NA	NA	NA	NA	NA	uncharacterized protein Pyn_22756 [Prunus yedoensis var. nudiflora]	Uncharacterized protein OS=Prunus yedoensis var. nudiflora OX=2094558 GN=Pyn_22756 PE=4 SV=1	NA	NA	NA	NA
EVM0003404.1	contracttion		DNA damage checkpoint(GO:0000077)	checkpoint clamp complex(GO:0030896)		K10903	HUS1 checkpoint protein	NA:NA	checkpoint protein hus1 [Prunus yedoensis var. nudiflora]	Checkpoint protein hus1 OS=Prunus yedoensis var. nudiflora OX=2094558 GN=Pyn_03237 PE=4 SV=1	KOG3999	Checkpoint 9-1-1 complex, HUS1 component	[L]	Replication, recombination and repair
EVM0003415.1	contracttion	Polyubiquitin OS=Nicotiana sylvestris OX=4096 GN=UBI11 PE=2 SV=1			protein binding(GO:0005515)	NA	NA	NA	polyubiquitin [Prunus persica]	Uncharacterized protein OS=Prunus persica OX=3760 GN=PRUPE_4G204900 PE=4 SV=1	KOG0001	Ubiquitin and ubiquitin-like proteins	[R]	General function prediction only
EVM0003439.1	contracttion	ATP-dependent 6-phosphofructokinase 3 OS=Arabidopsis thaliana OX=3702 GN=PFK3 PE=1 SV=1	glycolytic process(GO:0006096)		6-phosphofructokinase activity(GO:0003872)	K00850	6-phosphofructokinase 1	ko00010:Glycolysis / Gluconeogenesis|ko00030:Pentose phosphate pathway|ko00051:Fructose and mannose metabolism|ko00052:Galactose metabolism|ko00680:Methane metabolism|ko01200:Carbon metabolism|ko01230:Biosynthesis of amino acids|ko03018:RNA degradation|ko04152:AMPK signaling pathway|ko05230:Central carbon metabolism in cancer	ATP-dependent 6-phosphofructokinase 6 [Prunus yedoensis var. nudiflora]	ATP-dependent 6-phosphofructokinase OS=Prunus yedoensis var. nudiflora OX=2094558 GN=PFK PE=3 SV=1	KOG2440	Pyrophosphate-dependent phosphofructo-1-kinase	[G]	Carbohydrate transport and metabolism
EVM0003447.1	contracttion	DNA replication ATP-dependent helicase/nuclease dna2 OS=Schizosaccharomyces pombe (strain 972 / ATCC 24843) OX=284812 GN=dna2 PE=1 SV=2	NA	NA	NA	NA	NA	NA	hypothetical protein PRUPE_2G112200 [Prunus persica]	Uncharacterized protein OS=Prunus persica OX=3760 GN=PRUPE_2G112200 PE=4 SV=1	KOG1805	DNA replication helicase	[L]	Replication, recombination and repair
EVM0003449.1	contracttion		NA	NA	NA	NA	NA	NA	putative UPF0481 protein At3g02645 [Prunus avium]	Uncharacterized protein OS=Prunus persica OX=3760 GN=PRUPE_7G045700 PE=4 SV=1	NA	NA	NA	NA
EVM0003461.1	contracttion	Protein OPAQUE1 OS=Zea mays OX=4577 GN=O1 PE=1 SV=1	protein phosphorylation(GO:0006468)	myosin complex(GO:0016459)	protein binding(GO:0005515)| protein kinase activity(GO:0004672)| ATP binding(GO:0005524)| motor activity(GO:0003774)	K10357	myosin V	NA:NA	myosin-15 [Prunus avium]	GPCR kinase OS=Trema orientalis OX=63057 GN=TorRG33x02_342240 PE=3 SV=1	KOG0160	Myosin class V heavy chain	[Z]	Cytoskeleton
EVM0003462.1	contracttion	Mediator of RNA polymerase II transcription subunit 23 OS=Arabidopsis thaliana OX=3702 GN=MED23 PE=1 SV=1	NA	NA	NA	K15166	mediator of RNA polymerase II transcription subunit 23	NA:NA	mediator of RNA polymerase II transcription subunit 23 isoform X1 [Prunus avium]	Uncharacterized protein OS=Prunus persica OX=3760 GN=PRUPE_1G331400 PE=4 SV=1	KOG1883	Cofactor required for Sp1 transcriptional activation, subunit 3	[K]	Transcription
EVM0003463.1	contracttion	Premnaspirodiene oxygenase OS=Hyoscyamus muticus OX=35626 GN=CYP71D55 PE=1 SV=1	oxidation-reduction process(GO:0055114)		heme binding(GO:0020037)| oxidoreductase activity, acting on paired donors, with incorporation or reduction of molecular oxygen(GO:0016705)| iron ion binding(GO:0005506)	NA	NA	NA	premnaspirodiene oxygenase [Prunus persica]	Uncharacterized protein OS=Prunus persica OX=3760 GN=PRUPE_2G074300 PE=3 SV=1	KOG0156	Cytochrome P450 CYP2 subfamily	[Q]	Secondary metabolites biosynthesis, transport and catabolism
EVM0003465.1	contracttion	Glutaredoxin-C11 OS=Arabidopsis thaliana OX=3702 GN=GRXC11 PE=3 SV=1	cell redox homeostasis(GO:0045454)		electron transfer activity(GO:0009055)| protein disulfide oxidoreductase activity(GO:0015035)	K03676	glutaredoxin 3	NA:NA	glutaredoxin-C11 [Prunus persica]	Uncharacterized protein OS=Prunus persica OX=3760 GN=PRUPE_8G254300 PE=4 SV=1	KOG1752	Glutaredoxin and related proteins	[O]	Posttranslational modification, protein turnover, chaperones
EVM0003468.1	contracttion	Uncharacterized protein At4g10930 OS=Arabidopsis thaliana OX=3702 GN=At4g10930 PE=2 SV=1	NA	NA	NA	NA	NA	NA	uncharacterized protein At4g10930 isoform X1 [Prunus persica]	Uncharacterized protein OS=Prunus persica OX=3760 GN=PRUPE_5G122300 PE=4 SV=1	NA	NA	NA	NA
EVM0003469.1	contracttion	Ycf20-like protein OS=Arabidopsis thaliana OX=3702 GN=At1g65420 PE=2 SV=2	NA	NA	NA	NA	NA	NA	ycf20-like protein isoform X2 [Prunus yedoensis var. nudiflora]	Ycf20-like protein isoform X2 OS=Prunus yedoensis var. nudiflora OX=2094558 GN=Pyn_12794 PE=4 SV=1	NA	NA	NA	NA
EVM0003471.1	contracttion				protein dimerization activity(GO:0046983)| DNA binding(GO:0003677)	NA	NA	NA	agamous-like MADS-box protein AGL31 [Prunus yedoensis var. nudiflora]	Agamous-like MADS-box protein AGL31 OS=Prunus yedoensis var. nudiflora OX=2094558 GN=Pyn_23106 PE=4 SV=1	NA	NA	NA	NA
EVM0003476.1	contracttion	Cytochrome P450 711A1 OS=Arabidopsis thaliana OX=3702 GN=CYP711A1 PE=2 SV=1	oxidation-reduction process(GO:0055114)		iron ion binding(GO:0005506)| oxidoreductase activity, acting on paired donors, with incorporation or reduction of molecular oxygen(GO:0016705)| heme binding(GO:0020037)	NA	NA	NA	cytochrome P450 711A1 [Prunus yedoensis var. nudiflora]	Cytochrome P450 711A1 OS=Prunus yedoensis var. nudiflora OX=2094558 GN=Pyn_15545 PE=3 SV=1	KOG0158	Cytochrome P450 CYP3/CYP5/CYP6/CYP9 subfamilies	[Q]	Secondary metabolites biosynthesis, transport and catabolism
EVM0003479.1	contracttion	Increased DNA methylation 1 OS=Arabidopsis thaliana OX=3702 GN=IDM1 PE=1 SV=1	NA	NA	NA	NA	NA	NA	increased DNA methylation 1 [Prunus avium]	Uncharacterized protein OS=Prunus yedoensis var. nudiflora OX=2094558 GN=Pyn_11135 PE=4 SV=1	NA	NA	NA	NA
EVM0003481.1	contracttion	Chromo domain protein LHP1 OS=Solanum lycopersicum OX=4081 GN=LHP1 PE=1 SV=2	NA	NA	NA	NA	NA	NA	chromo domain-containing protein LHP1 isoform X1 [Prunus avium]	Uncharacterized protein OS=Prunus persica OX=3760 GN=PRUPE_2G107000 PE=4 SV=1	KOG1911	Heterochromatin-associated protein HP1 and related CHROMO domain proteins	[B]	Chromatin structure and dynamics
EVM0003486.1	contracttion	Pentatricopeptide repeat-containing protein At2g13600 OS=Arabidopsis thaliana OX=3702 GN=PCMP-E76 PE=3 SV=1	transcription, DNA-templated(GO:0006351)	nucleosome(GO:0000786)	transcription corepressor activity(GO:0003714)| DNA binding(GO:0003677)	NA	NA	NA	protein SCAI [Prunus yedoensis var. nudiflora]	Protein SCAI OS=Prunus yedoensis var. nudiflora OX=2094558 GN=Pyn_34474 PE=4 SV=1	NA	NA	NA	NA
EVM0003497.1	contracttion	IAA-alanine resistance protein 1 OS=Arabidopsis thaliana OX=3702 GN=IAR1 PE=2 SV=3	metal ion transport(GO:0030001)| transmembrane transport(GO:0055085)	membrane(GO:0016020)	metal ion transmembrane transporter activity(GO:0046873)	K14713	solute carrier family 39 (zinc transporter), member 7	NA:NA	IAA-alanine resistance protein 1 [Prunus persica]	Uncharacterized protein OS=Prunus persica OX=3760 GN=PRUPE_1G338200 PE=4 SV=1	KOG2693	Putative zinc transporter	[P]	Inorganic ion transport and metabolism
EVM0003497.2	contracttion	IAA-alanine resistance protein 1 OS=Arabidopsis thaliana OX=3702 GN=IAR1 PE=2 SV=3	transmembrane transport(GO:0055085)| metal ion transport(GO:0030001)	membrane(GO:0016020)	metal ion transmembrane transporter activity(GO:0046873)	K14713	solute carrier family 39 (zinc transporter), member 7	NA:NA	PREDICTED: IAA-alanine resistance protein 1 [Prunus mume]	Uncharacterized protein OS=Prunus persica OX=3760 GN=PRUPE_1G338200 PE=4 SV=1	KOG2693	Putative zinc transporter	[P]	Inorganic ion transport and metabolism
EVM0003504.1	contracttion	18.8 kDa class II heat shock protein OS=Ipomoea nil OX=35883 GN=SHSP-2 PE=2 SV=1	NA	NA	NA	K13993	HSP20 family protein	ko04141:Protein processing in endoplasmic reticulum	17.6 kDa class II heat shock protein-like [Prunus avium]	Uncharacterized protein OS=Prunus persica OX=3760 GN=PRUPE_1G407100 PE=3 SV=1	KOG0710	Molecular chaperone (small heat-shock protein Hsp26/Hsp42)	[O]	Posttranslational modification, protein turnover, chaperones
EVM0003507.1	contracttion	Protein ENHANCED DISEASE RESISTANCE 2-like OS=Arabidopsis thaliana OX=3702 GN=EDR2L PE=2 SV=1	NA	NA	NA	NA	NA	NA	protein ENHANCED DISEASE RESISTANCE 2-like isoform X2 [Prunus yedoensis var. nudiflora]	Protein ENHANCED DISEASE RESISTANCE 2-like isoform X2 OS=Prunus yedoensis var. nudiflora OX=2094558 GN=Pyn_35880 PE=4 SV=1	NA	NA	NA	NA
EVM0003509.1	contracttion	Ubiquitin carboxyl-terminal hydrolase 9 OS=Arabidopsis thaliana OX=3702 GN=UBP9 PE=2 SV=1	protein deubiquitination(GO:0016579)		thiol-dependent ubiquitin-specific protease activity(GO:0004843)| thiol-dependent ubiquitinyl hydrolase activity(GO:0036459)	NA	NA	NA	Ubiquitin carboxyl-terminal hydrolase 10 [Morus notabilis]	Ubiquitin carboxyl-terminal hydrolase 10 OS=Morus notabilis OX=981085 GN=L484_015370 PE=3 SV=1	KOG1870	Ubiquitin C-terminal hydrolase	[O]	Posttranslational modification, protein turnover, chaperones
EVM0003514.1	contracttion	DExH-box ATP-dependent RNA helicase DExH14 OS=Arabidopsis thaliana OX=3702 GN=BRR2C PE=2 SV=1			nucleic acid binding(GO:0003676)| ATP binding(GO:0005524)	K18663	activating signal cointegrator complex subunit 3	NA:NA	DExH-box ATP-dependent RNA helicase DExH14 isoform X1 [Prunus avium]	Uncharacterized protein OS=Prunus persica OX=3760 GN=PRUPE_4G035000 PE=4 SV=1	KOG0952	DNA/RNA helicase MER3/SLH1, DEAD-box superfamily	[A]	RNA processing and modification
EVM0003526.1	contracttion				transferase activity, transferring acyl groups other than amino-acyl groups(GO:0016747)	NA	NA	NA	hypothetical protein PRUPE_7G054600 [Prunus persica]	Uncharacterized protein OS=Prunus persica OX=3760 GN=PRUPE_7G054600 PE=4 SV=1	NA	NA	NA	NA
EVM0003532.1	contracttion	Agamous-like MADS-box protein AGL19 OS=Arabidopsis thaliana OX=3702 GN=AGL19 PE=1 SV=1	regulation of transcription, DNA-templated(GO:0006355)	nucleus(GO:0005634)	DNA binding(GO:0003677)| DNA-binding transcription factor activity(GO:0003700)| protein dimerization activity(GO:0046983)	NA	NA	NA	agamous-like MADS-box protein AGL19 isoform X2 [Prunus avium]	Uncharacterized protein OS=Prunus persica OX=3760 GN=PRUPE_5G149400 PE=4 SV=1	KOG0014	MADS box transcription factor	[K]	Transcription
EVM0003534.1	contracttion	Auxin transport protein BIG OS=Arabidopsis thaliana OX=3702 GN=BIG PE=1 SV=2			zinc ion binding(GO:0008270)	K10691	E3 ubiquitin-protein ligase UBR4	ko05203:Viral carcinogenesis	auxin transport protein BIG [Prunus avium]	Uncharacterized protein OS=Prunus persica OX=3760 GN=PRUPE_3G248400 PE=4 SV=1	KOG1776	Zn-binding protein Push	[T]	Signal transduction mechanisms
EVM0003535.1	contracttion	Lysine-specific demethylase JMJ25 OS=Arabidopsis thaliana OX=3702 GN=JMJ25 PE=1 SV=1	NA	NA	NA	K15601	lysine-specific demethylase 3 [EC:1.14.11.-]	NA:NA	lysine-specific demethylase JMJ25 [Prunus avium]	Uncharacterized protein OS=Prunus persica OX=3760 GN=PRUPE_4G034800 PE=4 SV=1	KOG1356	Putative transcription factor 5qNCA, contains JmjC domain	[K]	Transcription
EVM0003539.1	contracttion	Serine/threonine-protein kinase ATR OS=Arabidopsis thaliana OX=3702 GN=ATR PE=2 SV=2			protein serine/threonine kinase activity(GO:0004674)| protein binding(GO:0005515)	K06640	serine/threonine-protein kinase ATR	ko03460:Fanconi anemia pathway|ko04110:Cell cycle|ko04115:p53 signaling pathway|ko04214:Apoptosis - fly|ko05166:HTLV-I infection	serine/threonine-protein kinase ATR isoform X2 [Prunus persica]	Uncharacterized protein OS=Prunus persica OX=3760 GN=PRUPE_8G170300 PE=3 SV=1	KOG0890	Protein kinase of the PI-3 kinase family involved in mitotic growth, DNA repair and meiotic recombination	[D]	Cell cycle control, cell division, chromosome partitioning
EVM0003550.1	contracttion	Cytochrome P450 71A9 OS=Glycine max OX=3847 GN=CYP71A9 PE=2 SV=1	oxidation-reduction process(GO:0055114)		heme binding(GO:0020037)| oxidoreductase activity, acting on paired donors, with incorporation or reduction of molecular oxygen(GO:0016705)| iron ion binding(GO:0005506)	K20617	cytochrome P450 family 71 subfamily A	NA:NA	cytochrome P450 71A1-like [Prunus avium]	Cytochrome P450 71A1-like OS=Prunus yedoensis var. nudiflora OX=2094558 GN=Pyn_09644 PE=3 SV=1	KOG0156	Cytochrome P450 CYP2 subfamily	[Q]	Secondary metabolites biosynthesis, transport and catabolism
EVM0003552.1	contracttion	UDP-glycosyltransferase 90A1 OS=Arabidopsis thaliana OX=3702 GN=UGT90A1 PE=2 SV=1			transferase activity, transferring hexosyl groups(GO:0016758)	NA	NA	NA	UDP-glycosyltransferase 90A1-like [Prunus avium]	Glycosyltransferase OS=Prunus persica OX=3760 GN=PRUPE_3G282700 PE=3 SV=1	KOG1192	UDP-glucuronosyl and UDP-glucosyl transferase	[C]	Energy production and conversion
EVM0003553.1	contracttion	Ethylene-responsive transcription factor 2 OS=Nicotiana tabacum OX=4097 GN=ERF2 PE=2 SV=1	regulation of transcription, DNA-templated(GO:0006355)		DNA-binding transcription factor activity(GO:0003700)	NA	NA	NA	ethylene-responsive transcription factor 13-like [Prunus yedoensis var. nudiflora]	Ethylene-responsive transcription factor 13-like OS=Prunus yedoensis var. nudiflora OX=2094558 GN=Pyn_37101 PE=4 SV=1	NA	NA	NA	NA
EVM0003554.1	contracttion	Cell division control protein 48 OS=Saccharomyces cerevisiae (strain ATCC 204508 / S288c) OX=559292 GN=CDC48 PE=1 SV=3			ATP binding(GO:0005524)	NA	NA	NA	cell division control protein 48 homolog C-like [Prunus avium]	Uncharacterized protein OS=Prunus persica OX=3760 GN=PRUPE_4G015000 PE=4 SV=1	KOG0730	AAA+-type ATPase	[O]	Posttranslational modification, protein turnover, chaperones
EVM0003555.1	contracttion	Katanin p80 WD40 repeat-containing subunit B1 homolog OS=Arabidopsis thaliana OX=3702 GN=At5g23430 PE=2 SV=3			protein binding(GO:0005515)	K18643	katanin p80 WD40 repeat-containing subunit B1	NA:NA	katanin p80 WD40 repeat-containing subunit B1 homolog isoform X1 [Prunus avium]	Katanin p80 WD40 repeat-containing subunit B1 homolog OS=Prunus persica OX=3760 GN=PRUPE_1G352400 PE=3 SV=1	KOG0267	Microtubule severing protein katanin p80 subunit B (contains WD40 repeats)	[D]	Cell cycle control, cell division, chromosome partitioning
EVM0003555.2	contracttion	Katanin p80 WD40 repeat-containing subunit B1 homolog OS=Arabidopsis thaliana OX=3702 GN=At5g23430 PE=2 SV=3			protein binding(GO:0005515)	K18643	katanin p80 WD40 repeat-containing subunit B1	NA:NA	katanin p80 WD40 repeat-containing subunit B1 homolog isoform X1 [Prunus avium]	Katanin p80 WD40 repeat-containing subunit B1 homolog OS=Prunus persica OX=3760 GN=PRUPE_1G352400 PE=3 SV=1	KOG0267	Microtubule severing protein katanin p80 subunit B (contains WD40 repeats)	[D]	Cell cycle control, cell division, chromosome partitioning
EVM0003555.3	contracttion	Katanin p80 WD40 repeat-containing subunit B1 homolog OS=Arabidopsis thaliana OX=3702 GN=At5g23430 PE=2 SV=3			protein binding(GO:0005515)	K18643	katanin p80 WD40 repeat-containing subunit B1	NA:NA	katanin p80 WD40 repeat-containing subunit B1 homolog isoform X1 [Prunus avium]	Katanin p80 WD40 repeat-containing subunit B1 homolog OS=Prunus persica OX=3760 GN=PRUPE_1G352400 PE=3 SV=1	KOG0267	Microtubule severing protein katanin p80 subunit B (contains WD40 repeats)	[D]	Cell cycle control, cell division, chromosome partitioning
EVM0003555.4	contracttion	Katanin p80 WD40 repeat-containing subunit B1 homolog OS=Arabidopsis thaliana OX=3702 GN=At5g23430 PE=2 SV=3			protein binding(GO:0005515)	K18643	katanin p80 WD40 repeat-containing subunit B1	NA:NA	katanin p80 WD40 repeat-containing subunit B1 homolog isoform X1 [Prunus avium]	Katanin p80 WD40 repeat-containing subunit B1 homolog OS=Prunus persica OX=3760 GN=PRUPE_1G352400 PE=3 SV=1	KOG0267	Microtubule severing protein katanin p80 subunit B (contains WD40 repeats)	[D]	Cell cycle control, cell division, chromosome partitioning
EVM0003555.5	contracttion	Katanin p80 WD40 repeat-containing subunit B1 homolog OS=Arabidopsis thaliana OX=3702 GN=At5g23430 PE=2 SV=3			protein binding(GO:0005515)	K18643	katanin p80 WD40 repeat-containing subunit B1	NA:NA	katanin p80 WD40 repeat-containing subunit B1 homolog isoform X1 [Prunus avium]	Katanin p80 WD40 repeat-containing subunit B1 homolog OS=Prunus persica OX=3760 GN=PRUPE_1G352400 PE=3 SV=1	KOG0267	Microtubule severing protein katanin p80 subunit B (contains WD40 repeats)	[D]	Cell cycle control, cell division, chromosome partitioning
EVM0003555.6	contracttion	Katanin p80 WD40 repeat-containing subunit B1 homolog OS=Arabidopsis thaliana OX=3702 GN=At5g23430 PE=2 SV=3			protein binding(GO:0005515)	K18643	katanin p80 WD40 repeat-containing subunit B1	NA:NA	katanin p80 WD40 repeat-containing subunit B1 homolog isoform X1 [Prunus avium]	Katanin p80 WD40 repeat-containing subunit B1 homolog OS=Prunus persica OX=3760 GN=PRUPE_1G352400 PE=3 SV=1	KOG0267	Microtubule severing protein katanin p80 subunit B (contains WD40 repeats)	[D]	Cell cycle control, cell division, chromosome partitioning
EVM0003562.1	contracttion	Katanin p60 ATPase-containing subunit A-like 2 OS=Xenopus tropicalis OX=8364 GN=katnal2 PE=2 SV=1			ATP binding(GO:0005524)	K07767	katanin p60 ATPase-containing subunit A1	NA:NA	katanin p60 ATPase-containing subunit A-like 2 isoform X2 [Prunus avium]	Uncharacterized protein OS=Prunus persica OX=3760 GN=PRUPE_4G080800 PE=4 SV=1	KOG0738	AAA+-type ATPase	[O]	Posttranslational modification, protein turnover, chaperones
EVM0003562.2	contracttion	Katanin p60 ATPase-containing subunit A-like 2 OS=Xenopus tropicalis OX=8364 GN=katnal2 PE=2 SV=1			ATP binding(GO:0005524)	K07767	katanin p60 ATPase-containing subunit A1	NA:NA	katanin p60 ATPase-containing subunit A-like 2 isoform X1 [Prunus avium]	Katanin p60 ATPase-containing subunit A-like 2 isoform X1 OS=Prunus yedoensis var. nudiflora OX=2094558 GN=Pyn_32712 PE=4 SV=1	KOG0738	AAA+-type ATPase	[O]	Posttranslational modification, protein turnover, chaperones
EVM0003565.1	contracttion	Outer envelope pore protein 16-4, chloroplastic OS=Arabidopsis thaliana OX=3702 GN=OEP164 PE=2 SV=1	NA	NA	NA	NA	NA	NA	outer envelope pore protein 16-4 chloroplastic isoform X2 [Prunus yedoensis var. nudiflora]	Outer envelope pore protein 16-4 chloroplastic isoform X2 OS=Prunus yedoensis var. nudiflora OX=2094558 GN=Pyn_33960 PE=4 SV=1	NA	NA	NA	NA
EVM0003565.2	contracttion	Outer envelope pore protein 16-4, chloroplastic OS=Arabidopsis thaliana OX=3702 GN=OEP164 PE=2 SV=1	NA	NA	NA	NA	NA	NA	outer envelope pore protein 16-4 chloroplastic isoform X2 [Prunus yedoensis var. nudiflora]	Outer envelope pore protein 16-4 chloroplastic isoform X2 OS=Prunus yedoensis var. nudiflora OX=2094558 GN=Pyn_33960 PE=4 SV=1	NA	NA	NA	NA
EVM0003569.1	contracttion	Serine/arginine-rich splicing factor RS2Z33 OS=Arabidopsis thaliana OX=3702 GN=RS2Z33 PE=1 SV=1			nucleic acid binding(GO:0003676)| zinc ion binding(GO:0008270)| protein binding(GO:0005515)	K19199	histone-lysine N-methyltransferase SETD3	NA:NA	ribulose-1 5 bisphosphate carboxylase/oxygenase large subunit N-methyltransferase chloroplastic isoform X1 [Prunus yedoensis var. nudiflora]	Ribulose-1 5 bisphosphate carboxylase/oxygenase large subunit N-methyltransferase chloroplastic isoform X1 OS=Prunus yedoensis var. nudiflora OX=2094558 GN=Pyn_01715 PE=4 SV=1	KOG1338	Uncharacterized conserved protein	[S]	Function unknown
EVM0003572.1	contracttion	UDP-glycosyltransferase 74G1 OS=Stevia rebaudiana OX=55670 GN=UGT74G1 PE=1 SV=1			transferase activity, transferring hexosyl groups(GO:0016758)	K13691	pathogen-inducible salicylic acid glucosyltransferase [EC:2.4.1.-]	NA:NA	hypothetical protein Pyn_13594 [Prunus yedoensis var. nudiflora]	Glycosyltransferase OS=Prunus yedoensis var. nudiflora OX=2094558 GN=Pyn_13594 PE=3 SV=1	KOG1192	UDP-glucuronosyl and UDP-glucosyl transferase	[C]	Energy production and conversion
EVM0003575.1	contracttion		protein transport(GO:0015031)| cellular protein modification process(GO:0006464)			NA	NA	NA	protein ELC [Prunus yedoensis var. nudiflora]	Protein ELC OS=Prunus yedoensis var. nudiflora OX=2094558 GN=Pyn_01376 PE=4 SV=1	NA	NA	NA	NA
EVM0003577.1	contracttion	Flavin-containing monooxygenase FMO GS-OX-like 4 OS=Arabidopsis thaliana OX=3702 GN=At1g62600 PE=2 SV=1	oxidation-reduction process(GO:0055114)		NADP binding(GO:0050661)| flavin adenine dinucleotide binding(GO:0050660)| N,N-dimethylaniline monooxygenase activity(GO:0004499)	NA	NA	NA	flavin-containing monooxygenase FMO GS-OX-like 4 isoform X2 [Prunus avium]	Flavin-containing monooxygenase OS=Prunus persica OX=3760 GN=PRUPE_5G074900 PE=3 SV=1	KOG1399	Flavin-containing monooxygenase	[Q]	Secondary metabolites biosynthesis, transport and catabolism
EVM0003578.1	contracttion		NA	NA	NA	NA	NA	NA	hypothetical protein PRUPE_6G265100 [Prunus persica]	Uncharacterized protein OS=Prunus persica OX=3760 GN=PRUPE_6G265100 PE=4 SV=1	NA	NA	NA	NA
EVM0003580.1	contracttion	UPF0481 protein At3g47200 OS=Arabidopsis thaliana OX=3702 GN=At3g47200 PE=2 SV=1	NA	NA	NA	NA	NA	NA	UPF0481 protein At3g47200-like [Prunus avium]	Uncharacterized protein OS=Prunus persica OX=3760 GN=PRUPE_6G273100 PE=4 SV=1	NA	NA	NA	NA
EVM0003583.1	contracttion	Cytochrome P450 CYP72A219 OS=Panax ginseng OX=4054 PE=2 SV=1	oxidation-reduction process(GO:0055114)		oxidoreductase activity, acting on paired donors, with incorporation or reduction of molecular oxygen(GO:0016705)| heme binding(GO:0020037)| iron ion binding(GO:0005506)	NA	NA	NA	cytochrome P450 CYP72A219-like isoform X1 [Prunus yedoensis var. nudiflora]	Cytochrome P450 CYP72A219-like isoform X1 OS=Prunus yedoensis var. nudiflora OX=2094558 GN=Pyn_41229 PE=3 SV=1	KOG0157	Cytochrome P450 CYP4/CYP19/CYP26 subfamilies	[I]	Lipid transport and metabolism
EVM0003585.1	contracttion	Putative calcium-transporting ATPase 11, plasma membrane-type OS=Arabidopsis thaliana OX=3702 GN=ACA11 PE=1 SV=1			calmodulin binding(GO:0005516)	K01537	P-type Ca2+ transporter type 2C	NA:NA	putative calcium-transporting ATPase 11, plasma membrane-type [Prunus avium]	Calcium-transporting ATPase OS=Prunus persica OX=3760 GN=PRUPE_7G054200 PE=3 SV=1	KOG0204	Calcium transporting ATPase	[P]	Inorganic ion transport and metabolism
EVM0003588.1	contracttion	O-fucosyltransferase 34 OS=Arabidopsis thaliana OX=3702 GN=OFUT34 PE=2 SV=1	NA	NA	NA	NA	NA	NA	uncharacterized protein At1g04910-like [Prunus avium]	Uncharacterized protein OS=Prunus persica OX=3760 GN=PRUPE_5G210400 PE=4 SV=1	NA	NA	NA	NA
EVM0003588.2	contracttion	O-fucosyltransferase 34 OS=Arabidopsis thaliana OX=3702 GN=OFUT34 PE=2 SV=1	NA	NA	NA	NA	NA	NA	uncharacterized protein At1g04910-like [Prunus avium]	Uncharacterized protein OS=Prunus persica OX=3760 GN=PRUPE_5G210400 PE=4 SV=1	NA	NA	NA	NA
EVM0003588.3	contracttion	O-fucosyltransferase 34 OS=Arabidopsis thaliana OX=3702 GN=OFUT34 PE=2 SV=1	NA	NA	NA	NA	NA	NA	uncharacterized protein At1g04910-like [Prunus avium]	Uncharacterized protein OS=Prunus persica OX=3760 GN=PRUPE_5G210400 PE=4 SV=1	NA	NA	NA	NA
EVM0003588.4	contracttion	O-fucosyltransferase 34 OS=Arabidopsis thaliana OX=3702 GN=OFUT34 PE=2 SV=1	NA	NA	NA	NA	NA	NA	uncharacterized protein At1g04910-like [Prunus avium]	Uncharacterized protein OS=Prunus persica OX=3760 GN=PRUPE_5G210400 PE=4 SV=1	NA	NA	NA	NA
EVM0003589.1	contracttion	Scarecrow-like protein 32 OS=Arabidopsis thaliana OX=3702 GN=SCL32 PE=1 SV=1	NA	NA	NA	NA	NA	NA	scarecrow-like protein 32 [Prunus yedoensis var. nudiflora]	Scarecrow-like protein 32 OS=Prunus yedoensis var. nudiflora OX=2094558 GN=Pyn_23559 PE=3 SV=1	NA	NA	NA	NA
EVM0003596.1	contracttion	Peroxidase 9 OS=Arabidopsis thaliana OX=3702 GN=PER9 PE=1 SV=1	response to oxidative stress(GO:0006979)| oxidation-reduction process(GO:0055114)		heme binding(GO:0020037)| peroxidase activity(GO:0004601)	K00430	peroxidase	ko00940:Phenylpropanoid biosynthesis	peroxidase 9 [Prunus avium]	Peroxidase OS=Prunus persica OX=3760 GN=PRUPE_1G374000 PE=3 SV=1	NA	NA	NA	NA
EVM0003598.1	contracttion	NAC domain-containing protein 43 OS=Arabidopsis thaliana OX=3702 GN=NAC043 PE=2 SV=2	regulation of transcription, DNA-templated(GO:0006355)		DNA binding(GO:0003677)	NA	NA	NA	NAC domain-containing protein 86-like [Prunus avium]	Uncharacterized protein OS=Prunus persica OX=3760 GN=PRUPE_2G204900 PE=4 SV=1	NA	NA	NA	NA
EVM0003601.1	contracttion		NA	NA	NA	NA	NA	NA	uncharacterized protein Pyn_35082 [Prunus yedoensis var. nudiflora]	Uncharacterized protein OS=Prunus yedoensis var. nudiflora OX=2094558 GN=Pyn_35082 PE=4 SV=1	NA	NA	NA	NA
EVM0003607.1	contracttion	DEAD-box ATP-dependent RNA helicase 50 OS=Arabidopsis thaliana OX=3702 GN=RH50 PE=2 SV=2			nucleic acid binding(GO:0003676)| ATP binding(GO:0005524)	K13179	ATP-dependent RNA helicase DDX18/HAS1	NA:NA	DEAD-box ATP-dependent RNA helicase 50 [Prunus persica]	Uncharacterized protein OS=Prunus persica OX=3760 GN=PRUPE_1G209200 PE=4 SV=1	KOG0331	ATP-dependent RNA helicase	[A]	RNA processing and modification
EVM0003608.1	contracttion	Serine/threonine-protein phosphatase PP1 OS=Oryza sativa subsp. japonica OX=39947 GN=Os03g0268000 PE=2 SV=2			hydrolase activity(GO:0016787)	K06269	serine/threonine-protein phosphatase PP1 catalytic subunit	ko03015:mRNA surveillance pathway|ko04022:cGMP-PKG signaling pathway|ko04024:cAMP signaling pathway|ko04113:Meiosis - yeast|ko04114:Oocyte meiosis|ko04261:Adrenergic signaling in cardiomyocytes|ko04270:Vascular smooth muscle contraction|ko04390:Hippo signaling pathway|ko04510:Focal adhesion|ko04611:Platelet activation|ko04720:Long-term potentiation|ko04728:Dopaminergic synapse|ko04750:Inflammator…	serine/threonine-protein phosphatase PP1 isozyme 3-like [Prunus avium]	Serine/threonine-protein phosphatase OS=Prunus persica OX=3760 GN=PRUPE_6G349000 PE=3 SV=1	KOG0374	Serine/threonine specific protein phosphatase PP1, catalytic subunit	[R]	General function prediction only
EVM0003609.1	contracttion	UPF0481 protein At3g47200 OS=Arabidopsis thaliana OX=3702 GN=At3g47200 PE=2 SV=1	NA	NA	NA	NA	NA	NA	hypothetical protein Pyn_26245 [Prunus yedoensis var. nudiflora]	Uncharacterized protein OS=Prunus yedoensis var. nudiflora OX=2094558 GN=Pyn_26245 PE=4 SV=1	NA	NA	NA	NA
EVM0003615.1	contracttion	Ran-binding protein M homolog OS=Arabidopsis thaliana OX=3702 GN=RANBPM PE=1 SV=1			protein binding(GO:0005515)	NA	NA	NA	ran-binding protein 10 [Prunus yedoensis var. nudiflora]	Ran-binding protein 10 OS=Prunus yedoensis var. nudiflora OX=2094558 GN=Pyn_15142 PE=4 SV=1	KOG1477	SPRY domain-containing proteins	[R]	General function prediction only
EVM0003618.1	contracttion		NA	NA	NA	NA	NA	NA	uncharacterized protein Pyn_01598 [Prunus yedoensis var. nudiflora]	Uncharacterized protein OS=Prunus yedoensis var. nudiflora OX=2094558 GN=Pyn_01598 PE=4 SV=1	NA	NA	NA	NA
EVM0003619.1	contracttion		NA	NA	NA	NA	NA	NA	uncharacterized protein Pyn_19972 [Prunus yedoensis var. nudiflora]	Uncharacterized protein OS=Prunus yedoensis var. nudiflora OX=2094558 GN=Pyn_19972 PE=4 SV=1	NA	NA	NA	NA
EVM0003627.1	contracttion	Ethylene-responsive transcription factor 3 OS=Nicotiana tabacum OX=4097 GN=ERF3 PE=2 SV=1	regulation of transcription, DNA-templated(GO:0006355)		DNA-binding transcription factor activity(GO:0003700)	NA	NA	NA	AP2/EREBP family transcription factor-like protein 12 [Prunus yedoensis var. nudiflora]	AP2/EREBP family transcription factor-like protein 12 OS=Prunus yedoensis var. nudiflora OX=2094558 GN=Pyn_08103 PE=4 SV=1	NA	NA	NA	NA
EVM0003629.1	contracttion		NA	NA	NA	NA	NA	NA	uncharacterized protein LOC18782224 isoform X1 [Prunus persica]	Uncharacterized protein OS=Prunus persica OX=3760 GN=PRUPE_3G252300 PE=4 SV=1	NA	NA	NA	NA
EVM0003637.1	contracttion	UPF0481 protein At3g47200 OS=Arabidopsis thaliana OX=3702 GN=At3g47200 PE=2 SV=1	NA	NA	NA	NA	NA	NA	UPF0481 protein At3g47200-like [Prunus avium]	Uncharacterized protein (Fragment) OS=Prunus persica OX=3760 GN=PRUPE_ppa018963mg PE=4 SV=1	NA	NA	NA	NA
EVM0003640.1	contracttion	Histone-lysine N-methyltransferase, H3 lysine-9 specific SUVH6 OS=Arabidopsis thaliana OX=3702 GN=SUVH6 PE=1 SV=2	histone lysine methylation(GO:0034968)	nucleus(GO:0005634)	protein binding(GO:0005515)| zinc ion binding(GO:0008270)| histone-lysine N-methyltransferase activity(GO:0018024)	K11420	euchromatic histone-lysine N-methyltransferase	ko00310:Lysine degradation|ko04211:Longevity regulating pathway	histone-lysine N-methyltransferase, H3 lysine-9 specific SUVH6-like [Prunus avium]	Uncharacterized protein OS=Prunus yedoensis var. nudiflora OX=2094558 GN=Pyn_15976 PE=4 SV=1	KOG1082	Histone H3 (Lys9) methyltransferase SUV39H1/Clr4, required for transcriptional silencing	[K]	Transcription
EVM0003640.2	contracttion	Histone-lysine N-methyltransferase, H3 lysine-9 specific SUVH6 OS=Arabidopsis thaliana OX=3702 GN=SUVH6 PE=1 SV=2	histone lysine methylation(GO:0034968)	nucleus(GO:0005634)	zinc ion binding(GO:0008270)| histone-lysine N-methyltransferase activity(GO:0018024)| protein binding(GO:0005515)	K11420	euchromatic histone-lysine N-methyltransferase	ko00310:Lysine degradation|ko04211:Longevity regulating pathway	histone-lysine N-methyltransferase, H3 lysine-9 specific SUVH6-like [Prunus avium]	Uncharacterized protein OS=Prunus yedoensis var. nudiflora OX=2094558 GN=Pyn_15976 PE=4 SV=1	KOG1082	Histone H3 (Lys9) methyltransferase SUV39H1/Clr4, required for transcriptional silencing	[K]	Transcription
EVM0003641.1	contracttion	CTD small phosphatase-like protein 2 OS=Dictyostelium discoideum OX=44689 GN=ctdspl2 PE=3 SV=1	NA	NA	NA	K17616	CTD small phosphatase-like protein 2 [EC:3.1.3.-]	NA:NA	CTD small phosphatase-like protein 2 isoform X1 [Prunus avium]	Uncharacterized protein OS=Prunus persica OX=3760 GN=PRUPE_1G226400 PE=4 SV=1	KOG1605	TFIIF-interacting CTD phosphatase, including NLI-interacting factor (involved in RNA polymerase II regulation)	[K]	Transcription
EVM0003641.2	contracttion	CTD small phosphatase-like protein 2 OS=Dictyostelium discoideum OX=44689 GN=ctdspl2 PE=3 SV=1	NA	NA	NA	K17616	CTD small phosphatase-like protein 2 [EC:3.1.3.-]	NA:NA	CTD small phosphatase-like protein 2 isoform X1 [Prunus avium]	Uncharacterized protein OS=Prunus persica OX=3760 GN=PRUPE_1G226400 PE=4 SV=1	KOG1605	TFIIF-interacting CTD phosphatase, including NLI-interacting factor (involved in RNA polymerase II regulation)	[K]	Transcription
EVM0003641.3	contracttion	CTD small phosphatase-like protein 2 OS=Dictyostelium discoideum OX=44689 GN=ctdspl2 PE=3 SV=1	NA	NA	NA	K17616	CTD small phosphatase-like protein 2 [EC:3.1.3.-]	NA:NA	CTD small phosphatase-like protein 2 isoform X1 [Prunus avium]	Uncharacterized protein OS=Prunus persica OX=3760 GN=PRUPE_1G226400 PE=4 SV=1	KOG1605	TFIIF-interacting CTD phosphatase, including NLI-interacting factor (involved in RNA polymerase II regulation)	[K]	Transcription
EVM0003641.4	contracttion	CTD small phosphatase-like protein 2 OS=Dictyostelium discoideum OX=44689 GN=ctdspl2 PE=3 SV=1	NA	NA	NA	K17616	CTD small phosphatase-like protein 2 [EC:3.1.3.-]	NA:NA	CTD small phosphatase-like protein 2 isoform X1 [Prunus avium]	Uncharacterized protein OS=Prunus persica OX=3760 GN=PRUPE_1G226400 PE=4 SV=1	KOG1605	TFIIF-interacting CTD phosphatase, including NLI-interacting factor (involved in RNA polymerase II regulation)	[K]	Transcription
EVM0003641.5	contracttion	CTD small phosphatase-like protein 2 OS=Dictyostelium discoideum OX=44689 GN=ctdspl2 PE=3 SV=1	NA	NA	NA	K17616	CTD small phosphatase-like protein 2 [EC:3.1.3.-]	NA:NA	CTD small phosphatase-like protein 2 isoform X3 [Prunus avium]	Uncharacterized protein OS=Prunus persica OX=3760 GN=PRUPE_1G226400 PE=4 SV=1	KOG1605	TFIIF-interacting CTD phosphatase, including NLI-interacting factor (involved in RNA polymerase II regulation)	[K]	Transcription
EVM0003641.6	contracttion	CTD small phosphatase-like protein 2 OS=Dictyostelium discoideum OX=44689 GN=ctdspl2 PE=3 SV=1	NA	NA	NA	K17616	CTD small phosphatase-like protein 2 [EC:3.1.3.-]	NA:NA	CTD small phosphatase-like protein 2 isoform X3 [Prunus avium]	Uncharacterized protein OS=Prunus persica OX=3760 GN=PRUPE_1G226400 PE=4 SV=1	KOG1605	TFIIF-interacting CTD phosphatase, including NLI-interacting factor (involved in RNA polymerase II regulation)	[K]	Transcription
EVM0003646.1	contracttion	U3 small nucleolar RNA-associated protein 18 homolog OS=Arabidopsis thaliana OX=3702 GN=At5g14050 PE=1 SV=1			protein binding(GO:0005515)	K14553	U3 small nucleolar RNA-associated protein 18	ko03008:Ribosome biogenesis in eukaryotes	U3 small nucleolar RNA-associated protein 18 homolog [Prunus avium]	Uncharacterized protein OS=Prunus persica OX=3760 GN=PRUPE_8G231800 PE=4 SV=1	KOG2055	WD40 repeat protein	[R]	General function prediction only
EVM0003649.1	contracttion	Cytochrome P450 CYP749A22 OS=Panax ginseng OX=4054 PE=2 SV=1	oxidation-reduction process(GO:0055114)		oxidoreductase activity, acting on paired donors, with incorporation or reduction of molecular oxygen(GO:0016705)| heme binding(GO:0020037)| iron ion binding(GO:0005506)	K15639	PHYB activation tagged suppressor 1 [EC:1.14.-.-]	ko00905:Brassinosteroid biosynthesis	cytochrome P450 CYP749A22-like isoform X3 [Prunus avium]	Uncharacterized protein OS=Prunus persica OX=3760 GN=PRUPE_ppa004463mg PE=3 SV=1	KOG0157	Cytochrome P450 CYP4/CYP19/CYP26 subfamilies	[I]	Lipid transport and metabolism
EVM0003650.1	contracttion	CBS domain-containing protein CBSCBSPB1 OS=Arabidopsis thaliana OX=3702 GN=CBSCBSPB1 PE=1 SV=1			protein binding(GO:0005515)	NA	NA	NA	CBS domain-containing protein CBSCBSPB1-like [Prunus yedoensis var. nudiflora]	CBS domain-containing protein CBSCBSPB1-like OS=Prunus yedoensis var. nudiflora OX=2094558 GN=Pyn_06739 PE=4 SV=1	NA	NA	NA	NA
EVM0003657.1	contracttion	Probable ADP-ribosylation factor GTPase-activating protein AGD14 OS=Arabidopsis thaliana OX=3702 GN=AGD14 PE=1 SV=2			GTPase activator activity(GO:0005096)	NA	NA	NA	putative ADP-ribosylation factor GTPase-activating protein AGD14 isoform X1 [Prunus yedoensis var. nudiflora]	Putative ADP-ribosylation factor GTPase-activating protein AGD14 isoform X1 OS=Prunus yedoensis var. nudiflora OX=2094558 GN=Pyn_40053 PE=4 SV=1	KOG0702	Predicted GTPase-activating protein	[T]	Signal transduction mechanisms
EVM0003668.1	contracttion	Cytochrome P450 711A1 OS=Arabidopsis thaliana OX=3702 GN=CYP711A1 PE=2 SV=1	oxidation-reduction process(GO:0055114)		oxidoreductase activity, acting on paired donors, with incorporation or reduction of molecular oxygen(GO:0016705)| heme binding(GO:0020037)| iron ion binding(GO:0005506)	NA	NA	NA	cytochrome P450 711A1-like [Prunus avium]	Uncharacterized protein OS=Prunus persica OX=3760 GN=PRUPE_ppa1027185mg PE=3 SV=1	KOG0158	Cytochrome P450 CYP3/CYP5/CYP6/CYP9 subfamilies	[Q]	Secondary metabolites biosynthesis, transport and catabolism
EVM0003669.1	contracttion	Ethylene-responsive transcription factor RAP2-2 OS=Arabidopsis thaliana OX=3702 GN=RAP2-2 PE=1 SV=2	regulation of transcription, DNA-templated(GO:0006355)		DNA-binding transcription factor activity(GO:0003700)	K09286	EREBP-like factor	NA:NA	ethylene-responsive transcription factor RAP2-12 [Prunus serrulata]	Ethylene-responsive transcription factor RAP2-12 OS=Prunus serrulata OX=97321 PE=2 SV=1	NA	NA	NA	NA
EVM0003685.1	contracttion	Nuclear transport factor 2B OS=Arabidopsis thaliana OX=3702 GN=NTF2B PE=1 SV=1	NA	NA	NA	NA	NA	NA	nuclear transport factor 2 [Prunus persica]	Uncharacterized protein OS=Prunus persica OX=3760 GN=PRUPE_1G224200 PE=4 SV=1	KOG2104	Nuclear transport factor 2	[U]	Intracellular trafficking, secretion, and vesicular transport
EVM0003688.1	contracttion	RNA-dependent RNA polymerase 1 OS=Arabidopsis thaliana OX=3702 GN=RDR1 PE=2 SV=1	oxidation-reduction process(GO:0055114)| phosphorelay signal transduction system(GO:0000160)| cellular amino acid biosynthetic process(GO:0008652)		NAD binding(GO:0051287)| oxidoreductase activity, acting on the aldehyde or oxo group of donors, NAD or NADP as acceptor(GO:0016620)| protein dimerization activity(GO:0046983)| RNA-directed 5'-3' RNA polymerase activity(GO:0003968)	K11699	RNA-dependent RNA polymerase	NA:NA	probable RNA-dependent RNA polymerase 1 [Prunus avium]	RNA-dependent RNA polymerase OS=Prunus persica OX=3760 GN=PRUPE_1G334500 PE=3 SV=1	KOG0988	RNA-directed RNA polymerase QDE-1 required for posttranscriptional gene silencing and RNA interference	[A]	RNA processing and modification
EVM0003699.1	contracttion		regulation of transcription, DNA-templated(GO:0006355)		double-stranded DNA binding(GO:0003690)	K15032	mTERF domain-containing protein, mitochondrial	NA:NA	uncharacterized protein LOC110761804 [Prunus avium]	Uncharacterized protein OS=Prunus persica OX=3760 GN=PRUPE_8G255200 PE=4 SV=1	KOG1267	Mitochondrial transcription termination factor, mTERF	[R]	General function prediction only
EVM0003704.1	contracttion	Cell division cycle protein 48 homolog OS=Glycine max OX=3847 GN=CDC48 PE=2 SV=1			ATP binding(GO:0005524)	K13525	transitional endoplasmic reticulum ATPase	ko04141:Protein processing in endoplasmic reticulum|ko05134:Legionellosis	cell division cycle protein 48 homolog [Prunus avium]	Uncharacterized protein OS=Prunus persica OX=3760 GN=PRUPE_6G107800 PE=4 SV=1	KOG0730	AAA+-type ATPase	[O]	Posttranslational modification, protein turnover, chaperones
EVM0003705.1	contracttion	Protein NETWORKED 3C OS=Arabidopsis thaliana OX=3702 GN=NET3C PE=1 SV=1			actin binding(GO:0003779)	NA	NA	NA	protein NETWORKED 3A-like [Prunus avium]	Uncharacterized protein OS=Prunus persica OX=3760 GN=PRUPE_8G252800 PE=4 SV=1	NA	NA	NA	NA
EVM0003705.2	contracttion	Protein NETWORKED 3C OS=Arabidopsis thaliana OX=3702 GN=NET3C PE=1 SV=1			actin binding(GO:0003779)	NA	NA	NA	protein NETWORKED 3A-like [Prunus avium]	Uncharacterized protein OS=Prunus persica OX=3760 GN=PRUPE_8G252800 PE=4 SV=1	NA	NA	NA	NA
EVM0003712.1	contracttion	Cleavage and polyadenylation specificity factor subunit 3-I OS=Arabidopsis thaliana OX=3702 GN=CPSF73-I PE=1 SV=1			catalytic activity(GO:0003824)	K01115	phospholipase D1/2	ko00564:Glycerophospholipid metabolism|ko00565:Ether lipid metabolism|ko04014:Ras signaling pathway|ko04024:cAMP signaling pathway|ko04071:Sphingolipid signaling pathway|ko04072:Phospholipase D signaling pathway|ko04144:Endocytosis|ko04666:Fc gamma R-mediated phagocytosis|ko04724:Glutamatergic synapse|ko04912:GnRH signaling pathway|ko05231:Choline metabolism in cancer	phospholipase D delta-like [Prunus avium]	Phospholipase D OS=Prunus persica OX=3760 GN=PRUPE_1G574700 PE=3 SV=1	KOG1137	mRNA cleavage and polyadenylation factor II complex, BRR5 (CPSF subunit)	[A]	RNA processing and modification
EVM0003714.1	contracttion	COMPASS-like H3K4 histone methylase component WDR5B OS=Arabidopsis thaliana OX=3702 GN=WDR5B PE=1 SV=1			protein binding(GO:0005515)	K14963	COMPASS component SWD3	NA:NA	COMPASS-like H3K4 histone methylase component WDR5B [Prunus yedoensis var. nudiflora]	COMPASS-like H3K4 histone methylase component WDR5B OS=Prunus yedoensis var. nudiflora OX=2094558 GN=Pyn_08891 PE=4 SV=1	KOG0266	WD40 repeat-containing protein	[R]	General function prediction only
EVM0003725.1	contracttion	COMPASS-like H3K4 histone methylase component WDR5B OS=Arabidopsis thaliana OX=3702 GN=WDR5B PE=1 SV=1			protein binding(GO:0005515)	K14963	COMPASS component SWD3	NA:NA	COMPASS-like H3K4 histone methylase component WDR5B [Prunus yedoensis var. nudiflora]	COMPASS-like H3K4 histone methylase component WDR5B OS=Prunus yedoensis var. nudiflora OX=2094558 GN=Pyn_12819 PE=4 SV=1	KOG0266	WD40 repeat-containing protein	[R]	General function prediction only
EVM0003727.1	contracttion	7-deoxyloganetin glucosyltransferase OS=Catharanthus roseus OX=4058 GN=UGT85A23 PE=1 SV=1			transferase activity, transferring hexosyl groups(GO:0016758)	NA	NA	NA	7-deoxyloganetin glucosyltransferase-like isoform X1 [Prunus yedoensis var. nudiflora]	Glycosyltransferase OS=Prunus yedoensis var. nudiflora OX=2094558 GN=Pyn_21397 PE=3 SV=1	KOG1192	UDP-glucuronosyl and UDP-glucosyl transferase	[C]	Energy production and conversion
EVM0003732.1	contracttion	Cysteine proteinase inhibitor 12 OS=Oryza sativa subsp. japonica OX=39947 GN=Os01g0270100 PE=2 SV=1			cysteine-type endopeptidase inhibitor activity(GO:0004869)	NA	NA	NA	cysteine proteinase inhibitor 12 [Prunus persica]	Cysteine proteinase inhibitor OS=Prunus persica OX=3760 GN=PRUPE_2G047100 PE=3 SV=1	NA	NA	NA	NA
EVM0003733.1	contracttion	Protein transport protein Sec61 subunit gamma-1 OS=Arabidopsis thaliana OX=3702 GN=SEC61G1 PE=1 SV=1	intracellular protein transport(GO:0006886)| protein targeting(GO:0006605)	membrane(GO:0016020)		K07342	protein transport protein SEC61 subunit gamma and related proteins	ko03060:Protein export|ko04141:Protein processing in endoplasmic reticulum|ko04145:Phagosome|ko05110:Vibrio cholerae infection	protein transport protein Sec61 subunit gamma [Prunus yedoensis var. nudiflora]	Protein transport protein Sec61 subunit gamma OS=Prunus yedoensis var. nudiflora OX=2094558 GN=Pyn_06728 PE=3 SV=1	KOG3498	Preprotein translocase, gamma subunit	[U]	Intracellular trafficking, secretion, and vesicular transport
EVM0003738.1	contracttion		NA	NA	NA	NA	NA	NA	uncharacterized protein Pyn_25741 [Prunus yedoensis var. nudiflora]	Uncharacterized protein OS=Prunus yedoensis var. nudiflora OX=2094558 GN=Pyn_14021 PE=4 SV=1	NA	NA	NA	NA
EVM0003740.1	contracttion	ATP-dependent helicase hrq1 OS=Schizosaccharomyces pombe (strain 972 / ATCC 24843) OX=284812 GN=hrq1 PE=1 SV=4			ATP binding(GO:0005524)| nucleic acid binding(GO:0003676)| protein binding(GO:0005515)	NA	NA	NA	putative ATP-dependent helicase YprA [Prunus yedoensis var. nudiflora]	Putative ATP-dependent helicase YprA OS=Prunus yedoensis var. nudiflora OX=2094558 GN=Pyn_06129 PE=4 SV=1	KOG4150	Predicted ATP-dependent RNA helicase	[A]	RNA processing and modification
EVM0003744.1	contracttion	Elongator complex protein 2 OS=Arabidopsis thaliana OX=3702 GN=ELP2 PE=1 SV=1			protein binding(GO:0005515)	K11374	elongator complex protein 2	NA:NA	elongator complex protein 2 [Prunus avium]	Uncharacterized protein OS=Prunus persica OX=3760 GN=PRUPE_1G317200 PE=4 SV=1	KOG1063	RNA polymerase II elongator complex, subunit ELP2, WD repeat superfamily	[K]	Transcription
EVM0003749.1	contracttion	Sterol 3-beta-glucosyltransferase UGT80A2 OS=Arabidopsis thaliana OX=3702 GN=UGT80A2 PE=1 SV=1	carbohydrate metabolic process(GO:0005975)| lipid glycosylation(GO:0030259)		transferase activity, transferring hexosyl groups(GO:0016758)	K05841	sterol 3beta-glucosyltransferase	NA:NA	sterol 3-beta-glucosyltransferase UGT80A2 [Prunus persica]	Uncharacterized protein OS=Prunus persica OX=3760 GN=PRUPE_8G206600 PE=4 SV=1	KOG1192	UDP-glucuronosyl and UDP-glucosyl transferase	[C]	Energy production and conversion
EVM0003754.1	contracttion	Floral homeotic protein DEFICIENS OS=Antirrhinum majus OX=4151 GN=DEFA PE=1 SV=1	regulation of transcription, DNA-templated(GO:0006355)	nucleus(GO:0005634)	DNA-binding transcription factor activity(GO:0003700)| protein dimerization activity(GO:0046983)| DNA binding(GO:0003677)	K09264	MADS-box transcription factor, plant	NA:NA	APETALA3-like protein transcript variant 1 [Prunus pseudocerasus]	APETALA3-like protein transcript variant 1 OS=Prunus pseudocerasus OX=151439 PE=2 SV=1	KOG0014	MADS box transcription factor	[K]	Transcription
EVM0003754.2	contracttion	Floral homeotic protein DEFICIENS OS=Antirrhinum majus OX=4151 GN=DEFA PE=1 SV=1	regulation of transcription, DNA-templated(GO:0006355)	nucleus(GO:0005634)	DNA-binding transcription factor activity(GO:0003700)| protein dimerization activity(GO:0046983)| DNA binding(GO:0003677)	K09264	MADS-box transcription factor, plant	NA:NA	APETALA3-like protein transcript variant 1 [Prunus pseudocerasus]	APETALA3-like protein transcript variant 1 OS=Prunus pseudocerasus OX=151439 PE=2 SV=1	KOG0014	MADS box transcription factor	[K]	Transcription
EVM0003754.3	contracttion	Floral homeotic protein DEFICIENS OS=Antirrhinum majus OX=4151 GN=DEFA PE=1 SV=1	regulation of transcription, DNA-templated(GO:0006355)	nucleus(GO:0005634)	protein dimerization activity(GO:0046983)| DNA-binding transcription factor activity(GO:0003700)| DNA binding(GO:0003677)	K09264	MADS-box transcription factor, plant	NA:NA	APETALA3-like protein transcript variant 1 [Prunus pseudocerasus]	APETALA3-like protein transcript variant 1 OS=Prunus pseudocerasus OX=151439 PE=2 SV=1	KOG0014	MADS box transcription factor	[K]	Transcription
EVM0003754.4	contracttion	Floral homeotic protein DEFICIENS OS=Antirrhinum majus OX=4151 GN=DEFA PE=1 SV=1	regulation of transcription, DNA-templated(GO:0006355)	nucleus(GO:0005634)	DNA-binding transcription factor activity(GO:0003700)| protein dimerization activity(GO:0046983)| DNA binding(GO:0003677)	K09264	MADS-box transcription factor, plant	NA:NA	APETALA3-like protein transcript variant 1 [Prunus pseudocerasus]	APETALA3-like protein transcript variant 1 OS=Prunus pseudocerasus OX=151439 PE=2 SV=1	KOG0014	MADS box transcription factor	[K]	Transcription
EVM0003754.5	contracttion	Floral homeotic protein DEFICIENS OS=Antirrhinum majus OX=4151 GN=DEFA PE=1 SV=1	regulation of transcription, DNA-templated(GO:0006355)	nucleus(GO:0005634)	DNA-binding transcription factor activity(GO:0003700)| protein dimerization activity(GO:0046983)| DNA binding(GO:0003677)	K09264	MADS-box transcription factor, plant	NA:NA	APETALA3-like protein transcript variant 1 [Prunus pseudocerasus]	APETALA3-like protein transcript variant 1 OS=Prunus pseudocerasus OX=151439 PE=2 SV=1	KOG0014	MADS box transcription factor	[K]	Transcription
EVM0003759.1	contracttion	DNA cross-link repair protein SNM1 OS=Arabidopsis thaliana OX=3702 GN=SNM1 PE=2 SV=1			protein binding(GO:0005515)	K15340	DNA cross-link repair 1A protein	NA:NA	DNA cross-link repair 1A protein isoform X1 [Prunus avium]	Uncharacterized protein OS=Prunus yedoensis var. nudiflora OX=2094558 GN=Pyn_27455 PE=4 SV=1	KOG1361	Predicted hydrolase involved in interstrand cross-link repair	[L]	Replication, recombination and repair
EVM0003766.1	contracttion		NA	NA	NA	NA	NA	NA	UPF0481 protein [Prunus yedoensis var. nudiflora]	UPF0481 protein OS=Prunus yedoensis var. nudiflora OX=2094558 GN=Pyn_09559 PE=4 SV=1	NA	NA	NA	NA
EVM0003772.1	contracttion	Cinnamoyl-CoA reductase 2 OS=Arabidopsis thaliana OX=3702 GN=CCR2 PE=1 SV=1			coenzyme binding(GO:0050662)| catalytic activity(GO:0003824)	NA	NA	NA	cinnamoyl-CoA reductase 2-like isoform X1 [Prunus avium]	Cinnamoyl-CoA reductase 2-like isoform X1 OS=Prunus yedoensis var. nudiflora OX=2094558 GN=Pyn_16178 PE=4 SV=1	KOG1502	Flavonol reductase/cinnamoyl-CoA reductase	[V]	Defense mechanisms
EVM0003777.1	contracttion	Bifunctional monothiol glutaredoxin-S16, chloroplastic OS=Arabidopsis thaliana OX=3702 GN=GRXS16 PE=1 SV=2	cell redox homeostasis(GO:0045454)		electron transfer activity(GO:0009055)| protein disulfide oxidoreductase activity(GO:0015035)	NA	NA	NA	PREDICTED: bifunctional monothiol glutaredoxin-S16, chloroplastic [Prunus mume]	Uncharacterized protein OS=Prunus persica OX=3760 GN=PRUPE_6G279600 PE=4 SV=1	KOG0911	Glutaredoxin-related protein	[O]	Posttranslational modification, protein turnover, chaperones
EVM0003778.1	contracttion	Crocetin glucosyltransferase, chloroplastic OS=Gardenia jasminoides OX=114476 GN=UGT75L6 PE=1 SV=1			transferase activity, transferring hexosyl groups(GO:0016758)	NA	NA	NA	crocetin glucosyltransferase, chloroplastic-like [Prunus avium]	Glycosyltransferase OS=Prunus yedoensis var. nudiflora OX=2094558 GN=Pyn_37640 PE=3 SV=1	KOG1192	UDP-glucuronosyl and UDP-glucosyl transferase	[C]	Energy production and conversion
EVM0003779.1	contracttion	60S ribosomal protein L11 OS=Medicago sativa OX=3879 GN=RPL11 PE=2 SV=1			zinc ion binding(GO:0008270)	K02868	large subunit ribosomal protein L11e	ko03010:Ribosome	Ribosomal protein L5 [Prunus yedoensis var. nudiflora]	Ribosomal protein L5 OS=Prunus yedoensis var. nudiflora OX=2094558 GN=Pyn_19873 PE=4 SV=1	KOG0397	60S ribosomal protein L11	[J]	Translation, ribosomal structure and biogenesis
EVM0003780.1	contracttion	Outer envelope pore protein 16-2, chloroplastic OS=Arabidopsis thaliana OX=3702 GN=OEP162 PE=2 SV=1	NA	NA	NA	NA	NA	NA	hypothetical protein PRUPE_1G122200 [Prunus persica]	Uncharacterized protein OS=Prunus persica OX=3760 GN=PRUPE_1G122200 PE=4 SV=1	NA	NA	NA	NA
EVM0003792.1	contracttion	Probable WRKY transcription factor 40 OS=Arabidopsis thaliana OX=3702 GN=WRKY40 PE=1 SV=1	regulation of transcription, DNA-templated(GO:0006355)		sequence-specific DNA binding(GO:0043565)| DNA-binding transcription factor activity(GO:0003700)	NA	NA	NA	putative WRKY transcription factor 40 [Prunus yedoensis var. nudiflora]	Putative WRKY transcription factor 40 OS=Prunus yedoensis var. nudiflora OX=2094558 GN=Pyn_02131 PE=4 SV=1	NA	NA	NA	NA
EVM0003809.1	contracttion	Cytochrome P450 82G1 OS=Arabidopsis thaliana OX=3702 GN=CYP82G1 PE=1 SV=1	oxidation-reduction process(GO:0055114)		heme binding(GO:0020037)| oxidoreductase activity, acting on paired donors, with incorporation or reduction of molecular oxygen(GO:0016705)| iron ion binding(GO:0005506)	K17961	trimethyltridecatetraene/dimethylnonatriene synthase	ko00904:Diterpenoid biosynthesis	cytochrome P450 82G1-like isoform X2 [Prunus avium]	Cytochrome P450 82G1-like OS=Prunus yedoensis var. nudiflora OX=2094558 GN=Pyn_04026 PE=3 SV=1	KOG0156	Cytochrome P450 CYP2 subfamily	[Q]	Secondary metabolites biosynthesis, transport and catabolism
EVM0003820.1	contracttion	Protein NRT1/ PTR FAMILY 2.8 OS=Arabidopsis thaliana OX=3702 GN=NPF2.8 PE=2 SV=2	transmembrane transport(GO:0055085)	membrane(GO:0016020)	transmembrane transporter activity(GO:0022857)	NA	NA	NA	hypothetical protein Pyn_31934 [Prunus yedoensis var. nudiflora]	Uncharacterized protein OS=Prunus yedoensis var. nudiflora OX=2094558 GN=Pyn_31934 PE=4 SV=1	KOG1237	H+/oligopeptide symporter	[E]	Amino acid transport and metabolism
EVM0003821.1	contracttion	Purple acid phosphatase 3 OS=Arabidopsis thaliana OX=3702 GN=PAP3 PE=2 SV=1			hydrolase activity(GO:0016787)	K14379	tartrate-resistant acid phosphatase type 5	ko04142:Lysosome|ko04380:Osteoclast differentiation|ko05323:Rheumatoid arthritis	purple acid phosphatase 3-like [Prunus avium]	Purple acid phosphatase OS=Prunus persica OX=3760 GN=PRUPE_5G237800 PE=4 SV=1	KOG2679	Purple (tartrate-resistant) acid phosphatase	[O]	Posttranslational modification, protein turnover, chaperones
EVM0003824.1	contracttion	Licodione synthase OS=Glycyrrhiza echinata OX=46348 GN=CYP93B1 PE=1 SV=2	oxidation-reduction process(GO:0055114)		iron ion binding(GO:0005506)| oxidoreductase activity, acting on paired donors, with incorporation or reduction of molecular oxygen(GO:0016705)| heme binding(GO:0020037)	NA	NA	NA	licodione synthase-like [Prunus yedoensis var. nudiflora]	Licodione synthase-like OS=Prunus yedoensis var. nudiflora OX=2094558 GN=Pyn_38665 PE=4 SV=1	KOG0156	Cytochrome P450 CYP2 subfamily	[Q]	Secondary metabolites biosynthesis, transport and catabolism
EVM0003842.1	contracttion	Protein CIA1 OS=Arabidopsis thaliana OX=3702 GN=CIA1 PE=1 SV=2			protein binding(GO:0005515)	NA	NA	NA	hypothetical protein PRUPE_7G110600 [Prunus persica]	Uncharacterized protein OS=Prunus persica OX=3760 GN=PRUPE_7G110600 PE=4 SV=1	KOG0645	WD40 repeat protein	[R]	General function prediction only
EVM0003847.1	contracttion	Rhomboid-like protein 20 OS=Arabidopsis thaliana OX=3702 GN=RBL20 PE=2 SV=1		integral component of membrane(GO:0016021)	serine-type endopeptidase activity(GO:0004252)	NA	NA	NA	rhomboid-like protein 20 [Prunus yedoensis var. nudiflora]	Rhomboid-like protein 20 OS=Prunus yedoensis var. nudiflora OX=2094558 GN=Pyn_35640 PE=4 SV=1	KOG4463	Uncharacterized conserved protein	[S]	Function unknown
EVM0003850.1	contracttion	Cytochrome P450 81F3 OS=Arabidopsis thaliana OX=3702 GN=CYP81F3 PE=2 SV=1	oxidation-reduction process(GO:0055114)		heme binding(GO:0020037)| oxidoreductase activity, acting on paired donors, with incorporation or reduction of molecular oxygen(GO:0016705)| iron ion binding(GO:0005506)	NA	NA	NA	PREDICTED: cytochrome P450 81E8-like [Malus domestica]	Uncharacterized protein (Fragment) OS=Prunus persica OX=3760 GN=PRUPE_ppa016513mg PE=3 SV=1	KOG0156	Cytochrome P450 CYP2 subfamily	[Q]	Secondary metabolites biosynthesis, transport and catabolism
EVM0003854.1	contracttion	WAT1-related protein At3g30340 OS=Arabidopsis thaliana OX=3702 GN=At3g30340 PE=2 SV=1		integral component of membrane(GO:0016021)| membrane(GO:0016020)		NA	NA	NA	WAT1-related protein [Prunus yedoensis var. nudiflora]	WAT1-related protein OS=Prunus yedoensis var. nudiflora OX=2094558 GN=Pyn_15794 PE=3 SV=1	NA	NA	NA	NA
EVM0003858.1	contracttion	Anaphase-promoting complex subunit 4 OS=Arabidopsis thaliana OX=3702 GN=APC4 PE=2 SV=2	NA	NA	NA	K03351	anaphase-promoting complex subunit 4	ko04110:Cell cycle|ko04111:Cell cycle - yeast|ko04113:Meiosis - yeast|ko04114:Oocyte meiosis|ko04120:Ubiquitin mediated proteolysis|ko04914:Progesterone-mediated oocyte maturation|ko05166:HTLV-I infection	anaphase-promoting complex subunit 4 isoform X2 [Prunus avium]	Uncharacterized protein OS=Prunus persica OX=3760 GN=PRUPE_4G036500 PE=4 SV=1	KOG4640	Anaphase-promoting complex (APC), subunit 4	[O]	Posttranslational modification, protein turnover, chaperones
EVM0003861.1	contracttion		NA	NA	NA	NA	NA	NA	DUF724 domain-containing protein 2 [Prunus yedoensis var. nudiflora]	DUF724 domain-containing protein 2 OS=Prunus yedoensis var. nudiflora OX=2094558 GN=Pyn_01949 PE=4 SV=1	NA	NA	NA	NA
EVM0003862.1	contracttion	Omega-hydroxypalmitate O-feruloyl transferase OS=Arabidopsis thaliana OX=3702 GN=HHT1 PE=1 SV=1			transferase activity, transferring acyl groups other than amino-acyl groups(GO:0016747)	K15400	omega-hydroxypalmitate O-feruloyl transferase	ko00073:Cutin, suberine and wax biosynthesis	omega-hydroxypalmitate O-feruloyl transferase [Prunus yedoensis var. nudiflora]	Omega-hydroxypalmitate O-feruloyl transferase OS=Prunus yedoensis var. nudiflora OX=2094558 GN=Pyn_35220 PE=4 SV=1	NA	NA	NA	NA
EVM0003869.1	contracttion	Increased DNA methylation 1 OS=Arabidopsis thaliana OX=3702 GN=IDM1 PE=1 SV=1	NA	NA	NA	NA	NA	NA	uncharacterized protein Pyn_02610 [Prunus yedoensis var. nudiflora]	Uncharacterized protein OS=Prunus yedoensis var. nudiflora OX=2094558 GN=Pyn_02610 PE=4 SV=1	NA	NA	NA	NA
EVM0003876.1	contracttion	B3 domain-containing protein Os01g0905400 OS=Oryza sativa subsp. japonica OX=39947 GN=Os01g0905400 PE=2 SV=1			DNA binding(GO:0003677)	NA	NA	NA	PREDICTED: B3 domain-containing protein Os01g0905400-like [Prunus mume]	Uncharacterized protein OS=Prunus persica OX=3760 GN=PRUPE_5G157600 PE=4 SV=1	NA	NA	NA	NA
EVM0003876.2	contracttion	B3 domain-containing protein Os01g0905400 OS=Oryza sativa subsp. japonica OX=39947 GN=Os01g0905400 PE=2 SV=1			DNA binding(GO:0003677)	NA	NA	NA	PREDICTED: B3 domain-containing protein Os01g0905400-like [Prunus mume]	Uncharacterized protein OS=Prunus persica OX=3760 GN=PRUPE_5G157600 PE=4 SV=1	NA	NA	NA	NA
EVM0003876.3	contracttion	B3 domain-containing protein Os01g0905400 OS=Oryza sativa subsp. japonica OX=39947 GN=Os01g0905400 PE=2 SV=1			DNA binding(GO:0003677)	NA	NA	NA	B3 domain-containing protein-like [Prunus yedoensis var. nudiflora]	B3 domain-containing protein-like OS=Prunus yedoensis var. nudiflora OX=2094558 GN=Pyn_01290 PE=4 SV=1	NA	NA	NA	NA
EVM0003876.4	contracttion	B3 domain-containing protein Os01g0905400 OS=Oryza sativa subsp. japonica OX=39947 GN=Os01g0905400 PE=2 SV=1			DNA binding(GO:0003677)	NA	NA	NA	B3 domain-containing protein-like [Prunus yedoensis var. nudiflora]	B3 domain-containing protein-like OS=Prunus yedoensis var. nudiflora OX=2094558 GN=Pyn_01290 PE=4 SV=1	NA	NA	NA	NA
EVM0003876.5	contracttion	B3 domain-containing protein Os01g0905400 OS=Oryza sativa subsp. japonica OX=39947 GN=Os01g0905400 PE=2 SV=1			DNA binding(GO:0003677)	NA	NA	NA	B3 domain-containing protein-like [Prunus yedoensis var. nudiflora]	B3 domain-containing protein-like OS=Prunus yedoensis var. nudiflora OX=2094558 GN=Pyn_01290 PE=4 SV=1	NA	NA	NA	NA
EVM0003879.1	contracttion	UDP-glycosyltransferase 83A1 OS=Arabidopsis thaliana OX=3702 GN=UGT83A1 PE=2 SV=1			transferase activity, transferring hexosyl groups(GO:0016758)	NA	NA	NA	UDP-glycosyltransferase 83A1 [Prunus yedoensis var. nudiflora]	UDP-glycosyltransferase 83A1 OS=Prunus yedoensis var. nudiflora OX=2094558 GN=Pyn_03521 PE=4 SV=1	KOG1192	UDP-glucuronosyl and UDP-glucosyl transferase	[C]	Energy production and conversion
EVM0003880.1	contracttion	Pathogenesis-related genes transcriptional activator PTI5 OS=Solanum lycopersicum OX=4081 GN=PTI5 PE=2 SV=1	regulation of transcription, DNA-templated(GO:0006355)		DNA-binding transcription factor activity(GO:0003700)	K13433	pathogenesis-related genes transcriptional activator PTI5	ko04626:Plant-pathogen interaction	pathogenesis-related genes transcriptional activator PTI5-like [Prunus avium]	AP2/EREBP family transcription factor-like protein 28 OS=Prunus pseudocerasus OX=151439 PE=2 SV=1	NA	NA	NA	NA
EVM0003889.1	contracttion	Phospholipase D delta OS=Arabidopsis thaliana OX=3702 GN=PLDDELTA PE=1 SV=2			catalytic activity(GO:0003824)| nucleic acid binding(GO:0003676)| nuclease activity(GO:0004518)	K01115	phospholipase D1/2	ko00564:Glycerophospholipid metabolism|ko00565:Ether lipid metabolism|ko04014:Ras signaling pathway|ko04024:cAMP signaling pathway|ko04071:Sphingolipid signaling pathway|ko04072:Phospholipase D signaling pathway|ko04144:Endocytosis|ko04666:Fc gamma R-mediated phagocytosis|ko04724:Glutamatergic synapse|ko04912:GnRH signaling pathway|ko05231:Choline metabolism in cancer	phospholipase D delta [Prunus avium]	Phospholipase D OS=Prunus persica OX=3760 GN=PRUPE_7G175400 PE=3 SV=1	KOG1329	Phospholipase D1	[I]	Lipid transport and metabolism
EVM0003900.1	contracttion	Fasciclin-like arabinogalactan protein 12 OS=Arabidopsis thaliana OX=3702 GN=FLA12 PE=2 SV=2	NA	NA	NA	NA	NA	NA	fasciclin-like arabinogalactan protein 12 [Prunus avium]	Fasciclin-like arabinogalactan protein 12 OS=Prunus yedoensis var. nudiflora OX=2094558 GN=Pyn_09216 PE=4 SV=1	NA	NA	NA	NA
EVM0003909.1	contracttion	Agamous-like MADS-box protein AGL80 OS=Arabidopsis thaliana OX=3702 GN=AGL80 PE=1 SV=1			DNA binding(GO:0003677)| protein dimerization activity(GO:0046983)	K04454	MADS-box transcription enhancer factor 2C	ko04010:MAPK signaling pathway|ko04022:cGMP-PKG signaling pathway|ko04921:Oxytocin signaling pathway|ko05202:Transcriptional misregulation in cancer	agamous-like MADS-box protein AGL75 [Prunus yedoensis var. nudiflora]	Agamous-like MADS-box protein AGL75 OS=Prunus yedoensis var. nudiflora OX=2094558 GN=Pyn_21819 PE=4 SV=1	KOG0014	MADS box transcription factor	[K]	Transcription
EVM0003913.1	contracttion	U-box domain-containing protein 4 OS=Arabidopsis thaliana OX=3702 GN=PUB4 PE=1 SV=3			protein binding(GO:0005515)	NA	NA	NA	U-box domain-containing protein 4 [Prunus yedoensis var. nudiflora]	U-box domain-containing protein 4 OS=Prunus yedoensis var. nudiflora OX=2094558 GN=Pyn_11132 PE=4 SV=1	KOG0167	FOG: Armadillo/beta-catenin-like repeats	[S]	Function unknown
EVM0003916.1	contracttion	Growth-regulating factor 6 OS=Oryza sativa subsp. japonica OX=39947 GN=GRF6 PE=2 SV=2	regulation of transcription, DNA-templated(GO:0006355)	nucleus(GO:0005634)	ATP binding(GO:0005524)	NA	NA	NA	growth-regulating factor 7 isoform X1 [Prunus avium]	Uncharacterized protein OS=Prunus persica OX=3760 GN=PRUPE_2G317500 PE=4 SV=1	NA	NA	NA	NA
EVM0003931.1	contracttion	Uncharacterized protein sll0005 OS=Synechocystis sp. (strain PCC 6803 / Kazusa) OX=1111708 GN=sll0005 PE=3 SV=1	NA	NA	NA	K08869	aarF domain-containing kinase	NA:NA	uncharacterized protein Pyn_07642 [Prunus yedoensis var. nudiflora]	Uncharacterized protein OS=Prunus yedoensis var. nudiflora OX=2094558 GN=Pyn_07642 PE=4 SV=1	KOG1235	Predicted unusual protein kinase	[R]	General function prediction only
EVM0003934.1	contracttion	Protein STIP1 homolog OS=Dictyostelium discoideum OX=44689 GN=sti1 PE=3 SV=1			protein binding(GO:0005515)	NA	NA	NA	PREDICTED: uncharacterized protein LOC101311782 [Fragaria vesca subsp. vesca]	Uncharacterized protein OS=Prunus persica OX=3760 GN=PRUPE_6G344800 PE=4 SV=1	KOG4197	FOG: PPR repeat	[R]	General function prediction only
EVM0003936.1	contracttion	Probable WRKY transcription factor 53 OS=Arabidopsis thaliana OX=3702 GN=WRKY53 PE=1 SV=1	regulation of transcription, DNA-templated(GO:0006355)		sequence-specific DNA binding(GO:0043565)| DNA-binding transcription factor activity(GO:0003700)	NA	NA	NA	probable WRKY transcription factor 53 [Prunus avium]	Putative WRKY transcription factor 53 OS=Prunus yedoensis var. nudiflora OX=2094558 GN=Pyn_30760 PE=4 SV=1	NA	NA	NA	NA
EVM0003939.1	contracttion	Transcription factor TCP20 OS=Arabidopsis thaliana OX=3702 GN=TCP20 PE=1 SV=1	NA	NA	NA	NA	NA	NA	transcription factor TCP11 [Prunus yedoensis var. nudiflora]	Transcription factor TCP11 OS=Prunus yedoensis var. nudiflora OX=2094558 GN=Pyn_21035 PE=4 SV=1	NA	NA	NA	NA
EVM0003943.1	contracttion	Protein ANTHESIS POMOTING FACTOR 1 OS=Arabidopsis thaliana OX=3702 GN=APRF1 PE=2 SV=1			protein binding(GO:0005515)	K14962	COMPASS component SWD2	ko03015:mRNA surveillance pathway	hypothetical protein PRUPE_7G167800 [Prunus persica]	Uncharacterized protein OS=Prunus persica OX=3760 GN=PRUPE_7G167800 PE=4 SV=1	KOG1446	Histone H3 (Lys4) methyltransferase complex and RNA cleavage factor II complex, subunit SWD2	[O]	Posttranslational modification, protein turnover, chaperones
EVM0003945.1	contracttion		NA	NA	NA	NA	NA	NA	hypothetical protein PRUPE_7G167400 [Prunus persica]	Uncharacterized protein OS=Prunus persica OX=3760 GN=PRUPE_7G167400 PE=4 SV=1	KOG4198	RNA-binding Ran Zn-finger protein and related proteins	[R]	General function prediction only
EVM0003945.2	contracttion		NA	NA	NA	NA	NA	NA	hypothetical protein PRUPE_7G167400 [Prunus persica]	Uncharacterized protein OS=Prunus persica OX=3760 GN=PRUPE_7G167400 PE=4 SV=1	KOG4198	RNA-binding Ran Zn-finger protein and related proteins	[R]	General function prediction only
EVM0003949.1	contracttion	La-related protein 6B OS=Arabidopsis thaliana OX=3702 GN=LARP6B PE=1 SV=2	NA	NA	NA	K15191	La-related protein 7	NA:NA	PREDICTED: la-related protein 6B [Prunus mume]	Uncharacterized protein OS=Prunus persica OX=3760 GN=PRUPE_7G269900 PE=4 SV=1	KOG1855	Predicted RNA-binding protein	[R]	General function prediction only
EVM0003964.1	contracttion	Protein trichome birefringence-like 31 OS=Arabidopsis thaliana OX=3702 GN=TBL31 PE=2 SV=1	NA	NA	NA	NA	NA	NA	PREDICTED: protein trichome birefringence-like 31 [Prunus mume]	Uncharacterized protein OS=Prunus persica OX=3760 GN=PRUPE_4G170300 PE=4 SV=1	NA	NA	NA	NA
EVM0003965.1	contracttion	Transcription termination factor MTEF1, chloroplastic OS=Arabidopsis thaliana OX=3702 GN=MTERF1 PE=2 SV=2	regulation of transcription, DNA-templated(GO:0006355)		double-stranded DNA binding(GO:0003690)	K15032	mTERF domain-containing protein, mitochondrial	NA:NA	uncharacterized protein Pyn_10933 [Prunus yedoensis var. nudiflora]	Uncharacterized protein OS=Prunus yedoensis var. nudiflora OX=2094558 GN=Pyn_10933 PE=4 SV=1	KOG1267	Mitochondrial transcription termination factor, mTERF	[R]	General function prediction only
EVM0003968.1	contracttion	UDP-glycosyltransferase 92A1 OS=Arabidopsis thaliana OX=3702 GN=UGT92A1 PE=2 SV=1			transferase activity, transferring hexosyl groups(GO:0016758)	NA	NA	NA	UDP-glycosyltransferase 92A1 [Prunus persica]	Glycosyltransferase OS=Prunus persica OX=3760 GN=PRUPE_1G180900 PE=3 SV=1	KOG1192	UDP-glucuronosyl and UDP-glucosyl transferase	[C]	Energy production and conversion
EVM0003972.1	contracttion	Cytochrome P450 CYP749A22 OS=Panax ginseng OX=4054 PE=2 SV=1	oxidation-reduction process(GO:0055114)		iron ion binding(GO:0005506)| oxidoreductase activity, acting on paired donors, with incorporation or reduction of molecular oxygen(GO:0016705)| heme binding(GO:0020037)	K15639	PHYB activation tagged suppressor 1 [EC:1.14.-.-]	ko00905:Brassinosteroid biosynthesis	cytochrome P450 CYP749A22-like [Prunus avium]	Uncharacterized protein OS=Prunus persica OX=3760 GN=PRUPE_1G296600 PE=3 SV=1	KOG0157	Cytochrome P450 CYP4/CYP19/CYP26 subfamilies	[I]	Lipid transport and metabolism
EVM0003980.1	contracttion	Monothiol glutaredoxin-S10 OS=Oryza sativa subsp. japonica OX=39947 GN=GRXS10 PE=2 SV=2	cell redox homeostasis(GO:0045454)		electron transfer activity(GO:0009055)| protein disulfide oxidoreductase activity(GO:0015035)	NA	NA	NA	glutaredoxin-C5 chloroplastic [Prunus yedoensis var. nudiflora]	Glutaredoxin-C5 chloroplastic OS=Prunus yedoensis var. nudiflora OX=2094558 GN=Pyn_06971 PE=4 SV=1	KOG1752	Glutaredoxin and related proteins	[O]	Posttranslational modification, protein turnover, chaperones
EVM0003982.1	contracttion	Phosphate transporter PHO1 homolog 1 OS=Arabidopsis thaliana OX=3702 GN=PHO1-H1 PE=2 SV=1		integral component of membrane(GO:0016021)		NA	NA	NA	phosphate transporter PHO1 homolog 1 [Prunus avium]	Uncharacterized protein OS=Prunus persica OX=3760 GN=PRUPE_1G301900 PE=4 SV=1	KOG1162	Predicted small molecule transporter	[U]	Intracellular trafficking, secretion, and vesicular transport
EVM0003986.1	contracttion	Ethylene-responsive transcription factor ERF086 OS=Arabidopsis thaliana OX=3702 GN=ERF086 PE=2 SV=2	regulation of transcription, DNA-templated(GO:0006355)		DNA-binding transcription factor activity(GO:0003700)	NA	NA	NA	ethylene-responsive transcription factor ERF086 [Prunus yedoensis var. nudiflora]	Ethylene-responsive transcription factor ERF086 OS=Prunus yedoensis var. nudiflora OX=2094558 GN=Pyn_22373 PE=4 SV=1	NA	NA	NA	NA
EVM0003996.1	contracttion	Protein SPA1-RELATED 2 OS=Arabidopsis thaliana OX=3702 GN=SPA2 PE=1 SV=2			protein binding(GO:0005515)	K16240	protein suppressor of PHYA-105 1	ko04712:Circadian rhythm - plant	protein SPA1-RELATED 2 [Prunus yedoensis var. nudiflora]	Protein SPA1-RELATED 2 OS=Prunus yedoensis var. nudiflora OX=2094558 GN=Pyn_25856 PE=4 SV=1	NA	NA	NA	NA
EVM0003998.1	contracttion	NAC domain-containing protein 78 OS=Arabidopsis thaliana OX=3702 GN=NAC078 PE=2 SV=2	regulation of transcription, DNA-templated(GO:0006355)		DNA binding(GO:0003677)	NA	NA	NA	uncharacterized protein LOC110764030 [Prunus avium]	Uncharacterized protein OS=Prunus persica OX=3760 GN=PRUPE_2G201300 PE=4 SV=1	NA	NA	NA	NA
EVM0004002.1	contracttion	Chaperone protein dnaJ 13 OS=Arabidopsis thaliana OX=3702 GN=ATJ13 PE=1 SV=2	NA	NA	NA	K09531	DnaJ homolog subfamily C member 11	NA:NA	chaperone protein dnaJ 13-like [Prunus avium]	Uncharacterized protein OS=Prunus persica OX=3760 GN=PRUPE_5G069100 PE=4 SV=1	KOG0718	Molecular chaperone (DnaJ superfamily)	[O]	Posttranslational modification, protein turnover, chaperones
EVM0004006.1	contracttion	Eukaryotic initiation factor 4A-14 OS=Nicotiana tabacum OX=4097 PE=2 SV=1			ATP binding(GO:0005524)| nucleic acid binding(GO:0003676)	K03257	translation initiation factor 4A	ko03013:RNA transport	PREDICTED: eukaryotic initiation factor 4A-14-like [Prunus mume]	Eukaryotic initiation factor 4A-14-like OS=Prunus yedoensis var. nudiflora OX=2094558 GN=Pyn_02558 PE=3 SV=1	KOG0327	Translation initiation factor 4F, helicase subunit (eIF-4A) and related helicases	[J]	Translation, ribosomal structure and biogenesis
EVM0004015.1	contracttion	WUSCHEL-related homeobox 8 OS=Oryza sativa subsp. japonica OX=39947 GN=WOX8 PE=2 SV=1			DNA binding(GO:0003677)	NA	NA	NA	WUSCHEL-related homeobox 8 isoform X2 [Prunus yedoensis var. nudiflora]	WUSCHEL-related homeobox 8 isoform X2 OS=Prunus yedoensis var. nudiflora OX=2094558 GN=Pyn_40955 PE=4 SV=1	NA	NA	NA	NA
EVM0004024.1	contracttion	Cytochrome P450 71A1 OS=Persea americana OX=3435 GN=CYP71A1 PE=1 SV=2	oxidation-reduction process(GO:0055114)		oxidoreductase activity, acting on paired donors, with incorporation or reduction of molecular oxygen(GO:0016705)| heme binding(GO:0020037)| iron ion binding(GO:0005506)	NA	NA	NA	cytochrome P450 71A1 [Prunus yedoensis var. nudiflora]	Cytochrome P450 71A1 OS=Prunus yedoensis var. nudiflora OX=2094558 GN=Pyn_08138 PE=3 SV=1	KOG0156	Cytochrome P450 CYP2 subfamily	[Q]	Secondary metabolites biosynthesis, transport and catabolism
EVM0004027.1	contracttion		NA	NA	NA	NA	NA	NA	major pollen allergen Ole e 10-like [Prunus avium]	Uncharacterized protein OS=Prunus persica OX=3760 GN=PRUPE_4G076700 PE=4 SV=1	NA	NA	NA	NA
EVM0004031.1	contracttion		NA	NA	NA	NA	NA	NA	uncharacterized protein LOC18766721 [Prunus persica]	Uncharacterized protein OS=Prunus persica OX=3760 GN=PRUPE_8G175400 PE=4 SV=1	NA	NA	NA	NA
EVM0004038.1	contracttion	Putative E3 ubiquitin-protein ligase XBAT31 OS=Arabidopsis thaliana OX=3702 GN=XBAT31 PE=2 SV=1			protein binding(GO:0005515)	NA	NA	NA	PREDICTED: putative E3 ubiquitin-protein ligase XBAT31 [Prunus mume]	Putative E3 ubiquitin-protein ligase XBAT31 OS=Prunus yedoensis var. nudiflora OX=2094558 GN=Pyn_32973 PE=4 SV=1	NA	NA	NA	NA
EVM0004050.1	contracttion	Protein DEFECTIVE IN EXINE FORMATION 1 OS=Arabidopsis thaliana OX=3702 GN=DEX1 PE=2 SV=1	NA	NA	NA	NA	NA	NA	protein DEFECTIVE IN EXINE FORMATION 1 isoform X1 [Prunus yedoensis var. nudiflora]	Protein DEFECTIVE IN EXINE FORMATION 1 isoform X1 OS=Prunus yedoensis var. nudiflora OX=2094558 GN=Pyn_13923 PE=4 SV=1	NA	NA	NA	NA
EVM0004058.1	contracttion	Probable 1-acyl-sn-glycerol-3-phosphate acyltransferase 4 OS=Arabidopsis thaliana OX=3702 GN=LPAT4 PE=2 SV=1			transferase activity, transferring acyl groups(GO:0016746)	K13513	lysocardiolipin and lysophospholipid acyltransferase [EC:2.3.1.- <a href="/dbget-bin/www_bget?ec:2.3.1.51">2.3.1.51</a>]	ko00561:Glycerolipid metabolism|ko00564:Glycerophospholipid metabolism	probable 1-acyl-sn-glycerol-3-phosphate acyltransferase 4 isoform X1 [Prunus avium]	Uncharacterized protein OS=Prunus persica OX=3760 GN=PRUPE_1G383800 PE=4 SV=1	KOG1505	Lysophosphatidic acid acyltransferase LPAAT and related acyltransferases	[I]	Lipid transport and metabolism
EVM0004059.1	contracttion	Crocetin glucosyltransferase, chloroplastic OS=Gardenia jasminoides OX=114476 GN=UGT75L6 PE=1 SV=1			transferase activity, transferring hexosyl groups(GO:0016758)	NA	NA	NA	crocetin glucosyltransferase chloroplastic [Prunus yedoensis var. nudiflora]	Glycosyltransferase OS=Prunus yedoensis var. nudiflora OX=2094558 GN=Pyn_37640 PE=3 SV=1	KOG1192	UDP-glucuronosyl and UDP-glucosyl transferase	[C]	Energy production and conversion
EVM0004064.1	contracttion	LOB domain-containing protein 1 OS=Arabidopsis thaliana OX=3702 GN=LBD1 PE=2 SV=1	NA	NA	NA	NA	NA	NA	LOB domain-containing protein 1 [Prunus persica]	Uncharacterized protein OS=Prunus persica OX=3760 GN=PRUPE_6G093900 PE=4 SV=1	NA	NA	NA	NA
EVM0004070.1	contracttion	Probable GTP-binding protein OBGM, mitochondrial OS=Arabidopsis thaliana OX=3702 GN=ATOBGM PE=2 SV=1			GTP binding(GO:0005525)	NA	NA	NA	uncharacterized protein LOC110768884 [Prunus avium]	Uncharacterized protein OS=Prunus persica OX=3760 GN=PRUPE_ppa000648mg PE=4 SV=1	KOG1489	Predicted GTP-binding protein (ODN superfamily)	[R]	General function prediction only
EVM0004071.1	contracttion	Fatty-acid-binding protein 3, chloroplastic OS=Arabidopsis thaliana OX=3702 GN=FAP3 PE=1 SV=1			intramolecular lyase activity(GO:0016872)	NA	NA	NA	fatty-acid-binding protein 3 chloroplastic [Prunus yedoensis var. nudiflora]	Chalcone-flavonone isomerase family protein OS=Prunus yedoensis var. nudiflora OX=2094558 GN=Pyn_30082 PE=3 SV=1	NA	NA	NA	NA
EVM0004074.1	contracttion	Probable E3 ubiquitin-protein ligase RNF144A OS=Xenopus tropicalis OX=8364 GN=rnf144a PE=2 SV=1			metal ion binding(GO:0046872)	K11975	E3 ubiquitin-protein ligase RNF144	NA:NA	E3 ubiquitin-protein ligase RNF144A [Prunus yedoensis var. nudiflora]	RBR-type E3 ubiquitin transferase OS=Prunus yedoensis var. nudiflora OX=2094558 GN=Pyn_30224 PE=3 SV=1	KOG1812	Predicted E3 ubiquitin ligase	[O]	Posttranslational modification, protein turnover, chaperones
EVM0004075.1	contracttion	Developmental protein SEPALLATA 1 OS=Arabidopsis thaliana OX=3702 GN=SEP1 PE=1 SV=2	regulation of transcription, DNA-templated(GO:0006355)	nucleus(GO:0005634)	protein dimerization activity(GO:0046983)| DNA-binding transcription factor activity(GO:0003700)| DNA binding(GO:0003677)	K09264	MADS-box transcription factor, plant	NA:NA	developmental protein SEPALLATA 1 isoform X3 [Prunus avium]	Uncharacterized protein OS=Prunus persica OX=3760 GN=PRUPE_3G249400 PE=4 SV=1	KOG0014	MADS box transcription factor	[K]	Transcription
EVM0004076.1	contracttion	Heat shock protein 83 OS=Ipomoea nil OX=35883 GN=HSP83A PE=2 SV=1	protein folding(GO:0006457)		unfolded protein binding(GO:0051082)| ATP binding(GO:0005524)	K04079	molecular chaperone HtpG	ko04141:Protein processing in endoplasmic reticulum|ko04151:PI3K-Akt signaling pathway|ko04612:Antigen processing and presentation|ko04621:NOD-like receptor signaling pathway|ko04626:Plant-pathogen interaction|ko04914:Progesterone-mediated oocyte maturation|ko04915:Estrogen signaling pathway|ko05200:Pathways in cancer|ko05215:Prostate cancer	heat shock protein 83 [Prunus avium]	Uncharacterized protein OS=Prunus persica OX=3760 GN=PRUPE_2G301300 PE=3 SV=1	KOG0019	Molecular chaperone (HSP90 family)	[O]	Posttranslational modification, protein turnover, chaperones
EVM0004095.1	contracttion	Uncharacterized protein ZK632.2 OS=Caenorhabditis elegans OX=6239 GN=ZK632.2 PE=4 SV=1			protein binding(GO:0005515)	NA	NA	NA	kanadaptin [Prunus avium]	Uncharacterized protein OS=Prunus persica OX=3760 GN=PRUPE_3G247200 PE=4 SV=1	KOG1881	Anion exchanger adaptor protein Kanadaptin, contains FHA domain	[R]	General function prediction only
EVM0004096.1	contracttion	E3 ubiquitin-protein ligase PUB24 OS=Arabidopsis thaliana OX=3702 GN=PUB24 PE=1 SV=1	protein ubiquitination(GO:0016567)		ubiquitin-protein transferase activity(GO:0004842)	NA	NA	NA	E3 ubiquitin-protein ligase PUB24-like [Prunus avium]	RING-type E3 ubiquitin transferase OS=Prunus persica OX=3760 GN=PRUPE_7G094100 PE=4 SV=1	NA	NA	NA	NA
EVM0004106.1	contracttion		NA	NA	NA	NA	NA	NA	uncharacterized protein LOC110770415 [Prunus avium]	Uncharacterized protein OS=Prunus yedoensis var. nudiflora OX=2094558 GN=Pyn_24235 PE=4 SV=1	NA	NA	NA	NA
EVM0004107.1	contracttion	Glucan endo-1,3-beta-glucosidase 1 OS=Arabidopsis thaliana OX=3702 GN=At1g11820 PE=2 SV=3	carbohydrate metabolic process(GO:0005975)		hydrolase activity, hydrolyzing O-glycosyl compounds(GO:0004553)	K19891	glucan endo-1,3-beta-glucosidase 1/2/3	ko00500:Starch and sucrose metabolism	glucan endo-1,3-beta-glucosidase 1 [Prunus avium]	Uncharacterized protein OS=Prunus persica OX=3760 GN=PRUPE_4G019100 PE=3 SV=1	NA	NA	NA	NA
EVM0004109.1	contracttion	Histone-lysine N-methyltransferase, H3 lysine-9 specific SUVH5 OS=Arabidopsis thaliana OX=3702 GN=SUVH5 PE=1 SV=1			protein binding(GO:0005515)	K11420	euchromatic histone-lysine N-methyltransferase	ko00310:Lysine degradation|ko04211:Longevity regulating pathway	hypothetical protein PRUPE_2G064400 [Prunus persica]	Uncharacterized protein OS=Prunus persica OX=3760 GN=PRUPE_2G064400 PE=4 SV=1	KOG1082	Histone H3 (Lys9) methyltransferase SUV39H1/Clr4, required for transcriptional silencing	[K]	Transcription
EVM0004117.1	contracttion	Transportin MOS14 OS=Arabidopsis thaliana OX=3702 GN=MOS14 PE=1 SV=1	protein phosphorylation(GO:0006468)		protein kinase activity(GO:0004672)| protein serine/threonine kinase activity(GO:0004674)| ATP binding(GO:0005524)	K15436	transportin-3	NA:NA	transportin MOS14 [Prunus yedoensis var. nudiflora]	Transportin MOS14 OS=Prunus yedoensis var. nudiflora OX=2094558 GN=Pyn_31089 PE=4 SV=1	KOG2081	Nuclear transport regulator	[U]	Intracellular trafficking, secretion, and vesicular transport
EVM0004118.1	contracttion	Dof zinc finger protein DOF4.6 OS=Arabidopsis thaliana OX=3702 GN=DOF4.6 PE=2 SV=2	regulation of transcription, DNA-templated(GO:0006355)		DNA binding(GO:0003677)	NA	NA	NA	dof zinc finger protein DOF4.6-like [Prunus avium]	Uncharacterized protein OS=Prunus persica OX=3760 GN=PRUPE_5G126800 PE=4 SV=1	NA	NA	NA	NA
EVM0004121.1	contracttion	Purple acid phosphatase 15 OS=Arabidopsis thaliana OX=3702 GN=PAP15 PE=1 SV=1			hydrolase activity(GO:0016787)	NA	NA	NA	PREDICTED: purple acid phosphatase 15 [Prunus mume]	Purple acid phosphatase OS=Prunus persica OX=3760 GN=PRUPE_ppa002773mg PE=3 SV=1	KOG1378	Purple acid phosphatase	[G]	Carbohydrate transport and metabolism
EVM0004126.1	contracttion	DEAD-box ATP-dependent RNA helicase 14 OS=Arabidopsis thaliana OX=3702 GN=RH14 PE=1 SV=2	protein phosphorylation(GO:0006468)		nucleic acid binding(GO:0003676)| protein kinase activity(GO:0004672)| methyltransferase activity(GO:0008168)| ATP binding(GO:0005524)	K12823	ATP-dependent RNA helicase DDX5/DBP2	ko03040:Spliceosome|ko05202:Transcriptional misregulation in cancer|ko05205:Proteoglycans in cancer	Shaggy-related protein kinase epsilon [Morus notabilis]	Shaggy-related protein kinase epsilon OS=Morus notabilis OX=981085 GN=L484_020526 PE=4 SV=1	KOG0331	ATP-dependent RNA helicase	[A]	RNA processing and modification
EVM0004132.1	contracttion	Putative L-ascorbate peroxidase 6 OS=Arabidopsis thaliana OX=3702 GN=APX6 PE=2 SV=1	oxidation-reduction process(GO:0055114)| response to oxidative stress(GO:0006979)		heme binding(GO:0020037)| peroxidase activity(GO:0004601)	K00434	L-ascorbate peroxidase	ko00053:Ascorbate and aldarate metabolism|ko00480:Glutathione metabolism	hypothetical protein PRUPE_1G481000 [Prunus persica]	Uncharacterized protein OS=Prunus persica OX=3760 GN=PRUPE_1G481000 PE=3 SV=1	NA	NA	NA	NA
EVM0004134.1	contracttion	UDP-glycosyltransferase 86A1 OS=Arabidopsis thaliana OX=3702 GN=UGT86A1 PE=2 SV=1			transferase activity, transferring hexosyl groups(GO:0016758)	NA	NA	NA	UDP-glycosyltransferase 86A1-like [Prunus avium]	Glycosyltransferase OS=Prunus yedoensis var. nudiflora OX=2094558 GN=Pyn_12634 PE=3 SV=1	KOG1192	UDP-glucuronosyl and UDP-glucosyl transferase	[C]	Energy production and conversion
EVM0004135.1	contracttion	Ribokinase OS=Escherichia coli O157:H7 OX=83334 GN=rbsK PE=3 SV=1	NA	NA	NA	K00852	ribokinase	ko00030:Pentose phosphate pathway	uncharacterized protein LOC110772283 [Prunus avium]	Ribokinase OS=Prunus persica OX=3760 GN=PRUPE_4G154400 PE=3 SV=1	KOG2855	Ribokinase	[G]	Carbohydrate transport and metabolism
EVM0004142.1	contracttion	Cinnamoyl-CoA reductase 1 OS=Arabidopsis thaliana OX=3702 GN=CCR1 PE=1 SV=1			coenzyme binding(GO:0050662)| catalytic activity(GO:0003824)	K09753	cinnamoyl-CoA reductase	ko00940:Phenylpropanoid biosynthesis	cinnamoyl-CoA reductase 1 [Prunus yedoensis var. nudiflora]	Cinnamoyl-CoA reductase 1 OS=Prunus yedoensis var. nudiflora OX=2094558 GN=Pyn_02125 PE=4 SV=1	KOG1502	Flavonol reductase/cinnamoyl-CoA reductase	[V]	Defense mechanisms
EVM0004149.1	contracttion	NAC domain-containing protein 101 OS=Arabidopsis thaliana OX=3702 GN=NAC101 PE=2 SV=1	regulation of transcription, DNA-templated(GO:0006355)		DNA binding(GO:0003677)	NA	NA	NA	NAC domain-containing protein 96-like [Prunus avium]	Uncharacterized protein OS=Prunus persica OX=3760 GN=PRUPE_3G111400 PE=4 SV=1	NA	NA	NA	NA
EVM0004158.1	contracttion	Protein Aatf OS=Drosophila melanogaster OX=7227 GN=Aatf PE=1 SV=1		nucleus(GO:0005634)		NA	NA	NA	protein AATF isoform X2 [Prunus yedoensis var. nudiflora]	Protein AATF isoform X2 OS=Prunus yedoensis var. nudiflora OX=2094558 GN=Pyn_34428 PE=4 SV=1	KOG2773	Apoptosis antagonizing transcription factor/protein transport protein	[U]	Intracellular trafficking, secretion, and vesicular transport
EVM0004158.2	contracttion	Protein Aatf OS=Drosophila melanogaster OX=7227 GN=Aatf PE=1 SV=1		nucleus(GO:0005634)		NA	NA	NA	protein AATF isoform X2 [Prunus yedoensis var. nudiflora]	Protein AATF isoform X2 OS=Prunus yedoensis var. nudiflora OX=2094558 GN=Pyn_34428 PE=4 SV=1	KOG2773	Apoptosis antagonizing transcription factor/protein transport protein	[U]	Intracellular trafficking, secretion, and vesicular transport
EVM0004161.1	contracttion	NAC domain-containing protein 66 OS=Arabidopsis thaliana OX=3702 GN=NAC066 PE=2 SV=1	regulation of transcription, DNA-templated(GO:0006355)		DNA binding(GO:0003677)	NA	NA	NA	hypothetical protein Pyn_30078 [Prunus yedoensis var. nudiflora]	Uncharacterized protein OS=Prunus yedoensis var. nudiflora OX=2094558 GN=Pyn_30078 PE=4 SV=1	NA	NA	NA	NA
EVM0004162.1	contracttion	Chaperone protein dnaJ 11, chloroplastic OS=Arabidopsis thaliana OX=3702 GN=ATJ11 PE=1 SV=2	NA	NA	NA	NA	NA	NA	chaperone protein dnaJ 11, chloroplastic-like [Prunus avium]	Uncharacterized protein OS=Prunus persica OX=3760 GN=PRUPE_7G168700 PE=4 SV=1	KOG0712	Molecular chaperone (DnaJ superfamily)	[O]	Posttranslational modification, protein turnover, chaperones
EVM0004175.1	contracttion	Mitochondrial pyruvate carrier 1 OS=Arabidopsis thaliana OX=3702 GN=MPC1 PE=3 SV=1	mitochondrial pyruvate transmembrane transport(GO:0006850)	mitochondrial inner membrane(GO:0005743)		NA	NA	NA	mitochondrial pyruvate carrier 1 isoform X1 [Prunus persica]	Mitochondrial pyruvate carrier OS=Prunus persica OX=3760 GN=PRUPE_1G584200 PE=3 SV=1	KOG1590	Uncharacterized conserved protein	[S]	Function unknown
EVM0004184.1	contracttion	Rhodanese-like/PpiC domain-containing protein 12, chloroplastic OS=Arabidopsis thaliana OX=3702 GN=At5g19370 PE=1 SV=1	NA	NA	NA	NA	NA	NA	rhodanese-like/PpiC domain-containing protein 12, chloroplastic isoform X1 [Prunus persica]	Uncharacterized protein OS=Prunus persica OX=3760 GN=PRUPE_4G263800 PE=4 SV=1	KOG2017	Molybdopterin synthase sulfurylase	[H]	Coenzyme transport and metabolism
EVM0004191.1	contracttion	Protein trichome birefringence-like 36 OS=Arabidopsis thaliana OX=3702 GN=TBL36 PE=2 SV=1	NA	NA	NA	NA	NA	NA	protein trichome birefringence-like 36 isoform X1 [Prunus avium]	Uncharacterized protein OS=Prunus persica OX=3760 GN=PRUPE_2G077200 PE=4 SV=1	NA	NA	NA	NA
EVM0004194.1	contracttion	Peroxidase 55 OS=Arabidopsis thaliana OX=3702 GN=PER55 PE=1 SV=1	oxidation-reduction process(GO:0055114)| response to oxidative stress(GO:0006979)		heme binding(GO:0020037)| peroxidase activity(GO:0004601)	K00430	peroxidase	ko00940:Phenylpropanoid biosynthesis	peroxidase 55 [Prunus yedoensis var. nudiflora]	Peroxidase OS=Prunus yedoensis var. nudiflora OX=2094558 GN=Pyn_35395 PE=3 SV=1	NA	NA	NA	NA
EVM0004202.1	contracttion	WD-40 repeat-containing protein MSI4 OS=Arabidopsis thaliana OX=3702 GN=MSI4 PE=1 SV=3			protein binding(GO:0005515)	K10752	histone-binding protein RBBP4	NA:NA	PREDICTED: WD-40 repeat-containing protein MSI4 [Prunus mume]	Uncharacterized protein OS=Prunus persica OX=3760 GN=PRUPE_7G209600 PE=4 SV=1	KOG0264	Nucleosome remodeling factor, subunit CAF1/NURF55/MSI1	[B]	Chromatin structure and dynamics
EVM0004207.1	contracttion	Protein NRT1/ PTR FAMILY 3.1 OS=Arabidopsis thaliana OX=3702 GN=NPF3.1 PE=2 SV=1	transmembrane transport(GO:0055085)	membrane(GO:0016020)	transmembrane transporter activity(GO:0022857)	NA	NA	NA	protein NRT1/ PTR FAMILY 3.1 [Prunus avium]	Uncharacterized protein OS=Prunus persica OX=3760 GN=PRUPE_1G309300 PE=4 SV=1	KOG1237	H+/oligopeptide symporter	[E]	Amino acid transport and metabolism
EVM0004209.1	contracttion	Homeobox-leucine zipper protein ATHB-5 OS=Arabidopsis thaliana OX=3702 GN=ATHB-5 PE=1 SV=1	regulation of transcription, DNA-templated(GO:0006355)		DNA-binding transcription factor activity(GO:0003700)| sequence-specific DNA binding(GO:0043565)| DNA binding(GO:0003677)	K09338	homeobox-leucine zipper protein	NA:NA	homeobox-leucine zipper protein ATHB-6 isoform X1 [Prunus persica]	Uncharacterized protein OS=Prunus persica OX=3760 GN=PRUPE_6G193400 PE=4 SV=1	KOG0483	Transcription factor HEX, contains HOX and HALZ domains	[K]	Transcription
EVM0004210.1	contracttion	FRIGIDA-like protein 3 OS=Arabidopsis thaliana OX=3702 GN=FRL3 PE=1 SV=1	NA	NA	NA	NA	NA	NA	FRIGIDA-like protein 3 [Prunus yedoensis var. nudiflora]	FRIGIDA-like protein OS=Prunus yedoensis var. nudiflora OX=2094558 GN=Pyn_05188 PE=3 SV=1	NA	NA	NA	NA
EVM0004210.2	contracttion	FRIGIDA-like protein 3 OS=Arabidopsis thaliana OX=3702 GN=FRL3 PE=1 SV=1	NA	NA	NA	NA	NA	NA	FRIGIDA-like protein 3 [Prunus yedoensis var. nudiflora]	FRIGIDA-like protein OS=Prunus yedoensis var. nudiflora OX=2094558 GN=Pyn_05188 PE=3 SV=1	NA	NA	NA	NA
EVM0004210.3	contracttion	FRIGIDA-like protein 3 OS=Arabidopsis thaliana OX=3702 GN=FRL3 PE=1 SV=1	NA	NA	NA	NA	NA	NA	FRIGIDA-like protein 3 [Prunus yedoensis var. nudiflora]	FRIGIDA-like protein OS=Prunus yedoensis var. nudiflora OX=2094558 GN=Pyn_05188 PE=3 SV=1	NA	NA	NA	NA
EVM0004210.4	contracttion	FRIGIDA-like protein 3 OS=Arabidopsis thaliana OX=3702 GN=FRL3 PE=1 SV=1	NA	NA	NA	NA	NA	NA	FRIGIDA-like protein 3 [Prunus yedoensis var. nudiflora]	FRIGIDA-like protein OS=Prunus yedoensis var. nudiflora OX=2094558 GN=Pyn_05188 PE=3 SV=1	NA	NA	NA	NA
EVM0004213.1	contracttion		NA	NA	NA	NA	NA	NA	uncharacterized protein LOC110748150 [Prunus avium]	Uncharacterized protein OS=Prunus yedoensis var. nudiflora OX=2094558 GN=Pyn_27541 PE=4 SV=1	NA	NA	NA	NA
EVM0004215.1	contracttion	NAC domain-containing protein 86 OS=Arabidopsis thaliana OX=3702 GN=NAC086 PE=2 SV=1	regulation of transcription, DNA-templated(GO:0006355)		DNA binding(GO:0003677)	NA	NA	NA	NAC domain-containing protein 86 [Prunus avium]	Uncharacterized protein OS=Prunus persica OX=3760 GN=PRUPE_5G241300 PE=4 SV=1	NA	NA	NA	NA
EVM0004216.1	contracttion	Polyadenylate-binding protein 5 OS=Arabidopsis thaliana OX=3702 GN=PAB5 PE=1 SV=3			nucleic acid binding(GO:0003676)| RNA binding(GO:0003723)	NA	NA	NA	polyadenylate-binding protein 3 [Prunus yedoensis var. nudiflora]	Polyadenylate-binding protein OS=Prunus yedoensis var. nudiflora OX=2094558 GN=Pyn_28745 PE=3 SV=1	KOG0123	Polyadenylate-binding protein (RRM superfamily)	[J]	Translation, ribosomal structure and biogenesis
EVM0004222.1	contracttion	Ribosome biogenesis protein TSR3 homolog OS=Mus musculus OX=10090 GN=Tsr3 PE=1 SV=1	NA	NA	NA	K09140	pre-rRNA-processing protein TSR3	NA:NA	ribosome biogenesis protein TSR3 homolog [Prunus yedoensis var. nudiflora]	Probable ribosome biogenesis protein Pyn_41284 OS=Prunus yedoensis var. nudiflora OX=2094558 GN=Pyn_41284 PE=3 SV=1	KOG3154	Uncharacterized conserved protein	[S]	Function unknown
EVM0004223.1	contracttion	Ethylene-responsive transcription factor WRI1 OS=Arabidopsis thaliana OX=3702 GN=WRI1 PE=1 SV=1	regulation of transcription, DNA-templated(GO:0006355)		DNA-binding transcription factor activity(GO:0003700)	NA	NA	NA	AP2-like ethylene-responsive transcription factor At1g79700 [Prunus avium]	Uncharacterized protein OS=Prunus persica OX=3760 GN=PRUPE_3G271400 PE=4 SV=1	NA	NA	NA	NA
EVM0004224.1	contracttion		NA	NA	NA	NA	NA	NA	SNF1-related protein kinase regulatory subunit gamma-1-like [Prunus avium]	Uncharacterized protein OS=Prunus persica OX=3760 GN=PRUPE_8G093300 PE=4 SV=1	NA	NA	NA	NA
EVM0004229.1	contracttion	Beta-amyrin 28-monooxygenase OS=Vitis vinifera OX=29760 GN=CYP716A17 PE=1 SV=2	oxidation-reduction process(GO:0055114)		iron ion binding(GO:0005506)| oxidoreductase activity, acting on paired donors, with incorporation or reduction of molecular oxygen(GO:0016705)| heme binding(GO:0020037)	NA	NA	NA	beta-amyrin 28-oxidase-like [Prunus avium]	Uncharacterized protein OS=Prunus persica OX=3760 GN=PRUPE_6G120400 PE=3 SV=1	KOG0157	Cytochrome P450 CYP4/CYP19/CYP26 subfamilies	[I]	Lipid transport and metabolism
EVM0004235.1	contracttion	STS14 protein OS=Solanum tuberosum OX=4113 GN=STS14 PE=2 SV=1	NA	NA	NA	NA	NA	NA	hypothetical protein PRUPE_7G146300 [Prunus persica]	Uncharacterized protein OS=Prunus persica OX=3760 GN=PRUPE_7G146300 PE=4 SV=1	KOG3017	Defense-related protein containing SCP domain	[S]	Function unknown
EVM0004239.1	contracttion	Increased DNA methylation 3 OS=Arabidopsis thaliana OX=3702 GN=IDM3 PE=1 SV=1	NA	NA	NA	NA	NA	NA	increased DNA methylation 3-like [Prunus avium]	Increased DNA methylation 3 OS=Prunus yedoensis var. nudiflora OX=2094558 GN=Pyn_16285 PE=4 SV=1	NA	NA	NA	NA
EVM0004246.1	contracttion	Cell division control protein 48 homolog D OS=Arabidopsis thaliana OX=3702 GN=CDC48D PE=1 SV=1			ATP binding(GO:0005524)	NA	NA	NA	cell division control protein 48 homolog D [Prunus yedoensis var. nudiflora]	Cell division control protein 48 homolog D OS=Prunus yedoensis var. nudiflora OX=2094558 GN=Pyn_31587 PE=4 SV=1	KOG0730	AAA+-type ATPase	[O]	Posttranslational modification, protein turnover, chaperones
EVM0004247.1	contracttion	Cytochrome P450 94A1 OS=Vicia sativa OX=3908 GN=CYP94A1 PE=2 SV=2	oxidation-reduction process(GO:0055114)		iron ion binding(GO:0005506)| oxidoreductase activity, acting on paired donors, with incorporation or reduction of molecular oxygen(GO:0016705)| heme binding(GO:0020037)	NA	NA	NA	cytochrome P450 94A1-like [Prunus avium]	Uncharacterized protein OS=Prunus persica OX=3760 GN=PRUPE_5G218500 PE=3 SV=1	KOG0157	Cytochrome P450 CYP4/CYP19/CYP26 subfamilies	[I]	Lipid transport and metabolism
EVM0004268.1	contracttion	Phosphoribulokinase, chloroplastic OS=Mesembryanthemum crystallinum OX=3544 PE=2 SV=1			ATP binding(GO:0005524)| kinase activity(GO:0016301)	K00855	phosphoribulokinase	ko00710:Carbon fixation in photosynthetic organisms|ko01200:Carbon metabolism	phosphoribulokinase chloroplastic [Prunus yedoensis var. nudiflora]	Phosphoribulokinase OS=Prunus yedoensis var. nudiflora OX=2094558 GN=Pyn_11477 PE=3 SV=1	KOG4203	Armadillo/beta-Catenin/plakoglobin	[Z]	Cytoskeleton
EVM0004274.1	contracttion	AP2/ERF and B3 domain-containing transcription factor At1g50680 OS=Arabidopsis thaliana OX=3702 GN=At1g50680 PE=2 SV=1	regulation of transcription, DNA-templated(GO:0006355)		DNA binding(GO:0003677)| DNA-binding transcription factor activity(GO:0003700)	NA	NA	NA	AP2/ERF and B3 domain-containing transcription factor [Prunus yedoensis var. nudiflora]	AP2/ERF and B3 domain-containing transcription factor OS=Prunus yedoensis var. nudiflora OX=2094558 GN=Pyn_21834 PE=4 SV=1	NA	NA	NA	NA
EVM0004275.1	contracttion	O-fucosyltransferase 34 OS=Arabidopsis thaliana OX=3702 GN=OFUT34 PE=2 SV=1	NA	NA	NA	NA	NA	NA	uncharacterized protein At1g04910-like [Prunus avium]	Uncharacterized protein OS=Quercus suber OX=58331 GN=CFP56_38520 PE=4 SV=1	NA	NA	NA	NA
EVM0004280.1	contracttion	Deacetylvindoline O-acetyltransferase OS=Catharanthus roseus OX=4058 GN=DAT PE=1 SV=1			transferase activity, transferring acyl groups other than amino-acyl groups(GO:0016747)	NA	NA	NA	vinorine synthase [Prunus yedoensis var. nudiflora]	Vinorine synthase OS=Prunus yedoensis var. nudiflora OX=2094558 GN=Pyn_07316 PE=4 SV=1	NA	NA	NA	NA
EVM0004283.1	contracttion	Protein NRT1/ PTR FAMILY 5.6 OS=Arabidopsis thaliana OX=3702 GN=NPF5.6 PE=2 SV=1	transmembrane transport(GO:0055085)	membrane(GO:0016020)	transmembrane transporter activity(GO:0022857)	NA	NA	NA	protein NRT1/ PTR FAMILY 5.6 [Prunus avium]	Uncharacterized protein OS=Prunus persica OX=3760 GN=PRUPE_6G264100 PE=4 SV=1	KOG1237	H+/oligopeptide symporter	[E]	Amino acid transport and metabolism
EVM0004290.1	contracttion	Protein MAIN-LIKE 2 OS=Arabidopsis thaliana OX=3702 GN=At2g04865 PE=1 SV=1			hydrolase activity(GO:0016787)| protein binding(GO:0005515)	NA	NA	NA	protein MAIN-LIKE 2 [Prunus yedoensis var. nudiflora]	Protein MAIN-LIKE 2 OS=Prunus yedoensis var. nudiflora OX=2094558 GN=Pyn_07191 PE=4 SV=1	KOG0376	Serine-threonine phosphatase 2A, catalytic subunit	[R]	General function prediction only
EVM0004294.1	contracttion	Protein JINGUBANG OS=Arabidopsis thaliana OX=3702 GN=JGB PE=1 SV=1			protein binding(GO:0005515)	NA	NA	NA	protein JINGUBANG-like [Prunus avium]	Uncharacterized protein OS=Prunus persica OX=3760 GN=PRUPE_8G110400 PE=4 SV=1	KOG4155	FOG: WD40 repeat	[R]	General function prediction only
EVM0004295.1	contracttion	Ethylene-insensitive protein 2 OS=Arabidopsis thaliana OX=3702 GN=EIN2 PE=1 SV=1	metal ion transport(GO:0030001)	membrane(GO:0016020)	metal ion transmembrane transporter activity(GO:0046873)	K14513	ethylene-insensitive protein 2	ko04075:Plant hormone signal transduction	ethylene-insensitive protein 2 isoform X1 [Prunus avium]	Ethylene-insensitive protein 2 isoform X1 OS=Prunus yedoensis var. nudiflora OX=2094558 GN=Pyn_21016 PE=4 SV=1	KOG1291	Mn2+ and Fe2+ transporters of the NRAMP family	[P]	Inorganic ion transport and metabolism
EVM0004295.2	contracttion	Ethylene-insensitive protein 2 OS=Arabidopsis thaliana OX=3702 GN=EIN2 PE=1 SV=1	metal ion transport(GO:0030001)	membrane(GO:0016020)	metal ion transmembrane transporter activity(GO:0046873)	K14513	ethylene-insensitive protein 2	ko04075:Plant hormone signal transduction	ethylene-insensitive protein 2 isoform X1 [Prunus avium]	Ethylene-insensitive protein 2 isoform X1 OS=Prunus yedoensis var. nudiflora OX=2094558 GN=Pyn_21016 PE=4 SV=1	KOG1291	Mn2+ and Fe2+ transporters of the NRAMP family	[P]	Inorganic ion transport and metabolism
EVM0004295.3	contracttion	Ethylene-insensitive protein 2 OS=Arabidopsis thaliana OX=3702 GN=EIN2 PE=1 SV=1	metal ion transport(GO:0030001)	membrane(GO:0016020)	metal ion transmembrane transporter activity(GO:0046873)	K14513	ethylene-insensitive protein 2	ko04075:Plant hormone signal transduction	ethylene-insensitive protein 2 isoform X1 [Prunus avium]	Ethylene-insensitive protein 2 isoform X1 OS=Prunus yedoensis var. nudiflora OX=2094558 GN=Pyn_21016 PE=4 SV=1	KOG1291	Mn2+ and Fe2+ transporters of the NRAMP family	[P]	Inorganic ion transport and metabolism
EVM0004296.1	contracttion	AAA-ATPase At2g18193 OS=Arabidopsis thaliana OX=3702 GN=At2g18193 PE=2 SV=1			ATP binding(GO:0005524)	K08900	mitochondrial chaperone BCS1	NA:NA	AAA-ATPase At2g18193 [Prunus persica]	Uncharacterized protein OS=Prunus persica OX=3760 GN=PRUPE_7G165500 PE=3 SV=1	KOG0743	AAA+-type ATPase	[O]	Posttranslational modification, protein turnover, chaperones
EVM0004297.1	contracttion				protein dimerization activity(GO:0046983)	NA	NA	NA	PREDICTED: zinc finger MYM-type protein 1-like [Prunus mume]	Uncharacterized protein OS=Citrus clementina OX=85681 GN=CICLE_v10023986mg PE=4 SV=1	NA	NA	NA	NA
EVM0004306.1	contracttion	Histidine kinase 2 OS=Arabidopsis thaliana OX=3702 GN=AHK2 PE=1 SV=1	phosphorelay signal transduction system(GO:0000160)| signal transduction(GO:0007165)		phosphorelay sensor kinase activity(GO:0000155)	K14489	arabidopsis histidine kinase 2/3/4 (cytokinin receptor)	ko04075:Plant hormone signal transduction	LOW QUALITY PROTEIN: histidine kinase 2 [Prunus avium]	Uncharacterized protein OS=Prunus persica OX=3760 GN=PRUPE_3G201700 PE=4 SV=1	KOG0519	Sensory transduction histidine kinase	[T]	Signal transduction mechanisms
EVM0004310.1	contracttion	Probable protein phosphatase 2C 55 OS=Arabidopsis thaliana OX=3702 GN=At4g16580 PE=2 SV=2			catalytic activity(GO:0003824)	K17508	protein phosphatase PTC7	NA:NA	probable protein phosphatase 2C 55 [Prunus avium]	Uncharacterized protein OS=Prunus yedoensis var. nudiflora OX=2094558 GN=Pyn_30052 PE=4 SV=1	KOG1379	Serine/threonine protein phosphatase	[T]	Signal transduction mechanisms
EVM0004318.1	contracttion	Pre-mRNA-splicing factor ATP-dependent RNA helicase DEAH7 OS=Arabidopsis thaliana OX=3702 GN=CUV PE=1 SV=1			nucleic acid binding(GO:0003676)| ATP binding(GO:0005524)| helicase activity(GO:0004386)	K12815	pre-mRNA-splicing factor ATP-dependent RNA helicase DHX38/PRP16	ko03040:Spliceosome	PREDICTED: pre-mRNA-splicing factor ATP-dependent RNA helicase DEAH7-like [Prunus mume]	Uncharacterized protein OS=Prunus persica OX=3760 GN=PRUPE_4G121400 PE=4 SV=1	KOG0924	mRNA splicing factor ATP-dependent RNA helicase	[A]	RNA processing and modification
EVM0004320.1	contracttion	Beta-glucuronosyltransferase GlcAT14A OS=Arabidopsis thaliana OX=3702 GN=GLCAT14A PE=2 SV=1		membrane(GO:0016020)	acetylglucosaminyltransferase activity(GO:0008375)	NA	NA	NA	beta-glucuronosyltransferase GlcAT14A [Prunus yedoensis var. nudiflora]	Beta-glucuronosyltransferase GlcAT14A OS=Prunus yedoensis var. nudiflora OX=2094558 GN=Pyn_10804 PE=4 SV=1	KOG0799	Branching enzyme	[G]	Carbohydrate transport and metabolism
EVM0004321.1	contracttion	Transcription factor GTE10 OS=Arabidopsis thaliana OX=3702 GN=GTE10 PE=1 SV=2			protein binding(GO:0005515)	NA	NA	NA	transcription factor GTE10 isoform X1 [Prunus persica]	Uncharacterized protein OS=Prunus persica OX=3760 GN=PRUPE_5G154800 PE=4 SV=1	KOG1474	Transcription initiation factor TFIID, subunit BDF1 and related bromodomain proteins	[K]	Transcription
EVM0004323.1	contracttion				protein binding(GO:0005515)	NA	NA	NA	basic-leucine zipper transcription factor A-like [Prunus avium]	Uncharacterized protein OS=Prunus persica OX=3760 GN=PRUPE_5G225400 PE=4 SV=1	NA	NA	NA	NA
EVM0004329.1	contracttion	Histone-lysine N-methyltransferase, H3 lysine-9 specific SUVH1 OS=Arabidopsis thaliana OX=3702 GN=SUVH1 PE=2 SV=1	histone lysine methylation(GO:0034968)	nucleus(GO:0005634)	protein binding(GO:0005515)| histone-lysine N-methyltransferase activity(GO:0018024)| zinc ion binding(GO:0008270)	K11420	euchromatic histone-lysine N-methyltransferase	ko00310:Lysine degradation|ko04211:Longevity regulating pathway	histone-lysine N-methyltransferase, H3 lysine-9 specific SUVH3-like [Prunus avium]	Uncharacterized protein OS=Prunus persica OX=3760 GN=PRUPE_7G185900 PE=4 SV=1	KOG1082	Histone H3 (Lys9) methyltransferase SUV39H1/Clr4, required for transcriptional silencing	[K]	Transcription
EVM0004331.1	contracttion	Cytochrome P450 71A20 OS=Arabidopsis thaliana OX=3702 GN=CYP71A20 PE=2 SV=2	oxidation-reduction process(GO:0055114)		heme binding(GO:0020037)| oxidoreductase activity, acting on paired donors, with incorporation or reduction of molecular oxygen(GO:0016705)| iron ion binding(GO:0005506)	NA	NA	NA	PREDICTED: cytochrome P450 71A1-like [Prunus mume]	Uncharacterized protein OS=Prunus persica OX=3760 GN=PRUPE_5G163800 PE=3 SV=1	KOG0156	Cytochrome P450 CYP2 subfamily	[Q]	Secondary metabolites biosynthesis, transport and catabolism
EVM0004332.1	contracttion	Elicitor-responsive protein 3 OS=Oryza sativa subsp. indica OX=39946 GN=ERG3 PE=2 SV=1	NA	NA	NA	NA	NA	NA	elicitor-responsive protein 3-like [Prunus avium]	Uncharacterized protein OS=Prunus persica OX=3760 GN=PRUPE_5G094600 PE=4 SV=1	KOG1030	Predicted Ca2+-dependent phospholipid-binding protein	[R]	General function prediction only
EVM0004337.1	contracttion		NA	NA	NA	NA	NA	NA	uncharacterized protein LOC18777292 isoform X1 [Prunus persica]	Uncharacterized protein OS=Prunus persica OX=3760 GN=PRUPE_5G068000 PE=4 SV=1	NA	NA	NA	NA
EVM0004338.1	contracttion	Zinc finger protein VAR3, chloroplastic OS=Arabidopsis thaliana OX=3702 GN=VAR3 PE=1 SV=2	NA	NA	NA	NA	NA	NA	zinc finger protein VAR3, chloroplastic [Prunus avium]	Zinc finger protein VAR3 chloroplastic OS=Prunus yedoensis var. nudiflora OX=2094558 GN=Pyn_28873 PE=4 SV=1	KOG4198	RNA-binding Ran Zn-finger protein and related proteins	[R]	General function prediction only
EVM0004341.1	contracttion	Alpha-glucosidase 2 OS=Bacillus thermoamyloliquefaciens OX=1425 PE=3 SV=1	carbohydrate metabolic process(GO:0005975)		hydrolase activity, hydrolyzing O-glycosyl compounds(GO:0004553)	NA	NA	NA	uncharacterized protein LOC110768270 isoform X1 [Prunus avium]	Uncharacterized protein OS=Prunus yedoensis var. nudiflora OX=2094558 GN=Pyn_05481 PE=3 SV=1	KOG1066	Glucosidase II catalytic (alpha) subunit and related enzymes, glycosyl hydrolase family 31	[O]	Posttranslational modification, protein turnover, chaperones
EVM0004347.1	contracttion	AAA-ATPase At2g18193 OS=Arabidopsis thaliana OX=3702 GN=At2g18193 PE=2 SV=1			ATP binding(GO:0005524)	K08900	mitochondrial chaperone BCS1	NA:NA	uncharacterized protein Pyn_36129 [Prunus yedoensis var. nudiflora]	Uncharacterized protein OS=Prunus yedoensis var. nudiflora OX=2094558 GN=Pyn_36129 PE=4 SV=1	KOG0743	AAA+-type ATPase	[O]	Posttranslational modification, protein turnover, chaperones
EVM0004348.1	contracttion		NA	NA	NA	NA	NA	NA	PREDICTED: uncharacterized protein LOC103319093 isoform X1 [Prunus mume]	Uncharacterized protein OS=Prunus persica OX=3760 GN=PRUPE_1G566800 PE=4 SV=1	NA	NA	NA	NA
EVM0004356.1	contracttion	Fasciclin-like arabinogalactan protein 14 OS=Arabidopsis thaliana OX=3702 GN=FLA14 PE=2 SV=1	NA	NA	NA	NA	NA	NA	fasciclin-like arabinogalactan protein 14 [Prunus yedoensis var. nudiflora]	Fasciclin-like arabinogalactan protein 14 OS=Prunus yedoensis var. nudiflora OX=2094558 GN=Pyn_39682 PE=4 SV=1	NA	NA	NA	NA
EVM0004358.1	contracttion	Retrovirus-related Pol polyprotein from transposon TNT 1-94 OS=Nicotiana tabacum OX=4097 PE=2 SV=1	DNA integration(GO:0015074)		zinc ion binding(GO:0008270)| nucleic acid binding(GO:0003676)	NA	NA	NA	PREDICTED: uncharacterized protein LOC108174286 [Malus domestica]	Retrovirus-related Pol polyprotein from transposon TNT 1-94 (Fragment) OS=Cajanus cajan OX=3821 GN=KK1_040182 PE=4 SV=1	KOG0017	FOG: Transposon-encoded proteins with TYA, reverse transcriptase, integrase domains in various combinations	[R]	General function prediction only
EVM0004361.1	contracttion	Serine hydroxymethyltransferase 7 OS=Arabidopsis thaliana OX=3702 GN=SHM7 PE=2 SV=1	NA	NA	NA	K00600	glycine hydroxymethyltransferase	ko00260:Glycine, serine and threonine metabolism|ko00460:Cyanoamino acid metabolism|ko00630:Glyoxylate and dicarboxylate metabolism|ko00670:One carbon pool by folate|ko00680:Methane metabolism|ko01200:Carbon metabolism|ko01230:Biosynthesis of amino acids	serine hydroxymethyltransferase 7-like [Prunus avium]	Serine hydroxymethyltransferase OS=Prunus persica OX=3760 GN=PRUPE_1G507500 PE=3 SV=1	KOG2467	Glycine/serine hydroxymethyltransferase	[E]	Amino acid transport and metabolism
EVM0004363.1	contracttion	Probable sulfate transporter 3.3 OS=Arabidopsis thaliana OX=3702 GN=SULTR3;3 PE=2 SV=2	sulfate transport(GO:0008272)	integral component of membrane(GO:0016021)	sulfate transmembrane transporter activity(GO:0015116)	K17471	sulfate transporter 3	NA:NA	putative sulfate transporter 3.3 [Prunus yedoensis var. nudiflora]	Putative sulfate transporter 3.3 OS=Prunus yedoensis var. nudiflora OX=2094558 GN=Pyn_25116 PE=3 SV=1	KOG0236	Sulfate/bicarbonate/oxalate exchanger SAT-1 and related transporters (SLC26 family)	[P]	Inorganic ion transport and metabolism
EVM0004372.1	contracttion	Flavonoid 3&apos;-monooxygenase CYP75B3 OS=Oryza sativa subsp. japonica OX=39947 GN=CYP75B3 PE=2 SV=1	oxidation-reduction process(GO:0055114)		heme binding(GO:0020037)| oxidoreductase activity, acting on paired donors, with incorporation or reduction of molecular oxygen(GO:0016705)| iron ion binding(GO:0005506)	NA	NA	NA	cytochrome P450 76M5-like [Prunus avium]	Uncharacterized protein OS=Prunus persica OX=3760 GN=PRUPE_5G078200 PE=3 SV=1	KOG0156	Cytochrome P450 CYP2 subfamily	[Q]	Secondary metabolites biosynthesis, transport and catabolism
EVM0004381.1	contracttion	Flavonoid 3&apos;-monooxygenase OS=Petunia hybrida OX=4102 GN=CYP75B2 PE=2 SV=1	oxidation-reduction process(GO:0055114)		oxidoreductase activity, acting on paired donors, with incorporation or reduction of molecular oxygen(GO:0016705)| heme binding(GO:0020037)| iron ion binding(GO:0005506)	NA	NA	NA	cytochrome P450 76M5-like [Prunus yedoensis var. nudiflora]	Cytochrome P450 76M5-like OS=Prunus yedoensis var. nudiflora OX=2094558 GN=Pyn_18787 PE=3 SV=1	KOG0156	Cytochrome P450 CYP2 subfamily	[Q]	Secondary metabolites biosynthesis, transport and catabolism
EVM0004386.1	contracttion	Protein IQ-DOMAIN 31 OS=Arabidopsis thaliana OX=3702 GN=IQD31 PE=1 SV=1			protein binding(GO:0005515)	NA	NA	NA	protein IQ-DOMAIN 31 [Prunus yedoensis var. nudiflora]	Protein IQ-DOMAIN 31 OS=Prunus yedoensis var. nudiflora OX=2094558 GN=Pyn_12020 PE=4 SV=1	NA	NA	NA	NA
EVM0004386.2	contracttion	Protein IQ-DOMAIN 31 OS=Arabidopsis thaliana OX=3702 GN=IQD31 PE=1 SV=1			protein binding(GO:0005515)	NA	NA	NA	protein IQ-DOMAIN 31 [Prunus yedoensis var. nudiflora]	Protein IQ-DOMAIN 31 OS=Prunus yedoensis var. nudiflora OX=2094558 GN=Pyn_12020 PE=4 SV=1	NA	NA	NA	NA
EVM0004397.1	contracttion		NA	NA	NA	NA	NA	NA	universal stress protein A-like protein isoform X2 [Prunus yedoensis var. nudiflora]	Universal stress protein A-like protein isoform X2 OS=Prunus yedoensis var. nudiflora OX=2094558 GN=Pyn_33172 PE=4 SV=1	NA	NA	NA	NA
EVM0004404.1	contracttion				protein binding(GO:0005515)	NA	NA	NA	uncharacterized protein LOC110751463 isoform X2 [Prunus avium]	Uncharacterized protein OS=Prunus persica OX=3760 GN=PRUPE_1G330100 PE=4 SV=1	KOG0167	FOG: Armadillo/beta-catenin-like repeats	[S]	Function unknown
EVM0004412.1	contracttion	O-fucosyltransferase 9 OS=Arabidopsis thaliana OX=3702 GN=OFUT9 PE=2 SV=1	NA	NA	NA	NA	NA	NA	uncharacterized protein At1g04910 isoform X2 [Prunus avium]	Uncharacterized protein OS=Prunus persica OX=3760 GN=PRUPE_1G551500 PE=4 SV=1	NA	NA	NA	NA
EVM0004424.1	contracttion	WD repeat-containing protein wdr-5.2 OS=Caenorhabditis elegans OX=6239 GN=wdr-5.2 PE=4 SV=1			protein binding(GO:0005515)	K14963	COMPASS component SWD3	NA:NA	COMPASS-like H3K4 histone methylase component WDR5A [Prunus persica]	Uncharacterized protein OS=Prunus persica OX=3760 GN=PRUPE_6G211800 PE=4 SV=1	KOG0266	WD40 repeat-containing protein	[R]	General function prediction only
EVM0004424.2	contracttion	WD repeat-containing protein wdr-5.2 OS=Caenorhabditis elegans OX=6239 GN=wdr-5.2 PE=4 SV=1			protein binding(GO:0005515)	K14963	COMPASS component SWD3	NA:NA	COMPASS-like H3K4 histone methylase component WDR5A [Prunus persica]	Uncharacterized protein OS=Prunus persica OX=3760 GN=PRUPE_6G211800 PE=4 SV=1	KOG0266	WD40 repeat-containing protein	[R]	General function prediction only
EVM0004431.1	contracttion	Protein ACTIVITY OF BC1 COMPLEX KINASE 8, chloroplastic OS=Arabidopsis thaliana OX=3702 GN=ABC1K8 PE=2 SV=1	NA	NA	NA	NA	NA	NA	uncharacterized protein LOC18772235 [Prunus persica]	Uncharacterized protein OS=Prunus persica OX=3760 GN=PRUPE_6G175300 PE=4 SV=1	KOG1235	Predicted unusual protein kinase	[R]	General function prediction only
EVM0004432.1	contracttion	Aluminum-activated malate transporter 8 OS=Arabidopsis thaliana OX=3702 GN=ALMT8 PE=3 SV=1	malate transport(GO:0015743)			NA	NA	NA	aluminum-activated malate transporter 8 [Prunus persica]	Uncharacterized protein OS=Prunus persica OX=3760 GN=PRUPE_7G094400 PE=4 SV=1	KOG4711	Predicted membrane protein	[R]	General function prediction only
EVM0004442.1	contracttion	Ubiquitin-60S ribosomal protein L40 OS=Nicotiana sylvestris OX=4096 GN=UBICEP52-7 PE=2 SV=2	translation(GO:0006412)	ribosome(GO:0005840)	protein binding(GO:0005515)| structural constituent of ribosome(GO:0003735)	NA	NA	NA	ubiquitin-60S ribosomal protein L40 [Prunus persica]	Uncharacterized protein OS=Prunus persica OX=3760 GN=PRUPE_2G316400 PE=4 SV=1	KOG0003	Ubiquitin/60s ribosomal protein L40 fusion	[J]	Translation, ribosomal structure and biogenesis
EVM0004451.1	contracttion	Zinc finger protein BRUTUS OS=Arabidopsis thaliana OX=3702 GN=BTS PE=1 SV=1			zinc ion binding(GO:0008270)	K16276	zinc finger protein-like protein	NA:NA	zinc finger protein BRUTUS-like [Prunus avium]	Uncharacterized protein OS=Prunus persica OX=3760 GN=PRUPE_1G314300 PE=4 SV=1	KOG1940	Zn-finger protein	[R]	General function prediction only
EVM0004456.1	contracttion	PHD finger protein ALFIN-LIKE 5 OS=Arabidopsis thaliana OX=3702 GN=AL5 PE=2 SV=1	regulation of transcription, DNA-templated(GO:0006355)		histone binding(GO:0042393)	NA	NA	NA	ankyrin repeat-containing protein At2g01680-like [Prunus avium]	Ankyrin repeat-containing protein OS=Prunus yedoensis var. nudiflora OX=2094558 GN=Pyn_03077 PE=4 SV=1	KOG1632	Uncharacterized PHD Zn-finger protein	[R]	General function prediction only
EVM0004457.1	contracttion	Probable WRKY transcription factor 12 OS=Arabidopsis thaliana OX=3702 GN=WRKY12 PE=2 SV=1	regulation of transcription, DNA-templated(GO:0006355)		DNA-binding transcription factor activity(GO:0003700)| sequence-specific DNA binding(GO:0043565)	NA	NA	NA	probable WRKY transcription factor 12 [Prunus avium]	Uncharacterized protein OS=Prunus persica OX=3760 GN=PRUPE_2G133800 PE=4 SV=1	NA	NA	NA	NA
EVM0004459.1	contracttion	Beta-amyrin 28-monooxygenase OS=Vitis vinifera OX=29760 GN=CYP716A15 PE=1 SV=1	oxidation-reduction process(GO:0055114)		iron ion binding(GO:0005506)| oxidoreductase activity, acting on paired donors, with incorporation or reduction of molecular oxygen(GO:0016705)| heme binding(GO:0020037)	NA	NA	NA	beta-amyrin 28-oxidase [Prunus avium]	Beta-amyrin 28-oxidase-like OS=Prunus yedoensis var. nudiflora OX=2094558 GN=Pyn_05726 PE=3 SV=1	KOG0157	Cytochrome P450 CYP4/CYP19/CYP26 subfamilies	[I]	Lipid transport and metabolism
EVM0004461.1	contracttion	Oligopeptide transporter 1 OS=Arabidopsis thaliana OX=3702 GN=OPT1 PE=2 SV=1	transmembrane transport(GO:0055085)			NA	NA	NA	oligopeptide transporter 1-like [Prunus yedoensis var. nudiflora]	Oligopeptide transporter 1-like OS=Prunus yedoensis var. nudiflora OX=2094558 GN=Pyn_16881 PE=4 SV=1	KOG2262	Sexual differentiation process protein ISP4	[T]	Signal transduction mechanisms
EVM0004462.1	contracttion	Abnormal spindle-like microcephaly-associated protein homolog (Fragment) OS=Felis catus OX=9685 GN=ASPM PE=2 SV=1			protein binding(GO:0005515)	K16743	abnormal spindle-like microcephaly-associated protein	NA:NA	abnormal spindle-like microcephaly-associated protein homolog [Prunus avium]	Abnormal spindle-like microcephaly-associated protein homolog OS=Prunus yedoensis var. nudiflora OX=2094558 GN=Pyn_12071 PE=4 SV=1	KOG0165	Microtubule-associated protein Asp	[Z]	Cytoskeleton
EVM0004480.1	contracttion	Uncharacterized protein At5g39865 OS=Arabidopsis thaliana OX=3702 GN=At5g39865 PE=2 SV=1	cell redox homeostasis(GO:0045454)		electron transfer activity(GO:0009055)| protein disulfide oxidoreductase activity(GO:0015035)	NA	NA	NA	uncharacterized protein Pyn_25320 [Prunus yedoensis var. nudiflora]	Uncharacterized protein OS=Prunus yedoensis var. nudiflora OX=2094558 GN=Pyn_25320 PE=4 SV=1	KOG2824	Glutaredoxin-related protein	[O]	Posttranslational modification, protein turnover, chaperones
EVM0004508.1	contracttion	Zeaxanthin epoxidase, chloroplastic OS=Oncidium hybrid cultivar OX=141207 GN=ZEP PE=2 SV=1			FAD binding(GO:0071949)	K09838	zeaxanthin epoxidase	ko00906:Carotenoid biosynthesis	hypothetical protein VITISV_024453 [Vitis vinifera]	Uncharacterized protein OS=Vitis vinifera OX=29760 GN=VITISV_024453 PE=4 SV=1	KOG2614	Kynurenine 3-monooxygenase and related flavoprotein monooxygenases	[R]	General function prediction only
EVM0004510.1	contracttion	Sm-like protein LSM5 OS=Arabidopsis thaliana OX=3702 GN=LSM5 PE=1 SV=1	NA	NA	NA	K12624	U6 snRNA-associated Sm-like protein LSm5	ko03018:RNA degradation|ko03040:Spliceosome	PREDICTED: sm-like protein LSM5 [Prunus mume]	U6 snRNA-associated Sm-like protein LSm5 OS=Prunus yedoensis var. nudiflora OX=2094558 GN=LSM5 PE=3 SV=1	KOG1775	U6 snRNA-associated Sm-like protein	[A]	RNA processing and modification
EVM0004523.1	contracttion		response to water(GO:0009415)			NA	NA	NA	dehydrin Xero 2-like [Prunus avium]	Cold-shock protein CS120-like OS=Prunus yedoensis var. nudiflora OX=2094558 GN=Pyn_36398 PE=3 SV=1	NA	NA	NA	NA
EVM0004525.1	contracttion	Protein JINGUBANG OS=Arabidopsis thaliana OX=3702 GN=JGB PE=1 SV=1			protein binding(GO:0005515)	NA	NA	NA	putative WD repeat-containing protein alr3466 [Prunus yedoensis var. nudiflora]	Putative WD repeat-containing protein alr3466 OS=Prunus yedoensis var. nudiflora OX=2094558 GN=Pyn_21322 PE=4 SV=1	KOG4155	FOG: WD40 repeat	[R]	General function prediction only
EVM0004529.1	contracttion				protein binding(GO:0005515)	NA	NA	NA	PREDICTED: uncharacterized protein LOC103329711 [Prunus mume]	Uncharacterized protein OS=Prunus persica OX=3760 GN=PRUPE_3G237500 PE=4 SV=1	KOG0504	FOG: Ankyrin repeat	[R]	General function prediction only
EVM0004532.1	contracttion	Inorganic pyrophosphatase TTM1 OS=Arabidopsis thaliana OX=3702 GN=TTM1 PE=1 SV=1			ATP binding(GO:0005524)| kinase activity(GO:0016301)	K00876	uridine kinase	ko00240:Pyrimidine metabolism|ko00983:Drug metabolism - other enzymes	uridine-cytidine kinase C isoform X1 [Prunus persica]	Uncharacterized protein OS=Prunus persica OX=3760 GN=PRUPE_5G212000 PE=4 SV=1	KOG4203	Armadillo/beta-Catenin/plakoglobin	[Z]	Cytoskeleton
EVM0004533.1	contracttion	50S ribosomal protein L24 OS=Bacillus weihenstephanensis (strain KBAB4) OX=315730 GN=rplX PE=3 SV=1	translation(GO:0006412)	ribosome(GO:0005840)| intracellular(GO:0005622)	structural constituent of ribosome(GO:0003735)	K02895	large subunit ribosomal protein L24	ko03010:Ribosome	50S ribosomal protein L24-like [Prunus yedoensis var. nudiflora]	50S ribosomal protein L24-like OS=Prunus yedoensis var. nudiflora OX=2094558 GN=Pyn_17235 PE=3 SV=1	NA	NA	NA	NA
EVM0004536.1	contracttion	Protein trichome berefringence-like 7 OS=Arabidopsis thaliana OX=3702 GN=TBL7 PE=3 SV=1	NA	NA	NA	NA	NA	NA	protein trichome berefringence-like 7 [Prunus avium]	Uncharacterized protein OS=Prunus persica OX=3760 GN=PRUPE_8G018900 PE=4 SV=1	NA	NA	NA	NA
EVM0004542.1	contracttion	Abscisic acid 8&apos;-hydroxylase 2 OS=Arabidopsis thaliana OX=3702 GN=CYP707A2 PE=2 SV=1	oxidation-reduction process(GO:0055114)		oxidoreductase activity, acting on paired donors, with incorporation or reduction of molecular oxygen(GO:0016705)| heme binding(GO:0020037)| iron ion binding(GO:0005506)	K09843	(+)-abscisic acid 8'-hydroxylase	ko00906:Carotenoid biosynthesis	abscisic acid 8-hydroxylase 2 isoform X1 [Prunus yedoensis var. nudiflora]	Abscisic acid 8-hydroxylase 2 isoform X1 OS=Prunus yedoensis var. nudiflora OX=2094558 GN=Pyn_39317 PE=3 SV=1	KOG0157	Cytochrome P450 CYP4/CYP19/CYP26 subfamilies	[I]	Lipid transport and metabolism
EVM0004548.1	contracttion	CBS domain-containing protein CBSX1, chloroplastic OS=Arabidopsis thaliana OX=3702 GN=CBSX1 PE=1 SV=2	NA	NA	NA	NA	NA	NA	CBS domain-containing protein CBSX1, chloroplastic isoform X1 [Prunus persica]	Uncharacterized protein OS=Prunus persica OX=3760 GN=PRUPE_6G231600 PE=4 SV=1	NA	NA	NA	NA
EVM0004558.1	contracttion	Fatty acid hydroperoxide lyase, chloroplastic OS=Solanum lycopersicum OX=4081 GN=HPL PE=1 SV=1	oxidation-reduction process(GO:0055114)		iron ion binding(GO:0005506)| oxidoreductase activity, acting on paired donors, with incorporation or reduction of molecular oxygen(GO:0016705)| heme binding(GO:0020037)	K10528	hydroperoxide lyase [EC:4.1.2.-]	ko00592:alpha-Linolenic acid metabolism	fatty acid hydroperoxide lyase, chloroplastic [Prunus avium]	Fatty acid hydroperoxide lyase chloroplastic OS=Prunus yedoensis var. nudiflora OX=2094558 GN=Pyn_22875 PE=3 SV=1	NA	NA	NA	NA
EVM0004560.1	contracttion	Chaperone protein dnaJ 10 OS=Arabidopsis thaliana OX=3702 GN=ATJ10 PE=2 SV=2	NA	NA	NA	NA	NA	NA	chaperone protein dnaJ 10-like [Prunus avium]	Uncharacterized protein OS=Prunus yedoensis var. nudiflora OX=2094558 GN=Pyn_26933 PE=4 SV=1	KOG0691	Molecular chaperone (DnaJ superfamily)	[O]	Posttranslational modification, protein turnover, chaperones
EVM0004567.1	contracttion	Putative B3 domain-containing protein Os03g0621600 OS=Oryza sativa subsp. japonica OX=39947 GN=Os03g0621600 PE=3 SV=1			DNA binding(GO:0003677)	NA	NA	NA	B3 domain-containing protein [Prunus yedoensis var. nudiflora]	B3 domain-containing protein OS=Prunus yedoensis var. nudiflora OX=2094558 GN=Pyn_36340 PE=4 SV=1	NA	NA	NA	NA
EVM0004576.1	contracttion	4-coumarate--CoA ligase-like 9 OS=Arabidopsis thaliana OX=3702 GN=4CLL9 PE=1 SV=2			catalytic activity(GO:0003824)	NA	NA	NA	4-coumarate--CoA ligase-like 9 [Prunus persica]	Uncharacterized protein OS=Prunus persica OX=3760 GN=PRUPE_5G154100 PE=4 SV=1	KOG1176	Acyl-CoA synthetase	[I]	Lipid transport and metabolism
[truncated: 4,895 more rows]
