# Supplementary material for: The genome of Chinese flowering cherry (Cerasus serrulata) provides new insights into Cerasus species
Source: Hortic Res. 2020 Oct 1;7:165. doi: 10.1038/s41438-020-00382-1 (PMC7527954; doi:10.1038/s41438-020-00382-1)
Supplement: Supplementary file 8 — Table S17 GO enrichment of rapidly evolving genes in Cerasus serrulata [file 41438_2020_382_MOESM8_ESM.xls]

## Sheet: Cerasus_serrulata_rapidly_evolu
Table S17 GO enrichment of rapidly evolving genes in Cerasus serrulata
Go categories	GO.ID	Term	Annotated	Significant	Expected	classicFisher	fdr_BP
Biological Process	GO:0046486	glycerolipid metabolic process	77	44	6.27	1.6e-28	1.3e-25
Biological Process	GO:0006629	lipid metabolic process	364	91	29.65	1.5e-23	6.09e-21
Biological Process	GO:0045017	glycerolipid biosynthetic process	56	31	4.56	7.2e-20	1.95e-17
Biological Process	GO:0071103	DNA conformation change	37	25	3.01	2.9e-19	5.89e-17
Biological Process	GO:0055114	oxidation-reduction process	1306	185	106.36	6.3e-16	1.02e-13
Biological Process	GO:0015698	inorganic anion transport	33	21	2.69	1.4e-15	1.89e-13
Biological Process	GO:0008272	sulfate transport	12	12	0.98	7.8e-14	7.92e-12
Biological Process	GO:0072348	sulfur compound transport	12	12	0.98	7.8e-14	7.92e-12
Biological Process	GO:0034728	nucleosome organization	19	15	1.55	1.1e-13	9.92e-12
Biological Process	GO:0005985	sucrose metabolic process	21	15	1.71	1.4e-12	1.14e-10
Biological Process	GO:0044255	cellular lipid metabolic process	174	44	14.17	4.7e-12	3.47e-10
Biological Process	GO:0071824	protein-DNA complex subunit organization	23	15	1.87	1.1e-11	6.09e-10
Biological Process	GO:0006334	nucleosome assembly	17	13	1.38	1.1e-11	6.09e-10
Biological Process	GO:0031497	chromatin assembly	17	13	1.38	1.1e-11	6.09e-10
Biological Process	GO:0006074	(1->3)-beta-D-glucan metabolic process	10	10	0.81	1.2e-11	6.09e-10
Biological Process	GO:0006075	(1->3)-beta-D-glucan biosynthetic proces...	10	10	0.81	1.2e-11	6.09e-10
Biological Process	GO:0051276	chromosome organization	96	30	7.82	4.5e-11	2.15e-09
Biological Process	GO:0022607	cellular component assembly	102	31	8.31	4.8e-11	2.17e-09
Biological Process	GO:0006323	DNA packaging	19	13	1.55	1.1e-10	4.35e-09
Biological Process	GO:0006333	chromatin assembly or disassembly	19	13	1.55	1.1e-10	4.35e-09
Biological Process	GO:0009832	plant-type cell wall biogenesis	9	9	0.73	1.5e-10	4.35e-09
Biological Process	GO:0010215	cellulose microfibril organization	9	9	0.73	1.5e-10	4.35e-09
Biological Process	GO:0016049	cell growth	9	9	0.73	1.5e-10	4.35e-09
Biological Process	GO:0030198	extracellular matrix organization	9	9	0.73	1.5e-10	4.35e-09
Biological Process	GO:0040007	growth	9	9	0.73	1.5e-10	4.35e-09
Biological Process	GO:0043062	extracellular structure organization	9	9	0.73	1.5e-10	4.35e-09
Biological Process	GO:0070726	cell wall assembly	9	9	0.73	1.5e-10	4.35e-09
Biological Process	GO:0071668	plant-type cell wall assembly	9	9	0.73	1.5e-10	4.35e-09
Biological Process	GO:0006265	DNA topological change	17	12	1.38	3.3e-10	9.24e-09
Biological Process	GO:0065004	protein-DNA complex assembly	21	13	1.71	6.9e-10	1.87e-08
Biological Process	GO:0006821	chloride transport	10	9	0.81	1.4e-09	3.44e-08
Biological Process	GO:0009664	plant-type cell wall organization	10	9	0.81	1.4e-09	3.44e-08
Biological Process	GO:0071669	plant-type cell wall organization or bio...	10	9	0.81	1.4e-09	3.44e-08
Biological Process	GO:0000245	spliceosomal complex assembly	8	8	0.65	1.9e-09	4.41e-08
Biological Process	GO:0006376	mRNA splice site selection	8	8	0.65	1.9e-09	4.41e-08
Biological Process	GO:0042546	cell wall biogenesis	11	9	0.9	7.1e-09	1.6e-07
Biological Process	GO:0046488	phosphatidylinositol metabolic process	47	18	3.83	9.6e-09	2.11e-07
Biological Process	GO:0006820	anion transport	65	21	5.29	2e-08	4.27e-07
Biological Process	GO:0006784	heme a biosynthetic process	7	7	0.57	2.3e-08	4.67e-07
Biological Process	GO:0046160	heme a metabolic process	7	7	0.57	2.3e-08	4.67e-07
Biological Process	GO:0034622	cellular macromolecular complex assembly	66	21	5.38	2.6e-08	5.15e-07
Biological Process	GO:0006650	glycerophospholipid metabolic process	51	18	4.15	4.3e-08	8.31e-07
Biological Process	GO:0008610	lipid biosynthetic process	163	35	13.28	7.2e-08	1.36e-06
Biological Process	GO:0006325	chromatin organization	50	17	4.07	1.9e-07	3.51e-06
Biological Process	GO:0022618	ribonucleoprotein complex assembly	11	8	0.9	2.5e-07	4.41e-06
Biological Process	GO:0071826	ribonucleoprotein complex subunit organi...	11	8	0.9	2.5e-07	4.41e-06
Biological Process	GO:0044085	cellular component biogenesis	149	32	12.13	2.6e-07	4.49e-06
Biological Process	GO:0016458	gene silencing	6	6	0.49	2.9e-07	4.81e-06
Biological Process	GO:0031047	gene silencing by RNA	6	6	0.49	2.9e-07	4.81e-06
Biological Process	GO:0065003	macromolecular complex assembly	75	21	6.11	3.1e-07	5.03e-06
Biological Process	GO:0006783	heme biosynthetic process	9	7	0.73	7.2e-07	1.15e-05
Biological Process	GO:0006996	organelle organization	141	30	11.48	7.7e-07	1.2e-05
Biological Process	GO:0043933	macromolecular complex subunit organizat...	92	23	7.49	7.9e-07	1.21e-05
Biological Process	GO:0016043	cellular component organization	285	48	23.21	8.2e-07	1.23e-05
Biological Process	GO:0033014	tetrapyrrole biosynthetic process	24	11	1.95	9e-07	1.33e-05
Biological Process	GO:0009308	amine metabolic process	34	13	2.77	1.2e-06	1.71e-05
Biological Process	GO:0044262	cellular carbohydrate metabolic process	122	27	9.94	1.2e-06	1.71e-05
Biological Process	GO:0005984	disaccharide metabolic process	45	15	3.66	1.3e-06	1.82e-05
Biological Process	GO:0007165	signal transduction	362	56	29.48	1.7e-06	2.3e-05
Biological Process	GO:0023052	signaling	362	56	29.48	1.7e-06	2.3e-05
Biological Process	GO:0006528	asparagine metabolic process	5	5	0.41	3.5e-06	4.58e-05
Biological Process	GO:0006529	asparagine biosynthetic process	5	5	0.41	3.5e-06	4.58e-05
Biological Process	GO:0006487	protein N-linked glycosylation	11	7	0.9	5.7e-06	7.12e-05
Biological Process	GO:0016197	endosomal transport	11	7	0.9	5.7e-06	7.12e-05
Biological Process	GO:0042168	heme metabolic process	11	7	0.9	5.7e-06	7.12e-05
Biological Process	GO:0009311	oligosaccharide metabolic process	51	15	4.15	7.9e-06	9.72e-05
Biological Process	GO:0033013	tetrapyrrole metabolic process	29	11	2.36	8.6e-06	0.000104227
Biological Process	GO:0006644	phospholipid metabolic process	71	18	5.78	1e-05	0.000119412
Biological Process	GO:0046148	pigment biosynthetic process	12	7	0.98	1.3e-05	0.000152986
Biological Process	GO:0008152	metabolic process	6540	576	532.64	2.3e-05	0.0002668
Biological Process	GO:0006401	RNA catabolic process	13	7	1.06	2.6e-05	0.000293222
Biological Process	GO:0006779	porphyrin-containing compound biosynthet...	13	7	1.06	2.6e-05	0.000293222
Biological Process	GO:0071840	cellular component organization or bioge...	332	49	27.04	2.8e-05	0.000311452
Biological Process	GO:0009719	response to endogenous stimulus	88	19	7.17	6.6e-05	0.000705158
Biological Process	GO:0009725	response to hormone	88	19	7.17	6.6e-05	0.000705158
Biological Process	GO:0010033	response to organic substance	88	19	7.17	6.6e-05	0.000705158
Biological Process	GO:0051716	cellular response to stimulus	461	60	37.55	0.00016	0.00168727
Biological Process	GO:0071985	multivesicular body sorting pathway	5	4	0.41	0.0002	0.00208205
Biological Process	GO:0046907	intracellular transport	152	26	12.38	0.00021	0.0021315
Biological Process	GO:0051649	establishment of localization in cell	152	26	12.38	0.00021	0.0021315
Biological Process	GO:0042440	pigment metabolic process	17	7	1.38	0.00022	0.00220543
Biological Process	GO:0015979	photosynthesis	46	12	3.75	0.00023	0.00227756
Biological Process	GO:0006778	porphyrin-containing compound metabolic ...	18	7	1.47	0.00033	0.00322843
Biological Process	GO:0009314	response to radiation	6	4	0.49	0.00057	0.00535182
Biological Process	GO:0009416	response to light stimulus	6	4	0.49	0.00057	0.00535182
Biological Process	GO:0000375	RNA splicing, via transesterification re...	25	8	2.04	0.00058	0.00535182
Biological Process	GO:0000377	RNA splicing, via transesterification re...	25	8	2.04	0.00058	0.00535182
Biological Process	GO:0000398	mRNA splicing, via spliceosome	25	8	2.04	0.00058	0.00535182
Biological Process	GO:0044270	cellular nitrogen compound catabolic pro...	31	9	2.52	0.00059	0.00538292
Biological Process	GO:0000271	polysaccharide biosynthetic process	45	11	3.66	0.00075	0.00647872
Biological Process	GO:0009250	glucan biosynthetic process	45	11	3.66	0.00075	0.00647872
Biological Process	GO:0033692	cellular polysaccharide biosynthetic pro...	45	11	3.66	0.00075	0.00647872
Biological Process	GO:0051273	beta-glucan metabolic process	45	11	3.66	0.00075	0.00647872
Biological Process	GO:0051274	beta-glucan biosynthetic process	45	11	3.66	0.00075	0.00647872
Biological Process	GO:0006397	mRNA processing	54	12	4.4	0.00109	0.00931663
Biological Process	GO:0006886	intracellular protein transport	109	19	8.88	0.00116	0.00981167
Biological Process	GO:0009063	cellular amino acid catabolic process	7	4	0.57	0.00125	0.0104639
Biological Process	GO:0051641	cellular localization	173	26	14.09	0.00161	0.0132873
Biological Process	GO:0007186	G-protein coupled receptor signaling pat...	17	6	1.38	0.00162	0.0132873
Biological Process	GO:0046700	heterocycle catabolic process	30	8	2.44	0.00216	0.0175392
Biological Process	GO:0007154	cell communication	470	56	38.28	0.00222	0.0178479
Biological Process	GO:0034655	nucleobase-containing compound catabolic...	24	7	1.95	0.00233	0.0185486
Biological Process	GO:0044265	cellular macromolecule catabolic process	108	18	8.8	0.00261	0.0205759
Biological Process	GO:0016071	mRNA metabolic process	61	12	4.97	0.00328	0.0252622
Biological Process	GO:0034613	cellular protein localization	119	19	9.69	0.00332	0.0252622
Biological Process	GO:0070727	cellular macromolecule localization	119	19	9.69	0.00332	0.0252622
Biological Process	GO:0019439	aromatic compound catabolic process	32	8	2.61	0.00336	0.0252622
Biological Process	GO:1901361	organic cyclic compound catabolic proces...	32	8	2.61	0.00336	0.0252622
Biological Process	GO:0009067	aspartate family amino acid biosynthetic...	14	5	1.14	0.0038	0.0283083
Biological Process	GO:0006801	superoxide metabolic process	9	4	0.73	0.00394	0.0288223
Biological Process	GO:0072593	reactive oxygen species metabolic proces...	9	4	0.73	0.00394	0.0288223
Biological Process	GO:0044248	cellular catabolic process	166	24	13.52	0.00401	0.0290725
Biological Process	GO:0010629	negative regulation of gene expression	20	6	1.63	0.0041	0.0294619
Biological Process	GO:0042219	cellular modified amino acid catabolic p...	5	3	0.41	0.00475	0.0328894
Biological Process	GO:0043631	RNA polyadenylation	5	3	0.41	0.00475	0.0328894
Biological Process	GO:0044273	sulfur compound catabolic process	5	3	0.41	0.00475	0.0328894
Biological Process	GO:0015031	protein transport	150	22	12.22	0.00482	0.0328894
Biological Process	GO:0015833	peptide transport	150	22	12.22	0.00482	0.0328894
Biological Process	GO:0042886	amide transport	150	22	12.22	0.00482	0.0328894
Biological Process	GO:0008380	RNA splicing	34	8	2.77	0.00502	0.0339687
Biological Process	GO:0045184	establishment of protein localization	151	22	12.3	0.00522	0.0350301
Biological Process	GO:0009066	aspartate family amino acid metabolic pr...	15	5	1.22	0.00532	0.0353187
Biological Process	GO:0044282	small molecule catabolic process	21	6	1.71	0.00535	0.0353187
Cellular Component	GO:0000148	1,3-beta-D-glucan synthase complex	10	10	1.16	4e-10	9.12e-08
Cellular Component	GO:0070461	SAGA-type complex	11	10	1.28	4e-09	4.56e-07
Cellular Component	GO:0005634	nucleus	506	97	58.84	3e-08	1.46e-06
Cellular Component	GO:0005685	U1 snRNP	8	8	0.93	3.1e-08	1.46e-06
Cellular Component	GO:0031225	anchored component of membrane	10	9	1.16	3.2e-08	1.46e-06
Cellular Component	GO:0000123	histone acetyltransferase complex	13	10	1.51	8.3e-08	3.15e-06
Cellular Component	GO:0031248	protein acetyltransferase complex	14	10	1.63	2.6e-07	5.13e-06
Cellular Component	GO:1902493	acetyltransferase complex	14	10	1.63	2.6e-07	5.13e-06
Cellular Component	GO:0019898	extrinsic component of membrane	20	12	2.33	2.7e-07	5.13e-06
Cellular Component	GO:0031012	extracellular matrix	7	7	0.81	2.7e-07	5.13e-06
Cellular Component	GO:0032299	ribonuclease H2 complex	7	7	0.81	2.7e-07	5.13e-06
Cellular Component	GO:0044421	extracellular region part	7	7	0.81	2.7e-07	5.13e-06
Cellular Component	GO:1990234	transferase complex	73	23	8.49	3.7e-06	6.49e-05
Cellular Component	GO:0009654	photosystem II oxygen evolving complex	25	12	2.91	6.4e-06	0.000104229
Cellular Component	GO:0044425	membrane part	946	146	110	9.3e-06	0.000134118
Cellular Component	GO:0030532	small nuclear ribonucleoprotein complex	12	8	1.4	1e-05	0.000134118
Cellular Component	GO:0097525	spliceosomal snRNP complex	12	8	1.4	1e-05	0.000134118
Cellular Component	GO:0042651	thylakoid membrane	26	12	3.02	1.1e-05	0.000139333
Cellular Component	GO:0044459	plasma membrane part	19	10	2.21	1.4e-05	0.000168
Cellular Component	GO:0005886	plasma membrane	20	10	2.33	2.5e-05	0.000282286
Cellular Component	GO:0032993	protein-DNA complex	41	15	4.77	2.6e-05	0.000282286
Cellular Component	GO:0009523	photosystem II	29	12	3.37	4.2e-05	0.000435273
Cellular Component	GO:1990204	oxidoreductase complex	30	12	3.49	6.2e-05	0.000608
Cellular Component	GO:0005694	chromosome	91	24	10.58	6.4e-05	0.000608
Cellular Component	GO:0005768	endosome	6	5	0.7	0.00011	0.000964615
Cellular Component	GO:0044440	endosomal part	6	5	0.7	0.00011	0.000964615
Cellular Component	GO:0000786	nucleosome	39	13	4.53	0.00027	0.00228
Cellular Component	GO:0000785	chromatin	44	14	5.12	0.00028	0.00228
Cellular Component	GO:1902494	catalytic complex	177	36	20.58	0.00039	0.00306621
Cellular Component	GO:0044815	DNA packaging complex	41	13	4.77	0.00047	0.003572
Cellular Component	GO:0044428	nuclear part	131	28	15.23	0.00078	0.00566545
Cellular Component	GO:0010008	endosome membrane	5	4	0.58	0.00082	0.00566545
Cellular Component	GO:0036452	ESCRT complex	5	4	0.58	0.00082	0.00566545
Cellular Component	GO:0043227	membrane-bounded organelle	695	105	80.81	0.00088	0.00590118
Cellular Component	GO:0009521	photosystem	39	12	4.53	0.00106	0.00690514
Cellular Component	GO:0034357	photosynthetic membrane	40	12	4.65	0.00136	0.00861333
Cellular Component	GO:0009579	thylakoid	41	12	4.77	0.00172	0.01032
Cellular Component	GO:0044436	thylakoid part	41	12	4.77	0.00172	0.01032
Cellular Component	GO:0044427	chromosomal part	72	17	8.37	0.00284	0.0166031
Cellular Component	GO:0000439	core TFIIH complex	7	4	0.81	0.00472	0.026904
Cellular Component	GO:0043231	intracellular membrane-bounded organelle	689	100	80.12	0.00493	0.0274156
Cellular Component	GO:0031224	intrinsic component of membrane	791	111	91.98	0.00898	0.0487486
Molecular Function	GO:0050660	flavin adenine dinucleotide binding	147	79	11.59	< 1e-30	1e-30
Molecular Function	GO:0050662	coenzyme binding	268	96	21.14	< 1e-30	1e-30
Molecular Function	GO:0008194	UDP-glycosyltransferase activity	112	60	8.83	< 1e-30	1e-30
Molecular Function	GO:0048037	cofactor binding	370	109	29.18	< 1e-30	1e-30
Molecular Function	GO:0004144	diacylglycerol O-acyltransferase activit...	28	28	2.21	< 1e-30	1e-30
Molecular Function	GO:0016411	acylglycerol O-acyltransferase activity	28	28	2.21	< 1e-30	1e-30
Molecular Function	GO:0008375	acetylglucosaminyltransferase activity	44	34	3.47	2.2e-29	1.17e-26
Molecular Function	GO:0016614	oxidoreductase activity, acting on CH-OH...	115	49	9.07	1.7e-24	4.54e-22
Molecular Function	GO:0005544	calcium-dependent phospholipid binding	20	20	1.58	7.4e-23	1.32e-20
Molecular Function	GO:0008374	O-acyltransferase activity	41	28	3.23	6e-22	8.01e-20
Molecular Function	GO:0015103	inorganic anion transmembrane transporte...	29	21	2.29	1.3e-17	1.39e-15
Molecular Function	GO:0016157	sucrose synthase activity	15	15	1.18	2.6e-17	2.21e-15
Molecular Function	GO:0008168	methyltransferase activity	262	65	20.66	2.9e-17	2.21e-15
Molecular Function	GO:0008509	anion transmembrane transporter activity	31	21	2.44	1.2e-16	8.01e-15
Molecular Function	GO:0004488	methylenetetrahydrofolate dehydrogenase ...	14	14	1.1	3.3e-16	1.96e-14
Molecular Function	GO:0016741	transferase activity, transferring one-c...	277	65	21.85	5.6e-16	2.99e-14
Molecular Function	GO:0016491	oxidoreductase activity	1376	191	108.52	7e-16	3.4e-14
Molecular Function	GO:0004089	carbonate dehydratase activity	13	13	1.03	4.3e-15	1.75e-13
Molecular Function	GO:0016307	phosphatidylinositol phosphate kinase ac...	13	13	1.03	4.3e-15	1.75e-13
Molecular Function	GO:0016638	oxidoreductase activity, acting on the C...	15	14	1.18	4.6e-15	1.75e-13
Molecular Function	GO:0019899	enzyme binding	48	24	3.79	1.3e-14	4.63e-13
Molecular Function	GO:0003682	chromatin binding	30	19	2.37	2.2e-14	7.34e-13
Molecular Function	GO:0008131	primary amine oxidase activity	12	12	0.95	5.5e-14	1.47e-12
Molecular Function	GO:0015116	sulfate transmembrane transporter activi...	12	12	0.95	5.5e-14	1.47e-12
Molecular Function	GO:0016641	oxidoreductase activity, acting on the C...	12	12	0.95	5.5e-14	1.47e-12
Molecular Function	GO:1901682	sulfur compound transmembrane transporte...	12	12	0.95	5.5e-14	1.47e-12
Molecular Function	GO:0016836	hydro-lyase activity	39	21	3.08	8.9e-14	2.26e-12
Molecular Function	GO:0035251	UDP-glucosyltransferase activity	61	26	4.81	1.3e-13	3.16e-12
Molecular Function	GO:0016646	oxidoreductase activity, acting on the C...	17	14	1.34	1.8e-13	4.18e-12
Molecular Function	GO:0031625	ubiquitin protein ligase binding	11	11	0.87	7e-13	1.5e-11
Molecular Function	GO:0044389	ubiquitin-like protein ligase binding	11	11	0.87	7e-13	1.5e-11
Molecular Function	GO:0005543	phospholipid binding	40	20	3.15	2.2e-12	4.52e-11
Molecular Function	GO:0003843	1,3-beta-D-glucan synthase activity	10	10	0.79	9e-12	1.78e-10
Molecular Function	GO:0005096	GTPase activator activity	15	12	1.18	2e-11	3.68e-10
Molecular Function	GO:0048038	quinone binding	15	12	1.18	2e-11	3.68e-10
Molecular Function	GO:0004571	mannosyl-oligosaccharide 1,2-alpha-manno...	9	9	0.71	1.1e-10	1.84e-09
Molecular Function	GO:0015924	mannosyl-oligosaccharide mannosidase act...	9	9	0.71	1.1e-10	1.84e-09
Molecular Function	GO:0035299	inositol pentakisphosphate 2-kinase acti...	9	9	0.71	1.1e-10	1.84e-09
Molecular Function	GO:0003916	DNA topoisomerase activity	17	12	1.34	2.3e-10	3.72e-09
Molecular Function	GO:0046527	glucosyltransferase activity	85	26	6.7	8.4e-10	1.32e-08
Molecular Function	GO:0005244	voltage-gated ion channel activity	10	9	0.79	1.1e-09	1.4e-08
Molecular Function	GO:0005247	voltage-gated chloride channel activity	10	9	0.79	1.1e-09	1.4e-08
Molecular Function	GO:0005253	anion channel activity	10	9	0.79	1.1e-09	1.4e-08
Molecular Function	GO:0005254	chloride channel activity	10	9	0.79	1.1e-09	1.4e-08
Molecular Function	GO:0008308	voltage-gated anion channel activity	10	9	0.79	1.1e-09	1.4e-08
Molecular Function	GO:0015108	chloride transmembrane transporter activ...	10	9	0.79	1.1e-09	1.4e-08
Molecular Function	GO:0022832	voltage-gated channel activity	10	9	0.79	1.1e-09	1.4e-08
Molecular Function	GO:0016765	transferase activity, transferring alkyl...	43	18	3.39	1.1e-09	1.4e-08
Molecular Function	GO:0016645	oxidoreductase activity, acting on the C...	26	14	2.05	1.3e-09	1.61e-08
Molecular Function	GO:0033897	ribonuclease T2 activity	8	8	0.63	1.5e-09	1.78e-08
Molecular Function	GO:0052855	ADP-dependent NAD(P)H-hydrate dehydratas...	8	8	0.63	1.5e-09	1.78e-08
Molecular Function	GO:0060589	nucleoside-triphosphatase regulator acti...	35	16	2.76	1.9e-09	2.21e-08
Molecular Function	GO:0016702	oxidoreductase activity, acting on singl...	42	17	3.31	6e-09	6.68e-08
Molecular Function	GO:0051213	dioxygenase activity	42	17	3.31	6e-09	6.68e-08
Molecular Function	GO:0008047	enzyme activator activity	21	12	1.66	8.2e-09	8.94e-08
Molecular Function	GO:0005509	calcium ion binding	215	43	16.96	1e-08	1.07e-07
Molecular Function	GO:0003968	RNA-directed 5'-3' RNA polymerase activi...	7	7	0.55	1.9e-08	1.99e-07
Molecular Function	GO:0016740	transferase activity	2857	298	225.32	2.3e-08	2.36e-07
Molecular Function	GO:0016758	transferase activity, transferring hexos...	367	60	28.94	4.2e-08	4.23e-07
Molecular Function	GO:0003729	mRNA binding	10	8	0.79	5.7e-08	5.64e-07
Molecular Function	GO:0004559	alpha-mannosidase activity	13	9	1.03	6.1e-08	5.82e-07
Molecular Function	GO:0015923	mannosidase activity	13	9	1.03	6.1e-08	5.82e-07
Molecular Function	GO:0008289	lipid binding	78	22	6.15	8.5e-08	7.96e-07
Molecular Function	GO:0008536	Ran GTPase binding	17	10	1.34	1e-07	9.21e-07
Molecular Function	GO:0016701	oxidoreductase activity, acting on singl...	56	18	4.42	1.4e-07	1.27e-06
Molecular Function	GO:0003824	catalytic activity	7099	640	559.86	1.8e-07	1.6e-06
Molecular Function	GO:0016892	endoribonuclease activity, producing 3'-...	11	8	0.87	1.9e-07	1.61e-06
Molecular Function	GO:0016894	endonuclease activity, active with eithe...	11	8	0.87	1.9e-07	1.61e-06
Molecular Function	GO:0016757	transferase activity, transferring glyco...	446	67	35.17	1.9e-07	1.61e-06
Molecular Function	GO:0051020	GTPase binding	31	13	2.44	2.3e-07	1.92e-06
Molecular Function	GO:0008193	tRNA guanylyltransferase activity	6	6	0.47	2.4e-07	1.94e-06
Molecular Function	GO:0031683	G-protein beta/gamma-subunit complex bin...	6	6	0.47	2.4e-07	1.94e-06
Molecular Function	GO:0030695	GTPase regulator activity	28	12	2.21	5e-07	3.99e-06
Molecular Function	GO:0016884	carbon-nitrogen ligase activity, with gl...	7	6	0.55	1.6e-06	1.24e-05
Molecular Function	GO:0032403	protein complex binding	7	6	0.55	1.6e-06	1.24e-05
Molecular Function	GO:0004066	asparagine synthase (glutamine-hydrolyzi...	5	5	0.39	3e-06	2.29e-05
Molecular Function	GO:0016835	carbon-oxygen lyase activity	88	21	6.94	3.4e-06	2.56e-05
Molecular Function	GO:0016616	oxidoreductase activity, acting on the C...	83	20	6.55	4.9e-06	3.63e-05
Molecular Function	GO:0003918	DNA topoisomerase type II (ATP-hydrolyzi...	8	6	0.63	5.8e-06	4.19e-05
Molecular Function	GO:0061505	DNA topoisomerase II activity	8	6	0.63	5.8e-06	4.19e-05
Molecular Function	GO:0051287	NAD binding	46	14	3.63	7.2e-06	5.13e-05
Molecular Function	GO:0008192	RNA guanylyltransferase activity	9	6	0.71	1.6e-05	0.000110961
Molecular Function	GO:0070568	guanylyltransferase activity	9	6	0.71	1.6e-05	0.000110961
Molecular Function	GO:0017016	Ras GTPase binding	27	10	2.13	2.2e-05	0.000148709
Molecular Function	GO:0031267	small GTPase binding	27	10	2.13	2.2e-05	0.000148709
Molecular Function	GO:0016747	transferase activity, transferring acyl ...	189	30	14.91	0.00017	0.00113475
Molecular Function	GO:0003677	DNA binding	1011	111	79.73	0.00018	0.0011722
Molecular Function	GO:0004619	phosphoglycerate mutase activity	5	4	0.39	0.00018	0.0011722
Molecular Function	GO:0044877	macromolecular complex binding	14	6	1.1	0.00041	0.00263783
Molecular Function	GO:0016829	lyase activity	182	28	14.35	0.00048	0.00305143
Molecular Function	GO:0005515	protein binding	2879	268	227.05	0.00098	0.00615671
Molecular Function	GO:0060590	ATPase regulator activity	7	4	0.55	0.00111	0.00689233
Molecular Function	GO:0016627	oxidoreductase activity, acting on the C...	43	10	3.39	0.00155	0.00951379
Molecular Function	GO:0008094	DNA-dependent ATPase activity	18	6	1.42	0.00193	0.0117116
Molecular Function	GO:0003697	single-stranded DNA binding	14	5	1.1	0.00331	0.01986
Molecular Function	GO:0016746	transferase activity, transferring acyl ...	232	30	18.3	0.00494	0.0292233
Molecular Function	GO:0016853	isomerase activity	127	19	10.02	0.00498	0.0292233
Molecular Function	GO:0005488	binding	8466	707	667.67	0.00527	0.0305889
Molecular Function	GO:0016779	nucleotidyltransferase activity	129	19	10.17	0.0059	0.0338774
Molecular Function	GO:0140097	catalytic activity, acting on DNA	68	12	5.36	0.00641	0.0364143
Molecular Function	GO:0046872	metal ion binding	1529	146	120.58	0.00702	0.0394598
Molecular Function	GO:0043169	cation binding	1534	146	120.98	0.00786	0.0437213
Molecular Function	GO:0016670	oxidoreductase activity, acting on a sul...	6	3	0.47	0.00816	0.0444637
Molecular Function	GO:0070566	adenylyltransferase activity	6	3	0.47	0.00816	0.0444637
