# Supplementary material for: The genome of Chinese flowering cherry (Cerasus serrulata) provides new insights into Cerasus species
Source: Hortic Res. 2020 Oct 1;7:165. doi: 10.1038/s41438-020-00382-1 (PMC7527954; doi:10.1038/s41438-020-00382-1)
Supplement: Supplementary file 9 — Table S18 Positively selected gene pairs annotated in Cerasus serrulata and Cerasus avium [file 41438_2020_382_MOESM9_ESM.xlsx]

## Sheet: Sheet1
Table S18 Positively selected gene pairs annotated in Cerasus serrulata and Cerasus avium
gene_ID	gene_pair	Ka.Ks	group	swiss_prot_annottation	GO_BP	GO_CC	GO_MF	KO_ID	KO_name	ko_ID:ko_name	nr_annotation	TrEMBL_annotation	KOG_ID	KOG_description	KOG_cluster_code	KOG_cluster_description
EVM0000093	Cerasus_serrulata_species_EVM0000093-Cerasus_avium_species_Pav_sc0001461.1_g370.1.mk	1.13768	Cerasus_avium_vs_Cerasus_serrulata	U-box domain-containing protein 44 OS=Arabidopsis thaliana OX=3702 GN=PUB44 PE=1 SV=1	protein ubiquitination(GO:0016567)		protein binding(GO:0005515)| ubiquitin-protein transferase activity(GO:0004842)	NA	NA	NA	U-box domain-containing protein 43-like [Prunus avium]	RING-type E3 ubiquitin transferase OS=Prunus persica OX=3760 GN=PRUPE_5G009100 PE=4 SV=1	KOG0167	FOG: Armadillo/beta-catenin-like repeats	[S]	Function unknown
EVM0000149	Cerasus_avium_species_Pav_sc0000129.1_g690.1.mk-Cerasus_serrulata_species_EVM0000149	1.27424	Cerasus_avium_vs_Cerasus_serrulata	Thermospermine synthase ACAULIS5 OS=Arabidopsis thaliana OX=3702 GN=ACL5 PE=1 SV=1	NA	NA	NA	K18787	thermospermine synthase	NA:NA	hypothetical protein PRUPE_7G202400 [Prunus persica]	Uncharacterized protein OS=Prunus persica OX=3760 GN=PRUPE_7G202400 PE=3 SV=1	KOG1562	Spermidine synthase	[E]	Amino acid transport and metabolism
EVM0000214	Cerasus_avium_species_Pav_sc0001817.1_g060.1.mk-Cerasus_serrulata_species_EVM0000214	1.19265	Cerasus_avium_vs_Cerasus_serrulata	Mediator of RNA polymerase II transcription subunit 15a OS=Arabidopsis thaliana OX=3702 GN=MED15A PE=1 SV=1	NA	NA	NA	K14972	PAX-interacting protein 1	NA:NA	mediator of RNA polymerase II transcription subunit 15a-like [Prunus persica]	Uncharacterized protein OS=Prunus persica OX=3760 GN=PRUPE_6G198300 PE=4 SV=1	NA	NA	NA	NA
EVM0000822	Cerasus_avium_species_Pav_sc0000907.1_g710.1.mk-Cerasus_serrulata_species_EVM0000822	1.27574	Cerasus_avium_vs_Cerasus_serrulata	Protein DEHYDRATION-INDUCED 19 homolog 6 OS=Arabidopsis thaliana OX=3702 GN=DI19-6 PE=1 SV=1	NA	NA	NA	NA	NA	NA	protein DEHYDRATION-INDUCED 19 homolog 3 isoform X2 [Prunus persica]	Uncharacterized protein OS=Prunus persica OX=3760 GN=PRUPE_6G316400 PE=4 SV=1	NA	NA	NA	NA
EVM0001587	Cerasus_avium_species_Pav_sc0000414.1_g420.1.mk-Cerasus_serrulata_species_EVM0001587	1.60759	Cerasus_avium_vs_Cerasus_serrulata				protein binding(GO:0005515)	NA	NA	NA	hypothetical protein PRUPE_7G182200 [Prunus persica]	Uncharacterized protein OS=Prunus persica OX=3760 GN=PRUPE_ppb018877mg PE=4 SV=1	NA	NA	NA	NA
EVM0001727	Cerasus_serrulata_species_EVM0001727-Cerasus_avium_species_Pav_sc0000598.1_g700.1.mk	1.70544	Cerasus_avium_vs_Cerasus_serrulata		NA	NA	NA	NA	NA	NA	hypothetical protein PRUPE_4G037600 [Prunus persica]	Uncharacterized protein OS=Prunus persica OX=3760 GN=PRUPE_4G037600 PE=4 SV=1	NA	NA	NA	NA
EVM0001953	Cerasus_serrulata_species_EVM0001953-Cerasus_avium_species_Pav_sc0000015.1_g120.1.mk	1.04843	Cerasus_avium_vs_Cerasus_serrulata	Protein CHUP1, chloroplastic OS=Arabidopsis thaliana OX=3702 GN=CHUP1 PE=1 SV=1	NA	NA	NA	NA	NA	NA	protein CHUP1, chloroplastic [Prunus avium]	Uncharacterized protein OS=Prunus persica OX=3760 GN=PRUPE_3G056400 PE=4 SV=1	NA	NA	NA	NA
EVM0002011	Cerasus_serrulata_species_EVM0002011-Cerasus_avium_species_Pav_sc0007796.1_g170.1.mk	1.36873	Cerasus_avium_vs_Cerasus_serrulata	Plastocyanin A, chloroplastic OS=Populus nigra OX=3691 GN=PETE PE=1 SV=2			electron transfer activity(GO:0009055)| copper ion binding(GO:0005507)	K02638	plastocyanin	ko00195:Photosynthesis	plastocyanin [Prunus avium]	Plastocyanin OS=Prunus persica OX=3760 GN=PRUPE_1G358900 PE=3 SV=1	NA	NA	NA	NA
EVM0002744	Cerasus_avium_species_Pav_sc0001476.1_g220.1.br-Cerasus_serrulata_species_EVM0002744	1.12351	Cerasus_avium_vs_Cerasus_serrulata	UPF0481 protein At3g47200 OS=Arabidopsis thaliana OX=3702 GN=At3g47200 PE=2 SV=1	NA	NA	NA	NA	NA	NA	putative UPF0481 protein At3g02645 [Prunus avium]	Uncharacterized protein (Fragment) OS=Prunus persica OX=3760 GN=PRUPE_ppa015722mg PE=4 SV=1	NA	NA	NA	NA
EVM0002786	Cerasus_serrulata_species_EVM0002786-Cerasus_avium_species_Pav_sc0001203.1_g100.1.br	2.19347	Cerasus_avium_vs_Cerasus_serrulata		NA	NA	NA	NA	NA	NA	uncharacterized protein LOC18769154 isoform X1 [Prunus persica]	Uncharacterized protein OS=Prunus persica OX=3760 GN=PRUPE_7G070100 PE=4 SV=1	NA	NA	NA	NA
EVM0002849	Cerasus_serrulata_species_EVM0002849-Cerasus_avium_species_Pav_sc0000398.1_g240.1.br	2.14442	Cerasus_avium_vs_Cerasus_serrulata		NA	NA	NA	NA	NA	NA	protein MAIN-LIKE 1-like [Prunus avium]	Uncharacterized protein (Fragment) OS=Prunus persica OX=3760 GN=PRUPE_ppa015458mg PE=4 SV=1	NA	NA	NA	NA
EVM0002868	Cerasus_serrulata_species_EVM0002868-Cerasus_avium_species_Pav_sc0001123.1_g050.1.mk	1.97349	Cerasus_avium_vs_Cerasus_serrulata	UPF0481 protein At3g47200 OS=Arabidopsis thaliana OX=3702 GN=At3g47200 PE=2 SV=1	NA	NA	NA	NA	NA	NA	UPF0481 protein At3g47200-like [Prunus avium]	Uncharacterized protein OS=Prunus persica OX=3760 GN=PRUPE_6G274000 PE=4 SV=1	NA	NA	NA	NA
EVM0003490	Cerasus_avium_species_Pav_sc0000299.1_g500.1.mk-Cerasus_serrulata_species_EVM0003490	1.00284	Cerasus_avium_vs_Cerasus_serrulata		NA	NA	NA	NA	NA	NA	uncharacterized protein LOC110752422 [Prunus avium]	Uncharacterized protein OS=Prunus persica OX=3760 GN=PRUPE_3G275500 PE=4 SV=1	NA	NA	NA	NA
EVM0003699	Cerasus_avium_species_Pav_sc0000848.1_g580.1.br-Cerasus_serrulata_species_EVM0003699	1.08962	Cerasus_avium_vs_Cerasus_serrulata		regulation of transcription, DNA-templated(GO:0006355)		double-stranded DNA binding(GO:0003690)	K15032	mTERF domain-containing protein, mitochondrial	NA:NA	uncharacterized protein LOC110761804 [Prunus avium]	Uncharacterized protein OS=Prunus persica OX=3760 GN=PRUPE_8G255200 PE=4 SV=1	KOG1267	Mitochondrial transcription termination factor, mTERF	[R]	General function prediction only
EVM0003872	Cerasus_avium_species_Pav_sc0001338.1_g170.1.br-Cerasus_serrulata_species_EVM0003872	3.43226	Cerasus_avium_vs_Cerasus_serrulata		NA	NA	NA	NA	NA	NA	EGF domain-specific O-linked N-acetylglucosamine transferase [Prunus yedoensis var. nudiflora]	EGF domain-specific O-linked N-acetylglucosamine transferase OS=Prunus yedoensis var. nudiflora OX=2094558 GN=Pyn_09721 PE=4 SV=1	KOG4698	Uncharacterized conserved protein	[S]	Function unknown
EVM0004082	Cerasus_avium_species_Pav_sc0001699.1_g660.1.mk-Cerasus_serrulata_species_EVM0004082	1.07681	Cerasus_avium_vs_Cerasus_serrulata		NA	NA	NA	NA	NA	NA	PREDICTED: uncharacterized protein LOC103342504 [Prunus mume]	Uncharacterized protein OS=Prunus persica OX=3760 GN=PRUPE_6G299100 PE=4 SV=1	NA	NA	NA	NA
EVM0004228	Cerasus_avium_species_Pav_sc0000617.1_g140.1.mk-Cerasus_serrulata_species_EVM0004228	1.08673	Cerasus_avium_vs_Cerasus_serrulata	EP1-like glycoprotein 4 OS=Arabidopsis thaliana OX=3702 GN=At1g78860 PE=3 SV=1	NA	NA	NA	NA	NA	NA	hypothetical protein PRUPE_4G165700 [Prunus persica]	Uncharacterized protein OS=Prunus persica OX=3760 GN=PRUPE_4G165700 PE=4 SV=1	NA	NA	NA	NA
EVM0004353	Cerasus_serrulata_species_EVM0004353-Cerasus_avium_species_Pav_sc0000700.1_g1650.1.mk	1.03693	Cerasus_avium_vs_Cerasus_serrulata	Transcriptional adapter ADA2a OS=Arabidopsis thaliana OX=3702 GN=ADA2A PE=1 SV=1	NA	NA	NA	K11314	transcriptional adapter 2-alpha	NA:NA	transcriptional adapter ADA2a isoform X1 [Prunus yedoensis var. nudiflora]	Transcriptional adapter OS=Prunus yedoensis var. nudiflora OX=2094558 GN=Pyn_26357 PE=4 SV=1	KOG0457	Histone acetyltransferase complex SAGA/ADA, subunit ADA2	[B]	Chromatin structure and dynamics
EVM0004714	Cerasus_serrulata_species_EVM0004714-Cerasus_avium_species_Pav_sc0000558.1_g260.1.mk	1.01039	Cerasus_avium_vs_Cerasus_serrulata	Transcription factor bHLH62 OS=Arabidopsis thaliana OX=3702 GN=BHLH62 PE=2 SV=1			protein dimerization activity(GO:0046983)	NA	NA	NA	PREDICTED: transcription factor bHLH62 [Prunus mume]	Uncharacterized protein OS=Prunus persica OX=3760 GN=PRUPE_8G193900 PE=4 SV=1	NA	NA	NA	NA
EVM0005476	Cerasus_serrulata_species_EVM0005476-Cerasus_avium_species_Pav_sc0004023.1_g110.1.br	1.32293	Cerasus_avium_vs_Cerasus_serrulata		NA	NA	NA	NA	NA	NA	hypothetical protein PRUPE_5G203500 [Prunus persica]	Uncharacterized protein OS=Prunus persica OX=3760 GN=PRUPE_5G203500 PE=4 SV=1	NA	NA	NA	NA
EVM0005637	Cerasus_serrulata_species_EVM0005637-Cerasus_avium_species_Pav_sc0000852.1_g870.1.mk	1.82403	Cerasus_avium_vs_Cerasus_serrulata		NA	NA	NA	NA	NA	NA	hypothetical protein PRUPE_1G435000 [Prunus persica]	Uncharacterized protein OS=Prunus persica OX=3760 GN=PRUPE_1G435000 PE=4 SV=1	NA	NA	NA	NA
EVM0005674	Cerasus_serrulata_species_EVM0005674-Cerasus_avium_species_Pav_sc0002375.1_g090.1.br	1.34141	Cerasus_avium_vs_Cerasus_serrulata		NA	NA	NA	NA	NA	NA			NA	NA	NA	NA
EVM0005845	Cerasus_serrulata_species_EVM0005845-Cerasus_avium_species_Pav_sc0006018.1_g320.1.mk	1.57182	Cerasus_avium_vs_Cerasus_serrulata		NA	NA	NA	NA	NA	NA			NA	NA	NA	NA
EVM0005885	Cerasus_serrulata_species_EVM0005885-Cerasus_avium_species_Pav_sc0001502.1_g150.1.mk	1.97933	Cerasus_avium_vs_Cerasus_serrulata		NA	NA	NA	NA	NA	NA	hypothetical protein PRUPE_6G288400 [Prunus persica]	Uncharacterized protein OS=Prunus persica OX=3760 GN=PRUPE_6G288400 PE=4 SV=1	NA	NA	NA	NA
EVM0006068	Cerasus_serrulata_species_EVM0006068-Cerasus_avium_species_Pav_sc0001106.1_g700.1.mk	1.16377	Cerasus_avium_vs_Cerasus_serrulata	WAT1-related protein At1g68170 OS=Arabidopsis thaliana OX=3702 GN=At1g68170 PE=3 SV=1		integral component of membrane(GO:0016021)| membrane(GO:0016020)		NA	NA	NA	WAT1-related protein At1g68170-like [Prunus avium]	WAT1-related protein OS=Prunus persica OX=3760 GN=PRUPE_1G561200 PE=3 SV=1	NA	NA	NA	NA
EVM0006269	Cerasus_serrulata_species_EVM0006269-Cerasus_avium_species_Pav_sc0001111.1_g090.1.mk	1.22104	Cerasus_avium_vs_Cerasus_serrulata		NA	NA	NA	K04733	interleukin-1 receptor-associated kinase 4	ko04064:NF-kappa B signaling pathway|ko04620:Toll-like receptor signaling pathway|ko04722:Neurotrophin signaling pathway|ko05133:Pertussis|ko05140:Leishmaniasis|ko05142:Chagas disease (American trypanosomiasis)|ko05145:Toxoplasmosis|ko05152:Tuberculosis|ko05162:Measles|ko05164:Influenza A	hypothetical protein RchiOBHm_Chr1g0332921 [Rosa chinensis]	Uncharacterized protein OS=Rosa chinensis OX=74649 GN=RchiOBHm_Chr1g0332921 PE=4 SV=1	NA	NA	NA	NA
EVM0006440	Cerasus_avium_species_Pav_sc0001557.1_g090.1.br-Cerasus_serrulata_species_EVM0006440	1.07932	Cerasus_avium_vs_Cerasus_serrulata		NA	NA	NA	NA	NA	NA			NA	NA	NA	NA
EVM0006657	Cerasus_serrulata_species_EVM0006657-Cerasus_avium_species_Pav_sc0000588.1_g900.1.mk	1.24429	Cerasus_avium_vs_Cerasus_serrulata	Protein IDA OS=Arabidopsis thaliana OX=3702 GN=IDA PE=1 SV=1	NA	NA	NA	NA	NA	NA	hypothetical protein PRUPE_1G303500 [Prunus persica]	Uncharacterized protein OS=Prunus persica OX=3760 GN=PRUPE_1G303500 PE=4 SV=1	NA	NA	NA	NA
EVM0006705	Cerasus_avium_species_Pav_sc0001718.1_g270.1.mk-Cerasus_serrulata_species_EVM0006705	1.13456	Cerasus_avium_vs_Cerasus_serrulata	Homeobox-leucine zipper protein HAT14 OS=Arabidopsis thaliana OX=3702 GN=HAT14 PE=2 SV=3	regulation of transcription, DNA-templated(GO:0006355)	nucleus(GO:0005634)	sequence-specific DNA binding(GO:0043565)| DNA binding(GO:0003677)| DNA-binding transcription factor activity(GO:0003700)	NA	NA	NA	homeobox-leucine zipper protein HOX11 [Prunus persica]	Uncharacterized protein OS=Prunus persica OX=3760 GN=PRUPE_7G079300 PE=4 SV=1	KOG0483	Transcription factor HEX, contains HOX and HALZ domains	[K]	Transcription
EVM0007211	Cerasus_avium_species_Pav_sc0000044.1_g160.1.mk-Cerasus_serrulata_species_EVM0007211	1.15597	Cerasus_avium_vs_Cerasus_serrulata	GDSL esterase/lipase EXL3 OS=Arabidopsis thaliana OX=3702 GN=EXL3 PE=2 SV=1			hydrolase activity, acting on ester bonds(GO:0016788)	NA	NA	NA	GDSL esterase/lipase EXL3-like [Prunus avium]	Uncharacterized protein OS=Prunus persica OX=3760 GN=PRUPE_7G172300 PE=3 SV=1	NA	NA	NA	NA
EVM0007243	Cerasus_serrulata_species_EVM0007243-Cerasus_avium_species_Pav_sc0000293.1_g420.1.mk	1.17617	Cerasus_avium_vs_Cerasus_serrulata	Beta-glucuronosyltransferase GlcAT14A OS=Arabidopsis thaliana OX=3702 GN=GLCAT14A PE=2 SV=1		membrane(GO:0016020)	acetylglucosaminyltransferase activity(GO:0008375)	NA	NA	NA	beta-glucuronosyltransferase GlcAT14C-like [Prunus avium]	Uncharacterized protein OS=Prunus persica OX=3760 GN=PRUPE_3G020200 PE=4 SV=1	KOG0799	Branching enzyme	[G]	Carbohydrate transport and metabolism
EVM0007702	Cerasus_avium_species_Pav_sc0001377.1_g050.1.br-Cerasus_serrulata_species_EVM0007702	1.04539	Cerasus_avium_vs_Cerasus_serrulata		NA	NA	NA	NA	NA	NA			NA	NA	NA	NA
EVM0008236	Cerasus_serrulata_species_EVM0008236-Cerasus_avium_species_Pav_sc0000704.1_g1010.1.mk	1.14207	Cerasus_avium_vs_Cerasus_serrulata	Nuclear pore complex protein NUP1 OS=Arabidopsis thaliana OX=3702 GN=NUP1 PE=1 SV=1	NA	NA	NA	NA	NA	NA	nuclear pore complex protein NUP1 isoform X1 [Prunus avium]	Uncharacterized protein OS=Prunus persica OX=3760 GN=PRUPE_7G245100 PE=4 SV=1	NA	NA	NA	NA
EVM0008423	Cerasus_avium_species_Pav_sc0000017.1_g1010.1.mk-Cerasus_serrulata_species_EVM0008423	1.15774	Cerasus_avium_vs_Cerasus_serrulata		NA	NA	NA	NA	NA	NA	hypothetical protein PRUPE_6G034700 [Prunus persica]	Uncharacterized protein OS=Prunus persica OX=3760 GN=PRUPE_6G034700 PE=4 SV=1	NA	NA	NA	NA
EVM0008503	Cerasus_serrulata_species_EVM0008503-Cerasus_avium_species_Pav_sc0000040.1_g240.1.mk	1.03004	Cerasus_avium_vs_Cerasus_serrulata	Protein ANTHESIS POMOTING FACTOR 1 OS=Arabidopsis thaliana OX=3702 GN=APRF1 PE=2 SV=1			protein binding(GO:0005515)	K14962	COMPASS component SWD2	ko03015:mRNA surveillance pathway	protein ANTHESIS POMOTING FACTOR 1 isoform X4 [Prunus avium]	Uncharacterized protein OS=Prunus persica OX=3760 GN=PRUPE_3G290600 PE=4 SV=1	KOG1446	Histone H3 (Lys4) methyltransferase complex and RNA cleavage factor II complex, subunit SWD2	[O]	Posttranslational modification, protein turnover, chaperones
EVM0008571	Cerasus_serrulata_species_EVM0008571-Cerasus_avium_species_Pav_sc0001305.1_g760.1.mk	1.16388	Cerasus_avium_vs_Cerasus_serrulata	Protein RALF-like 19 OS=Arabidopsis thaliana OX=3702 GN=RALFL19 PE=3 SV=1	NA	NA	NA	NA	NA	NA	protein RALF-like 19 [Prunus avium]	Uncharacterized protein OS=Prunus persica OX=3760 GN=PRUPE_4G049000 PE=4 SV=1	NA	NA	NA	NA
EVM0008809	Cerasus_avium_species_Pav_sc0003823.1_g140.1.br-Cerasus_serrulata_species_EVM0008809	1.7454	Cerasus_avium_vs_Cerasus_serrulata	Putative disease resistance protein RGA1 OS=Solanum bulbocastanum OX=147425 GN=RGA1 PE=2 SV=2			ADP binding(GO:0043531)	NA	NA	NA	PREDICTED: putative disease resistance protein RGA1 [Prunus mume]	Uncharacterized protein OS=Prunus persica OX=3760 GN=PRUPE_7G063800 PE=3 SV=1	KOG4658	Apoptotic ATPase	[T]	Signal transduction mechanisms
EVM0008837	Cerasus_avium_species_Pav_sc0000375.1_g250.1.mk-Cerasus_serrulata_species_EVM0008837	2.13685	Cerasus_avium_vs_Cerasus_serrulata		NA	NA	NA	NA	NA	NA	hypothetical protein PRUPE_6G043800 [Prunus persica]	Uncharacterized protein OS=Prunus persica OX=3760 GN=PRUPE_6G043800 PE=4 SV=1	NA	NA	NA	NA
EVM0008905	Cerasus_serrulata_species_EVM0008905-Cerasus_avium_species_Pav_sc0001251.1_g080.1.br	1.53235	Cerasus_avium_vs_Cerasus_serrulata	TMV resistance protein N OS=Nicotiana glutinosa OX=35889 GN=N PE=1 SV=1	signal transduction(GO:0007165)		protein binding(GO:0005515)| ADP binding(GO:0043531)	NA	NA	NA	TMV resistance protein N [Prunus persica]	Uncharacterized protein OS=Prunus persica OX=3760 GN=PRUPE_6G152300 PE=4 SV=1	NA	NA	NA	NA
EVM0008974	Cerasus_avium_species_Pav_sc0000103.1_g090.1.mk-Cerasus_serrulata_species_EVM0008974	6.72566	Cerasus_avium_vs_Cerasus_serrulata		NA	NA	NA	NA	NA	NA	hypothetical protein PRUPE_5G226100 [Prunus persica]	Uncharacterized protein OS=Prunus persica OX=3760 GN=PRUPE_5G226100 PE=4 SV=1	NA	NA	NA	NA
EVM0009551	Cerasus_serrulata_species_EVM0009551-Cerasus_avium_species_Pav_sc0001364.1_g210.1.mk	2.73875	Cerasus_avium_vs_Cerasus_serrulata		NA	NA	NA	NA	NA	NA	hypothetical protein PRUPE_1G366400 [Prunus persica]	Uncharacterized protein OS=Prunus persica OX=3760 GN=PRUPE_1G366400 PE=4 SV=1	NA	NA	NA	NA
EVM0009633	Cerasus_serrulata_species_EVM0009633-Cerasus_avium_species_Pav_sc0001009.1_g120.1.mk	1.28801	Cerasus_avium_vs_Cerasus_serrulata		NA	NA	NA	NA	NA	NA	uncharacterized protein LOC110763709 [Prunus avium]	Uncharacterized protein OS=Prunus persica OX=3760 GN=PRUPE_8G143800 PE=4 SV=1	NA	NA	NA	NA
EVM0009644	Cerasus_serrulata_species_EVM0009644-Cerasus_avium_species_Pav_sc0001392.1_g440.1.br	1.11275	Cerasus_avium_vs_Cerasus_serrulata		NA	NA	NA	NA	NA	NA	uncharacterized protein LOC110770969 [Prunus avium]	Uncharacterized protein OS=Brassica oleracea var. oleracea OX=109376 PE=4 SV=1	KOG4585	Predicted transposase	[L]	Replication, recombination and repair
EVM0009701	Cerasus_avium_species_Pav_sc0001293.1_g320.1.mk-Cerasus_serrulata_species_EVM0009701	2.69825	Cerasus_avium_vs_Cerasus_serrulata		NA	NA	NA	NA	NA	NA	holotricin-3-like [Prunus avium]	Uncharacterized protein OS=Prunus persica OX=3760 GN=PRUPE_4G225600 PE=4 SV=1	NA	NA	NA	NA
EVM0009782	Cerasus_serrulata_species_EVM0009782-Cerasus_avium_species_Pav_sc0000257.1_g360.1.mk	1.0529	Cerasus_avium_vs_Cerasus_serrulata	E3 ubiquitin-protein ligase ATL6 OS=Arabidopsis thaliana OX=3702 GN=ATL6 PE=1 SV=2	NA	NA	NA	K10664	E3 ubiquitin-protein ligase ATL6/9/15/31/42/55	NA:NA	E3 ubiquitin-protein ligase ATL6-like [Prunus avium]	Uncharacterized protein OS=Prunus persica OX=3760 GN=PRUPE_1G524600 PE=4 SV=1	KOG0800	FOG: Predicted E3 ubiquitin ligase	[O]	Posttranslational modification, protein turnover, chaperones
EVM0010378	Cerasus_avium_species_Pav_sc0000557.1_g820.1.mk-Cerasus_serrulata_species_EVM0010378	1.9396	Cerasus_avium_vs_Cerasus_serrulata		NA	NA	NA	NA	NA	NA	uncharacterized protein LOC110756845 [Prunus avium]	Uncharacterized protein OS=Prunus persica OX=3760 GN=PRUPE_7G264400 PE=4 SV=1	NA	NA	NA	NA
EVM0010591	Cerasus_serrulata_species_EVM0010591-Cerasus_avium_species_Pav_sc0000852.1_g590.1.mk	1.13117	Cerasus_avium_vs_Cerasus_serrulata	NAC domain-containing protein 72 OS=Arabidopsis thaliana OX=3702 GN=NAC072 PE=2 SV=1	regulation of transcription, DNA-templated(GO:0006355)		DNA binding(GO:0003677)	NA	NA	NA	NAC domain-containing protein 72-like isoform X1 [Prunus avium]	Uncharacterized protein OS=Prunus persica OX=3760 GN=PRUPE_1G432600 PE=4 SV=1	NA	NA	NA	NA
EVM0010593	Cerasus_avium_species_Pav_sc0001781.1_g010.1.br-Cerasus_serrulata_species_EVM0010593	1.2352	Cerasus_avium_vs_Cerasus_serrulata	UDP-glycosyltransferase 74G1 OS=Stevia rebaudiana OX=55670 GN=UGT74G1 PE=1 SV=1	NA	NA	NA	K13691	pathogen-inducible salicylic acid glucosyltransferase [EC:2.4.1.-]	NA:NA	UDP-glycosyltransferase 74F2-like isoform X2 [Prunus yedoensis var. nudiflora]	Glycosyltransferase OS=Prunus yedoensis var. nudiflora OX=2094558 GN=Pyn_00113 PE=3 SV=1	KOG1192	UDP-glucuronosyl and UDP-glucosyl transferase	[C]	Energy production and conversion
EVM0011053	Cerasus_serrulata_species_EVM0011053-Cerasus_avium_species_Pav_sc0002318.1_g170.1.mk	1.37678	Cerasus_avium_vs_Cerasus_serrulata	WRKY DNA-binding transcription factor 70 OS=Solanum lycopersicum OX=4081 GN=WRKY70 PE=2 SV=1	regulation of transcription, DNA-templated(GO:0006355)		DNA-binding transcription factor activity(GO:0003700)| sequence-specific DNA binding(GO:0043565)	NA	NA	NA	probable WRKY transcription factor 38 [Prunus avium]	Uncharacterized protein OS=Prunus persica OX=3760 GN=PRUPE_6G294900 PE=4 SV=1	NA	NA	NA	NA
EVM0011148	Cerasus_avium_species_Pav_sc0000719.1_g110.1.mk-Cerasus_serrulata_species_EVM0011148	1.14232	Cerasus_avium_vs_Cerasus_serrulata	Arabinogalactan protein 23 OS=Arabidopsis thaliana OX=3702 GN=AGP23 PE=1 SV=2	NA	NA	NA	NA	NA	NA	arabinogalactan peptide 23-like [Prunus avium]	Uncharacterized protein OS=Prunus persica OX=3760 GN=PRUPE_6G023400 PE=4 SV=1	NA	NA	NA	NA
EVM0011410	Cerasus_avium_species_Pav_sc0001428.1_g440.1.mk-Cerasus_serrulata_species_EVM0011410	1.65556	Cerasus_avium_vs_Cerasus_serrulata		NA	NA	NA	NA	NA	NA	hypothetical protein PRUPE_5G036900 [Prunus persica]	Uncharacterized protein OS=Prunus persica OX=3760 GN=PRUPE_5G036900 PE=4 SV=1	NA	NA	NA	NA
EVM0011417	Cerasus_avium_species_Pav_sc0000744.1_g230.1.mk-Cerasus_serrulata_species_EVM0011417	4.39208	Cerasus_avium_vs_Cerasus_serrulata	Flavin mononucleotide hydrolase 1, chloroplatic OS=Arabidopsis thaliana OX=3702 GN=FHY1 PE=1 SV=1	NA	NA	NA	NA	NA	NA	hypothetical protein PRUPE_6G359400 [Prunus persica]	Uncharacterized protein OS=Prunus persica OX=3760 GN=PRUPE_6G359400 PE=4 SV=1	KOG3085	Predicted hydrolase (HAD superfamily)	[R]	General function prediction only
EVM0011645	Cerasus_avium_species_Pav_sc0000030.1_g1070.1.mk-Cerasus_serrulata_species_EVM0011645	1.38093	Cerasus_avium_vs_Cerasus_serrulata		NA	NA	NA	NA	NA	NA	DNA-directed RNA polymerase III subunit RPC7 [Prunus yedoensis var. nudiflora]	DNA-directed RNA polymerase III subunit RPC7 OS=Prunus yedoensis var. nudiflora OX=2094558 GN=Pyn_12805 PE=4 SV=1	NA	NA	NA	NA
EVM0011769	Cerasus_serrulata_species_EVM0011769-Cerasus_avium_species_Pav_sc0002387.1_g130.1.br	2.61374	Cerasus_avium_vs_Cerasus_serrulata	RING-H2 finger protein ATL56 OS=Arabidopsis thaliana OX=3702 GN=ATL56 PE=2 SV=1	NA	NA	NA	NA	NA	NA	hypothetical protein PRUPE_2G025300 [Prunus persica]	Uncharacterized protein OS=Prunus persica OX=3760 GN=PRUPE_2G025300 PE=4 SV=1	KOG0800	FOG: Predicted E3 ubiquitin ligase	[O]	Posttranslational modification, protein turnover, chaperones
EVM0011867	Cerasus_avium_species_Pav_sc0000099.1_g070.1.mk-Cerasus_serrulata_species_EVM0011867	1.4653	Cerasus_avium_vs_Cerasus_serrulata		NA	NA	NA	NA	NA	NA	putative mediator of RNA polymerase II transcription subunit 26 [Prunus persica]	Uncharacterized protein OS=Prunus persica OX=3760 GN=PRUPE_7G162500 PE=4 SV=1	NA	NA	NA	NA
EVM0012737	Cerasus_avium_species_Pav_sc0001051.1_g400.1.br-Cerasus_serrulata_species_EVM0012737	1.0419	Cerasus_avium_vs_Cerasus_serrulata	LEAF RUST 10 DISEASE-RESISTANCE LOCUS RECEPTOR-LIKE PROTEIN KINASE-like 2.1 OS=Arabidopsis thaliana OX=3702 GN=LRK10L-2.1 PE=3 SV=1	protein phosphorylation(GO:0006468)		protein kinase activity(GO:0004672)| ATP binding(GO:0005524)| polysaccharide binding(GO:0030247)	NA	NA	NA	LEAF RUST 10 DISEASE-RESISTANCE LOCUS RECEPTOR-LIKE PROTEIN KINASE-like 2.1 [Prunus avium]	Uncharacterized protein OS=Prunus persica OX=3760 GN=PRUPE_1G315000 PE=4 SV=1	KOG1187	Serine/threonine protein kinase	[T]	Signal transduction mechanisms
EVM0013232	Cerasus_avium_species_Pav_sc0000583.1_g1210.1.br-Cerasus_serrulata_species_EVM0013232	3.28239	Cerasus_avium_vs_Cerasus_serrulata	Ribonuclease S-3 OS=Pyrus pyrifolia OX=3767 PE=1 SV=1			RNA binding(GO:0003723)| ribonuclease T2 activity(GO:0033897)	K01166	ribonuclease T2	NA:NA	PREDICTED: ribonuclease S-7-like [Prunus mume]	Uncharacterized protein OS=Prunus persica OX=3760 GN=PRUPE_8G219600 PE=3 SV=1	NA	NA	NA	NA
EVM0013278	Cerasus_serrulata_species_EVM0013278-Cerasus_avium_species_Pav_sc0000549.1_g810.1.mk	1.22912	Cerasus_avium_vs_Cerasus_serrulata		NA	NA	NA	K06995	uncharacterized protein	NA:NA	uncharacterized protein LOC110756390 [Prunus avium]	Uncharacterized protein OS=Prunus persica OX=3760 GN=PRUPE_5G060300 PE=4 SV=1	NA	NA	NA	NA
EVM0013307	Cerasus_serrulata_species_EVM0013307-Cerasus_avium_species_Pav_sc0000567.1_g1200.1.mk	1.38314	Cerasus_avium_vs_Cerasus_serrulata	Tetraketide alpha-pyrone reductase 2 OS=Arabidopsis thaliana OX=3702 GN=TKPR2 PE=1 SV=1			coenzyme binding(GO:0050662)| catalytic activity(GO:0003824)	NA	NA	NA	PREDICTED: tetraketide alpha-pyrone reductase 2 [Prunus mume]	Uncharacterized protein OS=Prunus persica OX=3760 GN=PRUPE_1G310300 PE=4 SV=1	KOG1502	Flavonol reductase/cinnamoyl-CoA reductase	[V]	Defense mechanisms
EVM0013462	Cerasus_avium_species_Pav_sc0001051.1_g610.1.mk-Cerasus_serrulata_species_EVM0013462	2.33468	Cerasus_avium_vs_Cerasus_serrulata		NA	NA	NA	NA	NA	NA	uncharacterized protein LOC110764127 [Prunus avium]	Uncharacterized protein OS=Prunus persica OX=3760 GN=PRUPE_8G014200 PE=4 SV=1	NA	NA	NA	NA
EVM0013617	Cerasus_avium_species_Pav_sc0002914.1_g110.1.mk-Cerasus_serrulata_species_EVM0013617	1.28968	Cerasus_avium_vs_Cerasus_serrulata				DNA binding(GO:0003677)| protein dimerization activity(GO:0046983)	NA	NA	NA	uncharacterized protein Pyn_41274 [Prunus yedoensis var. nudiflora]	Uncharacterized protein OS=Prunus yedoensis var. nudiflora OX=2094558 GN=Pyn_41274 PE=4 SV=1	NA	NA	NA	NA
EVM0013882	Cerasus_serrulata_species_EVM0013882-Cerasus_avium_species_Pav_sc0000704.1_g310.1.mk	1.03013	Cerasus_avium_vs_Cerasus_serrulata		NA	NA	NA	NA	NA	NA	hypothetical protein PRUPE_7G238000 [Prunus persica]	Uncharacterized protein OS=Prunus persica OX=3760 GN=PRUPE_7G238000 PE=4 SV=1	NA	NA	NA	NA
EVM0014232	Cerasus_serrulata_species_EVM0014232-Cerasus_avium_species_Pav_sc0000852.1_g1230.1.br	3.48649	Cerasus_avium_vs_Cerasus_serrulata	Probable carboxylesterase 2 OS=Arabidopsis thaliana OX=3702 GN=CXE2 PE=2 SV=1			hydrolase activity(GO:0016787)	NA	NA	NA	PREDICTED: probable carboxylesterase 2 [Prunus mume]	Uncharacterized protein OS=Prunus persica OX=3760 GN=PRUPE_1G439300 PE=4 SV=1	KOG1515	Arylacetamide deacetylase	[V]	Defense mechanisms
EVM0014357	Cerasus_avium_species_Pav_sc0000502.1_g430.1.br-Cerasus_serrulata_species_EVM0014357	1.25801	Cerasus_avium_vs_Cerasus_serrulata	Cyclic nucleotide-gated ion channel 1 OS=Arabidopsis thaliana OX=3702 GN=CNGC1 PE=1 SV=1	ion transport(GO:0006811)| transmembrane transport(GO:0055085)	membrane(GO:0016020)	ion channel activity(GO:0005216)	NA	NA	NA	PREDICTED: cyclic nucleotide-gated ion channel 1-like [Prunus mume]	Uncharacterized protein (Fragment) OS=Prunus persica OX=3760 GN=PRUPE_ppa016982mg PE=4 SV=1	KOG0498	K+-channel ERG and related proteins, contain PAS/PAC sensor domain	[T]	Signal transduction mechanisms
EVM0014370	Cerasus_serrulata_species_EVM0014370-Cerasus_avium_species_Pav_sc0001478.1_g280.1.br	1.03748	Cerasus_avium_vs_Cerasus_serrulata		NA	NA	NA	NA	NA	NA	uncharacterized protein LOC110756195 [Prunus avium]	Uncharacterized protein OS=Prunus yedoensis var. nudiflora OX=2094558 GN=Pyn_26866 PE=4 SV=1	NA	NA	NA	NA
EVM0014855	Cerasus_serrulata_species_EVM0014855-Cerasus_avium_species_Pav_sc0001141.1_g040.1.br	1.2588	Cerasus_avium_vs_Cerasus_serrulata		NA	NA	NA	NA	NA	NA	putative disease resistance RPP13-like protein 1 isoform X1 [Prunus avium]	Uncharacterized protein OS=Prunus persica OX=3760 GN=PRUPE_ppa019071mg PE=3 SV=1	NA	NA	NA	NA
EVM0015233	Cerasus_serrulata_species_EVM0015233-Cerasus_avium_species_Pav_sc0000979.1_g100.1.mk	1.07319	Cerasus_avium_vs_Cerasus_serrulata	O-fucosyltransferase 28 OS=Arabidopsis thaliana OX=3702 GN=OFUT28 PE=2 SV=1	NA	NA	NA	NA	NA	NA	uncharacterized protein At1g04910-like [Prunus avium]	Uncharacterized protein OS=Prunus persica OX=3760 GN=PRUPE_2G244700 PE=4 SV=1	NA	NA	NA	NA
EVM0015323	Cerasus_avium_species_Pav_sc0000257.1_g980.1.br-Cerasus_serrulata_species_EVM0015323	1.88548	Cerasus_avium_vs_Cerasus_serrulata		NA	NA	NA	NA	NA	NA	putative disease resistance protein RGA3 [Prunus avium]	Uncharacterized protein OS=Prunus persica OX=3760 GN=PRUPE_1G545100 PE=4 SV=1	NA	NA	NA	NA
EVM0015770	Cerasus_avium_species_Pav_sc0000038.1_g210.1.br-Cerasus_serrulata_species_EVM0015770	1.06284	Cerasus_avium_vs_Cerasus_serrulata		NA	NA	NA	NA	NA	NA	protein JASON-like [Prunus yedoensis var. nudiflora]	Protein JASON-like OS=Prunus yedoensis var. nudiflora OX=2094558 GN=Pyn_29128 PE=4 SV=1	NA	NA	NA	NA
EVM0015804	Cerasus_serrulata_species_EVM0015804-Cerasus_avium_species_Pav_sc0000229.1_g500.1.mk	1.39613	Cerasus_avium_vs_Cerasus_serrulata		NA	NA	NA	NA	NA	NA	hypothetical protein PRUPE_6G266100 [Prunus persica]	Uncharacterized protein OS=Prunus persica OX=3760 GN=PRUPE_6G266100 PE=4 SV=1	NA	NA	NA	NA
EVM0015862	Cerasus_avium_species_Pav_sc0001125.1_g090.1.br-Cerasus_serrulata_species_EVM0015862	1.22302	Cerasus_avium_vs_Cerasus_serrulata	pEARLI1-like lipid transfer protein 3 OS=Arabidopsis thaliana OX=3702 GN=At4g12500 PE=2 SV=1	NA	NA	NA	NA	NA	NA	14 kDa proline-rich protein DC2.15 [Prunus persica]	Uncharacterized protein OS=Prunus persica OX=3760 GN=PRUPE_5G073200 PE=4 SV=1	NA	NA	NA	NA
EVM0016059	Cerasus_serrulata_species_EVM0016059-Cerasus_avium_species_Pav_sc0000254.1_g250.1.mk	2.31466	Cerasus_avium_vs_Cerasus_serrulata		NA	NA	NA	NA	NA	NA	uncharacterized protein LOC110751828 [Prunus avium]	Uncharacterized protein OS=Prunus persica OX=3760 GN=PRUPE_2G183300 PE=4 SV=1	NA	NA	NA	NA
EVM0016243	Cerasus_serrulata_species_EVM0016243-Cerasus_avium_species_Pav_sc0000311.1_g1260.1.mk	1.14979	Cerasus_avium_vs_Cerasus_serrulata		NA	NA	NA	NA	NA	NA	uncharacterized protein LOC110752683 isoform X1 [Prunus avium]	Uncharacterized protein OS=Prunus persica OX=3760 GN=PRUPE_7G246600 PE=4 SV=1	NA	NA	NA	NA
EVM0016310	Cerasus_avium_species_Pav_sc0000422.1_g120.1.mk-Cerasus_serrulata_species_EVM0016310	1.22799	Cerasus_avium_vs_Cerasus_serrulata	Protein DA1-related 1 OS=Arabidopsis thaliana OX=3702 GN=DAR1 PE=1 SV=3	NA	NA	NA	NA	NA	NA	hypothetical protein PRUPE_2G100600 [Prunus persica]	Uncharacterized protein OS=Prunus persica OX=3760 GN=PRUPE_2G100600 PE=4 SV=1	KOG1703	Adaptor protein Enigma and related PDZ-LIM proteins	[Z]	Cytoskeleton
EVM0016376	Cerasus_serrulata_species_EVM0016376-Cerasus_avium_species_Pav_sc0001106.1_g750.1.mk	1.34761	Cerasus_avium_vs_Cerasus_serrulata		NA	NA	NA	NA	NA	NA			NA	NA	NA	NA
EVM0016678	Cerasus_avium_species_Pav_sc0000052.1_g900.1.mk-Cerasus_serrulata_species_EVM0016678	1.17782	Cerasus_avium_vs_Cerasus_serrulata		NA	NA	NA	NA	NA	NA	uncharacterized protein LOC18778955 [Prunus persica]	Uncharacterized protein OS=Prunus persica OX=3760 GN=PRUPE_4G242400 PE=4 SV=1	NA	NA	NA	NA
EVM0016770	Cerasus_serrulata_species_EVM0016770-Cerasus_avium_species_Pav_sc0001323.1_g1010.1.mk	1.03687	Cerasus_avium_vs_Cerasus_serrulata	Uncharacterized protein At5g08430 OS=Arabidopsis thaliana OX=3702 GN=At5g08430 PE=1 SV=2			protein binding(GO:0005515)| DNA binding(GO:0003677)	NA	NA	NA	uncharacterized protein At5g08430 [Prunus avium]	Uncharacterized protein OS=Prunus persica OX=3760 GN=PRUPE_1G559800 PE=4 SV=1	KOG1946	RNA polymerase I transcription factor UAF	[K]	Transcription
EVM0017085	Cerasus_avium_species_Pav_sc0000689.1_g170.1.mk-Cerasus_serrulata_species_EVM0017085	1.49665	Cerasus_avium_vs_Cerasus_serrulata	Heterogeneous nuclear ribonucleoprotein 1 OS=Arabidopsis thaliana OX=3702 GN=RNP1 PE=1 SV=1			nucleic acid binding(GO:0003676)	K12741	heterogeneous nuclear ribonucleoprotein A1/A3	ko03040:Spliceosome	heterogeneous nuclear ribonucleoprotein 1 [Prunus persica]	Uncharacterized protein OS=Prunus persica OX=3760 GN=PRUPE_ppa006895mg PE=4 SV=1	KOG0118	FOG: RRM domain	[R]	General function prediction only
EVM0017092	Cerasus_serrulata_species_EVM0017092-Cerasus_avium_species_Pav_sc0000099.1_g010.1.mk	1.11703	Cerasus_avium_vs_Cerasus_serrulata	Ribosomal RNA small subunit methyltransferase, mitochondrial OS=Arabidopsis thaliana OX=3702 GN=DIM1B PE=1 SV=1	NA	NA	NA	K14191	18S rRNA (adenine1779-N6/adenine1780-N6)-dimethyltransferase	NA:NA	ribosomal RNA small subunit methyltransferase, mitochondrial [Prunus avium]	rRNA adenine N(6)-methyltransferase OS=Prunus persica OX=3760 GN=PRUPE_7G163000 PE=3 SV=1	KOG0820	Ribosomal RNA adenine dimethylase	[A]	RNA processing and modification
EVM0017221	Cerasus_avium_species_Pav_sc0002327.1_g840.1.br-Cerasus_serrulata_species_EVM0017221	1.31507	Cerasus_avium_vs_Cerasus_serrulata	Disease resistance protein At4g27190 OS=Arabidopsis thaliana OX=3702 GN=At4g27190 PE=2 SV=1			ADP binding(GO:0043531)| protein binding(GO:0005515)	NA	NA	NA	probable disease resistance protein At4g27220 [Prunus persica]	Uncharacterized protein OS=Prunus persica OX=3760 GN=PRUPE_1G542800 PE=3 SV=1	KOG4658	Apoptotic ATPase	[T]	Signal transduction mechanisms
EVM0017730	Cerasus_avium_species_Pav_sc0000359.1_g520.1.mk-Cerasus_serrulata_species_EVM0017730	5.58455	Cerasus_avium_vs_Cerasus_serrulata	Ribulose bisphosphate carboxylase small chain, chloroplastic OS=Marchantia paleacea OX=56867 GN=RBCS PE=2 SV=1	NA	NA	NA	K01602	ribulose-bisphosphate carboxylase small chain	ko00630:Glyoxylate and dicarboxylate metabolism|ko00710:Carbon fixation in photosynthetic organisms|ko01200:Carbon metabolism	PREDICTED: ribulose bisphosphate carboxylase small chain clone 512-like [Prunus mume]	Ribulose bisphosphate carboxylase small chain OS=Prunus persica OX=3760 GN=PRUPE_1G084500 PE=3 SV=1	NA	NA	NA	NA
EVM0017742	Cerasus_avium_species_Pav_sc0006018.1_g340.1.mk-Cerasus_serrulata_species_EVM0017742	1.4589	Cerasus_avium_vs_Cerasus_serrulata		NA	NA	NA	NA	NA	NA	hypothetical protein PRUPE_5G167000 [Prunus persica]	Uncharacterized protein OS=Prunus persica OX=3760 GN=PRUPE_5G167000 PE=4 SV=1	NA	NA	NA	NA
EVM0018174	Cerasus_serrulata_species_EVM0018174-Cerasus_avium_species_Pav_sc0001740.1_g030.1.br	1.21089	Cerasus_avium_vs_Cerasus_serrulata		NA	NA	NA	NA	NA	NA			NA	NA	NA	NA
EVM0018458	Cerasus_serrulata_species_EVM0018458-Cerasus_avium_species_Pav_sc0001405.1_g2020.1.mk	1.1213	Cerasus_avium_vs_Cerasus_serrulata		NA	NA	NA	NA	NA	NA	PREDICTED: uncharacterized protein LOC103333685 [Prunus mume]	Uncharacterized protein OS=Prunus persica OX=3760 GN=PRUPE_2G305500 PE=4 SV=1	NA	NA	NA	NA
EVM0018928	Cerasus_serrulata_species_EVM0018928-Cerasus_avium_species_Pav_sc0002181.1_g010.1.mk	2.09612	Cerasus_avium_vs_Cerasus_serrulata		NA	NA	NA	NA	NA	NA	hypothetical protein PRUPE_8G214300 [Prunus persica]	Uncharacterized protein OS=Prunus persica OX=3760 GN=PRUPE_8G214300 PE=4 SV=1	NA	NA	NA	NA
EVM0019387	Cerasus_serrulata_species_EVM0019387-Cerasus_avium_species_Pav_sc0000467.1_g1130.1.mk	1.31455	Cerasus_avium_vs_Cerasus_serrulata	SHUGOSHIN 2 OS=Arabidopsis thaliana OX=3702 GN=SGO2 PE=2 SV=1	meiotic chromosome segregation(GO:0045132)	chromosome, centromeric region(GO:0000775)| nucleus(GO:0005634)		NA	NA	NA	shugoshin-1 isoform X1 [Prunus avium]	Uncharacterized protein OS=Prunus persica OX=3760 GN=PRUPE_6G111900 PE=4 SV=1	NA	NA	NA	NA
EVM0019642	Cerasus_avium_species_Pav_sc0000843.1_g480.1.mk-Cerasus_serrulata_species_EVM0019642	1.34661	Cerasus_avium_vs_Cerasus_serrulata		NA	NA	NA	NA	NA	NA	hypothetical protein A4A49_02756 [Nicotiana attenuata]	Uncharacterized protein OS=Nicotiana attenuata OX=49451 GN=A4A49_02756 PE=4 SV=1	NA	NA	NA	NA
EVM0019750	Cerasus_serrulata_species_EVM0019750-Cerasus_avium_species_Pav_sc0000051.1_g500.1.br	2.3816	Cerasus_avium_vs_Cerasus_serrulata		NA	NA	NA	NA	NA	NA			NA	NA	NA	NA
EVM0019973	Cerasus_avium_species_Pav_sc0001502.1_g410.1.mk-Cerasus_serrulata_species_EVM0019973	1.55575	Cerasus_avium_vs_Cerasus_serrulata		NA	NA	NA	NA	NA	NA	uncharacterized protein LOC110768384 [Prunus avium]	Uncharacterized protein OS=Prunus persica OX=3760 GN=PRUPE_6G289800 PE=4 SV=1	NA	NA	NA	NA
EVM0020165	Cerasus_serrulata_species_EVM0020165-Cerasus_avium_species_Pav_sc0000220.1_g380.1.mk	1.21621	Cerasus_avium_vs_Cerasus_serrulata	Nodulin-related protein 1 OS=Arabidopsis thaliana OX=3702 GN=NRP1 PE=1 SV=1	NA	NA	NA	NA	NA	NA	transcriptional regulator ATRX homolog [Prunus avium]	Uncharacterized protein OS=Prunus persica OX=3760 GN=PRUPE_1G282500 PE=4 SV=1	NA	NA	NA	NA
EVM0020206	Cerasus_serrulata_species_EVM0020206-Cerasus_avium_species_Pav_sc0000243.1_g100.1.mk	1.16322	Cerasus_avium_vs_Cerasus_serrulata	Putative F-box protein At3g16210 OS=Arabidopsis thaliana OX=3702 GN=At3g16210 PE=4 SV=1	NA	NA	NA	NA	NA	NA	F-box protein CPR30-like [Prunus avium]	Uncharacterized protein OS=Prunus persica OX=3760 GN=PRUPE_3G094200 PE=4 SV=1	NA	NA	NA	NA
EVM0020556	Cerasus_serrulata_species_EVM0020556-Cerasus_avium_species_Pav_sc0003326.1_g050.1.mk	1.02521	Cerasus_avium_vs_Cerasus_serrulata	Putative pentatricopeptide repeat-containing protein At3g05240 OS=Arabidopsis thaliana OX=3702 GN=PCMP-E82 PE=3 SV=2	NA	NA	NA	NA	NA	NA	hypothetical protein PRUPE_7G043300 [Prunus persica]	Uncharacterized protein OS=Prunus persica OX=3760 GN=PRUPE_7G043300 PE=4 SV=1	KOG4197	FOG: PPR repeat	[R]	General function prediction only
EVM0020820	Cerasus_serrulata_species_EVM0020820-Cerasus_avium_species_Pav_sc0003685.1_g070.1.mk	2.77853	Cerasus_avium_vs_Cerasus_serrulata	Transcription factor TCP12 OS=Arabidopsis thaliana OX=3702 GN=TCP12 PE=2 SV=1	NA	NA	NA	NA	NA	NA	transcription factor TCP18 [Prunus persica]	Uncharacterized protein OS=Prunus persica OX=3760 GN=PRUPE_1G304700 PE=4 SV=1	NA	NA	NA	NA
EVM0020832	Cerasus_serrulata_species_EVM0020832-Cerasus_avium_species_Pav_sc0000567.1_g950.1.mk	1.06923	Cerasus_avium_vs_Cerasus_serrulata		NA	NA	NA	NA	NA	NA			NA	NA	NA	NA
EVM0020917	Cerasus_avium_species_Pav_sc0000563.1_g250.1.mk-Cerasus_serrulata_species_EVM0020917	1.08079	Cerasus_avium_vs_Cerasus_serrulata	Cyclin-dependent protein kinase inhibitor SMR5 OS=Arabidopsis thaliana OX=3702 GN=SMR5 PE=1 SV=1	NA	NA	NA	NA	NA	NA	hypothetical protein PRUPE_6G072300 [Prunus persica]	Uncharacterized protein OS=Prunus persica OX=3760 GN=PRUPE_6G072300 PE=4 SV=1	NA	NA	NA	NA
EVM0021005	Cerasus_avium_species_Pav_sc0000910.1_g350.1.mk-Cerasus_serrulata_species_EVM0021005	1.29826	Cerasus_avium_vs_Cerasus_serrulata		NA	NA	NA	NA	NA	NA	hypothetical protein RchiOBHm_Chr5g0002951 [Rosa chinensis]	Uncharacterized protein OS=Rosa chinensis OX=74649 GN=RchiOBHm_Chr5g0002951 PE=4 SV=1	NA	NA	NA	NA
EVM0021057	Cerasus_avium_species_Pav_sc0000719.1_g200.1.mk-Cerasus_serrulata_species_EVM0021057	1.43523	Cerasus_avium_vs_Cerasus_serrulata		NA	NA	NA	NA	NA	NA	hypothetical protein PRUPE_6G024100 [Prunus persica]	Uncharacterized protein OS=Prunus persica OX=3760 GN=PRUPE_6G024100 PE=4 SV=1	NA	NA	NA	NA
EVM0021371	Cerasus_serrulata_species_EVM0021371-Cerasus_avium_species_Pav_sc0000358.1_g900.1.mk	1.01061	Cerasus_avium_vs_Cerasus_serrulata	Transcription factor BIM1 OS=Arabidopsis thaliana OX=3702 GN=BIM1 PE=1 SV=2			protein dimerization activity(GO:0046983)	NA	NA	NA	transcription factor BIM1 isoform X1 [Prunus avium]	Uncharacterized protein OS=Prunus persica OX=3760 GN=PRUPE_5G210500 PE=4 SV=1	NA	NA	NA	NA
EVM0021574	Cerasus_avium_species_Pav_sc0000216.1_g530.1.mk-Cerasus_serrulata_species_EVM0021574	1.97125	Cerasus_avium_vs_Cerasus_serrulata		NA	NA	NA	NA	NA	NA	hypothetical protein PRUPE_4G272900 [Prunus persica]	Uncharacterized protein OS=Prunus persica OX=3760 GN=PRUPE_4G272900 PE=4 SV=1	NA	NA	NA	NA
EVM0021826	Cerasus_avium_species_Pav_sc0000616.1_g300.1.mk-Cerasus_serrulata_species_EVM0021826	1.87067	Cerasus_avium_vs_Cerasus_serrulata	CRS2-associated factor 2, mitochondrial OS=Arabidopsis thaliana OX=3702 GN=At5g54890 PE=2 SV=1			RNA binding(GO:0003723)	NA	NA	NA	CRS2-associated factor 2, mitochondrial isoform X1 [Prunus avium]	Uncharacterized protein OS=Prunus persica OX=3760 GN=PRUPE_4G211400 PE=4 SV=1	NA	NA	NA	NA
EVM0021925	Cerasus_avium_species_Pav_sc0000065.1_g710.1.br-Cerasus_serrulata_species_EVM0021925	1.00924	Cerasus_avium_vs_Cerasus_serrulata		NA	NA	NA	NA	NA	NA	uncharacterized protein LOC110756412 [Prunus avium]	Uncharacterized protein OS=Prunus persica OX=3760 GN=PRUPE_5G053900 PE=4 SV=1	NA	NA	NA	NA
EVM0021956	Cerasus_avium_species_Pav_sc0001250.1_g100.1.mk-Cerasus_serrulata_species_EVM0021956	1.799	Cerasus_avium_vs_Cerasus_serrulata		NA	NA	NA	NA	NA	NA	hypothetical protein PRUPE_6G255000 [Prunus persica]	Uncharacterized protein OS=Prunus persica OX=3760 GN=PRUPE_6G255000 PE=4 SV=1	NA	NA	NA	NA
EVM0022301	Cerasus_serrulata_species_EVM0022301-Cerasus_avium_species_Pav_sc0003135.1_g960.1.br	7.84858	Cerasus_avium_vs_Cerasus_serrulata		NA	NA	NA	NA	NA	NA	uncharacterized protein LOC110774084 [Prunus avium]	Uncharacterized protein OS=Prunus persica OX=3760 GN=PRUPE_4G077400 PE=4 SV=1	NA	NA	NA	NA
EVM0022895	Cerasus_serrulata_species_EVM0022895-Cerasus_avium_species_Pav_sc0001280.1_g180.1.mk	1.4763	Cerasus_avium_vs_Cerasus_serrulata		NA	NA	NA	NA	NA	NA	hypothetical protein PRUPE_3G221400 [Prunus persica]	Uncharacterized protein OS=Prunus persica OX=3760 GN=PRUPE_3G221400 PE=4 SV=1	NA	NA	NA	NA
EVM0023004	Cerasus_serrulata_species_EVM0023004-Cerasus_avium_species_Pav_sc0000638.1_g610.1.mk	1.58321	Cerasus_avium_vs_Cerasus_serrulata	Protein PSY3 OS=Arabidopsis thaliana OX=3702 GN=PSY3 PE=3 SV=1	NA	NA	NA	NA	NA	NA	protein PSY3-like [Prunus persica]	Uncharacterized protein OS=Prunus persica OX=3760 GN=PRUPE_6G055500 PE=4 SV=1	NA	NA	NA	NA
EVM0023538	Cerasus_avium_species_Pav_sc0000467.1_g930.1.mk-Cerasus_serrulata_species_EVM0023538	1.28023	Cerasus_avium_vs_Cerasus_serrulata	S-protein homolog 4 OS=Arabidopsis thaliana OX=3702 GN=SPH4 PE=3 SV=1	NA	NA	NA	NA	NA	NA	hypothetical protein PRUPE_6G112900 [Prunus persica]	Uncharacterized protein OS=Prunus persica OX=3760 GN=PRUPE_6G112900 PE=4 SV=1	NA	NA	NA	NA
EVM0023855	Cerasus_serrulata_species_EVM0023855-Cerasus_avium_species_Pav_sc0000700.1_g1680.1.mk	1.09764	Cerasus_avium_vs_Cerasus_serrulata		NA	NA	NA	NA	NA	NA	uncharacterized protein LOC110759789 [Prunus avium]	Uncharacterized protein OS=Prunus persica OX=3760 GN=PRUPE_6G340300 PE=4 SV=1	NA	NA	NA	NA
EVM0023996	Cerasus_serrulata_species_EVM0023996-Cerasus_avium_species_Pav_sc0002136.1_g040.1.mk	1.2492	Cerasus_avium_vs_Cerasus_serrulata	TMV resistance protein N OS=Nicotiana glutinosa OX=35889 GN=N PE=1 SV=1	signal transduction(GO:0007165)		protein binding(GO:0005515)| ADP binding(GO:0043531)	NA	NA	NA	TMV resistance protein N-like [Prunus avium]	Uncharacterized protein OS=Prunus persica OX=3760 GN=PRUPE_1G550800 PE=4 SV=1	NA	NA	NA	NA
EVM0024220	Cerasus_avium_species_Pav_sc0000747.1_g560.1.mk-Cerasus_serrulata_species_EVM0024220	1.39757	Cerasus_avium_vs_Cerasus_serrulata		NA	NA	NA	NA	NA	NA	NDR1/HIN1-like protein 13 [Prunus avium]	Uncharacterized protein OS=Prunus persica OX=3760 GN=PRUPE_1G242600 PE=4 SV=1	NA	NA	NA	NA
EVM0024502	Cerasus_avium_species_Pav_sc0000243.1_g410.1.mk-Cerasus_serrulata_species_EVM0024502	2.99865	Cerasus_avium_vs_Cerasus_serrulata		NA	NA	NA	NA	NA	NA	hypothetical protein PRUPE_3G095700 [Prunus persica]	Uncharacterized protein OS=Prunus persica OX=3760 GN=PRUPE_3G095700 PE=4 SV=1	NA	NA	NA	NA
EVM0024555	Cerasus_avium_species_Pav_sc0000087.1_g570.1.mk-Cerasus_serrulata_species_EVM0024555	1.03991	Cerasus_avium_vs_Cerasus_serrulata		NA	NA	NA	NA	NA	NA	hypothetical protein PRUPE_6G079300 [Prunus persica]	Uncharacterized protein OS=Prunus persica OX=3760 GN=PRUPE_6G079300 PE=4 SV=1	NA	NA	NA	NA
EVM0024871	Cerasus_serrulata_species_EVM0024871-Cerasus_avium_species_Pav_sc0001925.1_g010.1.mk	1.59267	Cerasus_avium_vs_Cerasus_serrulata	Importin subunit beta-1 OS=Arabidopsis thaliana OX=3702 GN=KPNB1 PE=1 SV=1	intracellular protein transport(GO:0006886)		Ran GTPase binding(GO:0008536)	K14293	importin subunit beta-1	ko03013:RNA transport	importin subunit beta-1-like [Prunus avium]	Uncharacterized protein OS=Prunus persica OX=3760 GN=PRUPE_6G282600 PE=4 SV=1	KOG1241	Karyopherin (importin) beta 1	[U]	Intracellular trafficking, secretion, and vesicular transport
EVM0024980	Cerasus_avium_species_Pav_sc0000590.1_g040.1.mk-Cerasus_serrulata_species_EVM0024980	2.12085	Cerasus_avium_vs_Cerasus_serrulata		NA	NA	NA	NA	NA	NA	hypothetical protein PRUPE_1G294600 [Prunus persica]	Uncharacterized protein OS=Prunus persica OX=3760 GN=PRUPE_1G294600 PE=4 SV=1	NA	NA	NA	NA
EVM0025214	Cerasus_serrulata_species_EVM0025214-Cerasus_avium_species_Pav_sc0000592.1_g220.1.br	1.30831	Cerasus_avium_vs_Cerasus_serrulata		NA	NA	NA	NA	NA	NA	uncharacterized protein LOC110751703 [Prunus avium]		NA	NA	NA	NA
EVM0025239	Cerasus_avium_species_Pav_sc0000558.1_g830.1.mk-Cerasus_serrulata_species_EVM0025239	1.44	Cerasus_avium_vs_Cerasus_serrulata	Ethylene-responsive transcription factor-like protein At4g13040 OS=Arabidopsis thaliana OX=3702 GN=At4g13040 PE=2 SV=2	regulation of transcription, DNA-templated(GO:0006355)		DNA-binding transcription factor activity(GO:0003700)	NA	NA	NA	hypothetical protein F383_18873 [Gossypium arboreum]	Uncharacterized protein OS=Gossypium arboreum OX=29729 GN=F383_18873 PE=4 SV=1	NA	NA	NA	NA
EVM0025250	Cerasus_serrulata_species_EVM0025250-Cerasus_avium_species_Pav_sc0000636.1_g650.1.mk	1.34513	Cerasus_avium_vs_Cerasus_serrulata	RNA polymerase sigma factor sigA OS=Arabidopsis thaliana OX=3702 GN=SIGA PE=1 SV=1	regulation of transcription, DNA-templated(GO:0006355)| DNA-templated transcription, initiation(GO:0006352)		DNA-binding transcription factor activity(GO:0003700)	K03086	RNA polymerase primary sigma factor	NA:NA	RNA polymerase sigma factor sigA [Prunus avium]	Uncharacterized protein OS=Prunus persica OX=3760 GN=PRUPE_2G329700 PE=4 SV=1	NA	NA	NA	NA
EVM0025476	Cerasus_serrulata_species_EVM0025476-Cerasus_avium_species_Pav_sc0000689.1_g250.1.mk	1.60902	Cerasus_avium_vs_Cerasus_serrulata	50S ribosomal protein L34 OS=Colwellia psychrerythraea (strain 34H / ATCC BAA-681) OX=167879 GN=rpmH PE=3 SV=1	translation(GO:0006412)	intracellular(GO:0005622)| ribosome(GO:0005840)	structural constituent of ribosome(GO:0003735)	K02914	large subunit ribosomal protein L34	ko03010:Ribosome	PREDICTED: uncharacterized protein LOC103327681 [Prunus mume]	Uncharacterized protein OS=Prunus persica OX=3760 GN=PRUPE_3G047000 PE=3 SV=1	NA	NA	NA	NA
EVM0025521	Cerasus_serrulata_species_EVM0025521-Cerasus_avium_species_Pav_sc0000040.1_g490.1.mk	2.22003	Cerasus_avium_vs_Cerasus_serrulata	Fatty-acid-binding protein 1 OS=Arabidopsis thaliana OX=3702 GN=FAP1 PE=1 SV=1			intramolecular lyase activity(GO:0016872)	NA	NA	NA	fatty-acid-binding protein 1 isoform X1 [Jatropha curcas]	Uncharacterized protein OS=Jatropha curcas OX=180498 GN=JCGZ_10247 PE=4 SV=1	NA	NA	NA	NA
EVM0025921	Cerasus_serrulata_species_EVM0025921-Cerasus_avium_species_Pav_sc0000015.1_g320.1.mk	1.35234	Cerasus_avium_vs_Cerasus_serrulata		NA	NA	NA	NA	NA	NA	hypothetical protein PRUPE_3G058000 [Prunus persica]	Uncharacterized protein OS=Prunus persica OX=3760 GN=PRUPE_3G058000 PE=4 SV=1	NA	NA	NA	NA
EVM0025971	Cerasus_avium_species_Pav_sc0002327.1_g960.1.mk-Cerasus_serrulata_species_EVM0025971	2.33419	Cerasus_avium_vs_Cerasus_serrulata		NA	NA	NA	NA	NA	NA	hypothetical protein PRUPE_1G543600 [Prunus persica]	Uncharacterized protein OS=Prunus persica OX=3760 GN=PRUPE_1G543600 PE=4 SV=1	NA	NA	NA	NA
EVM0025976	Cerasus_serrulata_species_EVM0025976-Cerasus_avium_species_Pav_sc0000624.1_g040.1.mk	1.2074	Cerasus_avium_vs_Cerasus_serrulata	Bifunctional lysine-specific demethylase and histidyl-hydroxylase NO66 OS=Drosophila erecta OX=7220 GN=GG18702 PE=3 SV=1	NA	NA	NA	NA	NA	NA	uncharacterized protein LOC110758363 [Prunus avium]	Uncharacterized protein OS=Prunus persica OX=3760 GN=PRUPE_1G068100 PE=4 SV=1	KOG3706	Uncharacterized conserved protein	[S]	Function unknown
EVM0026065	Cerasus_avium_species_Pav_sc0001181.1_g240.1.mk-Cerasus_serrulata_species_EVM0026065	1.27548	Cerasus_avium_vs_Cerasus_serrulata	Putative zinc finger protein At1g68190 OS=Arabidopsis thaliana OX=3702 GN=At1g68190 PE=2 SV=1	NA	NA	NA	NA	NA	NA	putative zinc finger protein At1g68190 [Prunus avium]	Uncharacterized protein OS=Prunus persica OX=3760 GN=PRUPE_1G318400 PE=4 SV=1	NA	NA	NA	NA
EVM0026331	Cerasus_serrulata_species_EVM0026331-Cerasus_avium_species_Pav_sc0000582.1_g150.1.mk	1.82302	Cerasus_avium_vs_Cerasus_serrulata		NA	NA	NA	NA	NA	NA	protein SPA, chloroplastic [Prunus avium]	Uncharacterized protein OS=Prunus persica OX=3760 GN=PRUPE_2G111200 PE=4 SV=1	NA	NA	NA	NA
EVM0026459	Cerasus_avium_species_Pav_sc0001224.1_g150.1.br-Cerasus_serrulata_species_EVM0026459	1.43462	Cerasus_avium_vs_Cerasus_serrulata		NA	NA	NA	NA	NA	NA	PREDICTED: uncharacterized protein LOC103342992 [Prunus mume]	Uncharacterized protein OS=Citrus sinensis OX=2711 GN=CISIN_1g041832mg PE=4 SV=1	NA	NA	NA	NA
EVM0026599	Cerasus_serrulata_species_EVM0026599-Cerasus_avium_species_Pav_sc0000037.1_g150.1.mk	1.19943	Cerasus_avium_vs_Cerasus_serrulata	Phospholipase A1-IIgamma OS=Arabidopsis thaliana OX=3702 GN=DSEL PE=1 SV=1	lipid metabolic process(GO:0006629)			NA	NA	NA	phospholipase A1-IIgamma [Prunus avium]	Uncharacterized protein OS=Prunus persica OX=3760 GN=PRUPE_4G059100 PE=4 SV=1	KOG4569	Predicted lipase	[I]	Lipid transport and metabolism
EVM0026745	Cerasus_serrulata_species_EVM0026745-Cerasus_avium_species_Pav_sc0001196.1_g990.1.mk	1.01207	Cerasus_avium_vs_Cerasus_serrulata	B3 domain-containing protein Os01g0723500 OS=Oryza sativa subsp. japonica OX=39947 GN=Os01g0723500 PE=3 SV=1			DNA binding(GO:0003677)	NA	NA	NA	B3 domain-containing protein At1g49475-like [Prunus avium]	Uncharacterized protein OS=Prunus persica OX=3760 GN=PRUPE_1G579400 PE=4 SV=1	NA	NA	NA	NA
EVM0026996	Cerasus_avium_species_Pav_sc0000044.1_g240.1.br-Cerasus_serrulata_species_EVM0026996	2.22003	Cerasus_avium_vs_Cerasus_serrulata		NA	NA	NA	NA	NA	NA	PREDICTED: uncharacterized protein LOC103330354 [Prunus mume]	Uncharacterized protein OS=Prunus persica OX=3760 GN=PRUPE_3G304000 PE=4 SV=1	NA	NA	NA	NA
EVM0027037	Cerasus_avium_species_Pav_sc0000910.1_g740.1.mk-Cerasus_serrulata_species_EVM0027037	1.71547	Cerasus_avium_vs_Cerasus_serrulata	CRIB domain-containing protein RIC10 OS=Arabidopsis thaliana OX=3702 GN=RIC10 PE=2 SV=1	NA	NA	NA	NA	NA	NA	CRIB domain-containing protein RIC10 [Prunus persica]	Uncharacterized protein OS=Prunus persica OX=3760 GN=PRUPE_4G025100 PE=4 SV=1	NA	NA	NA	NA
EVM0027330	Cerasus_serrulata_species_EVM0027330-Cerasus_avium_species_Pav_sc0000890.1_g1060.1.mk	1.3455	Cerasus_avium_vs_Cerasus_serrulata	Probable transcription factor KAN4 OS=Arabidopsis thaliana OX=3702 GN=KAN4 PE=1 SV=1	NA	NA	NA	NA	NA	NA	aberrant testa shape [Prunus incisa]	Aberrant testa shape OS=Prunus incisa OX=137206 GN=ATS PE=4 SV=1	NA	NA	NA	NA
EVM0027751	Cerasus_serrulata_species_EVM0027751-Cerasus_avium_species_Pav_sc0000591.1_g130.1.mk	1.49003	Cerasus_avium_vs_Cerasus_serrulata				protein binding(GO:0005515)	K10523	speckle-type POZ protein	ko04340:Hedgehog signaling pathway|ko04341:Hedgehog signaling pathway - fly	BTB/POZ domain-containing protein At4g08455-like [Prunus avium]	Uncharacterized protein OS=Prunus persica OX=3760 GN=PRUPE_ppa015542mg PE=4 SV=1	NA	NA	NA	NA
EVM0027986	Cerasus_avium_species_Pav_sc0000910.1_g310.1.br-Cerasus_serrulata_species_EVM0027986	2.41263	Cerasus_avium_vs_Cerasus_serrulata		NA	NA	NA	NA	NA	NA	hypothetical protein PRUPE_7G053200, partial [Prunus persica]	Uncharacterized protein OS=Prunus persica OX=3760 GN=PRUPE_ppa022115mg PE=4 SV=1	NA	NA	NA	NA
EVM0028063	Cerasus_avium_species_Pav_sc0001869.1_g520.1.mk-Cerasus_serrulata_species_EVM0028063	1.4047	Cerasus_avium_vs_Cerasus_serrulata		NA	NA	NA	NA	NA	NA	conserved hypothetical protein [Ricinus communis]	Uncharacterized protein OS=Prunus persica OX=3760 GN=PRUPE_ppb018359mg PE=4 SV=1	NA	NA	NA	NA
EVM0028588	Cerasus_serrulata_species_EVM0028588-Cerasus_avium_species_Pav_sc0000981.1_g390.1.mk	1.15974	Cerasus_avium_vs_Cerasus_serrulata	Pentatricopeptide repeat-containing protein At1g80880, mitochondrial OS=Arabidopsis thaliana OX=3702 GN=At1g80880 PE=2 SV=1	NA	NA	NA	NA	NA	NA	pentatricopeptide repeat-containing protein At1g80880, mitochondrial [Prunus persica]	Uncharacterized protein OS=Prunus persica OX=3760 GN=PRUPE_3G099700 PE=4 SV=1	KOG4197	FOG: PPR repeat	[R]	General function prediction only
EVM0028682	Cerasus_avium_species_Pav_sc0000034.1_g340.1.mk-Cerasus_serrulata_species_EVM0028682	1.1953	Cerasus_avium_vs_Cerasus_serrulata	5&apos;-deoxyadenosine deaminase OS=Methanopyrus kandleri (strain AV19 / DSM 6324 / JCM 9639 / NBRC 100938) OX=190192 GN=dadD PE=3 SV=1			hydrolase activity(GO:0016787)	NA	NA	NA	uncharacterized protein LOC18794011 [Prunus persica]	Uncharacterized protein OS=Prunus persica OX=3760 GN=PRUPE_1G221400 PE=4 SV=1	NA	NA	NA	NA
EVM0028959	Cerasus_serrulata_species_EVM0028959-Cerasus_avium_species_Pav_sc0001963.1_g060.1.mk	1.41484	Cerasus_avium_vs_Cerasus_serrulata		NA	NA	NA	NA	NA	NA	hypothetical protein PRUPE_8G205800 [Prunus persica]	Uncharacterized protein OS=Prunus persica OX=3760 GN=PRUPE_8G205800 PE=4 SV=1	NA	NA	NA	NA
EVM0029028	Cerasus_serrulata_species_EVM0029028-Cerasus_avium_species_Pav_sc0002327.1_g770.1.mk	1.22699	Cerasus_avium_vs_Cerasus_serrulata		NA	NA	NA	NA	NA	NA	hypothetical protein PRUPE_1G542500 [Prunus persica]	Uncharacterized protein OS=Prunus persica OX=3760 GN=PRUPE_1G542500 PE=4 SV=1	NA	NA	NA	NA
