# Supplementary material for: The genome of Chinese flowering cherry (Cerasus serrulata) provides new insights into Cerasus species
Source: Hortic Res. 2020 Oct 1;7:165. doi: 10.1038/s41438-020-00382-1 (PMC7527954; doi:10.1038/s41438-020-00382-1)
Supplement: Supplementary file 10 — Table S19 Positively selected gene pairs annotated in Cerasus serrulata and Prunus yedoensis [file 41438_2020_382_MOESM10_ESM.xlsx]

## Sheet: Sheet1
Table S19 Positively selected gene pairs annotated in Cerasus serrulata and Prunus yedoensis.
gene_ID	gene_pair	Ka.Ks	group	swiss_prot_annottation	GO_BP	GO_CC	GO_MF	KO_ID	KO_name	ko_ID:ko_name	nr_annotation	TrEMBL_annotation	KOG_ID	KOG_description	KOG_cluster_code	KOG_cluster_description
EVM0000212	Prunus_yedoensis_species_PQQ08474-Cerasus_serrulata_species_EVM0000212	2.29632	Cerasus_serrulata_vs_Prunus_yedoensis	5-formyltetrahydrofolate cyclo-ligase, mitochondrial OS=Arabidopsis thaliana OX=3702 GN=5FCL PE=1 SV=1	NA	NA	NA	K01934	5-formyltetrahydrofolate cyclo-ligase	ko00670:One carbon pool by folate	5-formyltetrahydrofolate cyclo-ligase, mitochondrial-like isoform X1 [Prunus avium]	5-formyltetrahydrofolate cyclo-ligase OS=Prunus persica OX=3760 GN=PRUPE_5G182700 PE=3 SV=1	KOG3093	5-formyltetrahydrofolate cyclo-ligase	[H]	Coenzyme transport and metabolism
EVM0000401	Cerasus_serrulata_species_EVM0000401-Prunus_yedoensis_species_PQP91715	1.15931	Cerasus_serrulata_vs_Prunus_yedoensis		NA	NA	NA	NA	NA	NA	hypothetical protein Pyn_39782 [Prunus yedoensis var. nudiflora]	Uncharacterized protein OS=Prunus yedoensis var. nudiflora OX=2094558 GN=Pyn_39782 PE=4 SV=1	NA	NA	NA	NA
EVM0000544	Cerasus_serrulata_species_EVM0000544-Prunus_yedoensis_species_PQQ13873	1.377	Cerasus_serrulata_vs_Prunus_yedoensis		NA	NA	NA	NA	NA	NA	BTB/POZ domain-containing protein [Prunus yedoensis var. nudiflora]	BTB/POZ domain-containing protein OS=Prunus yedoensis var. nudiflora OX=2094558 GN=Pyn_06377 PE=4 SV=1	NA	NA	NA	NA
EVM0000648	Prunus_yedoensis_species_PQP95603-Cerasus_serrulata_species_EVM0000648	1.90959	Cerasus_serrulata_vs_Prunus_yedoensis	Disease resistance protein RGA2 OS=Solanum bulbocastanum OX=147425 GN=RGA2 PE=1 SV=1	NA	NA	NA	NA	NA	NA	disease resistance protein RGA2-like, partial [Prunus avium]	Uncharacterized protein OS=Prunus persica OX=3760 GN=PRUPE_2G014100 PE=3 SV=1	NA	NA	NA	NA
EVM0001360	Cerasus_serrulata_species_EVM0001360-Prunus_yedoensis_species_PQQ18652	1.08259	Cerasus_serrulata_vs_Prunus_yedoensis		NA	NA	NA	NA	NA	NA	hypothetical protein Pyn_28268 [Prunus yedoensis var. nudiflora]	Uncharacterized protein OS=Prunus yedoensis var. nudiflora OX=2094558 GN=Pyn_28268 PE=4 SV=1	NA	NA	NA	NA
EVM0001469	Cerasus_serrulata_species_EVM0001469-Prunus_yedoensis_species_PQM42595	1.16345	Cerasus_serrulata_vs_Prunus_yedoensis	Pentatricopeptide repeat-containing protein At2g02980, chloroplastic OS=Arabidopsis thaliana OX=3702 GN=PCMP-H26 PE=2 SV=2			zinc ion binding(GO:0008270)	NA	NA	NA	pentatricopeptide repeat-containing protein At2g02980, chloroplastic [Prunus avium]	Pentatricopeptide repeat-containing protein OS=Prunus yedoensis var. nudiflora OX=2094558 GN=Pyn_13013 PE=4 SV=1	KOG4197	FOG: PPR repeat	[R]	General function prediction only
EVM0001745	Prunus_yedoensis_species_PQP96956-Cerasus_serrulata_species_EVM0001745	1.40595	Cerasus_serrulata_vs_Prunus_yedoensis		NA	NA	NA	NA	NA	NA	hypothetical protein Pyn_26762 [Prunus yedoensis var. nudiflora]	Uncharacterized protein OS=Prunus yedoensis var. nudiflora OX=2094558 GN=Pyn_26762 PE=4 SV=1	NA	NA	NA	NA
EVM0001755	Prunus_yedoensis_species_PQM42902-Cerasus_serrulata_species_EVM0001755	1.03778	Cerasus_serrulata_vs_Prunus_yedoensis	Probable inactive ATP-dependent zinc metalloprotease FTSHI 1, chloroplastic OS=Arabidopsis thaliana OX=3702 GN=FTSHI1 PE=1 SV=1	proteolysis(GO:0006508)		metalloendopeptidase activity(GO:0004222)| ATP binding(GO:0005524)	NA	NA	NA	putative inactive ATP-dependent zinc metalloprotease FTSHI 1 chloroplastic [Prunus yedoensis var. nudiflora]	Putative inactive ATP-dependent zinc metalloprotease FTSHI 1 chloroplastic OS=Prunus yedoensis var. nudiflora OX=2094558 GN=Pyn_14838 PE=4 SV=1	KOG0731	AAA+-type ATPase containing the peptidase M41 domain	[O]	Posttranslational modification, protein turnover, chaperones
EVM0002174	Prunus_yedoensis_species_PQP94914-Cerasus_serrulata_species_EVM0002174	1.25065	Cerasus_serrulata_vs_Prunus_yedoensis		NA	NA	NA	NA	NA	NA	TMV resistance protein N-like [Prunus avium]	Disease resistance-like protein CSA1 OS=Prunus yedoensis var. nudiflora OX=2094558 GN=Pyn_09389 PE=4 SV=1	NA	NA	NA	NA
EVM0002183	Cerasus_serrulata_species_EVM0002183-Prunus_yedoensis_species_PQM35091	1.20489	Cerasus_serrulata_vs_Prunus_yedoensis		NA	NA	NA	NA	NA	NA	hypothetical protein Pyn_01034 [Prunus yedoensis var. nudiflora]	Uncharacterized protein OS=Prunus yedoensis var. nudiflora OX=2094558 GN=Pyn_01034 PE=4 SV=1	NA	NA	NA	NA
EVM0002229	Cerasus_serrulata_species_EVM0002229-Prunus_yedoensis_species_PQQ00286	1.13133	Cerasus_serrulata_vs_Prunus_yedoensis	Glutamate receptor 2.8 OS=Arabidopsis thaliana OX=3702 GN=GLR2.8 PE=2 SV=2		membrane(GO:0016020)	ionotropic glutamate receptor activity(GO:0004970)	NA	NA	NA	glutamate receptor 2.1-like [Prunus avium]	Glutamate receptor OS=Prunus yedoensis var. nudiflora OX=2094558 GN=Pyn_32348 PE=3 SV=1	KOG1052	Glutamate-gated kainate-type ion channel receptor subunit GluR5 and related subunits	[T]	Signal transduction mechanisms
EVM0002293	Prunus_yedoensis_species_PQQ02452-Cerasus_serrulata_species_EVM0002293	2.05764	Cerasus_serrulata_vs_Prunus_yedoensis		regulation of transcription, DNA-templated(GO:0006355)		double-stranded DNA binding(GO:0003690)	K15032	mTERF domain-containing protein, mitochondrial	NA:NA	transcription termination factor MTERF15 mitochondrial [Prunus yedoensis var. nudiflora]	Transcription termination factor MTERF15 mitochondrial OS=Prunus yedoensis var. nudiflora OX=2094558 GN=Pyn_37484 PE=4 SV=1	KOG1267	Mitochondrial transcription termination factor, mTERF	[R]	General function prediction only
EVM0002306	Prunus_yedoensis_species_PQQ01373-Cerasus_serrulata_species_EVM0002306	1.48393	Cerasus_serrulata_vs_Prunus_yedoensis	Pentatricopeptide repeat-containing protein At2g01390 OS=Arabidopsis thaliana OX=3702 GN=At2g01390/At2g01380 PE=2 SV=2	NA	NA	NA	NA	NA	NA	pentatricopeptide repeat-containing protein [Prunus yedoensis var. nudiflora]	Pentatricopeptide repeat-containing protein OS=Prunus yedoensis var. nudiflora OX=2094558 GN=Pyn_40365 PE=4 SV=1	KOG4197	FOG: PPR repeat	[R]	General function prediction only
EVM0002317	Cerasus_serrulata_species_EVM0002317-Prunus_yedoensis_species_PQP93522	1.35004	Cerasus_serrulata_vs_Prunus_yedoensis		NA	NA	NA	NA	NA	NA	acyl-CoA-binding domain-containing protein 3-like [Prunus avium]	Uncharacterized protein OS=Prunus persica OX=3760 GN=PRUPE_1G425200 PE=4 SV=1	NA	NA	NA	NA
EVM0002333	Prunus_yedoensis_species_PQQ03762-Cerasus_serrulata_species_EVM0002333	1.30986	Cerasus_serrulata_vs_Prunus_yedoensis	Probable RNA-binding protein ARP1 OS=Arabidopsis thaliana OX=3702 GN=ARP1 PE=2 SV=1			nucleic acid binding(GO:0003676)	NA	NA	NA	putative RNA-binding protein ARP1 isoform X1 [Prunus yedoensis var. nudiflora]	Putative RNA-binding protein ARP1 isoform X1 OS=Prunus yedoensis var. nudiflora OX=2094558 GN=Pyn_11249 PE=4 SV=1	KOG0149	Predicted RNA-binding protein SEB4 (RRM superfamily)	[R]	General function prediction only
EVM0002423	Prunus_yedoensis_species_PQQ18583-Cerasus_serrulata_species_EVM0002423	2.22045	Cerasus_serrulata_vs_Prunus_yedoensis		NA	NA	NA	NA	NA	NA	hypothetical protein Pyn_03246 [Prunus yedoensis var. nudiflora]	Uncharacterized protein OS=Prunus yedoensis var. nudiflora OX=2094558 GN=Pyn_03246 PE=4 SV=1	NA	NA	NA	NA
EVM0002526	Cerasus_serrulata_species_EVM0002526-Prunus_yedoensis_species_PQQ16783	1.94002	Cerasus_serrulata_vs_Prunus_yedoensis		NA	NA	NA	NA	NA	NA	uncharacterized protein Pyn_28166 [Prunus yedoensis var. nudiflora]	Uncharacterized protein OS=Prunus yedoensis var. nudiflora OX=2094558 GN=Pyn_28166 PE=4 SV=1	NA	NA	NA	NA
EVM0003301	Cerasus_serrulata_species_EVM0003301-Prunus_yedoensis_species_PQM40483	1.03352	Cerasus_serrulata_vs_Prunus_yedoensis				protein binding(GO:0005515)	NA	NA	NA	putative F-box/LRR-repeat protein At3g59160 isoform X1 [Prunus persica]	Uncharacterized protein OS=Prunus persica OX=3760 GN=PRUPE_3G259800 PE=4 SV=1	NA	NA	NA	NA
EVM0003535	Prunus_yedoensis_species_PQM33205-Cerasus_serrulata_species_EVM0003535	3.20435	Cerasus_serrulata_vs_Prunus_yedoensis	Lysine-specific demethylase JMJ25 OS=Arabidopsis thaliana OX=3702 GN=JMJ25 PE=1 SV=1	NA	NA	NA	K15601	lysine-specific demethylase 3 [EC:1.14.11.-]	NA:NA	lysine-specific demethylase JMJ25 [Prunus avium]	Uncharacterized protein OS=Prunus persica OX=3760 GN=PRUPE_4G034800 PE=4 SV=1	KOG1356	Putative transcription factor 5qNCA, contains JmjC domain	[K]	Transcription
EVM0004121	Cerasus_serrulata_species_EVM0004121-Prunus_yedoensis_species_PQQ01695	1.94115	Cerasus_serrulata_vs_Prunus_yedoensis	Purple acid phosphatase 15 OS=Arabidopsis thaliana OX=3702 GN=PAP15 PE=1 SV=1			hydrolase activity(GO:0016787)	NA	NA	NA	PREDICTED: purple acid phosphatase 15 [Prunus mume]	Purple acid phosphatase OS=Prunus persica OX=3760 GN=PRUPE_ppa002773mg PE=3 SV=1	KOG1378	Purple acid phosphatase	[G]	Carbohydrate transport and metabolism
EVM0004132	Prunus_yedoensis_species_PQM32720-Cerasus_serrulata_species_EVM0004132	1.0149	Cerasus_serrulata_vs_Prunus_yedoensis	Putative L-ascorbate peroxidase 6 OS=Arabidopsis thaliana OX=3702 GN=APX6 PE=2 SV=1	oxidation-reduction process(GO:0055114)| response to oxidative stress(GO:0006979)		heme binding(GO:0020037)| peroxidase activity(GO:0004601)	K00434	L-ascorbate peroxidase	ko00053:Ascorbate and aldarate metabolism|ko00480:Glutathione metabolism	hypothetical protein PRUPE_1G481000 [Prunus persica]	Uncharacterized protein OS=Prunus persica OX=3760 GN=PRUPE_1G481000 PE=3 SV=1	NA	NA	NA	NA
EVM0004149	Prunus_yedoensis_species_PQQ07666-Cerasus_serrulata_species_EVM0004149	1.68088	Cerasus_serrulata_vs_Prunus_yedoensis	NAC domain-containing protein 101 OS=Arabidopsis thaliana OX=3702 GN=NAC101 PE=2 SV=1	regulation of transcription, DNA-templated(GO:0006355)		DNA binding(GO:0003677)	NA	NA	NA	NAC domain-containing protein 96-like [Prunus avium]	Uncharacterized protein OS=Prunus persica OX=3760 GN=PRUPE_3G111400 PE=4 SV=1	NA	NA	NA	NA
EVM0004171	Cerasus_serrulata_species_EVM0004171-Prunus_yedoensis_species_PQQ16612	1.32068	Cerasus_serrulata_vs_Prunus_yedoensis	Probable glucan 1,3-beta-glucosidase A OS=Aspergillus clavatus (strain ATCC 1007 / CBS 513.65 / DSM 816 / NCTC 3887 / NRRL 1) OX=344612 GN=exgA PE=3 SV=2	carbohydrate metabolic process(GO:0005975)		actin filament binding(GO:0051015)| protein binding, bridging(GO:0030674)| hydrolase activity, hydrolyzing O-glycosyl compounds(GO:0004553)	NA	NA	NA	probable glucan 1,3-beta-glucosidase A [Prunus avium]	Uncharacterized protein OS=Prunus persica OX=3760 GN=PRUPE_6G194500 PE=3 SV=1	NA	NA	NA	NA
EVM0004179	Cerasus_serrulata_species_EVM0004179-Prunus_yedoensis_species_PQQ17036	1.10969	Cerasus_serrulata_vs_Prunus_yedoensis	Cytosolic sulfotransferase 15 OS=Arabidopsis thaliana OX=3702 GN=SOT15 PE=1 SV=1			sulfotransferase activity(GO:0008146)	NA	NA	NA	cytosolic sulfotransferase 12-like [Prunus avium]	Sulfotransferase OS=Rosa chinensis OX=74649 GN=RchiOBHm_Chr4g0437381 PE=3 SV=1	KOG1584	Sulfotransferase	[R]	General function prediction only
EVM0004292	Prunus_yedoensis_species_PQQ17651-Cerasus_serrulata_species_EVM0004292	1.07525	Cerasus_serrulata_vs_Prunus_yedoensis	Pentatricopeptide repeat-containing protein At5g15300 OS=Arabidopsis thaliana OX=3702 GN=PCMP-E40 PE=2 SV=2	NA	NA	NA	NA	NA	NA	pentatricopeptide repeat-containing protein At5g15300-like [Prunus avium]	Pentatricopeptide repeat-containing protein OS=Prunus yedoensis var. nudiflora OX=2094558 GN=Pyn_33283 PE=4 SV=1	KOG4197	FOG: PPR repeat	[R]	General function prediction only
EVM0004463	Cerasus_serrulata_species_EVM0004463-Prunus_yedoensis_species_PQM33384	1.29362	Cerasus_serrulata_vs_Prunus_yedoensis		NA	NA	NA	K20478	golgin subfamily B member 1	NA:NA	hypothetical protein Pyn_20502 [Prunus yedoensis var. nudiflora]	Uncharacterized protein OS=Prunus yedoensis var. nudiflora OX=2094558 GN=Pyn_20502 PE=4 SV=1	NA	NA	NA	NA
EVM0004751	Prunus_yedoensis_species_PQP93691-Cerasus_serrulata_species_EVM0004751	1.58226	Cerasus_serrulata_vs_Prunus_yedoensis	Flavonol 4&apos;-sulfotransferase OS=Flaveria chlorifolia OX=4228 PE=1 SV=1			sulfotransferase activity(GO:0008146)	NA	NA	NA	flavonol 4&apos;-sulfotransferase [Prunus persica]	Sulfotransferase OS=Prunus persica OX=3760 GN=PRUPE_5G209500 PE=3 SV=1	KOG1584	Sulfotransferase	[R]	General function prediction only
EVM0005081	Prunus_yedoensis_species_PQQ00332-Cerasus_serrulata_species_EVM0005081	1.01251	Cerasus_serrulata_vs_Prunus_yedoensis	Probable protein phosphatase 2C 8 OS=Arabidopsis thaliana OX=3702 GN=At1g18030 PE=2 SV=2			catalytic activity(GO:0003824)	K17500	integrin-linked kinase-associated serine/threonine phosphatase 2C	NA:NA	PREDICTED: probable protein phosphatase 2C 8 isoform X1 [Prunus mume]	Uncharacterized protein OS=Prunus yedoensis var. nudiflora OX=2094558 GN=Pyn_28953 PE=4 SV=1	KOG0698	Serine/threonine protein phosphatase	[T]	Signal transduction mechanisms
EVM0005311	Prunus_yedoensis_species_PQQ03486-Cerasus_serrulata_species_EVM0005311	1.4761	Cerasus_serrulata_vs_Prunus_yedoensis		NA	NA	NA	NA	NA	NA	uncharacterized protein Pyn_28687 [Prunus yedoensis var. nudiflora]	Uncharacterized protein OS=Prunus yedoensis var. nudiflora OX=2094558 GN=Pyn_28687 PE=4 SV=1	NA	NA	NA	NA
EVM0005539	Cerasus_serrulata_species_EVM0005539-Prunus_yedoensis_species_PQQ14953	1.3416	Cerasus_serrulata_vs_Prunus_yedoensis		NA	NA	NA	NA	NA	NA	hypothetical protein Pyn_35265 [Prunus yedoensis var. nudiflora]	Uncharacterized protein OS=Prunus yedoensis var. nudiflora OX=2094558 GN=Pyn_35265 PE=3 SV=1	NA	NA	NA	NA
EVM0005613	Prunus_yedoensis_species_PQQ16413-Cerasus_serrulata_species_EVM0005613	3.33741	Cerasus_serrulata_vs_Prunus_yedoensis	Cullin-1 OS=Arabidopsis thaliana OX=3702 GN=CUL1 PE=1 SV=1	ubiquitin-dependent protein catabolic process(GO:0006511)		ubiquitin protein ligase binding(GO:0031625)	K03347	cullin 1	ko04110:Cell cycle|ko04111:Cell cycle - yeast|ko04114:Oocyte meiosis|ko04120:Ubiquitin mediated proteolysis|ko04141:Protein processing in endoplasmic reticulum|ko04310:Wnt signaling pathway|ko04340:Hedgehog signaling pathway|ko04341:Hedgehog signaling pathway - fly|ko04350:TGF-beta signaling pathway|ko04710:Circadian rhythm|ko05168:Herpes simplex infection	cullin-1-like [Prunus avium]	Cullin-1 OS=Prunus yedoensis var. nudiflora OX=2094558 GN=Pyn_16256 PE=4 SV=1	KOG2166	Cullins	[D]	Cell cycle control, cell division, chromosome partitioning
EVM0006058	Cerasus_serrulata_species_EVM0006058-Prunus_yedoensis_species_PQQ03910	1.65573	Cerasus_serrulata_vs_Prunus_yedoensis		NA	NA	NA	NA	NA	NA	uncharacterized protein Pyn_36958 [Prunus yedoensis var. nudiflora]	Uncharacterized protein OS=Prunus yedoensis var. nudiflora OX=2094558 GN=Pyn_36958 PE=4 SV=1	NA	NA	NA	NA
EVM0006103	Cerasus_serrulata_species_EVM0006103-Prunus_yedoensis_species_PQQ11623	1.12105	Cerasus_serrulata_vs_Prunus_yedoensis	Probable L-type lectin-domain containing receptor kinase S.7 OS=Arabidopsis thaliana OX=3702 GN=LECRKS7 PE=2 SV=1	protein phosphorylation(GO:0006468)		ATP binding(GO:0005524)| carbohydrate binding(GO:0030246)| protein kinase activity(GO:0004672)	NA	NA	NA	putative L-type lectin-domain containing receptor kinase S.7 isoform X1 [Prunus yedoensis var. nudiflora]	Putative L-type lectin-domain containing receptor kinase S.7 isoform X1 OS=Prunus yedoensis var. nudiflora OX=2094558 GN=Pyn_10048 PE=4 SV=1	NA	NA	NA	NA
EVM0006479	Cerasus_serrulata_species_EVM0006479-Prunus_yedoensis_species_PQP93364	2.54945	Cerasus_serrulata_vs_Prunus_yedoensis	Kinesin-like protein KIN-1 OS=Arabidopsis thaliana OX=3702 GN=KIN1 PE=1 SV=1	microtubule-based movement(GO:0007018)		ATP binding(GO:0005524)| microtubule motor activity(GO:0003777)| microtubule binding(GO:0008017)	NA	NA	NA	kinesin-like protein KIN-1 [Prunus yedoensis var. nudiflora]	Kinesin-like protein OS=Prunus yedoensis var. nudiflora OX=2094558 GN=Pyn_32862 PE=3 SV=1	KOG0240	Kinesin (SMY1 subfamily)	[Z]	Cytoskeleton
EVM0006637	Cerasus_serrulata_species_EVM0006637-Prunus_yedoensis_species_PQP99586	1.05154	Cerasus_serrulata_vs_Prunus_yedoensis		NA	NA	NA	NA	NA	NA	hypothetical protein Pyn_30168 [Prunus yedoensis var. nudiflora]	Uncharacterized protein OS=Prunus yedoensis var. nudiflora OX=2094558 GN=Pyn_30168 PE=4 SV=1	NA	NA	NA	NA
EVM0007186	Cerasus_serrulata_species_EVM0007186-Prunus_yedoensis_species_PQQ13502	1.16113	Cerasus_serrulata_vs_Prunus_yedoensis		NA	NA	NA	NA	NA	NA	uncharacterized protein LOC110760054 [Prunus avium]	Uncharacterized protein OS=Prunus yedoensis var. nudiflora OX=2094558 GN=Pyn_06648 PE=4 SV=1	NA	NA	NA	NA
EVM0007386	Cerasus_serrulata_species_EVM0007386-Prunus_yedoensis_species_PQM43267	1.64184	Cerasus_serrulata_vs_Prunus_yedoensis		NA	NA	NA	NA	NA	NA	rho GTPase-activating protein gacU [Prunus yedoensis var. nudiflora]	Rho GTPase-activating protein gacU OS=Prunus yedoensis var. nudiflora OX=2094558 GN=Pyn_25936 PE=4 SV=1	NA	NA	NA	NA
EVM0007834	Cerasus_serrulata_species_EVM0007834-Prunus_yedoensis_species_PQM39206	1.88055	Cerasus_serrulata_vs_Prunus_yedoensis				protein binding(GO:0005515)	NA	NA	NA	hypothetical protein Pyn_02929 [Prunus yedoensis var. nudiflora]	Uncharacterized protein OS=Prunus yedoensis var. nudiflora OX=2094558 GN=Pyn_02929 PE=4 SV=1	NA	NA	NA	NA
EVM0008013	Prunus_yedoensis_species_PQP93458-Cerasus_serrulata_species_EVM0008013	1.19796	Cerasus_serrulata_vs_Prunus_yedoensis		NA	NA	NA	NA	NA	NA	uncharacterized protein LOC18790477 [Prunus persica]	Uncharacterized protein OS=Prunus persica OX=3760 GN=PRUPE_1G420800 PE=4 SV=1	NA	NA	NA	NA
EVM0008564	Prunus_yedoensis_species_PQQ04110-Cerasus_serrulata_species_EVM0008564	1.10117	Cerasus_serrulata_vs_Prunus_yedoensis	Probable LRR receptor-like serine/threonine-protein kinase At5g59680 OS=Arabidopsis thaliana OX=3702 GN=At5g59680 PE=1 SV=1	NA	NA	NA	NA	NA	NA	putative LRR receptor-like serine/threonine-protein kinase [Prunus yedoensis var. nudiflora]	Putative LRR receptor-like serine/threonine-protein kinase OS=Prunus yedoensis var. nudiflora OX=2094558 GN=Pyn_17289 PE=4 SV=1	NA	NA	NA	NA
EVM0008637	Cerasus_serrulata_species_EVM0008637-Prunus_yedoensis_species_PQP99517	1.0905	Cerasus_serrulata_vs_Prunus_yedoensis	Homeobox protein knotted-1-like 6 OS=Arabidopsis thaliana OX=3702 GN=KNAT6 PE=1 SV=1	regulation of transcription, DNA-templated(GO:0006355)	nucleus(GO:0005634)	DNA binding(GO:0003677)	NA	NA	NA	homeobox protein knotted-1-like 2 [Prunus yedoensis var. nudiflora]	Homeobox protein knotted-1-like 2 OS=Prunus yedoensis var. nudiflora OX=2094558 GN=Pyn_14508 PE=3 SV=1	KOG0773	Transcription factor MEIS1 and related HOX domain proteins	[K]	Transcription
EVM0008718	Cerasus_serrulata_species_EVM0008718-Prunus_yedoensis_species_PQP91542	2.09459	Cerasus_serrulata_vs_Prunus_yedoensis	Transcription factor ILR3 OS=Arabidopsis thaliana OX=3702 GN=ILR3 PE=1 SV=1			protein dimerization activity(GO:0046983)	NA	NA	NA	hypothetical protein Pyn_07599 [Prunus yedoensis var. nudiflora]	Uncharacterized protein OS=Prunus yedoensis var. nudiflora OX=2094558 GN=Pyn_07599 PE=4 SV=1	NA	NA	NA	NA
EVM0009047	Cerasus_serrulata_species_EVM0009047-Prunus_yedoensis_species_PQP97179	1.10483	Cerasus_serrulata_vs_Prunus_yedoensis		NA	NA	NA	NA	NA	NA	hypothetical protein Pyn_22063 [Prunus yedoensis var. nudiflora]	Uncharacterized protein OS=Prunus yedoensis var. nudiflora OX=2094558 GN=Pyn_22063 PE=4 SV=1	NA	NA	NA	NA
EVM0009278	Prunus_yedoensis_species_PQM41490-Cerasus_serrulata_species_EVM0009278	2.36817	Cerasus_serrulata_vs_Prunus_yedoensis		NA	NA	NA	NA	NA	NA	hypothetical protein Pyn_20641 [Prunus yedoensis var. nudiflora]	Uncharacterized protein OS=Prunus yedoensis var. nudiflora OX=2094558 GN=Pyn_20641 PE=4 SV=1	NA	NA	NA	NA
EVM0009291	Prunus_yedoensis_species_PQP98444-Cerasus_serrulata_species_EVM0009291	1.18793	Cerasus_serrulata_vs_Prunus_yedoensis	Probable polyol transporter 6 OS=Arabidopsis thaliana OX=3702 GN=PLT6 PE=2 SV=2	NA	NA	NA	NA	NA	NA	putative polyol transporter 3 isoform X1 [Prunus yedoensis var. nudiflora]	Putative polyol transporter 3 isoform X1 OS=Prunus yedoensis var. nudiflora OX=2094558 GN=Pyn_19947 PE=4 SV=1	KOG0254	Predicted transporter (major facilitator superfamily)	[R]	General function prediction only
EVM0009549	Prunus_yedoensis_species_PQQ21538-Cerasus_serrulata_species_EVM0009549	1.29934	Cerasus_serrulata_vs_Prunus_yedoensis		NA	NA	NA	NA	NA	NA	L10-interacting MYB domain-containing protein-like [Prunus avium]	Uncharacterized protein OS=Prunus persica OX=3760 GN=PRUPE_1G367300 PE=4 SV=1	NA	NA	NA	NA
EVM0009762	Prunus_yedoensis_species_PQM32719-Cerasus_serrulata_species_EVM0009762	1.0405	Cerasus_serrulata_vs_Prunus_yedoensis	G-type lectin S-receptor-like serine/threonine-protein kinase SD2-5 OS=Arabidopsis thaliana OX=3702 GN=SD25 PE=1 SV=1	protein phosphorylation(GO:0006468)		protein kinase activity(GO:0004672)| ATP binding(GO:0005524)	NA	NA	NA	G-type lectin S-receptor-like serine/threonine-protein kinase SD2-5 [Prunus avium]	Uncharacterized protein OS=Prunus persica OX=3760 GN=PRUPE_1G481100 PE=4 SV=1	NA	NA	NA	NA
EVM0010145	Prunus_yedoensis_species_PQQ11324-Cerasus_serrulata_species_EVM0010145	1.48743	Cerasus_serrulata_vs_Prunus_yedoensis	Trigger factor OS=Nostoc punctiforme (strain ATCC 29133 / PCC 73102) OX=63737 GN=tig PE=3 SV=1	protein folding(GO:0006457)| protein transport(GO:0015031)			NA	NA	NA	trigger factor-like [Prunus yedoensis var. nudiflora]	Trigger factor-like OS=Prunus yedoensis var. nudiflora OX=2094558 GN=Pyn_18437 PE=4 SV=1	NA	NA	NA	NA
EVM0010647	Prunus_yedoensis_species_PQQ12384-Cerasus_serrulata_species_EVM0010647	1.9359	Cerasus_serrulata_vs_Prunus_yedoensis		NA	NA	NA	NA	NA	NA	hypothetical protein Pyn_16980 [Prunus yedoensis var. nudiflora]	Uncharacterized protein OS=Prunus yedoensis var. nudiflora OX=2094558 GN=Pyn_16980 PE=4 SV=1	NA	NA	NA	NA
EVM0010759	Cerasus_serrulata_species_EVM0010759-Prunus_yedoensis_species_PQQ15375	1.25394	Cerasus_serrulata_vs_Prunus_yedoensis		NA	NA	NA	NA	NA	NA	acyl-coenzyme A thioesterase 13-like isoform X2 [Prunus yedoensis var. nudiflora]	Acyl-coenzyme A thioesterase 13-like isoform X2 OS=Prunus yedoensis var. nudiflora OX=2094558 GN=Pyn_39385 PE=4 SV=1	KOG3328	HGG motif-containing thioesterase	[R]	General function prediction only
EVM0010854	Cerasus_serrulata_species_EVM0010854-Prunus_yedoensis_species_PQP92527	2.10122	Cerasus_serrulata_vs_Prunus_yedoensis	UPF0481 protein At3g47200 OS=Arabidopsis thaliana OX=3702 GN=At3g47200 PE=2 SV=1	NA	NA	NA	NA	NA	NA	hypothetical protein PRUPE_1G476300 [Prunus persica]	Uncharacterized protein OS=Prunus persica OX=3760 GN=PRUPE_1G476300 PE=4 SV=1	NA	NA	NA	NA
EVM0010907	Cerasus_serrulata_species_EVM0010907-Prunus_yedoensis_species_PQQ12930	1.68565	Cerasus_serrulata_vs_Prunus_yedoensis	Extracellular ribonuclease OS=Bacillus amyloliquefaciens OX=1390 GN=bsn PE=1 SV=1			nuclease activity(GO:0004518)	NA	NA	NA	uncharacterized protein LOC110758332 isoform X3 [Prunus avium]	Uncharacterized protein OS=Prunus persica OX=3760 GN=PRUPE_1G068900 PE=4 SV=1	NA	NA	NA	NA
EVM0011050	Cerasus_serrulata_species_EVM0011050-Prunus_yedoensis_species_PQM39571	1.27163	Cerasus_serrulata_vs_Prunus_yedoensis		NA	NA	NA	NA	NA	NA	uncharacterized protein LOC110749016 [Prunus avium]	Uncharacterized protein OS=Prunus persica OX=3760 GN=PRUPE_2G134800 PE=4 SV=1	NA	NA	NA	NA
EVM0011074	Cerasus_serrulata_species_EVM0011074-Prunus_yedoensis_species_PQQ10699	1.14111	Cerasus_serrulata_vs_Prunus_yedoensis	B3 domain-containing transcription repressor VAL2 OS=Arabidopsis thaliana OX=3702 GN=VAL2 PE=1 SV=1			DNA binding(GO:0003677)	NA	NA	NA	B3 domain-containing transcription factor VAL3-like [Prunus yedoensis var. nudiflora]	B3 domain-containing transcription factor VAL3-like OS=Prunus yedoensis var. nudiflora OX=2094558 GN=Pyn_11429 PE=4 SV=1	NA	NA	NA	NA
EVM0011126	Cerasus_serrulata_species_EVM0011126-Prunus_yedoensis_species_PQQ19448	1.04246	Cerasus_serrulata_vs_Prunus_yedoensis	Proline-rich receptor-like protein kinase PERK13 OS=Arabidopsis thaliana OX=3702 GN=PERK13 PE=1 SV=1	protein phosphorylation(GO:0006468)		protein kinase activity(GO:0004672)	NA	NA	NA	proline-rich receptor-like protein kinase PERK3 isoform X3 [Prunus avium]	Uncharacterized protein OS=Prunus persica OX=3760 GN=PRUPE_1G139900 PE=4 SV=1	KOG1187	Serine/threonine protein kinase	[T]	Signal transduction mechanisms
EVM0011619	Prunus_yedoensis_species_PQQ20747-Cerasus_serrulata_species_EVM0011619	1.62166	Cerasus_serrulata_vs_Prunus_yedoensis	BURP domain protein RD22 OS=Arabidopsis thaliana OX=3702 GN=RD22 PE=2 SV=1	NA	NA	NA	NA	NA	NA	hypothetical protein Pyn_26343 [Prunus yedoensis var. nudiflora]	Uncharacterized protein OS=Prunus yedoensis var. nudiflora OX=2094558 GN=Pyn_26343 PE=4 SV=1	NA	NA	NA	NA
EVM0012545	Cerasus_serrulata_species_EVM0012545-Prunus_yedoensis_species_PQQ11111	1.52943	Cerasus_serrulata_vs_Prunus_yedoensis		NA	NA	NA	NA	NA	NA	hypothetical protein Pyn_08352 [Prunus yedoensis var. nudiflora]	Uncharacterized protein OS=Prunus yedoensis var. nudiflora OX=2094558 GN=Pyn_08352 PE=4 SV=1	NA	NA	NA	NA
EVM0012728	Prunus_yedoensis_species_PQQ00070-Cerasus_serrulata_species_EVM0012728	1.02147	Cerasus_serrulata_vs_Prunus_yedoensis	8-amino-7-oxononanoate synthase OS=Arabidopsis thaliana OX=3702 GN=BIOF PE=1 SV=2	NA	NA	NA	K00652	8-amino-7-oxononanoate synthase	ko00780:Biotin metabolism	uncharacterized protein Pyn_28373 [Prunus yedoensis var. nudiflora]	Uncharacterized protein OS=Prunus yedoensis var. nudiflora OX=2094558 GN=Pyn_28373 PE=4 SV=1	KOG1359	Glycine C-acetyltransferase/2-amino-3-ketobutyrate-CoA ligase	[E]	Amino acid transport and metabolism
EVM0012909	Prunus_yedoensis_species_PQP95266-Cerasus_serrulata_species_EVM0012909	2.34947	Cerasus_serrulata_vs_Prunus_yedoensis		NA	NA	NA	NA	NA	NA	hypothetical protein Pyn_28086 [Prunus yedoensis var. nudiflora]	Uncharacterized protein OS=Prunus yedoensis var. nudiflora OX=2094558 GN=Pyn_28086 PE=4 SV=1	NA	NA	NA	NA
EVM0013302	Cerasus_serrulata_species_EVM0013302-Prunus_yedoensis_species_PQQ21638	1.53083	Cerasus_serrulata_vs_Prunus_yedoensis	Sugar transport protein MST4 OS=Oryza sativa subsp. japonica OX=39947 GN=MST4 PE=1 SV=1	transmembrane transport(GO:0055085)	integral component of membrane(GO:0016021)	transmembrane transporter activity(GO:0022857)	NA	NA	NA	sugar transport protein 13-like [Prunus avium]	Sugar transport protein 13-like OS=Prunus yedoensis var. nudiflora OX=2094558 GN=Pyn_15081 PE=3 SV=1	KOG0254	Predicted transporter (major facilitator superfamily)	[R]	General function prediction only
EVM0013329	Prunus_yedoensis_species_PQM34733-Cerasus_serrulata_species_EVM0013329	3.37141	Cerasus_serrulata_vs_Prunus_yedoensis		NA	NA	NA	NA	NA	NA	protein LIM1-like [Prunus avium]	Uncharacterized protein OS=Prunus persica OX=3760 GN=PRUPE_2G008100 PE=4 SV=1	NA	NA	NA	NA
EVM0013337	Prunus_yedoensis_species_PQQ00917-Cerasus_serrulata_species_EVM0013337	1.12669	Cerasus_serrulata_vs_Prunus_yedoensis		NA	NA	NA	NA	NA	NA	uncharacterized protein Pyn_39869 [Prunus yedoensis var. nudiflora]	Uncharacterized protein OS=Prunus yedoensis var. nudiflora OX=2094558 GN=Pyn_39869 PE=4 SV=1	NA	NA	NA	NA
EVM0013373	Cerasus_serrulata_species_EVM0013373-Prunus_yedoensis_species_PQQ07113	1.62272	Cerasus_serrulata_vs_Prunus_yedoensis		NA	NA	NA	NA	NA	NA	uncharacterized protein Pyn_30206 [Prunus yedoensis var. nudiflora]	Uncharacterized protein OS=Prunus yedoensis var. nudiflora OX=2094558 GN=Pyn_30206 PE=4 SV=1	NA	NA	NA	NA
EVM0013741	Prunus_yedoensis_species_PQP93649-Cerasus_serrulata_species_EVM0013741	1.2328	Cerasus_serrulata_vs_Prunus_yedoensis	Pentatricopeptide repeat-containing protein At1g11290, chloroplastic OS=Arabidopsis thaliana OX=3702 GN=PCMP-H40 PE=2 SV=1	NA	NA	NA	NA	NA	NA	pentatricopeptide repeat-containing protein [Prunus yedoensis var. nudiflora]	Pentatricopeptide repeat-containing protein OS=Prunus yedoensis var. nudiflora OX=2094558 GN=Pyn_10922 PE=4 SV=1	KOG4197	FOG: PPR repeat	[R]	General function prediction only
EVM0014461	Cerasus_serrulata_species_EVM0014461-Prunus_yedoensis_species_PQQ11639	1.17451	Cerasus_serrulata_vs_Prunus_yedoensis	Ribulose bisphosphate carboxylase/oxygenase activase 1, chloroplastic OS=Larrea tridentata OX=66636 GN=RCA1 PE=1 SV=1	NA	NA	NA	NA	NA	NA	ribulose bisphosphate carboxylase/oxygenase activase chloroplastic [Prunus yedoensis var. nudiflora]	Ribulose bisphosphate carboxylase/oxygenase activase chloroplastic OS=Prunus yedoensis var. nudiflora OX=2094558 GN=Pyn_03593 PE=4 SV=1	KOG0651	26S proteasome regulatory complex, ATPase RPT4	[O]	Posttranslational modification, protein turnover, chaperones
EVM0014598	Prunus_yedoensis_species_PQP94766-Cerasus_serrulata_species_EVM0014598	1.33934	Cerasus_serrulata_vs_Prunus_yedoensis		NA	NA	NA	NA	NA	NA	hypothetical protein Pyn_40739 [Prunus yedoensis var. nudiflora]	Uncharacterized protein OS=Prunus yedoensis var. nudiflora OX=2094558 GN=Pyn_40739 PE=4 SV=1	NA	NA	NA	NA
EVM0014926	Prunus_yedoensis_species_PQQ10962-Cerasus_serrulata_species_EVM0014926	1.79997	Cerasus_serrulata_vs_Prunus_yedoensis	Mitogen-activated protein kinase kinase kinase 17 OS=Arabidopsis thaliana OX=3702 GN=MAPKKK17 PE=1 SV=1	protein phosphorylation(GO:0006468)		ATP binding(GO:0005524)| protein kinase activity(GO:0004672)	NA	NA	NA	mitogen-activated protein kinase kinase kinase YODA-like [Prunus yedoensis var. nudiflora]	Mitogen-activated protein kinase kinase kinase YODA-like OS=Prunus yedoensis var. nudiflora OX=2094558 GN=Pyn_17233 PE=4 SV=1	KOG0198	MEKK and related serine/threonine protein kinases	[T]	Signal transduction mechanisms
EVM0015235	Prunus_yedoensis_species_PQQ20916-Cerasus_serrulata_species_EVM0015235	1.59049	Cerasus_serrulata_vs_Prunus_yedoensis	UPF0496 protein At4g34320 OS=Arabidopsis thaliana OX=3702 GN=At4g34320 PE=2 SV=1	NA	NA	NA	NA	NA	NA	UPF0496 protein At4g34320-like [Prunus avium]	UPF0496 protein OS=Prunus yedoensis var. nudiflora OX=2094558 GN=Pyn_22240 PE=4 SV=1	NA	NA	NA	NA
EVM0015337	Cerasus_serrulata_species_EVM0015337-Prunus_yedoensis_species_PQQ16672	1.17162	Cerasus_serrulata_vs_Prunus_yedoensis	Probable sugar phosphate/phosphate translocator At3g11320 OS=Arabidopsis thaliana OX=3702 GN=At3g11320 PE=2 SV=1	NA	NA	NA	NA	NA	NA	putative sugar phosphate/phosphate translocator [Prunus yedoensis var. nudiflora]	Putative sugar phosphate/phosphate translocator OS=Prunus yedoensis var. nudiflora OX=2094558 GN=Pyn_14866 PE=3 SV=1	KOG1441	Glucose-6-phosphate/phosphate and phosphoenolpyruvate/phosphate antiporter	[E]	Amino acid transport and metabolism
EVM0015546	Prunus_yedoensis_species_PQP96796-Cerasus_serrulata_species_EVM0015546	1.16868	Cerasus_serrulata_vs_Prunus_yedoensis	Probable cation transporter HKT6 OS=Oryza sativa subsp. japonica OX=39947 GN=HKT6 PE=2 SV=2	cation transport(GO:0006812)| transmembrane transport(GO:0055085)		cation transmembrane transporter activity(GO:0008324)	NA	NA	NA	sodium transporter HKT1 isoform X1 [Prunus yedoensis var. nudiflora]	Sodium transporter HKT1 isoform X1 OS=Prunus yedoensis var. nudiflora OX=2094558 GN=Pyn_19542 PE=4 SV=1	KOG1341	Na+/K+ transporter	[P]	Inorganic ion transport and metabolism
EVM0016253	Prunus_yedoensis_species_PQM34520-Cerasus_serrulata_species_EVM0016253	1.1989	Cerasus_serrulata_vs_Prunus_yedoensis	F-box/kelch-repeat protein At3g23880 OS=Arabidopsis thaliana OX=3702 GN=At3g23880 PE=2 SV=1			protein binding(GO:0005515)	NA	NA	NA	F-box/kelch-repeat protein [Prunus yedoensis var. nudiflora]	F-box/kelch-repeat protein OS=Prunus yedoensis var. nudiflora OX=2094558 GN=Pyn_38379 PE=4 SV=1	NA	NA	NA	NA
EVM0016256	Cerasus_serrulata_species_EVM0016256-Prunus_yedoensis_species_PQQ16051	1.15798	Cerasus_serrulata_vs_Prunus_yedoensis	Allene oxide cyclase, chloroplastic OS=Oryza sativa subsp. indica OX=39946 GN=AOC PE=2 SV=1			isomerase activity(GO:0016853)	K10525	allene oxide cyclase	ko00592:alpha-Linolenic acid metabolism	allene oxide cyclase 3 chloroplastic [Prunus yedoensis var. nudiflora]	Allene oxide cyclase 3 chloroplastic OS=Prunus yedoensis var. nudiflora OX=2094558 GN=Pyn_19114 PE=4 SV=1	NA	NA	NA	NA
EVM0016863	Prunus_yedoensis_species_PQQ18521-Cerasus_serrulata_species_EVM0016863	1.13439	Cerasus_serrulata_vs_Prunus_yedoensis	Transcription factor MYB106 OS=Arabidopsis thaliana OX=3702 GN=MYB106 PE=2 SV=1	NA	NA	NA	K09422	transcription factor MYB, plant	NA:NA	transcription factor MYB106-like [Prunus avium]	Transcription factor MYB32-like OS=Prunus yedoensis var. nudiflora OX=2094558 GN=Pyn_03187 PE=4 SV=1	KOG0048	Transcription factor, Myb superfamily	[K]	Transcription
EVM0016912	Prunus_yedoensis_species_PQQ15789-Cerasus_serrulata_species_EVM0016912	1.29702	Cerasus_serrulata_vs_Prunus_yedoensis	50S ribosomal protein L12, chloroplastic OS=Spinacia oleracea OX=3562 GN=RPL12 PE=1 SV=2	translation(GO:0006412)	ribosome(GO:0005840)| intracellular(GO:0005622)	structural constituent of ribosome(GO:0003735)	NA	NA	NA	50S ribosomal protein L12, chloroplastic-like [Prunus avium]	50S ribosomal protein L12 chloroplastic-like OS=Prunus yedoensis var. nudiflora OX=2094558 GN=Pyn_33569 PE=3 SV=1	KOG1715	Mitochondrial/chloroplast ribosomal protein L12	[J]	Translation, ribosomal structure and biogenesis
EVM0016931	Prunus_yedoensis_species_PQQ03331-Cerasus_serrulata_species_EVM0016931	1.42441	Cerasus_serrulata_vs_Prunus_yedoensis		NA	NA	NA	NA	NA	NA	uncharacterized protein LOC18780334 [Prunus persica]	Uncharacterized protein OS=Prunus persica OX=3760 GN=PRUPE_4G059300 PE=4 SV=1	NA	NA	NA	NA
EVM0017051	Prunus_yedoensis_species_PQQ05684-Cerasus_serrulata_species_EVM0017051	1.08177	Cerasus_serrulata_vs_Prunus_yedoensis	Probable glutathione S-transferase DHAR2, chloroplastic OS=Oryza sativa subsp. japonica OX=39947 GN=DHAR2 PE=2 SV=1			protein binding(GO:0005515)	NA	NA	NA	glutathione S-transferase DHAR3, chloroplastic [Prunus avium]	Dehydroascorbate reductase 1 OS=Prunus avium OX=42229 GN=DHAR1 PE=2 SV=1	KOG1422	Intracellular Cl- channel CLIC, contains GST domain	[P]	Inorganic ion transport and metabolism
EVM0017477	Cerasus_serrulata_species_EVM0017477-Prunus_yedoensis_species_PQQ13032	1.03629	Cerasus_serrulata_vs_Prunus_yedoensis	Pentatricopeptide repeat-containing protein At4g02750 OS=Arabidopsis thaliana OX=3702 GN=PCMP-H24 PE=3 SV=1	NA	NA	NA	NA	NA	NA	pentatricopeptide repeat-containing protein At1g08070, chloroplastic-like [Prunus avium]	Uncharacterized protein OS=Prunus persica OX=3760 GN=PRUPE_ppa007122mg PE=4 SV=1	KOG4197	FOG: PPR repeat	[R]	General function prediction only
EVM0017994	Prunus_yedoensis_species_PQM34904-Cerasus_serrulata_species_EVM0017994	2.52357	Cerasus_serrulata_vs_Prunus_yedoensis	Sodium/calcium exchanger NCL1 OS=Oryza sativa subsp. japonica OX=39947 GN=NCL1 PE=2 SV=1	NA	NA	NA	NA	NA	NA	sodium/calcium exchanger NCL1-like [Prunus avium]	Uncharacterized protein OS=Prunus persica OX=3760 GN=PRUPE_4G056800 PE=4 SV=1	NA	NA	NA	NA
EVM0018069	Cerasus_serrulata_species_EVM0018069-Prunus_yedoensis_species_PQQ21984	1.09342	Cerasus_serrulata_vs_Prunus_yedoensis		NA	NA	NA	NA	NA	NA	UPF0481 protein At3g47200-like [Prunus avium]	Uncharacterized protein (Fragment) OS=Prunus persica OX=3760 GN=PRUPE_ppa020386mg PE=4 SV=1	NA	NA	NA	NA
EVM0018122	Prunus_yedoensis_species_PQM40163-Cerasus_serrulata_species_EVM0018122	1.45661	Cerasus_serrulata_vs_Prunus_yedoensis	Protein NOI4 OS=Arabidopsis thaliana OX=3702 GN=NOI4 PE=1 SV=1	NA	NA	NA	NA	NA	NA	hypothetical protein PRUPE_3G297800 [Prunus persica]	Uncharacterized protein OS=Prunus persica OX=3760 GN=PRUPE_3G297800 PE=4 SV=1	NA	NA	NA	NA
EVM0018126	Prunus_yedoensis_species_PQQ02854-Cerasus_serrulata_species_EVM0018126	1.55882	Cerasus_serrulata_vs_Prunus_yedoensis	Pentatricopeptide repeat-containing protein At4g33170 OS=Arabidopsis thaliana OX=3702 GN=PCMP-H53 PE=3 SV=1	NA	NA	NA	NA	NA	NA	pentatricopeptide repeat-containing protein At2g13600-like [Prunus avium]	Uncharacterized protein OS=Prunus persica OX=3760 GN=PRUPE_5G243000 PE=4 SV=1	KOG4197	FOG: PPR repeat	[R]	General function prediction only
EVM0018436	Cerasus_serrulata_species_EVM0018436-Prunus_yedoensis_species_PQM33472	1.43259	Cerasus_serrulata_vs_Prunus_yedoensis		NA	NA	NA	NA	NA	NA	early nodulin-20 [Prunus yedoensis var. nudiflora]	Early nodulin-20 OS=Prunus yedoensis var. nudiflora OX=2094558 GN=Pyn_05177 PE=4 SV=1	NA	NA	NA	NA
EVM0018545	Prunus_yedoensis_species_PQQ14906-Cerasus_serrulata_species_EVM0018545	1.29502	Cerasus_serrulata_vs_Prunus_yedoensis	Dehydration-responsive element-binding protein 2G OS=Arabidopsis thaliana OX=3702 GN=DREB2G PE=1 SV=1	regulation of transcription, DNA-templated(GO:0006355)		DNA-binding transcription factor activity(GO:0003700)	NA	NA	NA	dehydration-responsive element-binding protein 2D [Prunus persica]	Uncharacterized protein OS=Prunus persica OX=3760 GN=PRUPE_6G354000 PE=4 SV=1	NA	NA	NA	NA
EVM0018566	Prunus_yedoensis_species_PQQ17910-Cerasus_serrulata_species_EVM0018566	1.12592	Cerasus_serrulata_vs_Prunus_yedoensis		NA	NA	NA	NA	NA	NA	uncharacterized protein Pyn_33998 [Prunus yedoensis var. nudiflora]	Uncharacterized protein OS=Prunus yedoensis var. nudiflora OX=2094558 GN=Pyn_33998 PE=4 SV=1	NA	NA	NA	NA
EVM0018614	Cerasus_serrulata_species_EVM0018614-Prunus_yedoensis_species_PQQ21344	2.32086	Cerasus_serrulata_vs_Prunus_yedoensis	Dehydrodolichyl diphosphate synthase complex subunit NUS1 OS=Saccharomyces cerevisiae (strain ATCC 204508 / S288c) OX=559292 GN=NUS1 PE=1 SV=1	NA	NA	NA	K11778	ditrans,polycis-polyprenyl diphosphate synthase	ko00900:Terpenoid backbone biosynthesis	dehydrodolichyl diphosphate synthase complex subunit NUS1 [Prunus persica]	Uncharacterized protein OS=Prunus persica OX=3760 GN=PRUPE_8G100600 PE=4 SV=1	NA	NA	NA	NA
EVM0018863	Prunus_yedoensis_species_PQP93690-Cerasus_serrulata_species_EVM0018863	1.20654	Cerasus_serrulata_vs_Prunus_yedoensis	Cytosolic sulfotransferase 12 OS=Arabidopsis thaliana OX=3702 GN=SOT12 PE=1 SV=2			sulfotransferase activity(GO:0008146)	NA	NA	NA	cytosolic sulfotransferase 12-like [Prunus avium]	Sulfotransferase OS=Prunus persica OX=3760 GN=PRUPE_5G209100 PE=3 SV=1	KOG1584	Sulfotransferase	[R]	General function prediction only
EVM0019354	Prunus_yedoensis_species_PQQ10957-Cerasus_serrulata_species_EVM0019354	1.01449	Cerasus_serrulata_vs_Prunus_yedoensis	23 kDa jasmonate-induced protein OS=Hordeum vulgare OX=4513 PE=2 SV=1	NA	NA	NA	NA	NA	NA	LOW QUALITY PROTEIN: 23 kDa jasmonate-induced protein [Prunus persica]	23 kDa jasmonate-induced protein OS=Prunus yedoensis var. nudiflora OX=2094558 GN=Pyn_17228 PE=4 SV=1	NA	NA	NA	NA
EVM0019378	Prunus_yedoensis_species_PQQ13424-Cerasus_serrulata_species_EVM0019378	1.21837	Cerasus_serrulata_vs_Prunus_yedoensis	DExH-box ATP-dependent RNA helicase DExH12 OS=Arabidopsis thaliana OX=3702 GN=BRR2A PE=1 SV=1	NA	NA	NA	K12854	pre-mRNA-splicing helicase BRR2	ko03040:Spliceosome	DExH-box ATP-dependent RNA helicase DExH12-like [Prunus yedoensis var. nudiflora]	DExH-box ATP-dependent RNA helicase DExH12-like OS=Prunus yedoensis var. nudiflora OX=2094558 GN=Pyn_32012 PE=4 SV=1	KOG0951	RNA helicase BRR2, DEAD-box superfamily	[A]	RNA processing and modification
EVM0019401	Cerasus_serrulata_species_EVM0019401-Prunus_yedoensis_species_PQP96553	1.2783	Cerasus_serrulata_vs_Prunus_yedoensis		NA	NA	NA	NA	NA	NA	hypothetical protein Pyn_38217 [Prunus yedoensis var. nudiflora]	Uncharacterized protein OS=Prunus yedoensis var. nudiflora OX=2094558 GN=Pyn_38217 PE=4 SV=1	NA	NA	NA	NA
EVM0019683	Cerasus_serrulata_species_EVM0019683-Prunus_yedoensis_species_PQM39756	1.85824	Cerasus_serrulata_vs_Prunus_yedoensis	Serine/threonine-protein kinase BLUS1 OS=Arabidopsis thaliana OX=3702 GN=BLUS1 PE=1 SV=1	protein phosphorylation(GO:0006468)		protein kinase activity(GO:0004672)| ATP binding(GO:0005524)	NA	NA	NA	hypothetical protein Pyn_25152 [Prunus yedoensis var. nudiflora]	Uncharacterized protein OS=Prunus yedoensis var. nudiflora OX=2094558 GN=Pyn_25152 PE=4 SV=1	KOG0582	Ste20-like serine/threonine protein kinase	[T]	Signal transduction mechanisms
EVM0019777	Cerasus_serrulata_species_EVM0019777-Prunus_yedoensis_species_PQQ21358	1.071	Cerasus_serrulata_vs_Prunus_yedoensis		NA	NA	NA	NA	NA	NA	hypothetical protein Pyn_36863 [Prunus yedoensis var. nudiflora]	Uncharacterized protein OS=Prunus yedoensis var. nudiflora OX=2094558 GN=Pyn_36863 PE=4 SV=1	NA	NA	NA	NA
EVM0020140	Prunus_yedoensis_species_PQQ09362-Cerasus_serrulata_species_EVM0020140	1.28943	Cerasus_serrulata_vs_Prunus_yedoensis	Peptide chain release factor PrfB1, chloroplastic OS=Arabidopsis thaliana OX=3702 GN=PRFB1 PE=2 SV=1	translational termination(GO:0006415)		translation release factor activity(GO:0003747)	K02836	peptide chain release factor 2	NA:NA	peptide chain release factor PrfB1 chloroplastic [Prunus yedoensis var. nudiflora]	Peptide chain release factor PrfB1 chloroplastic OS=Prunus yedoensis var. nudiflora OX=2094558 GN=Pyn_40983 PE=3 SV=1	KOG2726	Mitochondrial polypeptide chain release factor	[J]	Translation, ribosomal structure and biogenesis
EVM0020293	Prunus_yedoensis_species_PQQ19566-Cerasus_serrulata_species_EVM0020293	1.65663	Cerasus_serrulata_vs_Prunus_yedoensis		NA	NA	NA	NA	NA	NA	putative F-box protein [Prunus yedoensis var. nudiflora]	Putative F-box protein OS=Prunus yedoensis var. nudiflora OX=2094558 GN=Pyn_07382 PE=4 SV=1	NA	NA	NA	NA
EVM0020891	Cerasus_serrulata_species_EVM0020891-Prunus_yedoensis_species_PQM37837	1.40291	Cerasus_serrulata_vs_Prunus_yedoensis		NA	NA	NA	NA	NA	NA	uncharacterized protein Pyn_15571 [Prunus yedoensis var. nudiflora]	Uncharacterized protein OS=Prunus yedoensis var. nudiflora OX=2094558 GN=Pyn_15571 PE=4 SV=1	NA	NA	NA	NA
EVM0020953	Prunus_yedoensis_species_PQQ01137-Cerasus_serrulata_species_EVM0020953	6.3532	Cerasus_serrulata_vs_Prunus_yedoensis		NA	NA	NA	NA	NA	NA	uncharacterized protein Pyn_23115 [Prunus yedoensis var. nudiflora]	Uncharacterized protein OS=Prunus yedoensis var. nudiflora OX=2094558 GN=Pyn_23115 PE=4 SV=1	NA	NA	NA	NA
EVM0021338	Prunus_yedoensis_species_PQQ13273-Cerasus_serrulata_species_EVM0021338	1.02209	Cerasus_serrulata_vs_Prunus_yedoensis	Putative aminoacrylate hydrolase RutD OS=Pseudomonas stutzeri (strain A1501) OX=379731 GN=rutD PE=3 SV=1	NA	NA	NA	NA	NA	NA	PREDICTED: pheophytinase, chloroplastic-like [Prunus mume]	Pheophytinase chloroplastic-like OS=Prunus yedoensis var. nudiflora OX=2094558 GN=Pyn_10006 PE=4 SV=1	KOG1454	Predicted hydrolase/acyltransferase (alpha/beta hydrolase superfamily)	[R]	General function prediction only
EVM0021369	Cerasus_serrulata_species_EVM0021369-Prunus_yedoensis_species_PQQ18207	2.02633	Cerasus_serrulata_vs_Prunus_yedoensis	5-formyltetrahydrofolate cyclo-ligase, mitochondrial OS=Arabidopsis thaliana OX=3702 GN=5FCL PE=1 SV=1	NA	NA	NA	K01934	5-formyltetrahydrofolate cyclo-ligase	ko00670:One carbon pool by folate	5-formyltetrahydrofolate cyclo-ligase, mitochondrial-like [Prunus avium]	5-formyltetrahydrofolate cyclo-ligase OS=Prunus persica OX=3760 GN=PRUPE_1G263300 PE=3 SV=1	KOG3093	5-formyltetrahydrofolate cyclo-ligase	[H]	Coenzyme transport and metabolism
EVM0021786	Prunus_yedoensis_species_PQP93805-Cerasus_serrulata_species_EVM0021786	1.1358	Cerasus_serrulata_vs_Prunus_yedoensis		NA	NA	NA	NA	NA	NA	uncharacterized protein LOC110744571 [Prunus avium]	Uncharacterized protein OS=Prunus yedoensis var. nudiflora OX=2094558 GN=Pyn_10015 PE=4 SV=1	NA	NA	NA	NA
EVM0021911	Prunus_yedoensis_species_PQM38864-Cerasus_serrulata_species_EVM0021911	1.39122	Cerasus_serrulata_vs_Prunus_yedoensis	COP9 signalosome complex subunit 7 OS=Arabidopsis thaliana OX=3702 GN=CSN7 PE=1 SV=1	NA	NA	NA	K12180	COP9 signalosome complex subunit 7	NA:NA	COP9 signalosome complex subunit 7-like [Prunus avium]	COP9 signalosome complex subunit 7-like isoform X4 OS=Prunus yedoensis var. nudiflora OX=2094558 GN=Pyn_37537 PE=4 SV=1	KOG3250	COP9 signalosome, subunit CSN7	[T]	Signal transduction mechanisms
EVM0022219	Cerasus_serrulata_species_EVM0022219-Prunus_yedoensis_species_PQM35963	1.59531	Cerasus_serrulata_vs_Prunus_yedoensis	Pollen receptor-like kinase 4 OS=Arabidopsis thaliana OX=3702 GN=PRK4 PE=1 SV=1			protein binding(GO:0005515)	NA	NA	NA	pollen receptor-like kinase 4 [Prunus yedoensis var. nudiflora]	Pollen receptor-like kinase 4 OS=Prunus yedoensis var. nudiflora OX=2094558 GN=Pyn_01243 PE=4 SV=1	NA	NA	NA	NA
EVM0022282	Cerasus_serrulata_species_EVM0022282-Prunus_yedoensis_species_PQM40450	1.95847	Cerasus_serrulata_vs_Prunus_yedoensis		NA	NA	NA	NA	NA	NA	hypothetical protein Pyn_08998 [Prunus yedoensis var. nudiflora]	Uncharacterized protein OS=Prunus yedoensis var. nudiflora OX=2094558 GN=Pyn_08998 PE=4 SV=1	NA	NA	NA	NA
EVM0022580	Prunus_yedoensis_species_PQQ01170-Cerasus_serrulata_species_EVM0022580	1.57443	Cerasus_serrulata_vs_Prunus_yedoensis	LEAF RUST 10 DISEASE-RESISTANCE LOCUS RECEPTOR-LIKE PROTEIN KINASE-like 1.2 OS=Arabidopsis thaliana OX=3702 GN=LRK10L-1.2 PE=2 SV=3	protein phosphorylation(GO:0006468)		polysaccharide binding(GO:0030247)| protein kinase activity(GO:0004672)	NA	NA	NA	LEAF RUST 10 DISEASE-RESISTANCE LOCUS RECEPTOR-LIKE PROTEIN KINASE-like 1.2 isoform X2 [Prunus yedoensis var. nudiflora]	LEAF RUST 10 DISEASE-RESISTANCE LOCUS RECEPTOR-LIKE PROTEIN KINASE-like 1.2 isoform X2 OS=Prunus yedoensis var. nudiflora OX=2094558 GN=Pyn_18671 PE=4 SV=1	KOG1187	Serine/threonine protein kinase	[T]	Signal transduction mechanisms
EVM0022589	Cerasus_serrulata_species_EVM0022589-Prunus_yedoensis_species_PQM35018	1.30518	Cerasus_serrulata_vs_Prunus_yedoensis	Protease Do-like 2, chloroplastic OS=Arabidopsis thaliana OX=3702 GN=DEGP2 PE=1 SV=2	NA	NA	NA	NA	NA	NA	protease Do-like 2 chloroplastic [Prunus yedoensis var. nudiflora]	Protease Do-like 2 chloroplastic OS=Prunus yedoensis var. nudiflora OX=2094558 GN=Pyn_31780 PE=4 SV=1	KOG1320	Serine protease	[O]	Posttranslational modification, protein turnover, chaperones
EVM0022666	Prunus_yedoensis_species_PQP97578-Cerasus_serrulata_species_EVM0022666	1.02998	Cerasus_serrulata_vs_Prunus_yedoensis		NA	NA	NA	NA	NA	NA	uncharacterized protein Pyn_01924 [Prunus yedoensis var. nudiflora]	Uncharacterized protein OS=Prunus yedoensis var. nudiflora OX=2094558 GN=Pyn_01924 PE=4 SV=1	NA	NA	NA	NA
EVM0022959	Prunus_yedoensis_species_PQQ15202-Cerasus_serrulata_species_EVM0022959	2.02882	Cerasus_serrulata_vs_Prunus_yedoensis		NA	NA	NA	NA	NA	NA	uncharacterized protein LOC110746908 [Prunus avium]	Uncharacterized protein OS=Prunus yedoensis var. nudiflora OX=2094558 GN=Pyn_22439 PE=4 SV=1	NA	NA	NA	NA
EVM0023070	Prunus_yedoensis_species_PQP93982-Cerasus_serrulata_species_EVM0023070	1.06493	Cerasus_serrulata_vs_Prunus_yedoensis	Ethylene-responsive transcription factor ERF060 OS=Arabidopsis thaliana OX=3702 GN=ERF060 PE=2 SV=1	regulation of transcription, DNA-templated(GO:0006355)		DNA-binding transcription factor activity(GO:0003700)	K09286	EREBP-like factor	NA:NA	AP2/EREBP family transcription factor-like protein 21 [Prunus yedoensis var. nudiflora]	AP2/EREBP family transcription factor-like protein 21 OS=Prunus yedoensis var. nudiflora OX=2094558 GN=Pyn_02549 PE=4 SV=1	NA	NA	NA	NA
EVM0023330	Cerasus_serrulata_species_EVM0023330-Prunus_yedoensis_species_PQQ09068	1.55185	Cerasus_serrulata_vs_Prunus_yedoensis		NA	NA	NA	NA	NA	NA	hypothetical protein Pyn_00068 [Prunus yedoensis var. nudiflora]	Uncharacterized protein OS=Prunus yedoensis var. nudiflora OX=2094558 GN=Pyn_00068 PE=4 SV=1	NA	NA	NA	NA
EVM0023711	Prunus_yedoensis_species_PQM35015-Cerasus_serrulata_species_EVM0023711	1.08947	Cerasus_serrulata_vs_Prunus_yedoensis		NA	NA	NA	NA	NA	NA	uncharacterized protein LOC110761817 [Prunus avium]	Uncharacterized protein OS=Prunus persica OX=3760 GN=PRUPE_8G252200 PE=4 SV=1	NA	NA	NA	NA
EVM0023834	Cerasus_serrulata_species_EVM0023834-Prunus_yedoensis_species_PQQ12008	1.90781	Cerasus_serrulata_vs_Prunus_yedoensis	WAT1-related protein At5g64700 OS=Arabidopsis thaliana OX=3702 GN=At5g64700 PE=2 SV=1		integral component of membrane(GO:0016021)| membrane(GO:0016020)		NA	NA	NA	WAT1-related protein At5g64700-like [Prunus avium]	WAT1-related protein OS=Prunus yedoensis var. nudiflora OX=2094558 GN=Pyn_23132 PE=3 SV=1	NA	NA	NA	NA
EVM0023895	Cerasus_serrulata_species_EVM0023895-Prunus_yedoensis_species_PQP96522	1.04527	Cerasus_serrulata_vs_Prunus_yedoensis	Putative F-box protein At3g16210 OS=Arabidopsis thaliana OX=3702 GN=At3g16210 PE=4 SV=1			protein binding(GO:0005515)	NA	NA	NA	F-box protein CPR30-like [Prunus avium]	F-box protein CPR30 OS=Prunus yedoensis var. nudiflora OX=2094558 GN=Pyn_08396 PE=4 SV=1	NA	NA	NA	NA
EVM0024045	Prunus_yedoensis_species_PQM42192-Cerasus_serrulata_species_EVM0024045	1.15475	Cerasus_serrulata_vs_Prunus_yedoensis	Putative fasciclin-like arabinogalactan protein 20 OS=Arabidopsis thaliana OX=3702 GN=FLA20 PE=3 SV=1	NA	NA	NA	NA	NA	NA	putative fasciclin-like arabinogalactan protein 20 [Prunus yedoensis var. nudiflora]	Putative fasciclin-like arabinogalactan protein 20 OS=Prunus yedoensis var. nudiflora OX=2094558 GN=Pyn_02983 PE=4 SV=1	NA	NA	NA	NA
EVM0024141	Prunus_yedoensis_species_PQP94437-Cerasus_serrulata_species_EVM0024141	1.16102	Cerasus_serrulata_vs_Prunus_yedoensis		NA	NA	NA	NA	NA	NA	hypothetical protein Pyn_35345 [Prunus yedoensis var. nudiflora]	Uncharacterized protein OS=Prunus yedoensis var. nudiflora OX=2094558 GN=Pyn_35345 PE=4 SV=1	NA	NA	NA	NA
EVM0024862	Cerasus_serrulata_species_EVM0024862-Prunus_yedoensis_species_PQP96380	1.72555	Cerasus_serrulata_vs_Prunus_yedoensis		metal ion transport(GO:0030001)		metal ion binding(GO:0046872)	NA	NA	NA	uncharacterized protein Pyn_36375 [Prunus yedoensis var. nudiflora]	Uncharacterized protein OS=Prunus yedoensis var. nudiflora OX=2094558 GN=Pyn_36375 PE=4 SV=1	NA	NA	NA	NA
EVM0024970	Prunus_yedoensis_species_PQQ12931-Cerasus_serrulata_species_EVM0024970	1.16611	Cerasus_serrulata_vs_Prunus_yedoensis	Probable LRR receptor-like serine/threonine-protein kinase At1g56140 OS=Arabidopsis thaliana OX=3702 GN=At1g56140 PE=2 SV=2	protein phosphorylation(GO:0006468)		protein kinase activity(GO:0004672)| ATP binding(GO:0005524)	NA	NA	NA	putative receptor-like protein kinase At4g00960 [Prunus avium]	Uncharacterized protein OS=Prunus persica OX=3760 GN=PRUPE_1G068800 PE=4 SV=1	NA	NA	NA	NA
EVM0025353	Prunus_yedoensis_species_PQQ09114-Cerasus_serrulata_species_EVM0025353	2.15897	Cerasus_serrulata_vs_Prunus_yedoensis	26S proteasome non-ATPase regulatory subunit 12 homolog A OS=Arabidopsis thaliana OX=3702 GN=RPN5A PE=1 SV=1	NA	NA	NA	K03035	26S proteasome regulatory subunit N5	ko03050:Proteasome|ko05169:Epstein-Barr virus infection	26S proteasome non-ATPase regulatory subunit 12 homolog A [Prunus yedoensis var. nudiflora]	26S proteasome non-ATPase regulatory subunit 12 homolog A OS=Prunus yedoensis var. nudiflora OX=2094558 GN=Pyn_24462 PE=4 SV=1	KOG1498	26S proteasome regulatory complex, subunit RPN5/PSMD12	[O]	Posttranslational modification, protein turnover, chaperones
EVM0025704	Prunus_yedoensis_species_PQQ12424-Cerasus_serrulata_species_EVM0025704	1.18097	Cerasus_serrulata_vs_Prunus_yedoensis	Putative invertase inhibitor OS=Platanus acerifolia OX=140101 PE=1 SV=1			enzyme inhibitor activity(GO:0004857)	NA	NA	NA	putative invertase inhibitor [Prunus yedoensis var. nudiflora]	Putative invertase inhibitor OS=Prunus yedoensis var. nudiflora OX=2094558 GN=Pyn_00134 PE=4 SV=1	NA	NA	NA	NA
EVM0025796	Cerasus_serrulata_species_EVM0025796-Prunus_yedoensis_species_PQM32643	1.26691	Cerasus_serrulata_vs_Prunus_yedoensis	Probable cyclic nucleotide-gated ion channel 5 OS=Arabidopsis thaliana OX=3702 GN=CNGC5 PE=2 SV=1	NA	NA	NA	K05391	cyclic nucleotide gated channel, plant	ko04626:Plant-pathogen interaction	cyclic nucleotide-gated ion channel 1-like [Prunus yedoensis var. nudiflora]	Cyclic nucleotide-gated ion channel 1-like OS=Prunus yedoensis var. nudiflora OX=2094558 GN=Pyn_32369 PE=4 SV=1	KOG0498	K+-channel ERG and related proteins, contain PAS/PAC sensor domain	[T]	Signal transduction mechanisms
EVM0025950	Cerasus_serrulata_species_EVM0025950-Prunus_yedoensis_species_PQQ11564	1.07299	Cerasus_serrulata_vs_Prunus_yedoensis	Leucine-rich repeat protein FLOR 1 OS=Arabidopsis thaliana OX=3702 GN=FLR1 PE=1 SV=1	NA	NA	NA	NA	NA	NA	hypothetical protein Pyn_38840 [Prunus yedoensis var. nudiflora]	Uncharacterized protein OS=Prunus yedoensis var. nudiflora OX=2094558 GN=Pyn_38840 PE=4 SV=1	NA	NA	NA	NA
EVM0026168	Prunus_yedoensis_species_PQQ20814-Cerasus_serrulata_species_EVM0026168	1.27044	Cerasus_serrulata_vs_Prunus_yedoensis		NA	NA	NA	NA	NA	NA	probable NAD(P)H dehydrogenase subunit CRR3, chloroplastic [Prunus persica]	Uncharacterized protein OS=Prunus persica OX=3760 GN=PRUPE_1G330200 PE=4 SV=1	NA	NA	NA	NA
EVM0026575	Prunus_yedoensis_species_PQM34484-Cerasus_serrulata_species_EVM0026575	3.16136	Cerasus_serrulata_vs_Prunus_yedoensis	E3 ubiquitin-protein ligase RING1-like OS=Arabidopsis thaliana OX=3702 GN=At3g19950 PE=1 SV=1	NA	NA	NA	NA	NA	NA	hypothetical protein Pyn_29194 [Prunus yedoensis var. nudiflora]	Uncharacterized protein OS=Prunus yedoensis var. nudiflora OX=2094558 GN=Pyn_29194 PE=4 SV=1	KOG0800	FOG: Predicted E3 ubiquitin ligase	[O]	Posttranslational modification, protein turnover, chaperones
EVM0027289	Prunus_yedoensis_species_PQQ19937-Cerasus_serrulata_species_EVM0027289	3.29113	Cerasus_serrulata_vs_Prunus_yedoensis		NA	NA	NA	NA	NA	NA	uncharacterized protein LOC110753673 [Prunus avium]	Uncharacterized protein OS=Prunus yedoensis var. nudiflora OX=2094558 GN=Pyn_18817 PE=4 SV=1	NA	NA	NA	NA
EVM0027593	Cerasus_serrulata_species_EVM0027593-Prunus_yedoensis_species_PQQ12035	1.26629	Cerasus_serrulata_vs_Prunus_yedoensis				DNA binding(GO:0003677)	NA	NA	NA	B3 domain-containing protein REM5 [Prunus persica]	Uncharacterized protein OS=Prunus persica OX=3760 GN=PRUPE_1G388000 PE=4 SV=1	NA	NA	NA	NA
EVM0027832	Prunus_yedoensis_species_PQP97585-Cerasus_serrulata_species_EVM0027832	1.38627	Cerasus_serrulata_vs_Prunus_yedoensis	3-isopropylmalate dehydratase large subunit, chloroplastic OS=Arabidopsis thaliana OX=3702 GN=IIL1 PE=1 SV=1	NA	NA	NA	K01703	3-isopropylmalate/(R)-2-methylmalate dehydratase large subunit	ko00290:Valine, leucine and isoleucine biosynthesis|ko00660:C5-Branched dibasic acid metabolism|ko01210:2-Oxocarboxylic acid metabolism|ko01230:Biosynthesis of amino acids	3-isopropylmalate dehydratase large subunit chloroplastic [Prunus yedoensis var. nudiflora]	3-isopropylmalate dehydratase large subunit chloroplastic OS=Prunus yedoensis var. nudiflora OX=2094558 GN=Pyn_29244 PE=4 SV=1	KOG0454	3-isopropylmalate dehydratase (aconitase superfamily)	[E]	Amino acid transport and metabolism
EVM0027897	Prunus_yedoensis_species_PQM39749-Cerasus_serrulata_species_EVM0027897	1.37709	Cerasus_serrulata_vs_Prunus_yedoensis	F-box protein At5g07610 OS=Arabidopsis thaliana OX=3702 GN=At5g07610 PE=2 SV=1			protein binding(GO:0005515)	NA	NA	NA	PREDICTED: F-box protein At5g07610-like [Prunus mume]	F-box protein OS=Prunus yedoensis var. nudiflora OX=2094558 GN=Pyn_30508 PE=4 SV=1	NA	NA	NA	NA
EVM0027958	Prunus_yedoensis_species_PQQ00802-Cerasus_serrulata_species_EVM0027958	1.06018	Cerasus_serrulata_vs_Prunus_yedoensis	Chaperone protein dnaJ 10 OS=Arabidopsis thaliana OX=3702 GN=ATJ10 PE=2 SV=2	NA	NA	NA	NA	NA	NA	uncharacterized protein Pyn_05873 [Prunus yedoensis var. nudiflora]	Uncharacterized protein OS=Prunus yedoensis var. nudiflora OX=2094558 GN=Pyn_05873 PE=4 SV=1	KOG3773	Adiponutrin and related vesicular transport proteins; predicted alpha/beta hydrolase	[U]	Intracellular trafficking, secretion, and vesicular transport
EVM0028174	Prunus_yedoensis_species_PQP97017-Cerasus_serrulata_species_EVM0028174	2.882	Cerasus_serrulata_vs_Prunus_yedoensis		NA	NA	NA	NA	NA	NA	hypothetical protein Pyn_39298 [Prunus yedoensis var. nudiflora]	Uncharacterized protein OS=Prunus yedoensis var. nudiflora OX=2094558 GN=Pyn_39298 PE=4 SV=1	NA	NA	NA	NA
EVM0028440	Cerasus_serrulata_species_EVM0028440-Prunus_yedoensis_species_PQP93788	2.06393	Cerasus_serrulata_vs_Prunus_yedoensis	Elongation factor P OS=Gluconobacter oxydans (strain 621H) OX=290633 GN=efp PE=3 SV=1	peptide biosynthetic process(GO:0043043)| translational elongation(GO:0006414)	cytoplasm(GO:0005737)	translation elongation factor activity(GO:0003746)	NA	NA	NA	uncharacterized protein LOC110758995 [Prunus avium]	Uncharacterized protein OS=Prunus yedoensis var. nudiflora OX=2094558 GN=Pyn_09996 PE=4 SV=1	NA	NA	NA	NA
EVM0028442	Cerasus_serrulata_species_EVM0028442-Prunus_yedoensis_species_PQM42037	1.35298	Cerasus_serrulata_vs_Prunus_yedoensis				hydrolase activity(GO:0016787)	NA	NA	NA	uncharacterized protein LOC110756941 isoform X2 [Prunus avium]	Uncharacterized protein OS=Prunus persica OX=3760 GN=PRUPE_7G259100 PE=4 SV=1	NA	NA	NA	NA
EVM0028608	Cerasus_serrulata_species_EVM0028608-Prunus_yedoensis_species_PQQ15541	1.18354	Cerasus_serrulata_vs_Prunus_yedoensis	Probable S-adenosylmethionine-dependent methyltransferase At5g38100 OS=Arabidopsis thaliana OX=3702 GN=At5g38100 PE=2 SV=1			methyltransferase activity(GO:0008168)	NA	NA	NA	putative S-adenosylmethionine-dependent methyltransferase [Prunus yedoensis var. nudiflora]	Putative S-adenosylmethionine-dependent methyltransferase OS=Prunus yedoensis var. nudiflora OX=2094558 GN=Pyn_28934 PE=4 SV=1	NA	NA	NA	NA
EVM0028611	Cerasus_serrulata_species_EVM0028611-Prunus_yedoensis_species_PQQ00530	1.41871	Cerasus_serrulata_vs_Prunus_yedoensis		NA	NA	NA	K15920	xylan 1,4-beta-xylosidase	ko00500:Starch and sucrose metabolism|ko00520:Amino sugar and nucleotide sugar metabolism	hypothetical protein Pyn_31853 [Prunus yedoensis var. nudiflora]	Uncharacterized protein OS=Prunus yedoensis var. nudiflora OX=2094558 GN=Pyn_31853 PE=4 SV=1	NA	NA	NA	NA
EVM0028683	Prunus_yedoensis_species_PQP93837-Cerasus_serrulata_species_EVM0028683	1.03495	Cerasus_serrulata_vs_Prunus_yedoensis	Probable L-type lectin-domain containing receptor kinase VII.2 OS=Arabidopsis thaliana OX=3702 GN=LECRK72 PE=3 SV=2	protein phosphorylation(GO:0006468)		protein kinase activity(GO:0004672)| carbohydrate binding(GO:0030246)| ATP binding(GO:0005524)	NA	NA	NA	probable L-type lectin-domain containing receptor kinase VII.2 [Prunus avium]	Uncharacterized protein OS=Prunus persica OX=3760 GN=PRUPE_3G131900 PE=4 SV=1	NA	NA	NA	NA
EVM0028833	Cerasus_serrulata_species_EVM0028833-Prunus_yedoensis_species_PQM42908	1.08555	Cerasus_serrulata_vs_Prunus_yedoensis	Protein THYLAKOID ASSEMBLY 8, chloroplastic OS=Arabidopsis thaliana OX=3702 GN=THA8 PE=2 SV=1	NA	NA	NA	NA	NA	NA	pentatricopeptide repeat-containing protein [Prunus yedoensis var. nudiflora]	Pentatricopeptide repeat-containing protein OS=Prunus yedoensis var. nudiflora OX=2094558 GN=Pyn_31814 PE=4 SV=1	NA	NA	NA	NA
EVM0029069	Prunus_yedoensis_species_PQM35410-Cerasus_serrulata_species_EVM0029069	1.051	Cerasus_serrulata_vs_Prunus_yedoensis		NA	NA	NA	NA	NA	NA	serine/threonine-protein phosphatase 7 long form homolog [Prunus yedoensis var. nudiflora]	Serine/threonine-protein phosphatase 7 long form homolog OS=Prunus yedoensis var. nudiflora OX=2094558 GN=Pyn_13031 PE=4 SV=1	NA	NA	NA	NA
