# Supplementary material for: The genome of Chinese flowering cherry (Cerasus serrulata) provides new insights into Cerasus species
Source: Hortic Res. 2020 Oct 1;7:165. doi: 10.1038/s41438-020-00382-1 (PMC7527954; doi:10.1038/s41438-020-00382-1)
Supplement: Supplementary file 11 — Table S20 MADS-box family genes in Cerasus serrulata [file 41438_2020_382_MOESM11_ESM.xlsx]

## Sheet: Sheet1
Table S20 MADS-box family genes in Cerasus serrulata
XP_021810915.1	SVP
XP_021810916.1	SVP
XP_021810917.1	SVP
XP_021810918.1	SVP
XP_021810919.1	SVP
XP_021810920.1	SVP
XP_021810921.1	SVP
XP_021810922.1	SVP
XP_021810923.1	SVP
XP_021810924.1	SVP
XP_021808112.1	SVP
XP_021808110.1	SVP
XP_021808109.1	SVP
XP_021808111.1	SVP
XP_021808114.1	SVP
XP_021808113.1	SVP
XP_021808115.1	SVP
XP_021808117.1	SVP
XP_021808105.1	SVP
XP_021808106.1	SVP
XP_021808107.1	SVP
XP_021808108.1	SVP
XP_021808126.1	SVP
XP_021808118.1	SVP
XP_021808119.1	SVP
XP_021808121.1	SVP
XP_021808123.1	SVP
XP_021808120.1	SVP
XP_021834885.1	SVP
XP_021834886.1	SVP
XP_021834887.1	SVP
XP_021834888.1	SVP
XP_021821687.1	AGL15
XP_021821688.1	AGL15
XP_021821689.1	AGL15
XP_021826391.1	AGL15
XP_021832133.1	ANR1
XP_021832132.1	ANR1
XP_021832134.1	ANR1
XP_021800912.1	ANR1
XP_021800914.1	ANR1
XP_021800915.1	ANR1
XP_021813066.1	AGL12
XP_021825652.1	AG
XP_021825651.1	AG
XP_021825649.1	AG
XP_021825653.1	AG
XP_021825648.1	AG
XP_021800167.1	AG
XP_021800165.1	AG
XP_021831175.1	STK
XP_021831174.1	STK
XP_021831173.1	STK
XP_021831176.1	STK
XP_021816776.1	AP1
XP_021806356.1	AP1
XP_021809901.1	AP1
XP_021809903.1	AP1
XP_021825734.1	AGL6
XP_021825726.1	AGL6
XP_021826960.1	AGL6
XP_021826961.1	AGL6
XP_021829300.1	SEP1/3
XP_021829306.1	SEP1/3
XP_021816782.1	SEP2/4
XP_021816784.1	SEP2/4
XP_021816783.1	SEP2/4
XP_021816785.1	SEP2/4
XP_021806373.1	SEP2/4
XP_021809942.1	SEP2/4
XP_021822939.1	TM3
XP_021803414.1	TM3
XP_021803407.1	TM3
XP_021803425.1	TM3
XP_021803419.1	TM3
XP_021827090.1	TM3
XP_021804057.1	TM3
XP_021804056.1	TM3
XP_021804055.1	TM3
XP_021825749.1	TM3
XP_021825746.1	TM3
XP_021818335.1	TM8
XP_021818336.1	TM8
XP_021831609.1	AP3
XP_021831612.1	AP3
XP_021831611.1	AP3
XP_021831610.1	AP3
XP_021814971.1	AP3
XP_021814981.1	AP3
XP_021806588.1	PI
XP_021820626.1	MIKC*
XP_021820633.1	MIKC*
XP_021820632.1	MIKC*
XP_021820631.1	MIKC*
XP_021820630.1	MIKC*
XP_021820629.1	MIKC*
XP_021820628.1	MIKC*
XP_021820627.1	MIKC*
XP_021807370.1	MIKC*
XP_021807371.1	MIKC*
XP_021810376.1	MIKC*
XP_021810368.1	MIKC*
XP_021810384.1	MIKC*
XP_021820249.1	MIKC*
XP_021834286.1	M-alpha
XP_021822790.1	M-alpha
XP_021800064.1	M-alpha
XP_021814458.1	M-alpha
XP_021814539.1	M-alpha
XP_021800067.1	M-alpha
XP_021819598.1	M-alpha
XP_021834216.1	M-alpha
XP_021802165.1	M-alpha
XP_021810048.1	M-alpha
XP_021832457.1	M-alpha
XP_021803649.1	M-alpha
XP_021824391.1	M-alpha
XP_021824386.1	M-alpha
XP_021812104.1	M-alpha
XP_021811802.1	M-alpha
XP_021813474.1	M-alpha
XP_021804143.1	M-alpha
XP_021812161.1	M-beta
XP_021802006.1	M-beta
XP_021802701.1	M-beta
XP_021829699.1	M-beta
XP_021822804.1	M-beta
XP_021822803.1	M-beta
XP_021807910.1	M-beta
XP_021800862.1	M-beta
XP_021802934.1	M-beta
XP_021831045.1	M-beta
XP_021823085.1	M-beta
XP_021814671.1	M-beta
XP_021834621.1	M-beta
XP_021813095.1	M-gamma
XP_021832692.1	M-gamma
XP_021830441.1	M-gamma
XP_021830473.1	M-gamma
XP_021815730.1	M-gamma
XP_021833902.1	M-gamma
XP_021803733.1	M-gamma
XP_021817163.1	M-gamma
XP_021834434.1	M-gamma
XP_021818814.1	M-gamma
XP_021831267.1	M-gamma
XP_021826211.1	M-gamma
XP_021826212.1	M-gamma
