# Supplementary material for: The genome of Chinese flowering cherry (Cerasus serrulata) provides new insights into Cerasus species
Source: Hortic Res. 2020 Oct 1;7:165. doi: 10.1038/s41438-020-00382-1 (PMC7527954; doi:10.1038/s41438-020-00382-1)
Supplement: Supplementary file 12 — Table S21 MYB family genes in Cerasus serrulata, Cerasus avium and Prunus yedoensis [file 41438_2020_382_MOESM12_ESM.xls]

## Sheet: MYB_strip_color_config(1)(1)
Table S21 MYB family genes in Cerasus serrulata, Cerasus avium and Prunus yedoensis
gene_ID	family	Subfamily	colour
Cerasus_serrulata_species_EVM0020836.2	MYB	subfamily-a	red
Cerasus_serrulata_species_EVM0020836.1	MYB	subfamily-a	red
Prunus_yedoensis_species_PQQ10865.1	MYB	subfamily-a	red
Cerasus_avium_species_XP_021822592.1	MYB	subfamily-a	red
Cerasus_serrulata_species_EVM0015957.2	MYB	subfamily-a	red
Cerasus_avium_species_XP_021822591.1	MYB	subfamily-a	red
Cerasus_avium_species_XP_021822593.1	MYB	subfamily-a	red
Cerasus_serrulata_species_EVM0015957.1	MYB	subfamily-a	red
Prunus_yedoensis_species_PQQ10864.1	MYB	subfamily-a	red
Cerasus_serrulata_species_EVM0001851.1	MYB	subfamily-a	red
Cerasus_avium_species_XP_021822666.1	MYB	subfamily-a	red
Cerasus_avium_species_XP_021822665.1	MYB	subfamily-a	red
Cerasus_serrulata_species_EVM0001851.3	MYB	subfamily-a	red
Cerasus_serrulata_species_EVM0001851.2	MYB	subfamily-a	red
Prunus_yedoensis_species_PQP95896.1	MYB	subfamily-a	red
Cerasus_avium_species_XP_021829963.1	MYB	subfamily-a	red
Cerasus_avium_species_XP_021829956.1	MYB	subfamily-a	red
Prunus_yedoensis_species_PQQ01677.1	MYB	subfamily-a	red
Cerasus_serrulata_species_EVM0021358.1	MYB	subfamily-a	red
Prunus_yedoensis_species_PQQ08395.1	MYB	subfamily-a	red
Cerasus_serrulata_species_EVM0009718.1	MYB	subfamily-a	red
Cerasus_serrulata_species_EVM0000076.1	MYB	subfamily-a	red
Cerasus_avium_species_XP_021823839.1	MYB	subfamily-a	red
Prunus_yedoensis_species_PQQ09954.1	MYB	subfamily-a	red
Cerasus_avium_species_XP_021800204.1	MYB	subfamily-a	red
Cerasus_serrulata_species_EVM0020836.3	MYB	subfamily-a	red
Cerasus_serrulata_species_EVM0025455.1	MYB	subfamily-a	red
Cerasus_avium_species_XP_021826972.1	MYB	subfamily-a	red
Prunus_yedoensis_species_PQM37043.1	MYB	subfamily-a	red
Cerasus_serrulata_species_EVM0016467.2	MYB	subfamily-a	red
Cerasus_avium_species_XP_021808055.1	MYB	subfamily-a	red
Cerasus_serrulata_species_EVM0016467.1	MYB	subfamily-a	red
Cerasus_serrulata_species_EVM0018401.1	MYB	subfamily-a	red
Cerasus_avium_species_XP_021823491.1	MYB	subfamily-a	red
Prunus_yedoensis_species_PQQ00075.1	MYB	subfamily-a	red
Prunus_yedoensis_species_PQM39477.1	MYB	subfamily-a	red
Cerasus_avium_species_XP_021818766.1	MYB	subfamily-a	red
Cerasus_serrulata_species_EVM0028267.1	MYB	subfamily-a	red
Cerasus_avium_species_XP_021825326.1	MYB	subfamily-a	red
Prunus_yedoensis_species_PQM41373.1	MYB	subfamily-a	red
Cerasus_avium_species_XP_021825325.1	MYB	subfamily-a	red
Prunus_yedoensis_species_PQP96917.1	MYB	subfamily-a	red
Cerasus_serrulata_species_EVM0001426.1	MYB	subfamily-a	red
Cerasus_avium_species_XP_021833016.1	MYB	subfamily-a	red
Prunus_yedoensis_species_PQP94345.1	MYB	subfamily-a	red
Cerasus_avium_species_XP_021821024.1	MYB	subfamily-a	red
Cerasus_serrulata_species_EVM0000949.1	MYB	subfamily-a	red
Cerasus_serrulata_species_EVM0027311.1	MYB	subfamily-a	red
Prunus_yedoensis_species_PQQ12849.1	MYB	subfamily-a	red
Cerasus_avium_species_XP_021814588.1	MYB	subfamily-a	red
Prunus_yedoensis_species_PQQ07051.1	MYB	subfamily-a	red
Cerasus_serrulata_species_EVM0002275.1	MYB	subfamily-a	red
Cerasus_avium_species_XP_021808392.1	MYB	subfamily-a	red
Cerasus_serrulata_species_EVM0010446.1	MYB	subfamily-a	red
Prunus_yedoensis_species_PQQ08467.1	MYB	subfamily-a	red
Prunus_yedoensis_species_PQP97053.1	MYB	subfamily-a	red
Cerasus_serrulata_species_EVM0021262.1	MYB	subfamily-a	red
Cerasus_avium_species_XP_021800512.1	MYB	subfamily-a	red
Prunus_yedoensis_species_PQQ08603.1	MYB	subfamily-a	red
Cerasus_serrulata_species_EVM0003921.1	MYB	subfamily-a	red
Prunus_yedoensis_species_PQQ14706.1	MYB	subfamily-a	red
Cerasus_avium_species_XP_021807112.1	MYB	subfamily-a	red
Cerasus_serrulata_species_EVM0008338.1	MYB	subfamily-a	red
Cerasus_avium_species_XP_021810789.1	MYB	subfamily-a	red
Prunus_yedoensis_species_PQP93243.1	MYB	subfamily-a	red
Cerasus_serrulata_species_EVM0020000.3	MYB	subfamily-a	red
Cerasus_serrulata_species_EVM0020000.2	MYB	subfamily-a	red
Cerasus_serrulata_species_EVM0020000.1	MYB	subfamily-a	red
Prunus_yedoensis_species_PQP98364.1	MYB	subfamily-a	red
Cerasus_avium_species_XP_021811356.1	MYB	subfamily-a	red
Cerasus_avium_species_XP_021811355.1	MYB	subfamily-a	red
Prunus_yedoensis_species_PQP94794.1	MYB	subfamily-b	green
Cerasus_avium_species_XP_021815188.1	MYB	subfamily-b	green
Cerasus_serrulata_species_EVM0022536.1	MYB	subfamily-b	green
Prunus_yedoensis_species_PQM38406.1	MYB	subfamily-b	green
Cerasus_avium_species_XP_021811066.1	MYB	subfamily-b	green
Cerasus_avium_species_XP_021811067.1	MYB	subfamily-b	green
Cerasus_avium_species_XP_021819842.1	MYB	subfamily-b	green
Cerasus_serrulata_species_EVM0016541.1	MYB	subfamily-b	green
Prunus_yedoensis_species_PQQ18959.1	MYB	subfamily-b	green
Cerasus_avium_species_XP_021819955.1	MYB	subfamily-b	green
Cerasus_serrulata_species_EVM0007780.1	MYB	subfamily-b	green
Prunus_yedoensis_species_PQM41125.1	MYB	subfamily-b	green
Cerasus_avium_species_XP_021819954.1	MYB	subfamily-b	green
Cerasus_avium_species_XP_021819956.1	MYB	subfamily-b	green
Cerasus_serrulata_species_EVM0007780.2	MYB	subfamily-b	green
Cerasus_serrulata_species_EVM0007780.3	MYB	subfamily-b	green
Cerasus_serrulata_species_EVM0004054.1	MYB	subfamily-b	green
Prunus_yedoensis_species_PQQ16664.1	MYB	subfamily-b	green
Cerasus_avium_species_XP_021829858.1	MYB	subfamily-b	green
Cerasus_serrulata_species_EVM0013869.2	MYB	subfamily-b	green
Prunus_yedoensis_species_PQP92068.1	MYB	subfamily-b	green
Cerasus_serrulata_species_EVM0013869.1	MYB	subfamily-b	green
Cerasus_avium_species_XP_021829850.1	MYB	subfamily-b	green
Cerasus_avium_species_XP_021829830.1	MYB	subfamily-b	green
Cerasus_avium_species_XP_021831932.1	MYB	subfamily-b	green
Cerasus_serrulata_species_EVM0005295.1	MYB	subfamily-b	green
Prunus_yedoensis_species_PQQ03898.1	MYB	subfamily-b	green
Cerasus_serrulata_species_EVM0025747.1	MYB	subfamily-b	green
Prunus_yedoensis_species_PQP97386.1	MYB	subfamily-b	green
Cerasus_avium_species_XP_021834264.1	MYB	subfamily-b	green
Cerasus_serrulata_species_EVM0026998.1	MYB	subfamily-b	green
Prunus_yedoensis_species_PQQ09916.1	MYB	subfamily-b	green
Cerasus_avium_species_XP_021834273.1	MYB	subfamily-b	green
Prunus_yedoensis_species_PQQ17000.1	MYB	subfamily-b	green
Prunus_yedoensis_species_PQP97740.1	MYB	subfamily-b	green
Cerasus_serrulata_species_EVM0014984.1	MYB	subfamily-b	green
Cerasus_avium_species_XP_021805632.1	MYB	subfamily-b	green
Prunus_yedoensis_species_PQQ12666.1	MYB	subfamily-b	green
Cerasus_avium_species_XP_021826501.1	MYB	subfamily-b	green
Cerasus_avium_species_XP_021829927.1	MYB	subfamily-b	green
Cerasus_serrulata_species_EVM0028206.1	MYB	subfamily-b	green
Prunus_yedoensis_species_PQQ08554.1	MYB	subfamily-b	green
Prunus_yedoensis_species_PQP97369.1	MYB	subfamily-b	green
Prunus_yedoensis_species_PQQ19544.1	MYB	subfamily-b	green
Cerasus_avium_species_XP_021824856.1	MYB	subfamily-b	green
Prunus_yedoensis_species_PQQ10266.1	MYB	subfamily-b	green
Cerasus_avium_species_XP_021824858.1	MYB	subfamily-b	green
Cerasus_avium_species_XP_021821456.1	MYB	subfamily-b	green
Prunus_yedoensis_species_PQP95398.1	MYB	subfamily-b	green
Cerasus_avium_species_XP_021821127.1	MYB	subfamily-b	green
Cerasus_serrulata_species_EVM0020438.1	MYB	subfamily-b	green
Cerasus_avium_species_XP_021821126.1	MYB	subfamily-b	green
Prunus_yedoensis_species_PQM37692.1	MYB	subfamily-b	green
Prunus_yedoensis_species_PQM34508.1	MYB	subfamily-b	green
Cerasus_serrulata_species_EVM0004812.1	MYB	subfamily-b	green
Cerasus_avium_species_XP_021812547.1	MYB	subfamily-b	green
Cerasus_avium_species_XP_021812549.1	MYB	subfamily-b	green
Cerasus_serrulata_species_EVM0003860.1	MYB	subfamily-b	green
Cerasus_avium_species_XP_021830335.1	MYB	subfamily-b	green
Prunus_yedoensis_species_PQP91698.1	MYB	subfamily-b	green
Cerasus_serrulata_species_EVM0018152.1	MYB	subfamily-b	green
Cerasus_avium_species_XP_021801089.1	MYB	subfamily-b	green
Cerasus_avium_species_XP_021801088.1	MYB	subfamily-b	green
Prunus_yedoensis_species_PQM42588.1	MYB	subfamily-b	green
Cerasus_avium_species_XP_021807425.1	MYB	subfamily-b	green
Cerasus_serrulata_species_EVM0028351.1	MYB	subfamily-b	green
Cerasus_avium_species_XP_021828136.1	MYB	subfamily-b	green
Prunus_yedoensis_species_PQQ05521.1	MYB	subfamily-b	green
Cerasus_serrulata_species_EVM0015991.1	MYB	subfamily-b	green
Cerasus_serrulata_species_EVM0015475.1	MYB	subfamily-b	green
Prunus_yedoensis_species_PQM37116.1	MYB	subfamily-b	green
Cerasus_avium_species_XP_021805420.1	MYB	subfamily-b	green
Cerasus_serrulata_species_EVM0013268.1	MYB	subfamily-b	green
Cerasus_avium_species_XP_021818229.1	MYB	subfamily-b	green
Cerasus_avium_species_XP_021818228.1	MYB	subfamily-b	green
Prunus_yedoensis_species_PQQ15358.1	MYB	subfamily-b	green
Cerasus_serrulata_species_EVM0005930.1	MYB	subfamily-b	green
Prunus_yedoensis_species_PQP99980.1	MYB	subfamily-b	green
Prunus_yedoensis_species_PQQ01139.1	MYB	subfamily-b	green
Cerasus_avium_species_XP_021832480.1	MYB	subfamily-b	green
Cerasus_serrulata_species_EVM0024594.1	MYB	subfamily-b	green
Prunus_yedoensis_species_PQQ05520.1	MYB	subfamily-b	green
Cerasus_avium_species_XP_021828131.1	MYB	subfamily-b	green
Cerasus_serrulata_species_EVM0003682.1	MYB	subfamily-b	green
Cerasus_avium_species_XP_021828135.1	MYB	subfamily-b	green
Cerasus_avium_species_XP_021828133.1	MYB	subfamily-b	green
Cerasus_avium_species_XP_021828132.1	MYB	subfamily-b	green
Cerasus_avium_species_XP_021828130.1	MYB	subfamily-b	green
Cerasus_avium_species_XP_021828129.1	MYB	subfamily-b	green
Cerasus_serrulata_species_EVM0000332.2	MYB	subfamily-c	blue
Prunus_yedoensis_species_PQM42970.1	MYB	subfamily-c	blue
Prunus_yedoensis_species_PQQ04638.1	MYB	subfamily-c	blue
Prunus_yedoensis_species_PQM33211.1	MYB	subfamily-c	blue
Prunus_yedoensis_species_PQQ07370.1	MYB	subfamily-c	blue
Cerasus_avium_species_XP_021825080.1	MYB	subfamily-c	blue
Prunus_yedoensis_species_PQQ18159.1	MYB	subfamily-c	blue
Cerasus_avium_species_XP_021820896.1	MYB	subfamily-c	blue
Cerasus_serrulata_species_EVM0027330.1	MYB	subfamily-c	blue
Cerasus_serrulata_species_EVM0028790.1	MYB	subfamily-c	blue
Prunus_yedoensis_species_PQQ02972.1	MYB	subfamily-c	blue
Cerasus_serrulata_species_EVM0008386.1	MYB	subfamily-c	blue
Cerasus_avium_species_XP_021823024.1	MYB	subfamily-c	blue
Prunus_yedoensis_species_PQQ17189.1	MYB	subfamily-c	blue
Cerasus_serrulata_species_EVM0015017.1	MYB	subfamily-c	blue
Prunus_yedoensis_species_PQP91650.1	MYB	subfamily-c	blue
Cerasus_serrulata_species_EVM0013413.2	MYB	subfamily-c	blue
Cerasus_serrulata_species_EVM0013413.1	MYB	subfamily-c	blue
Cerasus_serrulata_species_EVM0013413.3	MYB	subfamily-c	blue
Cerasus_avium_species_XP_021811635.1	MYB	subfamily-c	blue
Cerasus_serrulata_species_EVM0024152.1	MYB	subfamily-c	blue
Cerasus_avium_species_XP_021811630.1	MYB	subfamily-c	blue
Cerasus_serrulata_species_EVM0024152.2	MYB	subfamily-c	blue
Cerasus_serrulata_species_EVM0013413.4	MYB	subfamily-c	blue
Cerasus_avium_species_XP_021821131.1	MYB	subfamily-c	blue
Cerasus_avium_species_XP_021805094.1	MYB	subfamily-c	blue
Prunus_yedoensis_species_PQQ15107.1	MYB	subfamily-c	blue
Cerasus_serrulata_species_EVM0004652.1	MYB	subfamily-c	blue
Cerasus_serrulata_species_EVM0006217.1	MYB	subfamily-c	blue
Cerasus_avium_species_XP_021831143.1	MYB	subfamily-c	blue
Prunus_yedoensis_species_PQQ18993.1	MYB	subfamily-c	blue
Cerasus_serrulata_species_EVM0017983.1	MYB	subfamily-c	blue
Prunus_yedoensis_species_PQP99378.1	MYB	subfamily-c	blue
Cerasus_serrulata_species_EVM0018591.1	MYB	subfamily-c	blue
Cerasus_avium_species_XP_021826850.1	MYB	subfamily-c	blue
Cerasus_avium_species_XP_021826843.1	MYB	subfamily-c	blue
Prunus_yedoensis_species_PQQ12196.1	MYB	subfamily-c	blue
Cerasus_avium_species_XP_021808479.1	MYB	subfamily-c	blue
Cerasus_serrulata_species_EVM0020781.1	MYB	subfamily-c	blue
Cerasus_serrulata_species_EVM0013083.1	MYB	subfamily-c	blue
Cerasus_avium_species_XP_021828881.1	MYB	subfamily-c	blue
Prunus_yedoensis_species_PQM36792.1	MYB	subfamily-c	blue
Prunus_yedoensis_species_PQP92846.1	MYB	subfamily-c	blue
Prunus_yedoensis_species_PQM42039.1	MYB	subfamily-c	blue
Cerasus_serrulata_species_EVM0012339.1	MYB	subfamily-c	blue
Cerasus_avium_species_XP_021814142.1	MYB	subfamily-c	blue
Cerasus_avium_species_XP_021814141.1	MYB	subfamily-c	blue
Cerasus_serrulata_species_EVM0007269.1	MYB	subfamily-c	blue
Prunus_yedoensis_species_PQP96642.1	MYB	subfamily-c	blue
Cerasus_avium_species_XP_021832804.1	MYB	subfamily-c	blue
Prunus_yedoensis_species_PQQ11601.1	MYB	subfamily-c	blue
Cerasus_serrulata_species_EVM0000332.1	MYB	subfamily-c	blue
Prunus_yedoensis_species_PQQ21048.1	MYB	subfamily-c	blue
Cerasus_avium_species_XP_021821011.1	MYB	subfamily-c	blue
Cerasus_serrulata_species_EVM0022195.2	MYB	subfamily-c	blue
Cerasus_avium_species_XP_021806202.1	MYB	subfamily-c	blue
Cerasus_serrulata_species_EVM0007358.1	MYB	subfamily-c	blue
Prunus_yedoensis_species_PQQ14180.1	MYB	subfamily-c	blue
Cerasus_avium_species_XP_021806200.1	MYB	subfamily-c	blue
Prunus_yedoensis_species_PQQ16587.1	MYB	subfamily-c	blue
Cerasus_serrulata_species_EVM0001686.1	MYB	subfamily-d	yellow
Cerasus_avium_species_XP_021821586.1	MYB	subfamily-d	yellow
Prunus_yedoensis_species_PQQ16042.1	MYB	subfamily-d	yellow
Cerasus_serrulata_species_EVM0015118.1	MYB	subfamily-d	yellow
Cerasus_avium_species_XP_021811946.1	MYB	subfamily-d	yellow
Prunus_yedoensis_species_PQM34846.1	MYB	subfamily-d	yellow
Cerasus_avium_species_XP_021818287.1	MYB	subfamily-d	yellow
Cerasus_serrulata_species_EVM0013592.4	MYB	subfamily-d	yellow
Prunus_yedoensis_species_PQM43165.1	MYB	subfamily-d	yellow
Cerasus_serrulata_species_EVM0013592.1	MYB	subfamily-d	yellow
Cerasus_serrulata_species_EVM0013592.2	MYB	subfamily-d	yellow
Cerasus_serrulata_species_EVM0013592.3	MYB	subfamily-d	yellow
Prunus_yedoensis_species_PQQ07767.1	MYB	subfamily-d	yellow
Cerasus_serrulata_species_EVM0023128.1	MYB	subfamily-d	yellow
Cerasus_avium_species_XP_021822434.1	MYB	subfamily-d	yellow
Prunus_yedoensis_species_PQQ07873.1	MYB	subfamily-d	yellow
Cerasus_serrulata_species_EVM0025825.1	MYB	subfamily-d	yellow
Cerasus_avium_species_XP_021829161.1	MYB	subfamily-d	yellow
Cerasus_avium_species_XP_021807194.1	MYB	subfamily-d	yellow
Cerasus_serrulata_species_EVM0025987.1	MYB	subfamily-d	yellow
Cerasus_avium_species_XP_021807196.1	MYB	subfamily-d	yellow
Cerasus_avium_species_XP_021807195.1	MYB	subfamily-d	yellow
Cerasus_avium_species_XP_021801834.1	MYB	subfamily-d	yellow
Prunus_yedoensis_species_PQQ14763.1	MYB	subfamily-d	yellow
Cerasus_serrulata_species_EVM0013183.1	MYB	subfamily-d	yellow
Prunus_yedoensis_species_PQQ03133.1	MYB	subfamily-d	yellow
Prunus_yedoensis_species_PQQ06209.1	MYB	subfamily-d	yellow
Prunus_yedoensis_species_PQM40265.1	MYB	subfamily-d	yellow
Cerasus_serrulata_species_EVM0020225.1	MYB	subfamily-d	yellow
Cerasus_avium_species_XP_021806857.1	MYB	subfamily-d	yellow
Cerasus_avium_species_XP_021806856.1	MYB	subfamily-d	yellow
Cerasus_avium_species_XP_021806858.1	MYB	subfamily-d	yellow
Cerasus_avium_species_XP_021806855.1	MYB	subfamily-d	yellow
Cerasus_avium_species_XP_021827451.1	MYB	subfamily-d	yellow
Cerasus_serrulata_species_EVM0028296.1	MYB	subfamily-d	yellow
Prunus_yedoensis_species_PQQ06240.1	MYB	subfamily-d	yellow
Prunus_yedoensis_species_PQP92031.1	MYB	subfamily-d	yellow
Cerasus_serrulata_species_EVM0018285.2	MYB	subfamily-d	yellow
Cerasus_avium_species_XP_021833587.1	MYB	subfamily-d	yellow
Cerasus_serrulata_species_EVM0018285.1	MYB	subfamily-d	yellow
Cerasus_avium_species_XP_021833589.1	MYB	subfamily-d	yellow
Cerasus_avium_species_XP_021833586.1	MYB	subfamily-d	yellow
Cerasus_serrulata_species_EVM0001118.1	MYB	subfamily-d	yellow
Cerasus_avium_species_XP_021829750.1	MYB	subfamily-d	yellow
Cerasus_avium_species_XP_021833471.1	MYB	subfamily-d	yellow
Cerasus_serrulata_species_EVM0021821.1	MYB	subfamily-d	yellow
Cerasus_serrulata_species_EVM0024243.1	MYB	subfamily-d	yellow
Cerasus_avium_species_XP_021833470.1	MYB	subfamily-d	yellow
Cerasus_avium_species_XP_021833469.1	MYB	subfamily-d	yellow
Cerasus_serrulata_species_EVM0000132.1	MYB	subfamily-d	yellow
Prunus_yedoensis_species_PQQ21404.1	MYB	subfamily-d	yellow
Cerasus_avium_species_XP_021809838.1	MYB	subfamily-d	yellow
Cerasus_serrulata_species_EVM0004943.1	MYB	subfamily-d	yellow
Prunus_yedoensis_species_PQP96396.1	MYB	subfamily-d	yellow
Cerasus_serrulata_species_EVM0015832.1	MYB	subfamily-d	yellow
Cerasus_serrulata_species_EVM0027061.1	MYB	subfamily-d	yellow
Cerasus_serrulata_species_EVM0023903.1	MYB	subfamily-d	yellow
Cerasus_serrulata_species_EVM0001534.1	MYB	subfamily-d	yellow
Cerasus_serrulata_species_EVM0010961.1	MYB	subfamily-d	yellow
Cerasus_serrulata_species_EVM0009199.1	MYB	subfamily-d	yellow
Cerasus_avium_species_XP_021809672.1	MYB	subfamily-d	yellow
Cerasus_avium_species_XP_021802658.1	MYB	subfamily-d	yellow
Cerasus_serrulata_species_EVM0000612.1	MYB	subfamily-d	yellow
Cerasus_avium_species_XP_021825396.1	MYB	subfamily-d	yellow
Cerasus_serrulata_species_EVM0012557.1	MYB	subfamily-d	yellow
Cerasus_serrulata_species_EVM0018906.1	MYB	subfamily-d	yellow
Cerasus_serrulata_species_EVM0002057.1	MYB	subfamily-d	yellow
Cerasus_avium_species_XP_021812106.1	MYB	subfamily-d	yellow
Cerasus_serrulata_species_EVM0020867.1	MYB	subfamily-d	yellow
Cerasus_avium_species_XP_021820327.1	MYB	subfamily-d	yellow
Cerasus_avium_species_XP_021804345.1	MYB	subfamily-d	yellow
Cerasus_avium_species_XP_021834732.1	MYB	subfamily-d	yellow
Cerasus_avium_species_XP_021822579.1	MYB	subfamily-d	yellow
Cerasus_avium_species_XP_021827278.1	MYB	subfamily-d	yellow
Cerasus_avium_species_XP_021831623.1	MYB	subfamily-d	yellow
Cerasus_avium_species_XP_021824760.1	MYB	subfamily-d	yellow
Cerasus_avium_species_XP_021807149.1	MYB	subfamily-d	yellow
Cerasus_avium_species_XP_021828259.1	MYB	subfamily-d	yellow
Cerasus_serrulata_species_EVM0013207.1	MYB	subfamily-d	yellow
Cerasus_avium_species_XP_021825916.1	MYB	subfamily-d	yellow
Cerasus_serrulata_species_EVM0028376.1	MYB	subfamily-d	yellow
Cerasus_avium_species_XP_021831195.1	MYB	subfamily-d	yellow
Cerasus_serrulata_species_EVM0025340.1	MYB	subfamily-d	yellow
Cerasus_serrulata_species_EVM0011188.1	MYB	subfamily-d	yellow
Cerasus_serrulata_species_EVM0012371.1	MYB	subfamily-d	yellow
Cerasus_serrulata_species_EVM0013026.1	MYB	subfamily-d	yellow
Cerasus_serrulata_species_EVM0003762.1	MYB	subfamily-d	yellow
Prunus_yedoensis_species_PQQ16668.1	MYB	subfamily-d	yellow
Cerasus_avium_species_XP_021821788.1	MYB	subfamily-d	yellow
Cerasus_serrulata_species_EVM0006943.1	MYB	subfamily-d	yellow
Cerasus_avium_species_XP_021821789.1	MYB	subfamily-d	yellow
Cerasus_avium_species_XP_021821790.1	MYB	subfamily-d	yellow
Cerasus_avium_species_XP_021821787.1	MYB	subfamily-d	yellow
Cerasus_serrulata_species_EVM0012863.1	MYB	subfamily-d	yellow
Cerasus_avium_species_XP_021807141.1	MYB	subfamily-d	yellow
Cerasus_avium_species_XP_021825203.1	MYB	subfamily-d	yellow
Cerasus_serrulata_species_EVM0025152.1	MYB	subfamily-d	yellow
Cerasus_avium_species_XP_021801379.1	MYB	subfamily-d	yellow
Cerasus_avium_species_XP_021801381.1	MYB	subfamily-d	yellow
Cerasus_avium_species_XP_021801384.1	MYB	subfamily-d	yellow
Cerasus_avium_species_XP_021801382.1	MYB	subfamily-d	yellow
Cerasus_avium_species_XP_021801380.1	MYB	subfamily-d	yellow
Cerasus_avium_species_XP_021801383.1	MYB	subfamily-d	yellow
Cerasus_avium_species_XP_021801375.1	MYB	subfamily-d	yellow
Cerasus_avium_species_XP_021801378.1	MYB	subfamily-d	yellow
Cerasus_avium_species_XP_021801377.1	MYB	subfamily-d	yellow
Prunus_yedoensis_species_PQQ21004.1	MYB	subfamily-d	yellow
Cerasus_serrulata_species_EVM0004672.2	MYB	subfamily-d	yellow
Cerasus_serrulata_species_EVM0028802.3	MYB	subfamily-d	yellow
Cerasus_serrulata_species_EVM0028802.5	MYB	subfamily-d	yellow
Cerasus_serrulata_species_EVM0020729.1	MYB	subfamily-d	yellow
Prunus_yedoensis_species_PQM32950.1	MYB	subfamily-d	yellow
Cerasus_serrulata_species_EVM0022943.1	MYB	subfamily-d	yellow
Cerasus_serrulata_species_EVM0022943.2	MYB	subfamily-d	yellow
Cerasus_avium_species_XP_021816270.1	MYB	subfamily-d	yellow
Cerasus_avium_species_XP_021826984.1	MYB	subfamily-d	yellow
Prunus_yedoensis_species_PQQ09203.1	MYB	subfamily-d	yellow
Cerasus_avium_species_XP_021831023.1	MYB	subfamily-d	yellow
Cerasus_serrulata_species_EVM0024176.1	MYB	subfamily-d	yellow
Cerasus_serrulata_species_EVM0024176.2	MYB	subfamily-d	yellow
Prunus_yedoensis_species_PQQ21539.1	MYB	subfamily-d	yellow
Cerasus_avium_species_XP_021831020.1	MYB	subfamily-d	yellow
Cerasus_avium_species_XP_021831024.1	MYB	subfamily-d	yellow
Cerasus_avium_species_XP_021831022.1	MYB	subfamily-d	yellow
Cerasus_avium_species_XP_021831021.1	MYB	subfamily-d	yellow
Cerasus_avium_species_XP_021817579.1	MYB	subfamily-d	yellow
Prunus_yedoensis_species_PQQ09204.1	MYB	subfamily-d	yellow
Cerasus_avium_species_XP_021817577.1	MYB	subfamily-d	yellow
Cerasus_avium_species_XP_021817578.1	MYB	subfamily-d	yellow
Cerasus_serrulata_species_EVM0024543.2	MYB	subfamily-d	yellow
Cerasus_serrulata_species_EVM0004304.1	MYB	subfamily-d	yellow
Cerasus_avium_species_XP_021821051.1	MYB	subfamily-d	yellow
Cerasus_serrulata_species_EVM0024543.1	MYB	subfamily-d	yellow
Cerasus_serrulata_species_EVM0004672.1	MYB	subfamily-d	yellow
Prunus_yedoensis_species_PQP98654.1	MYB	subfamily-d	yellow
Cerasus_serrulata_species_EVM0004672.3	MYB	subfamily-d	yellow
Cerasus_avium_species_XP_021811798.1	MYB	subfamily-d	yellow
Cerasus_avium_species_XP_021811797.1	MYB	subfamily-d	yellow
Cerasus_avium_species_XP_021805081.1	MYB	subfamily-d	yellow
Prunus_yedoensis_species_PQQ15108.1	MYB	subfamily-d	yellow
Cerasus_serrulata_species_EVM0028802.2	MYB	subfamily-d	yellow
Cerasus_avium_species_XP_021805082.1	MYB	subfamily-d	yellow
Cerasus_avium_species_XP_021805080.1	MYB	subfamily-d	yellow
Cerasus_serrulata_species_EVM0028802.1	MYB	subfamily-d	yellow
Cerasus_serrulata_species_EVM0028802.4	MYB	subfamily-d	yellow
Cerasus_avium_species_XP_021834493.1	MYB	subfamily-e	orange
Cerasus_serrulata_species_EVM0022802.1	MYB	subfamily-e	orange
Cerasus_avium_species_XP_021810971.1	MYB	subfamily-e	orange
Prunus_yedoensis_species_PQP98142.1	MYB	subfamily-e	orange
Cerasus_serrulata_species_EVM0012326.1	MYB	subfamily-e	orange
Cerasus_serrulata_species_EVM0027012.2	MYB	subfamily-e	orange
Cerasus_avium_species_XP_021831802.1	MYB	subfamily-e	orange
Cerasus_serrulata_species_EVM0023007.1	MYB	subfamily-e	orange
Cerasus_serrulata_species_EVM0008330.1	MYB	subfamily-e	orange
Cerasus_serrulata_species_EVM0009549.1	MYB	subfamily-e	orange
Prunus_yedoensis_species_PQQ21538.1	MYB	subfamily-e	orange
Cerasus_avium_species_XP_021830998.1	MYB	subfamily-e	orange
Cerasus_avium_species_XP_021818690.1	MYB	subfamily-e	orange
Cerasus_serrulata_species_EVM0022195.1	MYB	subfamily-e	orange
Cerasus_avium_species_XP_021800027.1	MYB	subfamily-e	orange
Cerasus_avium_species_XP_021806969.1	MYB	subfamily-e	orange
Cerasus_avium_species_XP_021809293.1	MYB	subfamily-e	orange
Cerasus_avium_species_XP_021815578.1	MYB	subfamily-e	orange
Cerasus_avium_species_XP_021819635.1	MYB	subfamily-e	orange
Cerasus_serrulata_species_EVM0004111.1	MYB	subfamily-e	orange
Cerasus_avium_species_XP_021819636.1	MYB	subfamily-e	orange
Prunus_yedoensis_species_PQM40792.1	MYB	subfamily-e	orange
Prunus_yedoensis_species_PQQ10705.1	MYB	subfamily-e	orange
Cerasus_serrulata_species_EVM0008561.1	MYB	subfamily-e	orange
Cerasus_avium_species_XP_021813607.1	MYB	subfamily-e	orange
Cerasus_serrulata_species_EVM0023248.1	MYB	subfamily-e	orange
Prunus_yedoensis_species_PQQ08032.1	MYB	subfamily-e	orange
Cerasus_serrulata_species_EVM0016398.1	MYB	subfamily-e	orange
Cerasus_avium_species_XP_021830561.1	MYB	subfamily-e	orange
Cerasus_serrulata_species_EVM0007013.1	MYB	subfamily-e	orange
Cerasus_avium_species_XP_021821729.1	MYB	subfamily-e	orange
Prunus_yedoensis_species_PQM36550.1	MYB	subfamily-e	orange
Cerasus_avium_species_XP_021810970.1	MYB	subfamily-e	orange
Cerasus_serrulata_species_EVM0005541.1	MYB	subfamily-e	orange
Prunus_yedoensis_species_PQM42349.1	MYB	subfamily-e	orange
Cerasus_avium_species_XP_021811932.1	MYB	subfamily-e	orange
Prunus_yedoensis_species_PQM40451.1	MYB	subfamily-e	orange
Cerasus_serrulata_species_EVM0021804.1	MYB	subfamily-e	orange
Cerasus_avium_species_XP_021819232.1	MYB	subfamily-e	orange
Prunus_yedoensis_species_PQM33553.1	MYB	subfamily-e	orange
Cerasus_serrulata_species_EVM0026670.1	MYB	subfamily-e	orange
Prunus_yedoensis_species_PQQ16995.1	MYB	subfamily-e	orange
Cerasus_serrulata_species_EVM0014258.1	MYB	subfamily-e	orange
Prunus_yedoensis_species_PQP97745.1	MYB	subfamily-e	orange
Cerasus_avium_species_XP_021805639.1	MYB	subfamily-e	orange
Cerasus_avium_species_XP_021823529.1	MYB	subfamily-e	orange
Cerasus_serrulata_species_EVM0008689.1	MYB	subfamily-e	orange
Prunus_yedoensis_species_PQP98835.1	MYB	subfamily-e	orange
Cerasus_avium_species_XP_021811944.1	MYB	subfamily-e	orange
Cerasus_serrulata_species_EVM0010990.1	MYB	subfamily-e	orange
Cerasus_avium_species_XP_021811961.1	MYB	subfamily-e	orange
Cerasus_avium_species_XP_021811952.1	MYB	subfamily-e	orange
Prunus_yedoensis_species_PQQ08030.1	MYB	subfamily-e	orange
Prunus_yedoensis_species_PQQ07558.1	MYB	subfamily-e	orange
Cerasus_serrulata_species_EVM0027694.1	MYB	subfamily-e	orange
Cerasus_avium_species_XP_021818689.1	MYB	subfamily-e	orange
Prunus_yedoensis_species_PQQ15875.1	MYB	subfamily-e	orange
Cerasus_serrulata_species_EVM0008177.1	MYB	subfamily-e	orange
Prunus_yedoensis_species_PQQ06489.1	MYB	subfamily-e	orange
Cerasus_serrulata_species_EVM0021482.1	MYB	subfamily-e	orange
Cerasus_avium_species_XP_021801818.1	MYB	subfamily-e	orange
Cerasus_avium_species_XP_021801822.1	MYB	subfamily-e	orange
Cerasus_avium_species_XP_021801821.1	MYB	subfamily-e	orange
Cerasus_avium_species_XP_021801820.1	MYB	subfamily-e	orange
Cerasus_avium_species_XP_021801817.1	MYB	subfamily-e	orange
Cerasus_avium_species_XP_021801819.1	MYB	subfamily-e	orange
Cerasus_avium_species_XP_021821010.1	MYB	subfamily-e	orange
Cerasus_avium_species_XP_021800990.1	MYB	subfamily-e	orange
Cerasus_serrulata_species_EVM0007867.1	MYB	subfamily-e	orange
Cerasus_avium_species_XP_021830560.1	MYB	subfamily-e	orange
Cerasus_serrulata_species_EVM0017914.1	MYB	subfamily-e	orange
Cerasus_avium_species_XP_021830559.1	MYB	subfamily-e	orange
Cerasus_avium_species_XP_021830557.1	MYB	subfamily-e	orange
Prunus_yedoensis_species_PQQ15798.1	MYB	subfamily-e	orange
Cerasus_serrulata_species_EVM0019469.1	MYB	subfamily-e	orange
Prunus_yedoensis_species_PQQ08200.1	MYB	subfamily-e	orange
Cerasus_serrulata_species_EVM0005740.1	MYB	subfamily-e	orange
Cerasus_serrulata_species_EVM0024793.2	MYB	subfamily-e	orange
Cerasus_serrulata_species_EVM0024793.1	MYB	subfamily-e	orange
Cerasus_serrulata_species_EVM0012796.1	MYB	subfamily-e	orange
Cerasus_avium_species_XP_021832492.1	MYB	subfamily-e	orange
Prunus_yedoensis_species_PQQ11667.1	MYB	subfamily-e	orange
Cerasus_avium_species_XP_021819843.1	MYB	subfamily-e	orange
Prunus_yedoensis_species_PQQ12039.1	MYB	subfamily-e	orange
Prunus_yedoensis_species_PQM39443.1	MYB	subfamily-e	orange
Cerasus_serrulata_species_EVM0018172.1	MYB	subfamily-e	orange
Prunus_yedoensis_species_PQP97804.1	MYB	subfamily-e	orange
Prunus_yedoensis_species_PQQ20682.1	MYB	subfamily-e	orange
Prunus_yedoensis_species_PQM33128.1	MYB	subfamily-e	orange
Cerasus_avium_species_XP_021808009.1	MYB	subfamily-e	orange
Cerasus_avium_species_XP_021808008.1	MYB	subfamily-e	orange
Prunus_yedoensis_species_PQM37010.1	MYB	subfamily-e	orange
Prunus_yedoensis_species_PQM38769.1	MYB	subfamily-e	orange
Cerasus_serrulata_species_EVM0014014.2	MYB	subfamily-e	orange
Cerasus_serrulata_species_EVM0014014.1	MYB	subfamily-e	orange
Cerasus_serrulata_species_EVM0005770.1	MYB	subfamily-e	orange
Cerasus_avium_species_XP_021814431.1	MYB	subfamily-e	orange
Cerasus_avium_species_XP_021821360.1	MYB	subfamily-e	orange
Prunus_yedoensis_species_PQQ15679.1	MYB	subfamily-e	orange
Prunus_yedoensis_species_PQQ01933.1	MYB	subfamily-e	orange
Cerasus_serrulata_species_EVM0027012.1	MYB	subfamily-e	orange
Prunus_yedoensis_species_PQQ11767.1	MYB	subfamily-e	orange
Cerasus_avium_species_XP_021825079.1	MYB	subfamily-e	orange
Cerasus_serrulata_species_EVM0002917.1	MYB	subfamily-e	orange
Cerasus_serrulata_species_EVM0002613.1	MYB	subfamily-e	orange
Prunus_yedoensis_species_PQM40753.1	MYB	subfamily-e	orange
Cerasus_serrulata_species_EVM0000770.1	MYB	subfamily-e	orange
Cerasus_avium_species_XP_021811960.1	MYB	subfamily-e	orange
Cerasus_avium_species_XP_021811962.1	MYB	subfamily-e	orange
Prunus_yedoensis_species_PQP99603.1	MYB	subfamily-e	orange
Cerasus_avium_species_XP_021804058.1	MYB	subfamily-e	orange
Prunus_yedoensis_species_PQQ02757.1	MYB	subfamily-e	orange
Cerasus_avium_species_XP_021804052.1	MYB	subfamily-e	orange
Cerasus_serrulata_species_EVM0014637.1	MYB	subfamily-e	orange
Cerasus_avium_species_XP_021830659.1	MYB	subfamily-e	orange
Cerasus_serrulata_species_EVM0027721.1	MYB	subfamily-e	orange
Prunus_yedoensis_species_PQM43279.1	MYB	subfamily-e	orange
Cerasus_avium_species_XP_021830660.1	MYB	subfamily-e	orange
Prunus_yedoensis_species_PQM39868.1	MYB	subfamily-e	orange
Cerasus_avium_species_XP_021831311.1	MYB	subfamily-e	orange
Prunus_yedoensis_species_PQQ17576.1	MYB	subfamily-e	orange
Cerasus_avium_species_XP_021817719.1	MYB	subfamily-e	orange
Prunus_yedoensis_species_PQQ20226.1	MYB	subfamily-e	orange
Cerasus_serrulata_species_EVM0023612.1	MYB	subfamily-e	orange
Cerasus_serrulata_species_EVM0001230.1	MYB	subfamily-e	orange
Cerasus_serrulata_species_EVM0010315.1	MYB	subfamily-e	orange
Cerasus_avium_species_XP_021806617.1	MYB	subfamily-e	orange
Cerasus_avium_species_XP_021806615.1	MYB	subfamily-e	orange
Prunus_yedoensis_species_PQQ11078.1	MYB	subfamily-e	orange
Cerasus_serrulata_species_EVM0021162.1	MYB	subfamily-e	orange
Prunus_yedoensis_species_PQQ20688.1	MYB	subfamily-e	orange
Cerasus_avium_species_XP_021802536.1	MYB	subfamily-e	orange
Cerasus_serrulata_species_EVM0015366.1	MYB	subfamily-e	orange
Cerasus_avium_species_XP_021819835.1	MYB	subfamily-e	orange
Cerasus_avium_species_XP_021811778.1	MYB	subfamily-e	orange
Cerasus_avium_species_XP_021811775.1	MYB	subfamily-e	orange
Cerasus_avium_species_XP_021811777.1	MYB	subfamily-e	orange
Prunus_yedoensis_species_PQM35938.1	MYB	subfamily-e	orange
Cerasus_serrulata_species_EVM0025970.1	MYB	subfamily-e	orange
Prunus_yedoensis_species_PQQ01976.1	MYB	subfamily-e	orange
Cerasus_avium_species_XP_021811779.1	MYB	subfamily-e	orange
Cerasus_avium_species_XP_021811774.1	MYB	subfamily-e	orange
Cerasus_avium_species_XP_021811773.1	MYB	subfamily-e	orange
Cerasus_avium_species_XP_021831509.1	MYB	subfamily-e	orange
Cerasus_avium_species_XP_021831508.1	MYB	subfamily-e	orange
Prunus_yedoensis_species_PQQ01358.1	MYB	subfamily-e	orange
Cerasus_serrulata_species_EVM0005410.1	MYB	subfamily-e	orange
Prunus_yedoensis_species_PQP98012.1	MYB	subfamily-e	orange
Cerasus_serrulata_species_EVM0028104.1	MYB	subfamily-e	orange
Cerasus_avium_species_XP_021810201.1	MYB	subfamily-e	orange
Prunus_yedoensis_species_PQM39581.1	MYB	subfamily-e	orange
Cerasus_serrulata_species_EVM0010194.1	MYB	subfamily-e	orange
Cerasus_avium_species_XP_021818200.1	MYB	subfamily-e	orange
Cerasus_serrulata_species_EVM0001339.1	MYB	subfamily-e	orange
Prunus_yedoensis_species_PQQ11397.1	MYB	subfamily-e	orange
Prunus_yedoensis_species_PQQ11246.1	MYB	subfamily-e	orange
Cerasus_avium_species_XP_021824174.1	MYB	subfamily-e	orange
Cerasus_avium_species_XP_021824166.1	MYB	subfamily-e	orange
Cerasus_serrulata_species_EVM0014830.1	MYB	subfamily-e	orange
Cerasus_avium_species_XP_021815189.1	MYB	subfamily-e	orange
Prunus_yedoensis_species_PQP98726.1	MYB	subfamily-e	orange
Cerasus_serrulata_species_EVM0009734.1	MYB	subfamily-e	orange
Cerasus_avium_species_XP_021810680.1	MYB	subfamily-e	orange
Prunus_yedoensis_species_PQQ08000.1	MYB	subfamily-e	orange
Cerasus_avium_species_XP_021822439.1	MYB	subfamily-e	orange
Cerasus_serrulata_species_EVM0007957.1	MYB	subfamily-e	orange
Cerasus_serrulata_species_EVM0010573.1	MYB	subfamily-e	orange
Cerasus_serrulata_species_EVM0005180.1	MYB	subfamily-e	orange
Cerasus_serrulata_species_EVM0017749.1	MYB	subfamily-e	orange
Cerasus_avium_species_XP_021822432.1	MYB	subfamily-e	orange
Prunus_yedoensis_species_PQM39286.1	MYB	subfamily-e	orange
Cerasus_serrulata_species_EVM0003688.1	MYB	subfamily-f	purple
Prunus_yedoensis_species_PQP97981.1	MYB	subfamily-f	purple
Prunus_yedoensis_species_PQM40726.1	MYB	subfamily-f	purple
Cerasus_serrulata_species_EVM0025721.2	MYB	subfamily-f	purple
Cerasus_avium_species_XP_021823642.1	MYB	subfamily-f	purple
Prunus_yedoensis_species_PQP94645.1	MYB	subfamily-f	purple
Cerasus_avium_species_XP_021823643.1	MYB	subfamily-f	purple
Cerasus_serrulata_species_EVM0025721.1	MYB	subfamily-f	purple
Cerasus_serrulata_species_EVM0003163.1	MYB	subfamily-f	purple
Prunus_yedoensis_species_PQQ15437.1	MYB	subfamily-f	purple
Cerasus_serrulata_species_EVM0003163.2	MYB	subfamily-f	purple
Cerasus_avium_species_XP_021803229.1	MYB	subfamily-f	purple
Cerasus_serrulata_species_EVM0020806.1	MYB	subfamily-f	purple
Cerasus_serrulata_species_EVM0007518.1	MYB	subfamily-f	purple
Cerasus_serrulata_species_EVM0021555.1	MYB	subfamily-f	purple
Prunus_yedoensis_species_PQM36208.1	MYB	subfamily-f	purple
Cerasus_serrulata_species_EVM0007445.1	MYB	subfamily-f	purple
Cerasus_avium_species_XP_021812295.1	MYB	subfamily-f	purple
Cerasus_avium_species_XP_021812292.1	MYB	subfamily-f	purple
Cerasus_avium_species_XP_021812294.1	MYB	subfamily-f	purple
Cerasus_avium_species_XP_021812291.1	MYB	subfamily-f	purple
Cerasus_avium_species_XP_021812293.1	MYB	subfamily-f	purple
Cerasus_avium_species_XP_021808859.1	MYB	subfamily-f	purple
Cerasus_serrulata_species_EVM0000653.1	MYB	subfamily-f	purple
Prunus_yedoensis_species_PQQ12870.1	MYB	subfamily-f	purple
Cerasus_serrulata_species_EVM0008218.1	MYB	subfamily-f	purple
Cerasus_avium_species_XP_021830875.1	MYB	subfamily-f	purple
Cerasus_serrulata_species_EVM0021845.1	MYB	subfamily-f	purple
Cerasus_avium_species_XP_021830682.1	MYB	subfamily-f	purple
Cerasus_avium_species_XP_021830679.1	MYB	subfamily-f	purple
Prunus_yedoensis_species_PQP92702.1	MYB	subfamily-f	purple
Cerasus_avium_species_XP_021814296.1	MYB	subfamily-f	purple
Prunus_yedoensis_species_PQM43139.1	MYB	subfamily-f	purple
Cerasus_serrulata_species_EVM0007430.1	MYB	subfamily-f	purple
Cerasus_avium_species_XP_021814297.1	MYB	subfamily-f	purple
Cerasus_avium_species_XP_021814298.1	MYB	subfamily-f	purple
Cerasus_serrulata_species_EVM0013739.2	MYB	subfamily-f	purple
Prunus_yedoensis_species_PQQ04449.1	MYB	subfamily-f	purple
Cerasus_serrulata_species_EVM0013739.1	MYB	subfamily-f	purple
Cerasus_avium_species_XP_021831703.1	MYB	subfamily-f	purple
Prunus_yedoensis_species_PQP96255.1	MYB	subfamily-f	purple
Cerasus_avium_species_XP_021805859.1	MYB	subfamily-f	purple
Cerasus_serrulata_species_EVM0025055.1	MYB	subfamily-f	purple
Cerasus_avium_species_XP_021805857.1	MYB	subfamily-f	purple
Prunus_yedoensis_species_PQQ20761.1	MYB	subfamily-f	purple
Cerasus_avium_species_XP_021816422.1	MYB	subfamily-f	purple
Cerasus_serrulata_species_EVM0020911.1	MYB	subfamily-f	purple
Prunus_yedoensis_species_PQQ18121.1	MYB	subfamily-f	purple
Cerasus_avium_species_XP_021814835.1	MYB	subfamily-f	purple
Cerasus_serrulata_species_EVM0003381.1	MYB	subfamily-f	purple
Cerasus_serrulata_species_EVM0023488.1	MYB	subfamily-f	purple
Cerasus_avium_species_XP_021810961.1	MYB	subfamily-f	purple
Prunus_yedoensis_species_PQM42347.1	MYB	subfamily-f	purple
Cerasus_serrulata_species_EVM0022625.1	MYB	subfamily-f	purple
Prunus_yedoensis_species_PQQ08005.1	MYB	subfamily-f	purple
Cerasus_avium_species_XP_021818329.1	MYB	subfamily-f	purple
Cerasus_serrulata_species_EVM0018833.1	MYB	subfamily-f	purple
Cerasus_avium_species_XP_021825042.1	MYB	subfamily-f	purple
Prunus_yedoensis_species_PQM40135.1	MYB	subfamily-f	purple
Prunus_yedoensis_species_PQP94656.1	MYB	subfamily-f	purple
Cerasus_avium_species_XP_021809623.1	MYB	subfamily-f	purple
Prunus_yedoensis_species_PQQ19035.1	MYB	subfamily-f	purple
Cerasus_serrulata_species_EVM0013927.1	MYB	subfamily-f	purple
Cerasus_avium_species_XP_021809622.1	MYB	subfamily-f	purple
Cerasus_serrulata_species_EVM0019885.1	MYB	subfamily-f	purple
Cerasus_serrulata_species_EVM0025219.1	MYB	subfamily-f	purple
Prunus_yedoensis_species_PQQ21119.1	MYB	subfamily-f	purple
Cerasus_avium_species_XP_021827459.1	MYB	subfamily-f	purple
Cerasus_avium_species_XP_021827460.1	MYB	subfamily-f	purple
Cerasus_avium_species_XP_021800588.1	MYB	subfamily-f	purple
Cerasus_avium_species_XP_021800586.1	MYB	subfamily-f	purple
Prunus_yedoensis_species_PQP97318.1	MYB	subfamily-f	purple
Cerasus_avium_species_XP_021800584.1	MYB	subfamily-f	purple
Cerasus_avium_species_XP_021800587.1	MYB	subfamily-f	purple
Cerasus_avium_species_XP_021821509.1	MYB	subfamily-f	purple
Cerasus_serrulata_species_EVM0027959.1	MYB	subfamily-f	purple
Prunus_yedoensis_species_PQQ17368.1	MYB	subfamily-f	purple
Cerasus_serrulata_species_EVM0027202.1	MYB	subfamily-f	purple
Cerasus_serrulata_species_EVM0011868.1	MYB	subfamily-f	purple
Cerasus_serrulata_species_EVM0008363.1	MYB	subfamily-f	purple
Cerasus_avium_species_XP_021817064.1	MYB	subfamily-f	purple
Cerasus_serrulata_species_EVM0014174.1	MYB	subfamily-f	purple
Cerasus_serrulata_species_EVM0002955.1	MYB	subfamily-f	purple
Cerasus_serrulata_species_EVM0013291.1	MYB	subfamily-f	purple
Cerasus_serrulata_species_EVM0020950.1	MYB	subfamily-f	purple
Cerasus_avium_species_XP_021820564.1	MYB	subfamily-f	purple
Cerasus_avium_species_XP_021815107.1	MYB	subfamily-f	purple
Cerasus_avium_species_XP_021812233.1	MYB	subfamily-f	purple
Cerasus_serrulata_species_EVM0003988.1	MYB	subfamily-f	purple
Prunus_yedoensis_species_PQM35716.1	MYB	subfamily-f	purple
Cerasus_avium_species_XP_021827997.1	MYB	subfamily-f	purple
Cerasus_avium_species_XP_021827994.1	MYB	subfamily-f	purple
Cerasus_avium_species_XP_021827995.1	MYB	subfamily-f	purple
Cerasus_avium_species_XP_021827996.1	MYB	subfamily-f	purple
Cerasus_avium_species_XP_021827993.1	MYB	subfamily-f	purple
Cerasus_avium_species_XP_021827992.1	MYB	subfamily-f	purple
Prunus_yedoensis_species_PQQ07424.1	MYB	subfamily-g	pink
Cerasus_avium_species_XP_021832727.1	MYB	subfamily-g	pink
Cerasus_serrulata_species_EVM0001035.1	MYB	subfamily-g	pink
Cerasus_avium_species_XP_021832726.1	MYB	subfamily-g	pink
Cerasus_avium_species_XP_021832702.1	MYB	subfamily-g	pink
Prunus_yedoensis_species_PQQ07423.1	MYB	subfamily-g	pink
Prunus_yedoensis_species_PQQ07756.1	MYB	subfamily-g	pink
Cerasus_serrulata_species_EVM0021872.2	MYB	subfamily-g	pink
Cerasus_serrulata_species_EVM0021872.1	MYB	subfamily-g	pink
Cerasus_avium_species_XP_021822218.1	MYB	subfamily-g	pink
Prunus_yedoensis_species_PQQ07607.1	MYB	subfamily-g	pink
Cerasus_avium_species_XP_021805532.1	MYB	subfamily-g	pink
Prunus_yedoensis_species_PQQ12450.1	MYB	subfamily-g	pink
Cerasus_serrulata_species_EVM0009647.2	MYB	subfamily-g	pink
Cerasus_serrulata_species_EVM0009647.1	MYB	subfamily-g	pink
Cerasus_avium_species_XP_021805531.1	MYB	subfamily-g	pink
Cerasus_avium_species_XP_021805530.1	MYB	subfamily-g	pink
Cerasus_avium_species_XP_021805529.1	MYB	subfamily-g	pink
Cerasus_serrulata_species_EVM0007232.1	MYB	subfamily-g	pink
Prunus_yedoensis_species_PQM40505.1	MYB	subfamily-g	pink
Cerasus_avium_species_XP_021805035.1	MYB	subfamily-g	pink
Prunus_yedoensis_species_PQQ08862.1	MYB	subfamily-g	pink
Cerasus_serrulata_species_EVM0025228.1	MYB	subfamily-g	pink
Prunus_yedoensis_species_PQQ10765.1	MYB	subfamily-g	pink
Cerasus_avium_species_XP_021817254.1	MYB	subfamily-g	pink
Prunus_yedoensis_species_PQP97346.1	MYB	subfamily-g	pink
Cerasus_avium_species_XP_021817253.1	MYB	subfamily-g	pink
Cerasus_avium_species_XP_021817252.1	MYB	subfamily-g	pink
Prunus_yedoensis_species_PQM38794.1	MYB	subfamily-g	pink
Prunus_yedoensis_species_PQQ19454.1	MYB	subfamily-g	pink
Cerasus_avium_species_XP_021810998.1	MYB	subfamily-g	pink
Cerasus_avium_species_XP_021810999.1	MYB	subfamily-g	pink
Cerasus_serrulata_species_EVM0009417.1	MYB	subfamily-g	pink
Prunus_yedoensis_species_PQQ06903.1	MYB	subfamily-g	pink
Prunus_yedoensis_species_PQP94727.1	MYB	subfamily-g	pink
Cerasus_avium_species_XP_021828090.1	MYB	subfamily-g	pink
Cerasus_avium_species_XP_021821517.1	MYB	subfamily-g	pink
Prunus_yedoensis_species_PQQ02453.1	MYB	subfamily-g	pink
Cerasus_serrulata_species_EVM0018951.1	MYB	subfamily-g	pink
Cerasus_avium_species_XP_021804434.1	MYB	subfamily-g	pink
Cerasus_serrulata_species_EVM0003543.1	MYB	subfamily-g	pink
Cerasus_serrulata_species_EVM0003543.2	MYB	subfamily-g	pink
Prunus_yedoensis_species_PQM35806.1	MYB	subfamily-g	pink
Cerasus_avium_species_XP_021830295.1	MYB	subfamily-g	pink
Cerasus_serrulata_species_EVM0015670.1	MYB	subfamily-g	pink
Cerasus_avium_species_XP_021819781.1	MYB	subfamily-g	pink
Cerasus_avium_species_XP_021819834.1	MYB	subfamily-g	pink
Prunus_yedoensis_species_PQM33826.1	MYB	subfamily-g	pink
Cerasus_avium_species_XP_021802956.1	MYB	subfamily-g	pink
Prunus_yedoensis_species_PQQ15516.1	MYB	subfamily-g	pink
Cerasus_serrulata_species_EVM0017230.1	MYB	subfamily-g	pink
Cerasus_avium_species_XP_021825191.1	MYB	subfamily-g	pink
Cerasus_serrulata_species_EVM0006629.3	MYB	subfamily-g	pink
Cerasus_avium_species_XP_021825190.1	MYB	subfamily-g	pink
Prunus_yedoensis_species_PQQ09984.1	MYB	subfamily-g	pink
Cerasus_serrulata_species_EVM0006629.1	MYB	subfamily-g	pink
Cerasus_serrulata_species_EVM0006629.2	MYB	subfamily-g	pink
Prunus_yedoensis_species_PQQ19597.1	MYB	subfamily-g	pink
Cerasus_serrulata_species_EVM0023870.1	MYB	subfamily-g	pink
Prunus_yedoensis_species_PQM33840.1	MYB	subfamily-g	pink
Cerasus_avium_species_XP_021807546.1	MYB	subfamily-g	pink
Cerasus_avium_species_XP_021807545.1	MYB	subfamily-g	pink
Cerasus_avium_species_XP_021807544.1	MYB	subfamily-g	pink
Prunus_yedoensis_species_PQQ09993.1	MYB	subfamily-g	pink
Cerasus_avium_species_XP_021825196.1	MYB	subfamily-g	pink
Cerasus_avium_species_XP_021825197.1	MYB	subfamily-g	pink
Cerasus_avium_species_XP_021819379.1	MYB	subfamily-g	pink
Cerasus_avium_species_XP_021819380.1	MYB	subfamily-g	pink
Cerasus_serrulata_species_EVM0008598.1	MYB	subfamily-g	pink
Cerasus_avium_species_XP_021819381.1	MYB	subfamily-g	pink
Prunus_yedoensis_species_PQM34237.1	MYB	subfamily-g	pink
Prunus_yedoensis_species_PQM39149.1	MYB	subfamily-g	pink
Cerasus_serrulata_species_EVM0003947.1	MYB	subfamily-g	pink
Prunus_yedoensis_species_PQQ15799.1	MYB	subfamily-g	pink
Cerasus_avium_species_XP_021823036.1	MYB	subfamily-g	pink
Prunus_yedoensis_species_PQP94362.1	MYB	subfamily-g	pink
Prunus_yedoensis_species_PQM34462.1	MYB	subfamily-g	pink
Cerasus_avium_species_XP_021816275.1	MYB	subfamily-g	pink
Cerasus_serrulata_species_EVM0008721.1	MYB	subfamily-g	pink
Prunus_yedoensis_species_PQP99503.1	MYB	subfamily-g	pink
Cerasus_avium_species_XP_021825920.1	MYB	subfamily-g	pink
Cerasus_serrulata_species_EVM0015977.1	MYB	subfamily-g	pink
Prunus_yedoensis_species_PQM42783.1	MYB	subfamily-g	pink
Prunus_yedoensis_species_PQM38964.1	MYB	subfamily-g	pink
Cerasus_avium_species_XP_021823386.1	MYB	subfamily-g	pink
Cerasus_serrulata_species_EVM0019410.1	MYB	subfamily-g	pink
Prunus_yedoensis_species_PQP96635.1	MYB	subfamily-g	pink
Cerasus_avium_species_XP_021812200.1	MYB	subfamily-g	pink
Cerasus_avium_species_XP_021802799.1	MYB	subfamily-g	pink
Cerasus_serrulata_species_EVM0012118.1	MYB	subfamily-g	pink
Cerasus_serrulata_species_EVM0025360.1	MYB	subfamily-g	pink
Cerasus_avium_species_XP_021817082.1	MYB	subfamily-g	pink
Cerasus_serrulata_species_EVM0027884.1	MYB	subfamily-g	pink
Cerasus_serrulata_species_EVM0021658.1	MYB	subfamily-g	pink
Cerasus_serrulata_species_EVM0018009.1	MYB	subfamily-g	pink
Cerasus_serrulata_species_EVM0002965.1	MYB	subfamily-g	pink
Cerasus_avium_species_XP_021809831.1	MYB	subfamily-g	pink
Cerasus_avium_species_XP_021809830.1	MYB	subfamily-g	pink
Cerasus_avium_species_XP_021809829.1	MYB	subfamily-g	pink
Prunus_yedoensis_species_PQM42584.1	MYB	subfamily-g	pink
Cerasus_serrulata_species_EVM0021086.1	MYB	subfamily-g	pink
Cerasus_avium_species_XP_021807426.1	MYB	subfamily-g	pink
Prunus_yedoensis_species_PQQ19540.1	MYB	subfamily-g	pink
Prunus_yedoensis_species_PQQ12566.1	MYB	subfamily-g	pink
Cerasus_serrulata_species_EVM0000870.1	MYB	subfamily-g	pink
Prunus_yedoensis_species_PQQ10586.1	MYB	subfamily-g	pink
Cerasus_avium_species_XP_021810256.1	MYB	subfamily-g	pink
Prunus_yedoensis_species_PQM40500.1	MYB	subfamily-g	pink
Cerasus_serrulata_species_EVM0011284.1	MYB	subfamily-g	pink
Prunus_yedoensis_species_PQP91597.1	MYB	subfamily-g	pink
Prunus_yedoensis_species_PQQ15418.1	MYB	subfamily-g	pink
Cerasus_avium_species_XP_021802995.1	MYB	subfamily-g	pink
Cerasus_serrulata_species_EVM0010430.1	MYB	subfamily-g	pink
Cerasus_avium_species_XP_021829544.1	MYB	subfamily-g	pink
Cerasus_serrulata_species_EVM0005005.1	MYB	subfamily-g	pink
Prunus_yedoensis_species_PQQ16679.1	MYB	subfamily-g	pink
Prunus_yedoensis_species_PQQ12804.1	MYB	subfamily-g	pink
Cerasus_avium_species_XP_021821784.1	MYB	subfamily-g	pink
Prunus_yedoensis_species_PQP92580.1	MYB	subfamily-g	pink
Cerasus_serrulata_species_EVM0023072.1	MYB	subfamily-g	pink
Cerasus_serrulata_species_EVM0020235.1	MYB	subfamily-g	pink
Prunus_yedoensis_species_PQP97751.1	MYB	subfamily-g	pink
Cerasus_avium_species_XP_021805627.1	MYB	subfamily-g	pink
Prunus_yedoensis_species_PQQ03458.1	MYB	subfamily-g	pink
Cerasus_serrulata_species_EVM0013123.1	MYB	subfamily-g	pink
Prunus_yedoensis_species_PQQ13882.1	MYB	subfamily-g	pink
Cerasus_avium_species_XP_021819388.1	MYB	subfamily-g	pink
Cerasus_serrulata_species_EVM0024163.1	MYB	subfamily-g	pink
Cerasus_avium_species_XP_021816043.1	MYB	subfamily-g	pink
Cerasus_avium_species_XP_021829741.1	MYB	subfamily-g	pink
Cerasus_serrulata_species_EVM0001323.1	MYB	subfamily-g	pink
Prunus_yedoensis_species_PQQ05445.1	MYB	subfamily-g	pink
Cerasus_serrulata_species_EVM0009217.1	MYB	subfamily-g	pink
Cerasus_avium_species_XP_021820209.1	MYB	subfamily-g	pink
Prunus_yedoensis_species_PQM38628.1	MYB	subfamily-g	pink
Cerasus_avium_species_XP_021827498.1	MYB	subfamily-g	pink
Prunus_yedoensis_species_PQP94729.1	MYB	subfamily-g	pink
Prunus_yedoensis_species_PQQ00658.1	MYB	subfamily-g	pink
Prunus_yedoensis_species_PQQ03598.1	MYB	subfamily-g	pink
Cerasus_avium_species_XP_021820345.1	MYB	subfamily-g	pink
Cerasus_avium_species_XP_021820343.1	MYB	subfamily-g	pink
Cerasus_serrulata_species_EVM0018367.1	MYB	subfamily-g	pink
Cerasus_serrulata_species_EVM0018367.2	MYB	subfamily-g	pink
Cerasus_serrulata_species_EVM0014891.1	MYB	subfamily-g	pink
Cerasus_avium_species_XP_021824185.1	MYB	subfamily-g	pink
Cerasus_avium_species_XP_021822862.1	MYB	subfamily-g	pink
Prunus_yedoensis_species_PQQ17934.1	MYB	subfamily-g	pink
Prunus_yedoensis_species_PQQ16002.1	MYB	subfamily-g	pink
Cerasus_avium_species_XP_021821539.1	MYB	subfamily-g	pink
Cerasus_serrulata_species_EVM0010408.1	MYB	subfamily-g	pink
Cerasus_avium_species_XP_021826344.1	MYB	subfamily-g	pink
Cerasus_serrulata_species_EVM0016857.1	MYB	subfamily-g	pink
Prunus_yedoensis_species_PQQ04191.1	MYB	subfamily-g	pink
Prunus_yedoensis_species_PQQ12472.1	MYB	subfamily-g	pink
Cerasus_serrulata_species_EVM0013491.1	MYB	subfamily-g	pink
Cerasus_avium_species_XP_021815248.1	MYB	subfamily-g	pink
Cerasus_avium_species_XP_021807965.1	MYB	subfamily-g	pink
Prunus_yedoensis_species_PQM39085.1	MYB	subfamily-g	pink
Cerasus_serrulata_species_EVM0005246.1	MYB	subfamily-g	pink
Cerasus_avium_species_XP_021822925.1	MYB	subfamily-g	pink
Cerasus_avium_species_XP_021822924.1	MYB	subfamily-g	pink
Cerasus_serrulata_species_EVM0027690.2	MYB	subfamily-g	pink
Cerasus_avium_species_XP_021823505.1	MYB	subfamily-g	pink
Cerasus_serrulata_species_EVM0027690.1	MYB	subfamily-g	pink
Cerasus_serrulata_species_EVM0000561.1	MYB	subfamily-g	pink
Cerasus_avium_species_XP_021820537.1	MYB	subfamily-g	pink
Prunus_yedoensis_species_PQM42245.1	MYB	subfamily-g	pink
Cerasus_avium_species_XP_021820540.1	MYB	subfamily-g	pink
Prunus_yedoensis_species_PQQ18777.1	MYB	subfamily-g	pink
Prunus_yedoensis_species_PQQ07943.1	MYB	subfamily-g	pink
Cerasus_avium_species_XP_021829470.1	MYB	subfamily-g	pink
Cerasus_serrulata_species_EVM0002122.1	MYB	subfamily-g	pink
Prunus_yedoensis_species_PQM33465.1	MYB	subfamily-g	pink
Cerasus_avium_species_XP_021810826.1	MYB	subfamily-g	pink
Prunus_yedoensis_species_PQQ01038.1	MYB	subfamily-g	pink
Cerasus_avium_species_XP_021822683.1	MYB	subfamily-g	pink
Cerasus_serrulata_species_EVM0017535.1	MYB	subfamily-g	pink
Prunus_yedoensis_species_PQQ04520.1	MYB	subfamily-g	pink
Prunus_yedoensis_species_PQQ15791.1	MYB	subfamily-g	pink
Cerasus_avium_species_XP_021822585.1	MYB	subfamily-g	pink
Cerasus_serrulata_species_EVM0009568.1	MYB	subfamily-g	pink
Cerasus_avium_species_XP_021807917.1	MYB	subfamily-g	pink
Cerasus_serrulata_species_EVM0028666.1	MYB	subfamily-g	pink
Cerasus_avium_species_XP_021812709.1	MYB	subfamily-g	pink
Prunus_yedoensis_species_PQM43020.1	MYB	subfamily-g	pink
Cerasus_serrulata_species_EVM0022597.1	MYB	subfamily-g	pink
Prunus_yedoensis_species_PQP95968.1	MYB	subfamily-g	pink
Prunus_yedoensis_species_PQM38196.1	MYB	subfamily-g	pink
Prunus_yedoensis_species_PQP99160.1	MYB	subfamily-g	pink
Cerasus_avium_species_XP_021817156.1	MYB	subfamily-g	pink
Cerasus_avium_species_XP_021817157.1	MYB	subfamily-g	pink
Cerasus_serrulata_species_EVM0003326.1	MYB	subfamily-g	pink
Cerasus_avium_species_XP_021816808.1	MYB	subfamily-g	pink
Cerasus_serrulata_species_EVM0017008.1	MYB	subfamily-g	pink
Prunus_yedoensis_species_PQP92212.1	MYB	subfamily-g	pink
Cerasus_avium_species_XP_021807006.1	MYB	subfamily-g	pink
Cerasus_serrulata_species_EVM0000046.1	MYB	subfamily-g	pink
Cerasus_serrulata_species_EVM0028407.1	MYB	subfamily-g	pink
Cerasus_serrulata_species_EVM0027276.1	MYB	subfamily-g	pink
Prunus_yedoensis_species_PQP93827.1	MYB	subfamily-g	pink
Cerasus_avium_species_XP_021806997.1	MYB	subfamily-g	pink
Cerasus_serrulata_species_EVM0027276.2	MYB	subfamily-g	pink
Prunus_yedoensis_species_PQP92208.1	MYB	subfamily-g	pink
Cerasus_avium_species_XP_021804897.1	MYB	subfamily-g	pink
Cerasus_serrulata_species_EVM0000721.1	MYB	subfamily-g	pink
Cerasus_avium_species_XP_021829424.1	MYB	subfamily-g	pink
Prunus_yedoensis_species_PQQ16218.1	MYB	subfamily-g	pink
Cerasus_serrulata_species_EVM0001951.1	MYB	subfamily-g	pink
Prunus_yedoensis_species_PQQ16217.1	MYB	subfamily-g	pink
Cerasus_avium_species_XP_021814420.1	MYB	subfamily-g	pink
Prunus_yedoensis_species_PQQ03532.1	MYB	subfamily-g	pink
Cerasus_serrulata_species_EVM0015222.1	MYB	subfamily-g	pink
Prunus_yedoensis_species_PQQ06269.1	MYB	subfamily-g	pink
Cerasus_avium_species_XP_021824273.1	MYB	subfamily-g	pink
Cerasus_serrulata_species_EVM0006240.1	MYB	subfamily-g	pink
Cerasus_serrulata_species_EVM0017927.1	MYB	subfamily-g	pink
Cerasus_avium_species_XP_021800600.1	MYB	subfamily-g	pink
Prunus_yedoensis_species_PQM40715.1	MYB	subfamily-g	pink
Cerasus_avium_species_XP_021809041.1	MYB	subfamily-g	pink
Cerasus_serrulata_species_EVM0013832.1	MYB	subfamily-g	pink
Prunus_yedoensis_species_PQM37145.1	MYB	subfamily-g	pink
Prunus_yedoensis_species_PQP98608.1	MYB	subfamily-g	pink
Prunus_yedoensis_species_PQM41741.1	MYB	subfamily-g	pink
Cerasus_serrulata_species_EVM0016992.1	MYB	subfamily-g	pink
Cerasus_avium_species_XP_021809739.1	MYB	subfamily-g	pink
Prunus_yedoensis_species_PQQ16449.1	MYB	subfamily-g	pink
Cerasus_avium_species_XP_021826068.1	MYB	subfamily-g	pink
Prunus_yedoensis_species_PQP94073.1	MYB	subfamily-g	pink
Prunus_yedoensis_species_PQQ02899.1	MYB	subfamily-g	pink
Cerasus_serrulata_species_EVM0024096.1	MYB	subfamily-g	pink
Cerasus_serrulata_species_EVM0024096.2	MYB	subfamily-g	pink
Cerasus_avium_species_XP_021826069.1	MYB	subfamily-g	pink
Prunus_yedoensis_species_PQQ21191.1	MYB	subfamily-g	pink
Cerasus_avium_species_XP_021800783.1	MYB	subfamily-g	pink
Cerasus_serrulata_species_EVM0022031.1	MYB	subfamily-g	pink
Prunus_yedoensis_species_PQQ14887.1	MYB	subfamily-g	pink
Prunus_yedoensis_species_PQQ00318.1	MYB	subfamily-g	pink
Prunus_yedoensis_species_PQQ04092.1	MYB	subfamily-g	pink
Cerasus_avium_species_XP_021834840.1	MYB	subfamily-g	pink
Cerasus_serrulata_species_EVM0011832.1	MYB	subfamily-g	pink
Cerasus_serrulata_species_EVM0000767.1	MYB	subfamily-g	pink
Prunus_yedoensis_species_PQQ08939.1	MYB	subfamily-g	pink
Cerasus_avium_species_XP_021811974.1	MYB	subfamily-g	pink
Cerasus_serrulata_species_EVM0009592.1	MYB	subfamily-g	pink
Cerasus_avium_species_XP_021812031.1	MYB	subfamily-g	pink
Cerasus_serrulata_species_EVM0007965.1	MYB	subfamily-g	pink
Cerasus_avium_species_XP_021811965.1	MYB	subfamily-g	pink
Cerasus_serrulata_species_EVM0017238.1	MYB	subfamily-g	pink
Prunus_yedoensis_species_PQM40755.1	MYB	subfamily-g	pink
Cerasus_avium_species_XP_021811998.1	MYB	subfamily-g	pink
Cerasus_serrulata_species_EVM0003760.1	MYB	subfamily-g	pink
Prunus_yedoensis_species_PQQ10353.1	MYB	subfamily-g	pink
Prunus_yedoensis_species_PQQ08940.1	MYB	subfamily-g	pink
Cerasus_serrulata_species_EVM0023875.1	MYB	subfamily-g	pink
Prunus_yedoensis_species_PQQ21596.1	MYB	subfamily-g	pink
Cerasus_avium_species_XP_021815468.1	MYB	subfamily-g	pink
Cerasus_avium_species_XP_021803773.1	MYB	subfamily-g	pink
Prunus_yedoensis_species_PQP97363.1	MYB	subfamily-g	pink
Cerasus_serrulata_species_EVM0027191.1	MYB	subfamily-g	pink
Prunus_yedoensis_species_PQM41834.1	MYB	subfamily-g	pink
Cerasus_avium_species_XP_021820839.1	MYB	subfamily-g	pink
Cerasus_avium_species_XP_021820826.1	MYB	subfamily-g	pink
Prunus_yedoensis_species_PQM41833.1	MYB	subfamily-g	pink
Cerasus_serrulata_species_EVM0015105.1	MYB	subfamily-g	pink
Cerasus_serrulata_species_EVM0018841.1	MYB	subfamily-g	pink
Prunus_yedoensis_species_PQP97570.1	MYB	subfamily-g	pink
Cerasus_serrulata_species_EVM0012517.1	MYB	subfamily-g	pink
Cerasus_serrulata_species_EVM0001037.1	MYB	subfamily-g	pink
Cerasus_avium_species_XP_021822157.1	MYB	subfamily-g	pink
Prunus_yedoensis_species_PQQ05361.1	MYB	subfamily-g	pink
Cerasus_serrulata_species_EVM0005097.1	MYB	subfamily-g	pink
Prunus_yedoensis_species_PQM36818.1	MYB	subfamily-g	pink
Cerasus_avium_species_XP_021818257.1	MYB	subfamily-g	pink
Prunus_yedoensis_species_PQP96444.1	MYB	subfamily-g	pink
Cerasus_avium_species_XP_021800630.1	MYB	subfamily-g	pink
Cerasus_serrulata_species_EVM0000896.1	MYB	subfamily-g	pink
Cerasus_serrulata_species_EVM0016493.1	MYB	subfamily-g	pink
Prunus_yedoensis_species_PQP97673.1	MYB	subfamily-g	pink
Prunus_yedoensis_species_PQM34080.1	MYB	subfamily-g	pink
Cerasus_avium_species_XP_021812111.1	MYB	subfamily-g	pink
Prunus_yedoensis_species_PQQ01568.1	MYB	subfamily-g	pink
Cerasus_avium_species_XP_021827043.1	MYB	subfamily-g	pink
Cerasus_serrulata_species_EVM0001434.1	MYB	subfamily-g	pink
Prunus_yedoensis_species_PQQ00479.1	MYB	subfamily-g	pink
Cerasus_avium_species_XP_021801734.1	MYB	subfamily-g	pink
Cerasus_serrulata_species_EVM0028733.2	MYB	subfamily-g	pink
Cerasus_serrulata_species_EVM0023008.1	MYB	subfamily-g	pink
Cerasus_serrulata_species_EVM0028733.1	MYB	subfamily-g	pink
Cerasus_avium_species_XP_021830470.1	MYB	subfamily-g	pink
Prunus_yedoensis_species_PQM36348.1	MYB	subfamily-g	pink
Cerasus_serrulata_species_EVM0027126.1	MYB	subfamily-g	pink
Cerasus_avium_species_XP_021826771.1	MYB	subfamily-g	pink
Prunus_yedoensis_species_PQQ15937.1	MYB	subfamily-g	pink
Cerasus_serrulata_species_EVM0006306.1	MYB	subfamily-g	pink
Prunus_yedoensis_species_PQQ01224.1	MYB	subfamily-g	pink
Cerasus_avium_species_XP_021808824.1	MYB	subfamily-g	pink
Cerasus_avium_species_XP_021808300.1	MYB	subfamily-g	pink
Prunus_yedoensis_species_PQQ08482.1	MYB	subfamily-g	pink
Cerasus_serrulata_species_EVM0023646.1	MYB	subfamily-g	pink
Cerasus_avium_species_XP_021808301.1	MYB	subfamily-g	pink
Cerasus_avium_species_XP_021808302.1	MYB	subfamily-g	pink
Cerasus_avium_species_XP_021808304.1	MYB	subfamily-g	pink
Cerasus_avium_species_XP_021808305.1	MYB	subfamily-g	pink
Cerasus_avium_species_XP_021808303.1	MYB	subfamily-g	pink
Cerasus_serrulata_species_EVM0027072.1	MYB	subfamily-g	pink
Prunus_yedoensis_species_PQQ10682.1	MYB	subfamily-g	pink
Cerasus_avium_species_XP_021807237.1	MYB	subfamily-g	pink
Cerasus_serrulata_species_EVM0024272.1	MYB	subfamily-g	pink
Prunus_yedoensis_species_PQM38375.1	MYB	subfamily-g	pink
Cerasus_avium_species_XP_021800523.1	MYB	subfamily-g	pink
Prunus_yedoensis_species_PQQ05406.1	MYB	subfamily-g	pink
Cerasus_avium_species_XP_021800032.1	MYB	subfamily-g	pink
Cerasus_serrulata_species_EVM0015877.1	MYB	subfamily-g	pink
Prunus_yedoensis_species_PQQ04094.1	MYB	subfamily-g	pink
Cerasus_serrulata_species_EVM0017592.1	MYB	subfamily-g	pink
Prunus_yedoensis_species_PQQ13945.1	MYB	subfamily-g	pink
Cerasus_avium_species_XP_021808904.1	MYB	subfamily-g	pink
Prunus_yedoensis_species_PQQ04980.1	MYB	subfamily-g	pink
Prunus_yedoensis_species_PQM41687.1	MYB	subfamily-g	pink
Cerasus_serrulata_species_EVM0010975.1	MYB	subfamily-g	pink
Cerasus_serrulata_species_EVM0016597.1	MYB	subfamily-g	pink
Prunus_yedoensis_species_PQQ10144.1	MYB	subfamily-g	pink
Cerasus_avium_species_XP_021806103.1	MYB	subfamily-g	pink
Prunus_yedoensis_species_PQM33075.1	MYB	subfamily-g	pink
Cerasus_serrulata_species_EVM0012923.1	MYB	subfamily-g	pink
Cerasus_avium_species_XP_021812342.1	MYB	subfamily-g	pink
Prunus_yedoensis_species_PQM42934.1	MYB	subfamily-g	pink
Cerasus_serrulata_species_EVM0026385.1	MYB	subfamily-g	pink
Cerasus_avium_species_XP_021824671.1	MYB	subfamily-g	pink
Cerasus_serrulata_species_EVM0026772.1	MYB	subfamily-g	pink
Cerasus_serrulata_species_EVM0023656.1	MYB	subfamily-g	pink
Prunus_yedoensis_species_PQQ12460.1	MYB	subfamily-g	pink
Prunus_yedoensis_species_PQQ10047.1	MYB	subfamily-g	pink
Cerasus_avium_species_XP_021824661.1	MYB	subfamily-g	pink
Prunus_yedoensis_species_PQM38995.1	MYB	subfamily-g	pink
Cerasus_serrulata_species_EVM0004425.1	MYB	subfamily-g	pink
Cerasus_avium_species_XP_021828594.1	MYB	subfamily-g	pink
Prunus_yedoensis_species_PQM41391.1	MYB	subfamily-g	pink
Cerasus_serrulata_species_EVM0000555.1	MYB	subfamily-g	pink
Cerasus_avium_species_XP_021832324.1	MYB	subfamily-g	pink
Cerasus_serrulata_species_EVM0016209.1	MYB	subfamily-g	pink
Prunus_yedoensis_species_PQM41392.1	MYB	subfamily-g	pink
Cerasus_avium_species_XP_021832376.1	MYB	subfamily-g	pink
Cerasus_avium_species_XP_021832377.1	MYB	subfamily-g	pink
Cerasus_serrulata_species_EVM0016209.3	MYB	subfamily-g	pink
Cerasus_serrulata_species_EVM0016209.2	MYB	subfamily-g	pink
Cerasus_avium_species_XP_021829076.1	MYB	subfamily-g	pink
Prunus_yedoensis_species_PQQ10565.1	MYB	subfamily-g	pink
Cerasus_serrulata_species_EVM0018370.1	MYB	subfamily-g	pink
Cerasus_serrulata_species_EVM0007662.1	MYB	subfamily-g	pink
Prunus_yedoensis_species_PQP93099.1	MYB	subfamily-g	pink
Cerasus_avium_species_XP_021820718.1	MYB	subfamily-g	pink
Prunus_yedoensis_species_PQM38885.1	MYB	subfamily-g	pink
Cerasus_serrulata_species_EVM0021761.1	MYB	subfamily-g	pink
Cerasus_avium_species_XP_021818949.1	MYB	subfamily-g	pink
Prunus_yedoensis_species_PQQ10071.1	MYB	subfamily-g	pink
Cerasus_avium_species_XP_021801063.1	MYB	subfamily-g	pink
Cerasus_avium_species_XP_021801056.1	MYB	subfamily-g	pink
Prunus_yedoensis_species_PQQ15510.1	MYB	subfamily-g	pink
Prunus_yedoensis_species_PQQ05243.1	MYB	subfamily-g	pink
Cerasus_serrulata_species_EVM0025571.1	MYB	subfamily-g	pink
Prunus_yedoensis_species_PQQ15509.1	MYB	subfamily-g	pink
Cerasus_avium_species_XP_021801218.1	MYB	subfamily-g	pink
Cerasus_serrulata_species_EVM0016841.1	MYB	subfamily-g	pink
Prunus_yedoensis_species_PQM43040.1	MYB	subfamily-g	pink
Cerasus_avium_species_XP_021812021.1	MYB	subfamily-g	pink
Cerasus_serrulata_species_EVM0003761.1	MYB	subfamily-g	pink
Prunus_yedoensis_species_PQQ07912.1	MYB	subfamily-g	pink
Cerasus_avium_species_XP_021824312.1	MYB	subfamily-g	pink
Prunus_yedoensis_species_PQP96238.1	MYB	subfamily-g	pink
Cerasus_serrulata_species_EVM0024173.1	MYB	subfamily-g	pink
Prunus_yedoensis_species_PQP98868.1	MYB	subfamily-g	pink
Cerasus_avium_species_XP_021801177.1	MYB	subfamily-g	pink
Cerasus_serrulata_species_EVM0008173.1	MYB	subfamily-g	pink
Prunus_yedoensis_species_PQQ14404.1	MYB	subfamily-g	pink
Cerasus_avium_species_XP_021810486.1	MYB	subfamily-g	pink
Cerasus_serrulata_species_EVM0007565.1	MYB	subfamily-g	pink
Cerasus_avium_species_XP_021805128.1	MYB	subfamily-g	pink
Prunus_yedoensis_species_PQQ15089.1	MYB	subfamily-g	pink
Cerasus_serrulata_species_EVM0028245.1	MYB	subfamily-g	pink
Cerasus_avium_species_XP_021833861.1	MYB	subfamily-g	pink
Prunus_yedoensis_species_PQP92992.1	MYB	subfamily-g	pink
Cerasus_avium_species_XP_021822276.1	MYB	subfamily-g	pink
Cerasus_serrulata_species_EVM0009988.1	MYB	subfamily-g	pink
Cerasus_serrulata_species_EVM0021977.1	MYB	subfamily-g	pink
Cerasus_avium_species_XP_021816704.1	MYB	subfamily-g	pink
Prunus_yedoensis_species_PQP93794.1	MYB	subfamily-g	pink
Cerasus_serrulata_species_EVM0019046.1	MYB	subfamily-g	pink
Cerasus_avium_species_XP_021816604.1	MYB	subfamily-g	pink
Cerasus_serrulata_species_EVM0014549.1	MYB	subfamily-g	pink
Cerasus_avium_species_XP_021815015.1	MYB	subfamily-g	pink
Prunus_yedoensis_species_PQQ21692.1	MYB	subfamily-g	pink
Cerasus_serrulata_species_EVM0026226.1	MYB	subfamily-g	pink
Prunus_yedoensis_species_PQQ08908.1	MYB	subfamily-g	pink
Prunus_yedoensis_species_PQQ04639.1	MYB	subfamily-g	pink
Cerasus_avium_species_XP_021805006.1	MYB	subfamily-g	pink
Prunus_yedoensis_species_PQQ04640.1	MYB	subfamily-g	pink
Cerasus_serrulata_species_EVM0015835.2	MYB	subfamily-g	pink
Cerasus_serrulata_species_EVM0015835.1	MYB	subfamily-g	pink
Cerasus_avium_species_XP_021804838.1	MYB	subfamily-g	pink
Prunus_yedoensis_species_PQQ08909.1	MYB	subfamily-g	pink
Prunus_yedoensis_species_PQM37814.1	MYB	subfamily-g	pink
Cerasus_avium_species_XP_021824082.1	MYB	subfamily-g	pink
Cerasus_serrulata_species_EVM0006906.1	MYB	subfamily-g	pink
Prunus_yedoensis_species_PQM37815.1	MYB	subfamily-g	pink
Cerasus_avium_species_XP_021824122.1	MYB	subfamily-g	pink
Cerasus_serrulata_species_EVM0001552.1	MYB	subfamily-g	pink
Prunus_yedoensis_species_PQM37813.1	MYB	subfamily-g	pink
Cerasus_avium_species_XP_021823278.1	MYB	subfamily-g	pink
Cerasus_serrulata_species_EVM0019260.1	MYB	subfamily-g	pink
Cerasus_avium_species_XP_021800592.1	MYB	subfamily-g	pink
Prunus_yedoensis_species_PQM40717.1	MYB	subfamily-g	pink
Cerasus_serrulata_species_EVM0025564.1	MYB	subfamily-g	pink
Cerasus_avium_species_XP_021805009.1	MYB	subfamily-g	pink
Prunus_yedoensis_species_PQQ04641.1	MYB	subfamily-g	pink
Cerasus_serrulata_species_EVM0014672.1	MYB	subfamily-g	pink
Cerasus_avium_species_XP_021804823.1	MYB	subfamily-g	pink
Cerasus_serrulata_species_EVM0022395.1	MYB	subfamily-g	pink
Cerasus_avium_species_XP_021823429.1	MYB	subfamily-g	pink
Cerasus_avium_species_XP_021810281.1	MYB	subfamily-g	pink
Cerasus_serrulata_species_EVM0005460.1	MYB	subfamily-g	pink
Cerasus_serrulata_species_EVM0018279.1	MYB	subfamily-g	pink
Prunus_yedoensis_species_PQQ19905.1	MYB	subfamily-g	pink
Cerasus_serrulata_species_EVM0013127.1	MYB	subfamily-g	pink
Cerasus_avium_species_XP_021808673.1	MYB	subfamily-g	pink
Prunus_yedoensis_species_PQQ01298.1	MYB	subfamily-g	pink
Cerasus_serrulata_species_EVM0016949.3	MYB	subfamily-g	pink
Cerasus_serrulata_species_EVM0016949.1	MYB	subfamily-g	pink
Cerasus_serrulata_species_EVM0016949.2	MYB	subfamily-g	pink
Prunus_yedoensis_species_PQP97114.1	MYB	subfamily-g	pink
Prunus_yedoensis_species_PQM40151.1	MYB	subfamily-g	pink
Cerasus_avium_species_XP_021813795.1	MYB	subfamily-g	pink
Prunus_yedoensis_species_PQQ17655.1	MYB	subfamily-g	pink
Cerasus_avium_species_XP_021812512.1	MYB	subfamily-g	pink
Cerasus_serrulata_species_EVM0019875.1	MYB	subfamily-g	pink
Prunus_yedoensis_species_PQM35306.1	MYB	subfamily-g	pink
Cerasus_avium_species_XP_021807578.1	MYB	subfamily-g	pink
Cerasus_serrulata_species_EVM0022733.1	MYB	subfamily-g	pink
Cerasus_serrulata_species_EVM0020871.1	MYB	subfamily-g	pink
Cerasus_avium_species_XP_021820557.1	MYB	subfamily-g	pink
Prunus_yedoensis_species_PQP93130.1	MYB	subfamily-g	pink
Prunus_yedoensis_species_PQQ18521.1	MYB	subfamily-g	pink
Prunus_yedoensis_species_PQQ00690.1	MYB	subfamily-g	pink
Cerasus_serrulata_species_EVM0016863.1	MYB	subfamily-g	pink
Cerasus_serrulata_species_EVM0004187.1	MYB	subfamily-g	pink
Cerasus_serrulata_species_EVM0009832.1	MYB	subfamily-g	pink
Cerasus_serrulata_species_EVM0005512.1	MYB	subfamily-g	pink
Prunus_yedoensis_species_PQQ18524.1	MYB	subfamily-g	pink
Cerasus_serrulata_species_EVM0006110.1	MYB	subfamily-g	pink
Prunus_yedoensis_species_PQQ00689.1	MYB	subfamily-g	pink
Prunus_yedoensis_species_PQQ13020.1	MYB	subfamily-g	pink
Prunus_yedoensis_species_PQM33032.1	MYB	subfamily-g	pink
Cerasus_avium_species_XP_021804451.1	MYB	subfamily-g	pink
Prunus_yedoensis_species_PQQ07382.1	MYB	subfamily-g	pink
Cerasus_avium_species_XP_021806446.1	MYB	subfamily-g	pink
Prunus_yedoensis_species_PQQ10329.1	MYB	subfamily-g	pink
Cerasus_avium_species_XP_021806532.1	MYB	subfamily-g	pink
Cerasus_serrulata_species_EVM0016560.1	MYB	subfamily-g	pink
Cerasus_avium_species_XP_021816175.1	MYB	subfamily-g	pink
Prunus_yedoensis_species_PQM38108.1	MYB	subfamily-g	pink
Prunus_yedoensis_species_PQQ16698.1	MYB	subfamily-g	pink
Prunus_yedoensis_species_PQQ01019.1	MYB	subfamily-g	pink
Prunus_yedoensis_species_PQP92745.1	MYB	subfamily-g	pink
Prunus_yedoensis_species_PQQ03173.1	MYB	subfamily-g	pink
Cerasus_avium_species_XP_021832544.1	MYB	subfamily-g	pink
Cerasus_serrulata_species_EVM0002184.1	MYB	subfamily-g	pink
Prunus_yedoensis_species_PQQ05009.1	MYB	subfamily-g	pink
Cerasus_serrulata_species_EVM0001466.1	MYB	subfamily-g	pink
Cerasus_serrulata_species_EVM0002473.1	MYB	subfamily-g	pink
Cerasus_avium_species_XP_021801081.1	MYB	subfamily-g	pink
Prunus_yedoensis_species_PQM40552.1	MYB	subfamily-g	pink
Cerasus_avium_species_XP_021817317.1	MYB	subfamily-g	pink
Prunus_yedoensis_species_PQP93862.1	MYB	subfamily-g	pink
Cerasus_serrulata_species_EVM0015520.1	MYB	subfamily-g	pink
Cerasus_serrulata_species_EVM0013544.1	MYB	subfamily-g	pink
Prunus_yedoensis_species_PQQ14648.1	MYB	subfamily-g	pink
Cerasus_serrulata_species_EVM0006024.1	MYB	subfamily-g	pink
Cerasus_avium_species_XP_021817049.1	MYB	subfamily-g	pink
Prunus_yedoensis_species_PQP96049.1	MYB	subfamily-g	pink
Cerasus_avium_species_XP_021811082.1	MYB	subfamily-g	pink
Prunus_yedoensis_species_PQQ06900.1	MYB	subfamily-g	pink
Cerasus_serrulata_species_EVM0020440.1	MYB	subfamily-g	pink
Cerasus_avium_species_XP_021814741.1	MYB	subfamily-g	pink
Cerasus_avium_species_XP_021814740.1	MYB	subfamily-g	pink
Cerasus_serrulata_species_EVM0007817.1	MYB	subfamily-g	pink
Prunus_yedoensis_species_PQQ07461.1	MYB	subfamily-g	pink
Prunus_yedoensis_species_PQQ02693.1	MYB	subfamily-g	pink
Cerasus_serrulata_species_EVM0007917.1	MYB	subfamily-g	pink
Cerasus_avium_species_XP_021804622.1	MYB	subfamily-g	pink
Cerasus_avium_species_XP_021815397.1	MYB	subfamily-g	pink
Cerasus_serrulata_species_EVM0007348.1	MYB	subfamily-g	pink
Cerasus_serrulata_species_EVM0018727.1	MYB	subfamily-g	pink
Cerasus_avium_species_XP_021832360.1	MYB	subfamily-g	pink
Prunus_yedoensis_species_PQQ06789.1	MYB	subfamily-g	pink
Prunus_yedoensis_species_PQM41399.1	MYB	subfamily-g	pink
Cerasus_avium_species_XP_021804748.1	MYB	subfamily-g	pink
Cerasus_avium_species_XP_021804757.1	MYB	subfamily-g	pink
Prunus_yedoensis_species_PQQ07336.1	MYB	subfamily-g	pink
Cerasus_avium_species_XP_021803440.1	MYB	subfamily-g	pink
Prunus_yedoensis_species_PQQ16411.1	MYB	subfamily-g	pink
