# Supplementary material for: The genome of Chinese flowering cherry (Cerasus serrulata) provides new insights into Cerasus species
Source: Hortic Res. 2020 Oct 1;7:165. doi: 10.1038/s41438-020-00382-1 (PMC7527954; doi:10.1038/s41438-020-00382-1)
Supplement: Supplementary file 13 — Table S22 WRKY family genes in Cerasus serrulata, Cerasus avium and Prunus yedoensis [file 41438_2020_382_MOESM13_ESM.xls]

## Sheet: WRKY_strip_color_config(3)
Table S20 WRKY family genes in Cerasus serrulata, Cerasus avium and Prunus yedoensis
gene_ID	family	Subfamily	colour
Cerasus_avium_species_XP_021801137.1	WRKY	subfamily-a	black
Cerasus_avium_species_XP_021801138.1	WRKY	subfamily-a	black
Prunus_yedoensis_species_PQP97094.1	WRKY	subfamily-a	black
Cerasus_serrulata_species_EVM0005824.1	WRKY	subfamily-a	black
Prunus_yedoensis_species_PQQ05304.1	WRKY	subfamily-a	black
Cerasus_serrulata_species_EVM0001920.1	WRKY	subfamily-b	grey
Prunus_yedoensis_species_PQM37787.1	WRKY	subfamily-b	grey
Cerasus_avium_species_XP_021824147.1	WRKY	subfamily-b	grey
Cerasus_avium_species_XP_021824155.1	WRKY	subfamily-b	grey
Prunus_yedoensis_species_PQP92632.1	WRKY	subfamily-c	red
Prunus_yedoensis_species_PQQ00688.1	WRKY	subfamily-c	red
Cerasus_avium_species_XP_021815798.1	WRKY	subfamily-c	red
Cerasus_avium_species_XP_021815799.1	WRKY	subfamily-c	red
Prunus_yedoensis_species_PQM34351.1	WRKY	subfamily-c	red
Cerasus_serrulata_species_EVM0025334.1	WRKY	subfamily-c	red
Prunus_yedoensis_species_PQP99214.1	WRKY	subfamily-c	red
Prunus_yedoensis_species_PQP98425.1	WRKY	subfamily-c	red
Cerasus_serrulata_species_EVM0012347.1	WRKY	subfamily-c	red
Cerasus_avium_species_XP_021814047.1	WRKY	subfamily-c	red
Cerasus_avium_species_XP_021814045.1	WRKY	subfamily-c	red
Cerasus_avium_species_XP_021814046.1	WRKY	subfamily-c	red
Cerasus_avium_species_XP_021812473.1	WRKY	subfamily-c	red
Prunus_yedoensis_species_PQP97638.1	WRKY	subfamily-c	red
Cerasus_serrulata_species_EVM0027047.1	WRKY	subfamily-c	red
Prunus_yedoensis_species_PQM35278.1	WRKY	subfamily-c	red
Cerasus_avium_species_XP_021807470.1	WRKY	subfamily-c	red
Cerasus_serrulata_species_EVM0013417.1	WRKY	subfamily-c	red
Prunus_yedoensis_species_PQQ09390.1	WRKY	subfamily-c	red
Prunus_yedoensis_species_PQQ14822.1	WRKY	subfamily-c	red
Cerasus_avium_species_XP_021818372.1	WRKY	subfamily-c	red
Cerasus_serrulata_species_EVM0014029.1	WRKY	subfamily-c	red
Cerasus_avium_species_XP_021826760.1	WRKY	subfamily-c	red
Cerasus_avium_species_XP_021826761.1	WRKY	subfamily-c	red
Cerasus_avium_species_XP_021826759.1	WRKY	subfamily-c	red
Prunus_yedoensis_species_PQQ01653.1	WRKY	subfamily-c	red
Cerasus_serrulata_species_EVM0017354.3	WRKY	subfamily-c	red
Cerasus_serrulata_species_EVM0017354.1	WRKY	subfamily-c	red
Cerasus_serrulata_species_EVM0017354.2	WRKY	subfamily-c	red
Cerasus_serrulata_species_EVM0018260.1	WRKY	subfamily-c	red
Prunus_yedoensis_species_PQQ19725.1	WRKY	subfamily-c	red
Prunus_yedoensis_species_PQQ03190.1	WRKY	subfamily-c	red
Cerasus_avium_species_XP_021826405.1	WRKY	subfamily-c	red
Cerasus_avium_species_XP_021826404.1	WRKY	subfamily-c	red
Cerasus_serrulata_species_EVM0024115.1	WRKY	subfamily-c	red
Cerasus_avium_species_XP_021826437.1	WRKY	subfamily-c	red
Prunus_yedoensis_species_PQQ12321.1	WRKY	subfamily-c	red
Cerasus_avium_species_XP_021810565.1	WRKY	subfamily-c	red
Cerasus_serrulata_species_EVM0015903.1	WRKY	subfamily-c	red
Prunus_yedoensis_species_PQP98656.1	WRKY	subfamily-c	red
Prunus_yedoensis_species_PQM41056.1	WRKY	subfamily-c	red
Cerasus_serrulata_species_EVM0026401.1	WRKY	subfamily-c	red
Prunus_yedoensis_species_PQM41866.1	WRKY	subfamily-c	red
Prunus_yedoensis_species_PQP92828.1	WRKY	subfamily-c	red
Cerasus_avium_species_XP_021805871.1	WRKY	subfamily-c	red
Cerasus_avium_species_XP_021805869.1	WRKY	subfamily-c	red
Cerasus_avium_species_XP_021805870.1	WRKY	subfamily-c	red
Cerasus_avium_species_XP_021805872.1	WRKY	subfamily-c	red
Prunus_yedoensis_species_PQM42633.1	WRKY	subfamily-d	green
Cerasus_avium_species_XP_021832556.1	WRKY	subfamily-d	green
Prunus_yedoensis_species_PQM35251.1	WRKY	subfamily-d	green
Cerasus_serrulata_species_EVM0015667.1	WRKY	subfamily-d	green
Cerasus_avium_species_XP_021804228.1	WRKY	subfamily-d	green
Cerasus_avium_species_XP_021806702.1	WRKY	subfamily-d	green
Cerasus_avium_species_XP_021806703.1	WRKY	subfamily-d	green
Cerasus_avium_species_XP_021806701.1	WRKY	subfamily-d	green
Cerasus_serrulata_species_EVM0004457.1	WRKY	subfamily-d	green
Prunus_yedoensis_species_PQQ03492.1	WRKY	subfamily-d	green
Cerasus_avium_species_XP_021806700.1	WRKY	subfamily-d	green
Cerasus_avium_species_XP_021807504.1	WRKY	subfamily-d	green
Prunus_yedoensis_species_PQP94680.1	WRKY	subfamily-d	green
Prunus_yedoensis_species_PQP91609.1	WRKY	subfamily-d	green
Cerasus_serrulata_species_EVM0012673.2	WRKY	subfamily-d	green
Cerasus_serrulata_species_EVM0012673.1	WRKY	subfamily-d	green
Cerasus_serrulata_species_EVM0015846.1	WRKY	subfamily-d	green
Cerasus_avium_species_XP_021811687.1	WRKY	subfamily-d	green
Prunus_yedoensis_species_PQM37337.1	WRKY	subfamily-d	green
Cerasus_serrulata_species_EVM0026765.1	WRKY	subfamily-d	green
Cerasus_avium_species_XP_021825592.1	WRKY	subfamily-d	green
Prunus_yedoensis_species_PQQ02593.1	WRKY	subfamily-d	green
Cerasus_serrulata_species_EVM0020630.2	WRKY	subfamily-d	green
Cerasus_serrulata_species_EVM0020630.1	WRKY	subfamily-d	green
Prunus_yedoensis_species_PQQ21934.1	WRKY	subfamily-d	green
Cerasus_avium_species_XP_021812603.1	WRKY	subfamily-d	green
Cerasus_serrulata_species_EVM0015303.1	WRKY	subfamily-d	green
Cerasus_avium_species_XP_021818299.1	WRKY	subfamily-d	green
Cerasus_serrulata_species_EVM0025259.1	WRKY	subfamily-d	green
Prunus_yedoensis_species_PQP94476.1	WRKY	subfamily-d	green
Cerasus_avium_species_XP_021823097.1	WRKY	subfamily-d	green
Cerasus_serrulata_species_EVM0002205.1	WRKY	subfamily-d	green
Cerasus_avium_species_XP_021828982.1	WRKY	subfamily-d	green
Prunus_yedoensis_species_PQQ03744.1	WRKY	subfamily-d	green
Cerasus_serrulata_species_EVM0027530.1	WRKY	subfamily-d	green
Prunus_yedoensis_species_PQQ20410.1	WRKY	subfamily-d	green
Cerasus_avium_species_XP_021808855.1	WRKY	subfamily-d	green
Cerasus_serrulata_species_EVM0006248.1	WRKY	subfamily-d	green
Cerasus_avium_species_XP_021808064.1	WRKY	subfamily-d	green
Cerasus_serrulata_species_EVM0018571.1	WRKY	subfamily-d	green
Prunus_yedoensis_species_PQM37057.1	WRKY	subfamily-d	green
Cerasus_avium_species_XP_021813891.1	WRKY	subfamily-d	green
Prunus_yedoensis_species_PQQ15660.1	WRKY	subfamily-d	green
Cerasus_serrulata_species_EVM0024583.1	WRKY	subfamily-d	green
Prunus_yedoensis_species_PQQ18491.1	WRKY	subfamily-d	green
Cerasus_serrulata_species_EVM0027635.1	WRKY	subfamily-e	blue
Prunus_yedoensis_species_PQQ21032.1	WRKY	subfamily-e	blue
Cerasus_avium_species_XP_021821007.1	WRKY	subfamily-e	blue
Cerasus_avium_species_XP_021820887.1	WRKY	subfamily-e	blue
Prunus_yedoensis_species_PQQ21033.1	WRKY	subfamily-e	blue
Cerasus_avium_species_XP_021821871.1	WRKY	subfamily-e	blue
Prunus_yedoensis_species_PQQ11269.1	WRKY	subfamily-e	blue
Cerasus_serrulata_species_EVM0003792.1	WRKY	subfamily-e	blue
Prunus_yedoensis_species_PQQ12066.1	WRKY	subfamily-e	blue
Cerasus_avium_species_XP_021812695.1	WRKY	subfamily-e	blue
Cerasus_serrulata_species_EVM0005984.1	WRKY	subfamily-e	blue
Cerasus_avium_species_XP_021812696.1	WRKY	subfamily-e	blue
Prunus_yedoensis_species_PQQ01315.1	WRKY	subfamily-e	blue
Cerasus_avium_species_XP_021822902.1	WRKY	subfamily-e	blue
Cerasus_serrulata_species_EVM0001513.1	WRKY	subfamily-e	blue
Prunus_yedoensis_species_PQQ02959.1	WRKY	subfamily-e	blue
Cerasus_serrulata_species_EVM0006867.1	WRKY	subfamily-e	blue
Cerasus_avium_species_XP_021821489.1	WRKY	subfamily-e	blue
Prunus_yedoensis_species_PQM35172.1	WRKY	subfamily-e	blue
Cerasus_avium_species_XP_021809278.1	WRKY	subfamily-e	blue
Cerasus_serrulata_species_EVM0019332.1	WRKY	subfamily-e	blue
Prunus_yedoensis_species_PQQ13774.1	WRKY	subfamily-e	blue
Cerasus_avium_species_XP_021823591.1	WRKY	subfamily-e	blue
Prunus_yedoensis_species_PQQ19276.1	WRKY	subfamily-e	blue
Cerasus_serrulata_species_EVM0020191.1	WRKY	subfamily-e	blue
Prunus_yedoensis_species_PQM36499.1	WRKY	subfamily-e	blue
Cerasus_avium_species_XP_021808821.1	WRKY	subfamily-e	blue
Cerasus_serrulata_species_EVM0010278.1	WRKY	subfamily-e	blue
Prunus_yedoensis_species_PQQ06761.1	WRKY	subfamily-e	blue
Prunus_yedoensis_species_PQQ10170.1	WRKY	subfamily-e	blue
Cerasus_avium_species_XP_021808336.1	WRKY	subfamily-e	blue
Cerasus_serrulata_species_EVM0004679.1	WRKY	subfamily-e	blue
Cerasus_serrulata_species_EVM0007761.1	WRKY	subfamily-e	blue
Prunus_yedoensis_species_PQP94735.1	WRKY	subfamily-e	blue
Prunus_yedoensis_species_PQQ08686.1	WRKY	subfamily-e	blue
Cerasus_avium_species_XP_021807438.1	WRKY	subfamily-e	blue
Cerasus_avium_species_XP_021807437.1	WRKY	subfamily-e	blue
Cerasus_avium_species_XP_021825554.1	WRKY	subfamily-f	yellow
Prunus_yedoensis_species_PQQ09966.1	WRKY	subfamily-f	yellow
Cerasus_serrulata_species_EVM0019619.1	WRKY	subfamily-f	yellow
Cerasus_avium_species_XP_021828522.1	WRKY	subfamily-f	yellow
Prunus_yedoensis_species_PQQ03152.1	WRKY	subfamily-f	yellow
Prunus_yedoensis_species_PQQ05910.1	WRKY	subfamily-f	yellow
Cerasus_serrulata_species_EVM0002879.1	WRKY	subfamily-f	yellow
Cerasus_avium_species_XP_021808023.1	WRKY	subfamily-f	yellow
Prunus_yedoensis_species_PQM36745.1	WRKY	subfamily-f	yellow
Cerasus_avium_species_XP_021818648.1	WRKY	subfamily-f	yellow
Cerasus_serrulata_species_EVM0003936.1	WRKY	subfamily-f	yellow
Cerasus_serrulata_species_EVM0027506.1	WRKY	subfamily-f	yellow
Cerasus_avium_species_XP_021826287.1	WRKY	subfamily-f	yellow
Prunus_yedoensis_species_PQQ04188.1	WRKY	subfamily-f	yellow
Prunus_yedoensis_species_PQQ05909.1	WRKY	subfamily-f	yellow
Cerasus_avium_species_XP_021828523.1	WRKY	subfamily-f	yellow
Cerasus_serrulata_species_EVM0015385.1	WRKY	subfamily-f	yellow
Prunus_yedoensis_species_PQQ03151.1	WRKY	subfamily-f	yellow
Cerasus_avium_species_XP_021832036.1	WRKY	subfamily-f	yellow
Cerasus_serrulata_species_EVM0011053.1	WRKY	subfamily-f	yellow
Cerasus_serrulata_species_EVM0015889.1	WRKY	subfamily-f	yellow
Cerasus_serrulata_species_EVM0000235.1	WRKY	subfamily-f	yellow
Prunus_yedoensis_species_PQP96507.1	WRKY	subfamily-f	yellow
Prunus_yedoensis_species_PQM37858.1	WRKY	subfamily-f	yellow
Cerasus_avium_species_XP_021832052.1	WRKY	subfamily-f	yellow
Prunus_yedoensis_species_PQM37857.1	WRKY	subfamily-f	yellow
Cerasus_avium_species_XP_021832037.1	WRKY	subfamily-f	yellow
Cerasus_avium_species_XP_021832059.1	WRKY	subfamily-f	yellow
Prunus_yedoensis_species_PQP96506.1	WRKY	subfamily-f	yellow
Prunus_yedoensis_species_PQQ00149.1	WRKY	subfamily-g	orange
Cerasus_serrulata_species_EVM0009070.1	WRKY	subfamily-g	orange
Cerasus_serrulata_species_EVM0007189.1	WRKY	subfamily-g	orange
Cerasus_avium_species_XP_021823664.1	WRKY	subfamily-g	orange
Cerasus_serrulata_species_EVM0004968.1	WRKY	subfamily-g	orange
Prunus_yedoensis_species_PQM38859.1	WRKY	subfamily-g	orange
Prunus_yedoensis_species_PQM40226.1	WRKY	subfamily-g	orange
Cerasus_avium_species_XP_021826849.1	WRKY	subfamily-g	orange
Prunus_yedoensis_species_PQM37051.1	WRKY	subfamily-g	orange
Cerasus_avium_species_XP_021807936.1	WRKY	subfamily-g	orange
Cerasus_serrulata_species_EVM0003194.1	WRKY	subfamily-g	orange
Cerasus_avium_species_XP_021820806.1	WRKY	subfamily-g	orange
Cerasus_serrulata_species_EVM0011413.1	WRKY	subfamily-g	orange
Prunus_yedoensis_species_PQQ16647.1	WRKY	subfamily-g	orange
Cerasus_serrulata_species_EVM0002255.1	WRKY	subfamily-g	orange
Prunus_yedoensis_species_PQP96773.1	WRKY	subfamily-g	orange
Cerasus_serrulata_species_EVM0002255.2	WRKY	subfamily-g	orange
Prunus_yedoensis_species_PQQ05621.1	WRKY	subfamily-h	purple
Cerasus_serrulata_species_EVM0016975.1	WRKY	subfamily-h	purple
Cerasus_avium_species_XP_021811064.1	WRKY	subfamily-h	purple
Prunus_yedoensis_species_PQQ21821.1	WRKY	subfamily-h	purple
Cerasus_serrulata_species_EVM0006819.1	WRKY	subfamily-h	purple
Cerasus_avium_species_XP_021813177.1	WRKY	subfamily-h	purple
Prunus_yedoensis_species_PQQ03425.1	WRKY	subfamily-h	purple
Cerasus_serrulata_species_EVM0026091.1	WRKY	subfamily-h	purple
Cerasus_serrulata_species_EVM0020624.1	WRKY	subfamily-h	purple
Prunus_yedoensis_species_PQP96755.1	WRKY	subfamily-h	purple
Prunus_yedoensis_species_PQM34876.1	WRKY	subfamily-h	purple
Cerasus_avium_species_XP_021821911.1	WRKY	subfamily-h	purple
Cerasus_serrulata_species_EVM0014209.1	WRKY	subfamily-h	purple
Cerasus_serrulata_species_EVM0027405.1	WRKY	subfamily-h	purple
Prunus_yedoensis_species_PQQ05104.1	WRKY	subfamily-h	purple
Prunus_yedoensis_species_PQQ06804.1	WRKY	subfamily-h	purple
Cerasus_avium_species_XP_021805197.1	WRKY	subfamily-h	purple
Cerasus_avium_species_XP_021805196.1	WRKY	subfamily-h	purple
Prunus_yedoensis_species_PQQ15183.1	WRKY	subfamily-h	purple
Cerasus_avium_species_XP_021802303.1	WRKY	subfamily-h	purple
Prunus_yedoensis_species_PQP92552.1	WRKY	subfamily-h	purple
Cerasus_serrulata_species_EVM0012766.1	WRKY	subfamily-h	purple
Cerasus_avium_species_XP_021820224.1	WRKY	subfamily-h	purple
Cerasus_avium_species_XP_021820223.1	WRKY	subfamily-h	purple
Cerasus_serrulata_species_EVM0006003.1	WRKY	subfamily-h	purple
Cerasus_serrulata_species_EVM0006003.2	WRKY	subfamily-h	purple
Cerasus_serrulata_species_EVM0007814.1	WRKY	subfamily-h	purple
Prunus_yedoensis_species_PQQ04503.1	WRKY	subfamily-h	purple
Cerasus_avium_species_XP_021829457.1	WRKY	subfamily-h	purple
Prunus_yedoensis_species_PQP99660.1	WRKY	subfamily-h	purple
Cerasus_avium_species_XP_021815841.1	WRKY	subfamily-h	purple
Cerasus_serrulata_species_EVM0006871.1	WRKY	subfamily-h	purple
Cerasus_avium_species_XP_021834784.1	WRKY	subfamily-h	purple
Prunus_yedoensis_species_PQM38328.1	WRKY	subfamily-h	purple
Prunus_yedoensis_species_PQP91923.1	WRKY	subfamily-h	purple
Cerasus_serrulata_species_EVM0011787.1	WRKY	subfamily-h	purple
