# Supplementary material for: The genome of Chinese flowering cherry (Cerasus serrulata) provides new insights into Cerasus species
Source: Hortic Res. 2020 Oct 1;7:165. doi: 10.1038/s41438-020-00382-1 (PMC7527954; doi:10.1038/s41438-020-00382-1)
Supplement: Supplementary file 14 — Table S23 Detail information for plant disease resistance genes in representative species of Rosaceae [file 41438_2020_382_MOESM14_ESM.xls]

## Sheet: R_annotation_results
Table S22 Detail information for plant disease resistance genes in representative species of Rosaceae.
species	gene_ID	plant_R_ID	R_gene_type	R_gene_description
Cerasus_avium	XP_021832505.1	PRGDB00047544	NL	Pyrus communis partial gene for putative nucleotide binding site leucine-rich repeat disease resistance protein, clone RGA03.
Cerasus_avium	XP_021829049.1	PRGDB00049822	N	Arabidopsis thaliana ATRFC1 (REPLICATION FACTOR C 1); ATP binding (ATRFC1) mRNA, complete cds.
Cerasus_avium	XP_021829047.1	PRGDB00049822	N	Arabidopsis thaliana ATRFC1 (REPLICATION FACTOR C 1); ATP binding (ATRFC1) mRNA, complete cds.
Cerasus_avium	XP_021829053.1	PRGDB00049822	N	Arabidopsis thaliana ATRFC1 (REPLICATION FACTOR C 1); ATP binding (ATRFC1) mRNA, complete cds.
Cerasus_avium	XP_021829052.1	PRGDB00049822	N	Arabidopsis thaliana ATRFC1 (REPLICATION FACTOR C 1); ATP binding (ATRFC1) mRNA, complete cds.
Cerasus_avium	XP_021829048.1	PRGDB00049822	N	Arabidopsis thaliana ATRFC1 (REPLICATION FACTOR C 1); ATP binding (ATRFC1) mRNA, complete cds.
Cerasus_avium	XP_021820783.1	PRGDB00062575	N	Populus trichocarpa tir-nbs resistance protein, mRNA.
Cerasus_avium	XP_021820784.1	PRGDB00062575	N	Populus trichocarpa tir-nbs resistance protein, mRNA.
Cerasus_avium	XP_021820782.1	PRGDB00062575	N	Populus trichocarpa tir-nbs resistance protein, mRNA.
Cerasus_avium	XP_021826813.1	PRGDB00062578	N	Populus trichocarpa tir-nbs resistance protein, mRNA.
Cerasus_avium	XP_021806025.1	PRGDB00062907	N	Populus trichocarpa NBS resistance protein, mRNA.
Cerasus_avium	XP_021823922.1	PRGDB00067715	RLP	CS01007F02 Hotpepper under oxidative stress Capsicum annuum cDNA 5', mRNA sequence
Cerasus_avium	XP_021802112.1	PRGDB00070887	T	Malus x domestica HD domain class transcription factor (HD22) mRNA, complete cds
Cerasus_avium	XP_021802868.1	PRGDB00070928	T	021217ABMA003335HT (ABMA) M9 phloem Malus x domestica cDNA clone ABMA003335, mRNA sequence
Cerasus_avium	XP_021822543.1	PRGDB00070928	T	021217ABMA003335HT (ABMA) M9 phloem Malus x domestica cDNA clone ABMA003335, mRNA sequence
Cerasus_avium	XP_021804698.1	PRGDB00070928	T	021217ABMA003335HT (ABMA) M9 phloem Malus x domestica cDNA clone ABMA003335, mRNA sequence
Cerasus_avium	XP_021803079.1	PRGDB00070934	NL	001202AAOA003934HT (AAOA) Royal Gala phloem Malus x domestica cDNA clone AAOA003934, mRNA sequence
Cerasus_avium	XP_021812646.1	PRGDB00070952	TNL	Malus x domestica HD domain class transcription factor (HD20) mRNA, complete cds
Cerasus_avium	XP_021831139.1	PRGDB00070952	TNL	Malus x domestica HD domain class transcription factor (HD20) mRNA, complete cds
Cerasus_avium	XP_021822542.1	PRGDB00070952	TNL	Malus x domestica HD domain class transcription factor (HD20) mRNA, complete cds
Cerasus_avium	XP_021820391.1	PRGDB00070952	TNL	Malus x domestica HD domain class transcription factor (HD20) mRNA, complete cds
Cerasus_avium	XP_021822539.1	PRGDB00070952	TNL	Malus x domestica HD domain class transcription factor (HD20) mRNA, complete cds
Cerasus_avium	XP_021802999.1	PRGDB00070952	TNL	Malus x domestica HD domain class transcription factor (HD20) mRNA, complete cds
Cerasus_avium	XP_021802100.1	PRGDB00070952	TNL	Malus x domestica HD domain class transcription factor (HD20) mRNA, complete cds
Cerasus_avium	XP_021818947.1	PRGDB00078803	N	PREDICTED: Vitis vinifera hypothetical protein LOC100262734 (LOC100262734), mRNA
Cerasus_avium	XP_021819720.1	PRGDB00081282	T	FP071941 LG0AAD Quercus robur cDNA clone LG0AAD17YO06RM1 similar to PplGI.3|TC59128 homologue to UP|Q6PML1_9ROSI Metallothionein 3b, complete, mRNA sequence
Cerasus_avium	XP_021830974.1	PRGDB00081328	RLK	FN640787 SSH Quercus robur one year old cuttings Quercus robur cDNA clone WZ0AQRAL3YN20FM1, mRNA sequence
Cerasus_avium	XP_021818788.1	PRGDB00147818	N	ABC-2 and Plant PDR ABC-type transporter family protein (best arabidopsis hit)
Cerasus_avium	XP_021826786.1	PRGDB00149155	RLP	BRI1 like (best arabidopsis hit)
Cerasus_avium	XP_021821251.1	PRGDB00152926	NL	importin alpha isoform 2 (best arabidopsis hit)
Cerasus_avium	XP_021822270.1	PRGDB00152926	NL	importin alpha isoform 2 (best arabidopsis hit)
Cerasus_avium	XP_021808328.1	PRGDB00154741	N	ABC2 homolog 6 (best arabidopsis hit)
Cerasus_avium	XP_021808317.1	PRGDB00154741	N	ABC2 homolog 6 (best arabidopsis hit)
Cerasus_avium	XP_021808329.1	PRGDB00154741	N	ABC2 homolog 6 (best arabidopsis hit)
Cerasus_avium	XP_021821528.1	PRGDB00158870	RLK-GNK2	cysteine-rich RLK (RECEPTOR-like protein kinase) 10 (best arabidopsis hit)
Cerasus_avium	XP_021821530.1	PRGDB00158870	RLK-GNK2	cysteine-rich RLK (RECEPTOR-like protein kinase) 10 (best arabidopsis hit)
Cerasus_avium	XP_021803716.1	PRGDB00167853	T	Disease resistance protein (TIR-NBS-LRR class) family (best arabidopsis hit)
Cerasus_avium	XP_021816364.1	PRGDB00172316	N	white-brown complex homolog protein 11 (best arabidopsis hit)
Cerasus_avium	XP_021816382.1	PRGDB00172316	N	white-brown complex homolog protein 11 (best arabidopsis hit)
Cerasus_avium	XP_021833023.1	PRGDB00172334	RLK-GNK2	cysteine-rich RLK (RECEPTOR-like protein kinase) 29 (best arabidopsis hit)
Cerasus_avium	XP_021833215.1	PRGDB00172334	RLK-GNK2	cysteine-rich RLK (RECEPTOR-like protein kinase) 29 (best arabidopsis hit)
Cerasus_avium	XP_021818807.1	PRGDB00172335	N	pleiotropic drug resistance 6 (best arabidopsis hit)
Cerasus_avium	XP_021818808.1	PRGDB00172335	N	pleiotropic drug resistance 6 (best arabidopsis hit)
Cerasus_avium	XP_021818809.1	PRGDB00172335	N	pleiotropic drug resistance 6 (best arabidopsis hit)
Cerasus_avium	XP_021811346.1	PRGDB00172358	N	mitogen-activated protein kinase kinase kinase 7 (best arabidopsis hit)
Cerasus_avium	XP_021811347.1	PRGDB00172358	N	mitogen-activated protein kinase kinase kinase 7 (best arabidopsis hit)
Cerasus_avium	XP_021826309.1	PRGDB00172360	RLP	Leucine-rich repeat protein kinase family protein (best arabidopsis hit)
Cerasus_avium	XP_021826308.1	PRGDB00172360	RLP	Leucine-rich repeat protein kinase family protein (best arabidopsis hit)
Cerasus_avium	XP_021826307.1	PRGDB00172360	RLP	Leucine-rich repeat protein kinase family protein (best arabidopsis hit)
Cerasus_avium	XP_021813488.1	PRGDB00172370	RLP	Leucine-rich repeat protein kinase family protein (best arabidopsis hit)
Cerasus_avium	XP_021813489.1	PRGDB00172370	RLP	Leucine-rich repeat protein kinase family protein (best arabidopsis hit)
Cerasus_avium	XP_021804778.1	PRGDB00172380	RLP	Leucine-rich repeat protein kinase family protein (best arabidopsis hit)
Cerasus_avium	XP_021833984.1	PRGDB00172389	N	ABC-2 type transporter family protein (best arabidopsis hit)
Cerasus_avium	XP_021810908.1	PRGDB00172389	N	ABC-2 type transporter family protein (best arabidopsis hit)
Cerasus_avium	XP_021808811.1	PRGDB00172403	CN	pleiotropic drug resistance 5 (best arabidopsis hit)
Cerasus_avium	XP_021802238.1	PRGDB00172410	RLP	Leucine-rich repeat transmembrane protein kinase (best arabidopsis hit)
Cerasus_avium	XP_021819627.1	PRGDB00172410	RLP	Leucine-rich repeat transmembrane protein kinase (best arabidopsis hit)
Cerasus_avium	XP_021802642.1	PRGDB00172410	RLP	Leucine-rich repeat transmembrane protein kinase (best arabidopsis hit)
Cerasus_avium	XP_021802643.1	PRGDB00172410	RLP	Leucine-rich repeat transmembrane protein kinase (best arabidopsis hit)
Cerasus_avium	XP_021802365.1	PRGDB00172412	RLP	Leucine-rich repeat protein kinase family protein (best arabidopsis hit)
Cerasus_avium	XP_021802366.1	PRGDB00172412	RLP	Leucine-rich repeat protein kinase family protein (best arabidopsis hit)
Cerasus_avium	XP_021802131.1	PRGDB00172431	TNL	Disease resistance protein (TIR-NBS-LRR class) family (best arabidopsis hit)
Cerasus_avium	XP_021813762.1	PRGDB00172441	N	ABC-2 type transporter family protein (best arabidopsis hit)
Cerasus_avium	XP_021822717.1	PRGDB00172450	RLP	leucine-rich repeat transmembrane protein kinase family protein (best arabidopsis hit)
Cerasus_avium	XP_021817297.1	PRGDB00172461	RLP	Leucine-rich repeat receptor-like protein kinase family protein (best arabidopsis hit)
Cerasus_avium	XP_021801887.1	PRGDB00172461	RLP	Leucine-rich repeat receptor-like protein kinase family protein (best arabidopsis hit)
Cerasus_avium	XP_021817294.1	PRGDB00172461	RLP	Leucine-rich repeat receptor-like protein kinase family protein (best arabidopsis hit)
Cerasus_avium	XP_021814685.1	PRGDB00172461	RLP	Leucine-rich repeat receptor-like protein kinase family protein (best arabidopsis hit)
Cerasus_avium	XP_021820552.1	PRGDB00172461	RLP	Leucine-rich repeat receptor-like protein kinase family protein (best arabidopsis hit)
Cerasus_avium	XP_021809827.1	PRGDB00172461	RLP	Leucine-rich repeat receptor-like protein kinase family protein (best arabidopsis hit)
Cerasus_avium	XP_021833397.1	PRGDB00172461	RLP	Leucine-rich repeat receptor-like protein kinase family protein (best arabidopsis hit)
Cerasus_avium	XP_021817313.1	PRGDB00172461	RLP	Leucine-rich repeat receptor-like protein kinase family protein (best arabidopsis hit)
Cerasus_avium	XP_021803022.1	PRGDB00172462	TNL	Disease resistance protein (TIR-NBS-LRR class) family (best arabidopsis hit)
Cerasus_avium	XP_021829268.1	PRGDB00172464	CNL	P-loop containing nucleoside triphosphate hydrolases superfamily protein (best arabidopsis hit)
Cerasus_avium	XP_021829269.1	PRGDB00172464	CNL	P-loop containing nucleoside triphosphate hydrolases superfamily protein (best arabidopsis hit)
Cerasus_avium	XP_021829270.1	PRGDB00172464	CNL	P-loop containing nucleoside triphosphate hydrolases superfamily protein (best arabidopsis hit)
Cerasus_avium	XP_021829271.1	PRGDB00172464	CNL	P-loop containing nucleoside triphosphate hydrolases superfamily protein (best arabidopsis hit)
Cerasus_avium	XP_021813209.1	PRGDB00172465	RLP	Leucine-rich repeat protein kinase family protein (best arabidopsis hit)
Cerasus_avium	XP_021813208.1	PRGDB00172465	RLP	Leucine-rich repeat protein kinase family protein (best arabidopsis hit)
Cerasus_avium	XP_021807040.1	PRGDB00172476	RLP	root hair specific 16 (best arabidopsis hit)
Cerasus_avium	XP_021799902.1	PRGDB00172478	CNL	LRR and NB-ARC domains-containing disease resistance protein (best arabidopsis hit)
Cerasus_avium	XP_021801283.1	PRGDB00172478	CNL	LRR and NB-ARC domains-containing disease resistance protein (best arabidopsis hit)
Cerasus_avium	XP_021801285.1	PRGDB00172478	CNL	LRR and NB-ARC domains-containing disease resistance protein (best arabidopsis hit)
Cerasus_avium	XP_021799907.1	PRGDB00172478	CNL	LRR and NB-ARC domains-containing disease resistance protein (best arabidopsis hit)
Cerasus_avium	XP_021834128.1	PRGDB00172485	NL	disease resistance protein (TIR-NBS-LRR class) family (best arabidopsis hit)
Cerasus_avium	XP_021804433.1	PRGDB00172490	NL	disease resistance protein (TIR-NBS-LRR class), putative (best arabidopsis hit)
Cerasus_avium	XP_021807027.1	PRGDB00172490	NL	disease resistance protein (TIR-NBS-LRR class), putative (best arabidopsis hit)
Cerasus_avium	XP_021810902.1	PRGDB00172501	N	ABC-2 type transporter family protein (best arabidopsis hit)
Cerasus_avium	XP_021810901.1	PRGDB00172501	N	ABC-2 type transporter family protein (best arabidopsis hit)
Cerasus_avium	XP_021801334.1	PRGDB00172502	TNL	Disease resistance protein (TIR-NBS-LRR class) family (best arabidopsis hit)
Cerasus_avium	XP_021830416.1	PRGDB00172505	N	pleiotropic drug resistance 5 (best arabidopsis hit)
Cerasus_avium	XP_021830417.1	PRGDB00172505	N	pleiotropic drug resistance 5 (best arabidopsis hit)
Cerasus_avium	XP_021830418.1	PRGDB00172505	N	pleiotropic drug resistance 5 (best arabidopsis hit)
Cerasus_avium	XP_021807183.1	PRGDB00172507	RLP	Protein kinase family protein with leucine-rich repeat domain (best arabidopsis hit)
Cerasus_avium	XP_021811450.1	PRGDB00172508	TNL	Disease resistance protein (TIR-NBS-LRR class) family (best arabidopsis hit)
Cerasus_avium	XP_021811449.1	PRGDB00172508	TNL	Disease resistance protein (TIR-NBS-LRR class) family (best arabidopsis hit)
Cerasus_avium	XP_021809775.1	PRGDB00172509	RLP	NSP-interacting kinase 3 (best arabidopsis hit)
Cerasus_avium	XP_021809776.1	PRGDB00172510	RLP	NSP-interacting kinase 3 (best arabidopsis hit)
Cerasus_avium	XP_021813168.1	PRGDB00172531	RLP	receptor-like kinase in flowers 1 (best arabidopsis hit)
Cerasus_avium	XP_021807144.1	PRGDB00172532	RLP	Protein kinase family protein with leucine-rich repeat domain (best arabidopsis hit)
Cerasus_avium	XP_021807182.1	PRGDB00172532	RLP	Protein kinase family protein with leucine-rich repeat domain (best arabidopsis hit)
Cerasus_avium	XP_021807145.1	PRGDB00172532	RLP	Protein kinase family protein with leucine-rich repeat domain (best arabidopsis hit)
Cerasus_avium	XP_021827374.1	PRGDB00172534	TNL	transmembrane receptors;ATP binding (best arabidopsis hit)
Cerasus_avium	XP_021831898.1	PRGDB00172534	TNL	transmembrane receptors;ATP binding (best arabidopsis hit)
Cerasus_avium	XP_021811763.1	PRGDB00172534	TNL	transmembrane receptors;ATP binding (best arabidopsis hit)
Cerasus_avium	XP_021831896.1	PRGDB00172534	TNL	transmembrane receptors;ATP binding (best arabidopsis hit)
Cerasus_avium	XP_021811781.1	PRGDB00172534	TNL	transmembrane receptors;ATP binding (best arabidopsis hit)
Cerasus_avium	XP_021831897.1	PRGDB00172534	TNL	transmembrane receptors;ATP binding (best arabidopsis hit)
Cerasus_avium	XP_021834125.1	PRGDB00172535	NL	disease resistance protein (TIR-NBS-LRR class), putative (best arabidopsis hit)
Cerasus_avium	XP_021820486.1	PRGDB00172537	TNL	disease resistance protein (TIR-NBS-LRR class), putative (best arabidopsis hit)
Cerasus_avium	XP_021820487.1	PRGDB00172537	TNL	disease resistance protein (TIR-NBS-LRR class), putative (best arabidopsis hit)
Cerasus_avium	XP_021820485.1	PRGDB00172537	TNL	disease resistance protein (TIR-NBS-LRR class), putative (best arabidopsis hit)
Cerasus_avium	XP_021821685.1	PRGDB00172540	CNL	NB-ARC domain-containing disease resistance protein (best arabidopsis hit)
Cerasus_avium	XP_021821684.1	PRGDB00172540	CNL	NB-ARC domain-containing disease resistance protein (best arabidopsis hit)
Cerasus_avium	XP_021821683.1	PRGDB00172540	CNL	NB-ARC domain-containing disease resistance protein (best arabidopsis hit)
Cerasus_avium	XP_021828467.1	PRGDB00172544	CNL	NB-ARC domain-containing disease resistance protein (best arabidopsis hit)
Cerasus_avium	XP_021828602.1	PRGDB00172548	RLP	Leucine-rich repeat transmembrane protein kinase (best arabidopsis hit)
Cerasus_avium	XP_021821368.1	PRGDB00172558	RLP	Leucine-rich repeat protein kinase family protein (best arabidopsis hit)
Cerasus_avium	XP_021819846.1	PRGDB00172562	RLP	Leucine-rich receptor-like protein kinase family protein (best arabidopsis hit)
Cerasus_avium	XP_021819844.1	PRGDB00172562	RLP	Leucine-rich receptor-like protein kinase family protein (best arabidopsis hit)
Cerasus_avium	XP_021819882.1	PRGDB00172562	RLP	Leucine-rich receptor-like protein kinase family protein (best arabidopsis hit)
Cerasus_avium	XP_021819845.1	PRGDB00172562	RLP	Leucine-rich receptor-like protein kinase family protein (best arabidopsis hit)
Cerasus_avium	XP_021802815.1	PRGDB00172566	N	ABC-2 type transporter family protein (best arabidopsis hit)
Cerasus_avium	XP_021814124.1	PRGDB00172567	Mlo-like	Seven transmembrane MLO family protein (best arabidopsis hit)
Cerasus_avium	XP_021814126.1	PRGDB00172567	Mlo-like	Seven transmembrane MLO family protein (best arabidopsis hit)
Cerasus_avium	XP_021814123.1	PRGDB00172567	Mlo-like	Seven transmembrane MLO family protein (best arabidopsis hit)
Cerasus_avium	XP_021800019.1	PRGDB00172567	Mlo-like	Seven transmembrane MLO family protein (best arabidopsis hit)
Cerasus_avium	XP_021814125.1	PRGDB00172567	Mlo-like	Seven transmembrane MLO family protein (best arabidopsis hit)
Cerasus_avium	XP_021805769.1	PRGDB00172568	CNL	LRR and NB-ARC domains-containing disease resistance protein (best arabidopsis hit)
Cerasus_avium	XP_021805772.1	PRGDB00172568	CNL	LRR and NB-ARC domains-containing disease resistance protein (best arabidopsis hit)
Cerasus_avium	XP_021800327.1	PRGDB00172568	CNL	LRR and NB-ARC domains-containing disease resistance protein (best arabidopsis hit)
Cerasus_avium	XP_021814641.1	PRGDB00172570	CNL	LRR and NB-ARC domains-containing disease resistance protein (best arabidopsis hit)
Cerasus_avium	XP_021814693.1	PRGDB00172570	CNL	LRR and NB-ARC domains-containing disease resistance protein (best arabidopsis hit)
Cerasus_avium	XP_021814666.1	PRGDB00172570	CNL	LRR and NB-ARC domains-containing disease resistance protein (best arabidopsis hit)
Cerasus_avium	XP_021814640.1	PRGDB00172570	CNL	LRR and NB-ARC domains-containing disease resistance protein (best arabidopsis hit)
Cerasus_avium	XP_021800174.1	PRGDB00172576	T	disease resistance protein (TIR-NBS-LRR class), putative (best arabidopsis hit)
Cerasus_avium	XP_021814675.1	PRGDB00172576	T	disease resistance protein (TIR-NBS-LRR class), putative (best arabidopsis hit)
Cerasus_avium	XP_021814638.1	PRGDB00172576	T	disease resistance protein (TIR-NBS-LRR class), putative (best arabidopsis hit)
Cerasus_avium	XP_021813171.1	PRGDB00172591	RLP	receptor-like kinase in flowers 1 (best arabidopsis hit)
Cerasus_avium	XP_021813172.1	PRGDB00172591	RLP	receptor-like kinase in flowers 1 (best arabidopsis hit)
Cerasus_avium	XP_021813173.1	PRGDB00172591	RLP	receptor-like kinase in flowers 1 (best arabidopsis hit)
Cerasus_avium	XP_021813174.1	PRGDB00172591	RLP	receptor-like kinase in flowers 1 (best arabidopsis hit)
Cerasus_avium	XP_021801495.1	PRGDB00172592	NL	LRR and NB-ARC domains-containing disease resistance protein (best arabidopsis hit)
Cerasus_avium	XP_021834790.1	PRGDB00172592	NL	LRR and NB-ARC domains-containing disease resistance protein (best arabidopsis hit)
Cerasus_avium	XP_021834781.1	PRGDB00172592	NL	LRR and NB-ARC domains-containing disease resistance protein (best arabidopsis hit)
Cerasus_avium	XP_021801496.1	PRGDB00172592	NL	LRR and NB-ARC domains-containing disease resistance protein (best arabidopsis hit)
Cerasus_avium	XP_021799897.1	PRGDB00172592	NL	LRR and NB-ARC domains-containing disease resistance protein (best arabidopsis hit)
Cerasus_avium	XP_021834805.1	PRGDB00172592	NL	LRR and NB-ARC domains-containing disease resistance protein (best arabidopsis hit)
Cerasus_avium	XP_021831370.1	PRGDB00172595	N	ABC-2 type transporter family protein (best arabidopsis hit)
Cerasus_avium	XP_021810695.1	PRGDB00172601	NL	NB-ARC domain-containing disease resistance protein (best arabidopsis hit)
Cerasus_avium	XP_021821525.1	PRGDB00172606	RLK-GNK2	cysteine-rich RLK (RECEPTOR-like protein kinase) 6 (best arabidopsis hit)
Cerasus_avium	XP_021821527.1	PRGDB00172606	RLK-GNK2	cysteine-rich RLK (RECEPTOR-like protein kinase) 6 (best arabidopsis hit)
Cerasus_avium	XP_021821526.1	PRGDB00172606	RLK-GNK2	cysteine-rich RLK (RECEPTOR-like protein kinase) 6 (best arabidopsis hit)
Cerasus_avium	XP_021808246.1	PRGDB00172607	N	ABC-2 type transporter family protein (best arabidopsis hit)
Cerasus_avium	XP_021809152.1	PRGDB00172607	N	ABC-2 type transporter family protein (best arabidopsis hit)
Cerasus_avium	XP_021804692.1	PRGDB00172608	N	ABC-2 type transporter family protein (best arabidopsis hit)
Cerasus_avium	XP_021804619.1	PRGDB00172608	N	ABC-2 type transporter family protein (best arabidopsis hit)
Cerasus_avium	XP_021804546.1	PRGDB00172608	N	ABC-2 type transporter family protein (best arabidopsis hit)
Cerasus_avium	XP_021804761.1	PRGDB00172608	N	ABC-2 type transporter family protein (best arabidopsis hit)
Cerasus_avium	XP_021804479.1	PRGDB00172608	N	ABC-2 type transporter family protein (best arabidopsis hit)
Cerasus_avium	XP_021804254.1	PRGDB00172608	N	ABC-2 type transporter family protein (best arabidopsis hit)
Cerasus_avium	XP_021818216.1	PRGDB00172610	CNL	disease resistance protein (TIR-NBS-LRR class), putative (best arabidopsis hit)
Cerasus_avium	XP_021824104.1	PRGDB00172610	CNL	disease resistance protein (TIR-NBS-LRR class), putative (best arabidopsis hit)
Cerasus_avium	XP_021824097.1	PRGDB00172610	CNL	disease resistance protein (TIR-NBS-LRR class), putative (best arabidopsis hit)
Cerasus_avium	XP_021824102.1	PRGDB00172610	CNL	disease resistance protein (TIR-NBS-LRR class), putative (best arabidopsis hit)
Cerasus_avium	XP_021824103.1	PRGDB00172610	CNL	disease resistance protein (TIR-NBS-LRR class), putative (best arabidopsis hit)
Cerasus_avium	XP_021824098.1	PRGDB00172610	CNL	disease resistance protein (TIR-NBS-LRR class), putative (best arabidopsis hit)
Cerasus_avium	XP_021819715.1	PRGDB00172610	CNL	disease resistance protein (TIR-NBS-LRR class), putative (best arabidopsis hit)
Cerasus_avium	XP_021819714.1	PRGDB00172610	CNL	disease resistance protein (TIR-NBS-LRR class), putative (best arabidopsis hit)
Cerasus_avium	XP_021819713.1	PRGDB00172610	CNL	disease resistance protein (TIR-NBS-LRR class), putative (best arabidopsis hit)
Cerasus_avium	XP_021824099.1	PRGDB00172610	CNL	disease resistance protein (TIR-NBS-LRR class), putative (best arabidopsis hit)
Cerasus_avium	XP_021824101.1	PRGDB00172610	CNL	disease resistance protein (TIR-NBS-LRR class), putative (best arabidopsis hit)
Cerasus_avium	XP_021802668.1	PRGDB00172614	TNL	Disease resistance protein (TIR-NBS-LRR class) family (best arabidopsis hit)
Cerasus_avium	XP_021826219.1	PRGDB00172614	TNL	Disease resistance protein (TIR-NBS-LRR class) family (best arabidopsis hit)
Cerasus_avium	XP_021823580.1	PRGDB00172614	TNL	Disease resistance protein (TIR-NBS-LRR class) family (best arabidopsis hit)
Cerasus_avium	XP_021826143.1	PRGDB00172614	TNL	Disease resistance protein (TIR-NBS-LRR class) family (best arabidopsis hit)
Cerasus_avium	XP_021826150.1	PRGDB00172614	TNL	Disease resistance protein (TIR-NBS-LRR class) family (best arabidopsis hit)
Cerasus_avium	XP_021826216.1	PRGDB00172614	TNL	Disease resistance protein (TIR-NBS-LRR class) family (best arabidopsis hit)
Cerasus_avium	XP_021826217.1	PRGDB00172614	TNL	Disease resistance protein (TIR-NBS-LRR class) family (best arabidopsis hit)
Cerasus_avium	XP_021806790.1	PRGDB00172614	TNL	Disease resistance protein (TIR-NBS-LRR class) family (best arabidopsis hit)
Cerasus_avium	XP_021826139.1	PRGDB00172614	TNL	Disease resistance protein (TIR-NBS-LRR class) family (best arabidopsis hit)
Cerasus_avium	XP_021826220.1	PRGDB00172614	TNL	Disease resistance protein (TIR-NBS-LRR class) family (best arabidopsis hit)
Cerasus_avium	XP_021826149.1	PRGDB00172614	TNL	Disease resistance protein (TIR-NBS-LRR class) family (best arabidopsis hit)
Cerasus_avium	XP_021826140.1	PRGDB00172614	TNL	Disease resistance protein (TIR-NBS-LRR class) family (best arabidopsis hit)
Cerasus_avium	XP_021826218.1	PRGDB00172614	TNL	Disease resistance protein (TIR-NBS-LRR class) family (best arabidopsis hit)
Cerasus_avium	XP_021809489.1	PRGDB00172615	CNL	Disease resistance protein (CC-NBS-LRR class) family (best arabidopsis hit)
Cerasus_avium	XP_021809490.1	PRGDB00172615	CNL	Disease resistance protein (CC-NBS-LRR class) family (best arabidopsis hit)
Cerasus_avium	XP_021805613.1	PRGDB00172620	RLP	Leucine-rich repeat protein kinase family protein (best arabidopsis hit)
Cerasus_avium	XP_021805614.1	PRGDB00172620	RLP	Leucine-rich repeat protein kinase family protein (best arabidopsis hit)
Cerasus_avium	XP_021822538.1	PRGDB00172622	TNL	Disease resistance protein (TIR-NBS-LRR class) family (best arabidopsis hit)
Cerasus_avium	XP_021831297.1	PRGDB00172629	N	pleiotropic drug resistance 12 (best arabidopsis hit)
Cerasus_avium	XP_021833298.1	PRGDB00172630	NL	NB-ARC domain-containing disease resistance protein (best arabidopsis hit)
Cerasus_avium	XP_021802932.1	PRGDB00172632	NL	NB-ARC domain-containing disease resistance protein (best arabidopsis hit)
Cerasus_avium	XP_021800213.1	PRGDB00172634	RLP	Protein kinase family protein with leucine-rich repeat domain (best arabidopsis hit)
Cerasus_avium	XP_021800083.1	PRGDB00172642	RLP	Leucine-rich repeat protein kinase family protein (best arabidopsis hit)
Cerasus_avium	XP_021800082.1	PRGDB00172642	RLP	Leucine-rich repeat protein kinase family protein (best arabidopsis hit)
Cerasus_avium	XP_021800081.1	PRGDB00172642	RLP	Leucine-rich repeat protein kinase family protein (best arabidopsis hit)
Cerasus_avium	XP_021801412.1	PRGDB00172649	NL	NB-ARC domain-containing disease resistance protein (best arabidopsis hit)
Cerasus_avium	XP_021824592.1	PRGDB00172654	Mlo-like	Seven transmembrane MLO family protein (best arabidopsis hit)
Cerasus_avium	XP_021824593.1	PRGDB00172654	Mlo-like	Seven transmembrane MLO family protein (best arabidopsis hit)
Cerasus_avium	XP_021824591.1	PRGDB00172654	Mlo-like	Seven transmembrane MLO family protein (best arabidopsis hit)
Cerasus_avium	XP_021830823.1	PRGDB00172656	T	Toll-Interleukin-Resistance (TIR) domain family protein (best arabidopsis hit)
Cerasus_avium	XP_021800100.1	PRGDB00172658	CNL	Disease resistance protein (CC-NBS-LRR class) family (best arabidopsis hit)
Cerasus_avium	XP_021810663.1	PRGDB00172661	TNL	disease resistance protein (TIR-NBS-LRR class), putative (best arabidopsis hit)
Cerasus_avium	XP_021811924.1	PRGDB00172668	TNL	disease resistance protein (TIR-NBS-LRR class), putative (best arabidopsis hit)
Cerasus_avium	XP_021811623.1	PRGDB00172669	RLK-GNK2	cysteine-rich RLK (RECEPTOR-like protein kinase) 29 (best arabidopsis hit)
Cerasus_avium	XP_021828302.1	PRGDB00172669	RLK-GNK2	cysteine-rich RLK (RECEPTOR-like protein kinase) 29 (best arabidopsis hit)
Cerasus_avium	XP_021828301.1	PRGDB00172669	RLK-GNK2	cysteine-rich RLK (RECEPTOR-like protein kinase) 29 (best arabidopsis hit)
Cerasus_avium	XP_021811622.1	PRGDB00172669	RLK-GNK2	cysteine-rich RLK (RECEPTOR-like protein kinase) 29 (best arabidopsis hit)
Cerasus_avium	XP_021831991.1	PRGDB00172675	RLP	Leucine-rich repeat receptor-like protein kinase family protein (best arabidopsis hit)
Cerasus_avium	XP_021801914.1	PRGDB00172681	RLP	Leucine-rich repeat protein kinase family protein (best arabidopsis hit)
Cerasus_avium	XP_021809439.1	PRGDB00172683	CNL	Disease resistance protein (CC-NBS-LRR class) family (best arabidopsis hit)
Cerasus_avium	XP_021811099.1	PRGDB00172690	RLP	Leucine-rich receptor-like protein kinase family protein (best arabidopsis hit)
Cerasus_avium	XP_021833024.1	PRGDB00172695	RLK-GNK2	cysteine-rich RLK (RECEPTOR-like protein kinase) 29 (best arabidopsis hit)
Cerasus_avium	XP_021833025.1	PRGDB00172695	RLK-GNK2	cysteine-rich RLK (RECEPTOR-like protein kinase) 29 (best arabidopsis hit)
Cerasus_avium	XP_021833027.1	PRGDB00172695	RLK-GNK2	cysteine-rich RLK (RECEPTOR-like protein kinase) 29 (best arabidopsis hit)
Cerasus_avium	XP_021833026.1	PRGDB00172695	RLK-GNK2	cysteine-rich RLK (RECEPTOR-like protein kinase) 29 (best arabidopsis hit)
Cerasus_avium	XP_021826497.1	PRGDB00172708	RLP	inflorescence meristem receptor-like kinase 2 (best arabidopsis hit)
Cerasus_avium	XP_021825979.1	PRGDB00172712	RLP	Leucine-rich repeat protein kinase family protein (best arabidopsis hit)
Cerasus_avium	XP_021822370.1	PRGDB00172721	RLP	Leucine-rich repeat protein kinase family protein (best arabidopsis hit)
Cerasus_avium	XP_021822371.1	PRGDB00172721	RLP	Leucine-rich repeat protein kinase family protein (best arabidopsis hit)
Cerasus_avium	XP_021831331.1	PRGDB00172722	RLP	Leucine-rich repeat transmembrane protein kinase family protein (best arabidopsis hit)
Cerasus_avium	XP_021823946.1	PRGDB00172729	TNL	disease resistance protein (TIR-NBS-LRR class), putative (best arabidopsis hit)
Cerasus_avium	XP_021823945.1	PRGDB00172729	TNL	disease resistance protein (TIR-NBS-LRR class), putative (best arabidopsis hit)
Cerasus_avium	XP_021829642.1	PRGDB00172736	CNL	Disease resistance protein (CC-NBS-LRR class) family (best arabidopsis hit)
Cerasus_avium	XP_021829641.1	PRGDB00172736	CNL	Disease resistance protein (CC-NBS-LRR class) family (best arabidopsis hit)
Cerasus_avium	XP_021829640.1	PRGDB00172736	CNL	Disease resistance protein (CC-NBS-LRR class) family (best arabidopsis hit)
Cerasus_avium	XP_021802741.1	PRGDB00172738	CNL	disease resistance protein (TIR-NBS-LRR class), putative (best arabidopsis hit)
Cerasus_avium	XP_021809133.1	PRGDB00172738	CNL	disease resistance protein (TIR-NBS-LRR class), putative (best arabidopsis hit)
Cerasus_avium	XP_021802734.1	PRGDB00172738	CNL	disease resistance protein (TIR-NBS-LRR class), putative (best arabidopsis hit)
Cerasus_avium	XP_021803953.1	PRGDB00172738	CNL	disease resistance protein (TIR-NBS-LRR class), putative (best arabidopsis hit)
Cerasus_avium	XP_021827867.1	PRGDB00172743	CNL	NB-ARC domain-containing disease resistance protein (best arabidopsis hit)
Cerasus_avium	XP_021828465.1	PRGDB00172747	NL	NB-ARC domain-containing disease resistance protein (best arabidopsis hit)
Cerasus_avium	XP_021822356.1	PRGDB00172748	N	pleiotropic drug resistance 9 (best arabidopsis hit)
Cerasus_avium	XP_021822364.1	PRGDB00172748	N	pleiotropic drug resistance 9 (best arabidopsis hit)
Cerasus_avium	XP_021822369.1	PRGDB00172748	N	pleiotropic drug resistance 9 (best arabidopsis hit)
Cerasus_avium	XP_021827008.1	PRGDB00172756	N	ABC-2 type transporter family protein (best arabidopsis hit)
Cerasus_avium	XP_021820232.1	PRGDB00172760	RLP	Leucine-rich repeat protein kinase family protein (best arabidopsis hit)
Cerasus_avium	XP_021800134.1	PRGDB00172771	RLP	Leucine-rich repeat protein kinase family protein (best arabidopsis hit)
Cerasus_avium	XP_021834549.1	PRGDB00172787	NL	NB-ARC domain-containing disease resistance protein (best arabidopsis hit)
Cerasus_avium	XP_021822766.1	PRGDB00172787	NL	NB-ARC domain-containing disease resistance protein (best arabidopsis hit)
Cerasus_avium	XP_021829266.1	PRGDB00172791	NL	Leucine-rich repeat (LRR) family protein (best arabidopsis hit)
Cerasus_avium	XP_021829265.1	PRGDB00172791	NL	Leucine-rich repeat (LRR) family protein (best arabidopsis hit)
Cerasus_avium	XP_021829264.1	PRGDB00172791	NL	Leucine-rich repeat (LRR) family protein (best arabidopsis hit)
Cerasus_avium	XP_021812606.1	PRGDB00172794	TNL	Disease resistance protein (TIR-NBS-LRR class) family (best arabidopsis hit)
Cerasus_avium	XP_021831970.1	PRGDB00172796	NL	LRR and NB-ARC domains-containing disease resistance protein (best arabidopsis hit)
Cerasus_avium	XP_021821085.1	PRGDB00172799	RLP	transmembrane kinase 1 (best arabidopsis hit)
Cerasus_avium	XP_021832521.1	PRGDB00172801	NL	disease resistance protein (TIR-NBS-LRR class), putative (best arabidopsis hit)
Cerasus_avium	XP_021820991.1	PRGDB00172807	RPW8-NL	ADR1-like 1 (best arabidopsis hit)
Cerasus_avium	XP_021819754.1	PRGDB00172808	RLK-GNK2	cysteine-rich RLK (RECEPTOR-like protein kinase) 25 (best arabidopsis hit)
Cerasus_avium	XP_021819753.1	PRGDB00172808	RLK-GNK2	cysteine-rich RLK (RECEPTOR-like protein kinase) 25 (best arabidopsis hit)
Cerasus_avium	XP_021819755.1	PRGDB00172808	RLK-GNK2	cysteine-rich RLK (RECEPTOR-like protein kinase) 25 (best arabidopsis hit)
Cerasus_avium	XP_021833983.1	PRGDB00172813	CNL	HOPZ-ACTIVATED RESISTANCE 1 (best arabidopsis hit)
Cerasus_avium	XP_021824981.1	PRGDB00172816	CNL	Disease resistance protein (CC-NBS-LRR class) family (best arabidopsis hit)
Cerasus_avium	XP_021823349.1	PRGDB00172819	RLP	Leucine-rich repeat protein kinase family protein (best arabidopsis hit)
Cerasus_avium	XP_021833631.1	PRGDB00172820	N	ABC-2 and Plant PDR ABC-type transporter family protein (best arabidopsis hit)
Cerasus_avium	XP_021802325.1	PRGDB00172822	RLP	leucine-rich repeat transmembrane protein kinase family protein (best arabidopsis hit)
Cerasus_avium	XP_021827466.1	PRGDB00172826	N	non-intrinsic ABC protein 12 (best arabidopsis hit)
Cerasus_avium	XP_021800488.1	PRGDB00172827	N	pleiotropic drug resistance 12 (best arabidopsis hit)
Cerasus_avium	XP_021800489.1	PRGDB00172827	N	pleiotropic drug resistance 12 (best arabidopsis hit)
Cerasus_avium	XP_021800493.1	PRGDB00172827	N	pleiotropic drug resistance 12 (best arabidopsis hit)
Cerasus_avium	XP_021800490.1	PRGDB00172827	N	pleiotropic drug resistance 12 (best arabidopsis hit)
Cerasus_avium	XP_021800491.1	PRGDB00172827	N	pleiotropic drug resistance 12 (best arabidopsis hit)
Cerasus_avium	XP_021800492.1	PRGDB00172827	N	pleiotropic drug resistance 12 (best arabidopsis hit)
Cerasus_avium	XP_021814920.1	PRGDB00172831	RLP	Leucine-rich repeat transmembrane protein kinase (best arabidopsis hit)
Cerasus_avium	XP_021814921.1	PRGDB00172831	RLP	Leucine-rich repeat transmembrane protein kinase (best arabidopsis hit)
Cerasus_avium	XP_021824038.1	PRGDB00172831	RLP	Leucine-rich repeat transmembrane protein kinase (best arabidopsis hit)
Cerasus_avium	XP_021814922.1	PRGDB00172831	RLP	Leucine-rich repeat transmembrane protein kinase (best arabidopsis hit)
Cerasus_avium	XP_021821991.1	PRGDB00172831	RLP	Leucine-rich repeat transmembrane protein kinase (best arabidopsis hit)
Cerasus_avium	XP_021814918.1	PRGDB00172831	RLP	Leucine-rich repeat transmembrane protein kinase (best arabidopsis hit)
Cerasus_avium	XP_021830244.1	PRGDB00172836	RLP	HAESA-like 1 (best arabidopsis hit)
Cerasus_avium	XP_021817892.1	PRGDB00172843	NL	NB-ARC domain-containing disease resistance protein (best arabidopsis hit)
Cerasus_avium	XP_021828190.1	PRGDB00172846	TNL	disease resistance protein (TIR-NBS-LRR class), putative (best arabidopsis hit)
Cerasus_avium	XP_021828191.1	PRGDB00172846	TNL	disease resistance protein (TIR-NBS-LRR class), putative (best arabidopsis hit)
Cerasus_avium	XP_021823775.1	PRGDB00172848	TNL	Disease resistance protein (TIR-NBS-LRR class) family (best arabidopsis hit)
Cerasus_avium	XP_021806795.1	PRGDB00172850	TNL	Disease resistance protein (TIR-NBS-LRR class) family (best arabidopsis hit)
Cerasus_avium	XP_021816648.1	PRGDB00172853	RLP	Leucine-rich repeat protein kinase family protein (best arabidopsis hit)
Cerasus_avium	XP_021815432.1	PRGDB00172857	NL	Leucine-rich repeat (LRR) family protein (best arabidopsis hit)
Cerasus_avium	XP_021823084.1	PRGDB00172860	N	ABC-2 type transporter family protein (best arabidopsis hit)
Cerasus_avium	XP_021811369.1	PRGDB00172863	RLP	Leucine-rich repeat protein kinase family protein (best arabidopsis hit)
Cerasus_avium	XP_021817757.1	PRGDB00172880	N	pleiotropic drug resistance 4 (best arabidopsis hit)
Cerasus_avium	XP_021817758.1	PRGDB00172880	N	pleiotropic drug resistance 4 (best arabidopsis hit)
Cerasus_avium	XP_021832203.1	PRGDB00172886	RLP	Leucine-rich receptor-like protein kinase family protein (best arabidopsis hit)
Cerasus_avium	XP_021827137.1	PRGDB00172894	RLP	ERECTA-like 1 (best arabidopsis hit)
Cerasus_avium	XP_021815155.1	PRGDB00172900	RLP	NSP-interacting kinase 2 (best arabidopsis hit)
Cerasus_avium	XP_021814907.1	PRGDB00172906	RLP	Leucine-rich repeat transmembrane protein kinase (best arabidopsis hit)
Cerasus_avium	XP_021809492.1	PRGDB00172910	CNL	Disease resistance protein (CC-NBS-LRR class) family (best arabidopsis hit)
Cerasus_avium	XP_021823733.1	PRGDB00172912	N	pleiotropic drug resistance 11 (best arabidopsis hit)
Cerasus_avium	XP_021823734.1	PRGDB00172912	N	pleiotropic drug resistance 11 (best arabidopsis hit)
Cerasus_avium	XP_021829801.1	PRGDB00172924	CNL	disease resistance protein (TIR-NBS-LRR class), putative (best arabidopsis hit)
Cerasus_avium	XP_021829802.1	PRGDB00172924	CNL	disease resistance protein (TIR-NBS-LRR class), putative (best arabidopsis hit)
Cerasus_avium	XP_021808765.1	PRGDB00172933	RLP	Leucine-rich repeat protein kinase family protein (best arabidopsis hit)
Cerasus_avium	XP_021823772.1	PRGDB00172941	CNL	NB-ARC domain-containing disease resistance protein (best arabidopsis hit)
Cerasus_avium	XP_021834025.1	PRGDB00172941	CNL	NB-ARC domain-containing disease resistance protein (best arabidopsis hit)
Cerasus_avium	XP_021804879.1	PRGDB00172945	RLP	Leucine-rich receptor-like protein kinase family protein (best arabidopsis hit)
Cerasus_avium	XP_021826023.1	PRGDB00172954	RLK-GNK2	cysteine-rich RLK (RECEPTOR-like protein kinase) 42 (best arabidopsis hit)
Cerasus_avium	XP_021831967.1	PRGDB00172956	NL	NB-ARC domain-containing disease resistance protein (best arabidopsis hit)
Cerasus_avium	XP_021819759.1	PRGDB00172968	RLK-GNK2	cysteine-rich RLK (RECEPTOR-like protein kinase) 25 (best arabidopsis hit)
Cerasus_avium	XP_021819758.1	PRGDB00172968	RLK-GNK2	cysteine-rich RLK (RECEPTOR-like protein kinase) 25 (best arabidopsis hit)
Cerasus_avium	XP_021819765.1	PRGDB00172968	RLK-GNK2	cysteine-rich RLK (RECEPTOR-like protein kinase) 25 (best arabidopsis hit)
Cerasus_avium	XP_021819757.1	PRGDB00172968	RLK-GNK2	cysteine-rich RLK (RECEPTOR-like protein kinase) 25 (best arabidopsis hit)
Cerasus_avium	XP_021819764.1	PRGDB00172968	RLK-GNK2	cysteine-rich RLK (RECEPTOR-like protein kinase) 25 (best arabidopsis hit)
Cerasus_avium	XP_021834364.1	PRGDB00172970	CNL	LRR and NB-ARC domains-containing disease resistance protein (best arabidopsis hit)
Cerasus_avium	XP_021802174.1	PRGDB00172970	CNL	LRR and NB-ARC domains-containing disease resistance protein (best arabidopsis hit)
Cerasus_avium	XP_021834363.1	PRGDB00172970	CNL	LRR and NB-ARC domains-containing disease resistance protein (best arabidopsis hit)
Cerasus_avium	XP_021810909.1	PRGDB00172971	TNL	disease resistance protein (TIR-NBS-LRR class), putative (best arabidopsis hit)
Cerasus_avium	XP_021825750.1	PRGDB00172971	TNL	disease resistance protein (TIR-NBS-LRR class), putative (best arabidopsis hit)
Cerasus_avium	XP_021803345.1	PRGDB00172972	NL	NB-ARC domain-containing disease resistance protein (best arabidopsis hit)
Cerasus_avium	XP_021829746.1	PRGDB00172975	RLP	Leucine-rich repeat protein kinase family protein (best arabidopsis hit)
Cerasus_avium	XP_021827328.1	PRGDB00172976	Mlo-like	Seven transmembrane MLO family protein (best arabidopsis hit)
Cerasus_avium	XP_021803287.1	PRGDB00172986	TNL	disease resistance protein (TIR-NBS-LRR class), putative (best arabidopsis hit)
Cerasus_avium	XP_021801919.1	PRGDB00172986	TNL	disease resistance protein (TIR-NBS-LRR class), putative (best arabidopsis hit)
Cerasus_avium	XP_021823980.1	PRGDB00172993	NL	NB-ARC domain-containing disease resistance protein (best arabidopsis hit)
Cerasus_avium	XP_021830296.1	PRGDB00172997	RLP	Leucine-rich repeat protein kinase family protein (best arabidopsis hit)
Cerasus_avium	XP_021806792.1	PRGDB00172998	TNL	Disease resistance protein (TIR-NBS-LRR class) family (best arabidopsis hit)
Cerasus_avium	XP_021832112.1	PRGDB00173004	RLP	Leucine-rich repeat protein kinase family protein (best arabidopsis hit)
Cerasus_avium	XP_021834220.1	PRGDB00173004	RLP	Leucine-rich repeat protein kinase family protein (best arabidopsis hit)
Cerasus_avium	XP_021812314.1	PRGDB00173004	RLP	Leucine-rich repeat protein kinase family protein (best arabidopsis hit)
Cerasus_avium	XP_021802349.1	PRGDB00173011	NL	Disease resistance protein (CC-NBS-LRR class) family (best arabidopsis hit)
Cerasus_avium	XP_021802350.1	PRGDB00173011	NL	Disease resistance protein (CC-NBS-LRR class) family (best arabidopsis hit)
Cerasus_avium	XP_021832524.1	PRGDB00173011	NL	Disease resistance protein (CC-NBS-LRR class) family (best arabidopsis hit)
Cerasus_avium	XP_021810265.1	PRGDB00173012	TNL	Disease resistance protein (TIR-NBS-LRR class) family (best arabidopsis hit)
Cerasus_avium	XP_021829453.1	PRGDB00173014	RLP	Leucine-rich repeat protein kinase family protein (best arabidopsis hit)
Cerasus_avium	XP_021825478.1	PRGDB00173016	NL	disease resistance protein (TIR-NBS-LRR class), putative (best arabidopsis hit)
Cerasus_avium	XP_021812162.1	PRGDB00173017	RLP	Leucine-rich repeat protein kinase family protein (best arabidopsis hit)
Cerasus_avium	XP_021812158.1	PRGDB00173017	RLP	Leucine-rich repeat protein kinase family protein (best arabidopsis hit)
Cerasus_avium	XP_021830278.1	PRGDB00173018	CNL	NB-ARC domain-containing disease resistance protein (best arabidopsis hit)
Cerasus_avium	XP_021825695.1	PRGDB00173019	TNL	disease resistance protein (TIR-NBS-LRR class), putative (best arabidopsis hit)
Cerasus_avium	XP_021808242.1	PRGDB00173021	CNL	NB-ARC domain-containing disease resistance protein (best arabidopsis hit)
Cerasus_avium	XP_021808151.1	PRGDB00173021	CNL	NB-ARC domain-containing disease resistance protein (best arabidopsis hit)
Cerasus_avium	XP_021808148.1	PRGDB00173021	CNL	NB-ARC domain-containing disease resistance protein (best arabidopsis hit)
Cerasus_avium	XP_021808147.1	PRGDB00173021	CNL	NB-ARC domain-containing disease resistance protein (best arabidopsis hit)
Cerasus_avium	XP_021808146.1	PRGDB00173021	CNL	NB-ARC domain-containing disease resistance protein (best arabidopsis hit)
Cerasus_avium	XP_021808149.1	PRGDB00173021	CNL	NB-ARC domain-containing disease resistance protein (best arabidopsis hit)
Cerasus_avium	XP_021808150.1	PRGDB00173021	CNL	NB-ARC domain-containing disease resistance protein (best arabidopsis hit)
Cerasus_avium	XP_021818052.1	PRGDB00173031	RLP	Leucine-rich receptor-like protein kinase family protein (best arabidopsis hit)
Cerasus_avium	XP_021802744.1	PRGDB00173033	CNL	LRR and NB-ARC domains-containing disease resistance protein (best arabidopsis hit)
Cerasus_avium	XP_021800637.1	PRGDB00173033	CNL	LRR and NB-ARC domains-containing disease resistance protein (best arabidopsis hit)
Cerasus_avium	XP_021808333.1	PRGDB00173034	RLP	Leucine-rich repeat protein kinase family protein (best arabidopsis hit)
Cerasus_avium	XP_021813083.1	PRGDB00173039	CNL	NB-ARC domain-containing disease resistance protein (best arabidopsis hit)
Cerasus_avium	XP_021831164.1	PRGDB00173039	CNL	NB-ARC domain-containing disease resistance protein (best arabidopsis hit)
Cerasus_avium	XP_021813077.1	PRGDB00173039	CNL	NB-ARC domain-containing disease resistance protein (best arabidopsis hit)
Cerasus_avium	XP_021813012.1	PRGDB00173039	CNL	NB-ARC domain-containing disease resistance protein (best arabidopsis hit)
Cerasus_avium	XP_021831162.1	PRGDB00173039	CNL	NB-ARC domain-containing disease resistance protein (best arabidopsis hit)
Cerasus_avium	XP_021813075.1	PRGDB00173039	CNL	NB-ARC domain-containing disease resistance protein (best arabidopsis hit)
Cerasus_avium	XP_021830241.1	PRGDB00173040	Mlo-like	Seven transmembrane MLO family protein (best arabidopsis hit)
Cerasus_avium	XP_021822784.1	PRGDB00173048	CNL	NB-ARC domain-containing disease resistance protein (best arabidopsis hit)
Cerasus_avium	XP_021822786.1	PRGDB00173048	CNL	NB-ARC domain-containing disease resistance protein (best arabidopsis hit)
Cerasus_avium	XP_021822785.1	PRGDB00173048	CNL	NB-ARC domain-containing disease resistance protein (best arabidopsis hit)
Cerasus_avium	XP_021834511.1	PRGDB00173050	TNL	Disease resistance protein (TIR-NBS-LRR class) family (best arabidopsis hit)
Cerasus_avium	XP_021834508.1	PRGDB00173050	TNL	Disease resistance protein (TIR-NBS-LRR class) family (best arabidopsis hit)
Cerasus_avium	XP_021800385.1	PRGDB00173050	TNL	Disease resistance protein (TIR-NBS-LRR class) family (best arabidopsis hit)
Cerasus_avium	XP_021834510.1	PRGDB00173050	TNL	Disease resistance protein (TIR-NBS-LRR class) family (best arabidopsis hit)
Cerasus_avium	XP_021834509.1	PRGDB00173050	TNL	Disease resistance protein (TIR-NBS-LRR class) family (best arabidopsis hit)
Cerasus_avium	XP_021833856.1	PRGDB00173050	TNL	Disease resistance protein (TIR-NBS-LRR class) family (best arabidopsis hit)
Cerasus_avium	XP_021834512.1	PRGDB00173050	TNL	Disease resistance protein (TIR-NBS-LRR class) family (best arabidopsis hit)
Cerasus_avium	XP_021802115.1	PRGDB00173050	TNL	Disease resistance protein (TIR-NBS-LRR class) family (best arabidopsis hit)
Cerasus_avium	XP_021823842.1	PRGDB00173053	CNL	NB-ARC domain-containing disease resistance protein (best arabidopsis hit)
Cerasus_avium	XP_021826661.1	PRGDB00173053	CNL	NB-ARC domain-containing disease resistance protein (best arabidopsis hit)
Cerasus_avium	XP_021825577.1	PRGDB00173053	CNL	NB-ARC domain-containing disease resistance protein (best arabidopsis hit)
Cerasus_avium	XP_021825576.1	PRGDB00173053	CNL	NB-ARC domain-containing disease resistance protein (best arabidopsis hit)
Cerasus_avium	XP_021825575.1	PRGDB00173053	CNL	NB-ARC domain-containing disease resistance protein (best arabidopsis hit)
Cerasus_avium	XP_021826662.1	PRGDB00173053	CNL	NB-ARC domain-containing disease resistance protein (best arabidopsis hit)
Cerasus_avium	XP_021823834.1	PRGDB00173053	CNL	NB-ARC domain-containing disease resistance protein (best arabidopsis hit)
Cerasus_avium	XP_021805324.1	PRGDB00173060	NL	NB-ARC domain-containing disease resistance protein (best arabidopsis hit)
Cerasus_avium	XP_021802113.1	PRGDB00173061	RLP	Leucine-rich repeat protein kinase family protein (best arabidopsis hit)
Cerasus_avium	XP_021830336.1	PRGDB00173063	RLP	Leucine-rich repeat protein kinase family protein (best arabidopsis hit)
Cerasus_avium	XP_021823805.1	PRGDB00173063	RLP	Leucine-rich repeat protein kinase family protein (best arabidopsis hit)
Cerasus_avium	XP_021823806.1	PRGDB00173063	RLP	Leucine-rich repeat protein kinase family protein (best arabidopsis hit)
Cerasus_avium	XP_021822136.1	PRGDB00173064	RLP	Leucine-rich repeat transmembrane protein kinase (best arabidopsis hit)
Cerasus_avium	XP_021828795.1	PRGDB00173068	RLP	phytosylfokine-alpha receptor 2 (best arabidopsis hit)
Cerasus_avium	XP_021822582.1	PRGDB00173071	NL	LRR and NB-ARC domains-containing disease resistance protein (best arabidopsis hit)
Cerasus_avium	XP_021815774.1	PRGDB00173074	RLP	Leucine-rich repeat protein kinase family protein (best arabidopsis hit)
Cerasus_avium	XP_021815775.1	PRGDB00173074	RLP	Leucine-rich repeat protein kinase family protein (best arabidopsis hit)
Cerasus_avium	XP_021815784.1	PRGDB00173074	RLP	Leucine-rich repeat protein kinase family protein (best arabidopsis hit)
Cerasus_avium	XP_021815778.1	PRGDB00173074	RLP	Leucine-rich repeat protein kinase family protein (best arabidopsis hit)
Cerasus_avium	XP_021815776.1	PRGDB00173074	RLP	Leucine-rich repeat protein kinase family protein (best arabidopsis hit)
Cerasus_avium	XP_021815781.1	PRGDB00173074	RLP	Leucine-rich repeat protein kinase family protein (best arabidopsis hit)
Cerasus_avium	XP_021815779.1	PRGDB00173074	RLP	Leucine-rich repeat protein kinase family protein (best arabidopsis hit)
Cerasus_avium	XP_021815780.1	PRGDB00173074	RLP	Leucine-rich repeat protein kinase family protein (best arabidopsis hit)
Cerasus_avium	XP_021815777.1	PRGDB00173074	RLP	Leucine-rich repeat protein kinase family protein (best arabidopsis hit)
Cerasus_avium	XP_021815782.1	PRGDB00173074	RLP	Leucine-rich repeat protein kinase family protein (best arabidopsis hit)
Cerasus_avium	XP_021828498.1	PRGDB00173080	RLP	Leucine-rich repeat protein kinase family protein (best arabidopsis hit)
Cerasus_avium	XP_021810157.1	PRGDB00173086	N	pleiotropic drug resistance 11 (best arabidopsis hit)
Cerasus_avium	XP_021819950.1	PRGDB00173089	RLP	Leucine-rich repeat protein kinase family protein (best arabidopsis hit)
Cerasus_avium	XP_021818661.1	PRGDB00173092	RLP	Leucine-rich repeat protein kinase family protein (best arabidopsis hit)
Cerasus_avium	XP_021826152.1	PRGDB00173096	TNL	Disease resistance protein (TIR-NBS-LRR class) family (best arabidopsis hit)
Cerasus_avium	XP_021808427.1	PRGDB00173098	NL	NB-ARC domain-containing disease resistance protein (best arabidopsis hit)
Cerasus_avium	XP_021808426.1	PRGDB00173098	NL	NB-ARC domain-containing disease resistance protein (best arabidopsis hit)
Cerasus_avium	XP_021818805.1	PRGDB00173102	N	pleiotropic drug resistance 11 (best arabidopsis hit)
Cerasus_avium	XP_021818806.1	PRGDB00173102	N	pleiotropic drug resistance 11 (best arabidopsis hit)
Cerasus_avium	XP_021821923.1	PRGDB00173103	N	pleiotropic drug resistance 9 (best arabidopsis hit)
Cerasus_avium	XP_021824480.1	PRGDB00173114	Mlo-like	Seven transmembrane MLO family protein (best arabidopsis hit)
Cerasus_avium	XP_021824479.1	PRGDB00173114	Mlo-like	Seven transmembrane MLO family protein (best arabidopsis hit)
Cerasus_avium	XP_021830566.1	PRGDB00173115	RLP	Leucine-rich repeat protein kinase family protein (best arabidopsis hit)
Cerasus_avium	XP_021821219.1	PRGDB00173118	N	ABC-2 type transporter family protein (best arabidopsis hit)
Cerasus_avium	XP_021806749.1	PRGDB00173122	Mlo-like	Seven transmembrane MLO family protein (best arabidopsis hit)
Cerasus_avium	XP_021815329.1	PRGDB00173129	RLP	Leucine-rich repeat protein kinase family protein (best arabidopsis hit)
Cerasus_avium	XP_021815330.1	PRGDB00173129	RLP	Leucine-rich repeat protein kinase family protein (best arabidopsis hit)
Cerasus_avium	XP_021806785.1	PRGDB00173130	Mlo-like	Seven transmembrane MLO family protein (best arabidopsis hit)
Cerasus_avium	XP_021812620.1	PRGDB00173147	TNL	Disease resistance protein (TIR-NBS-LRR class) family (best arabidopsis hit)
Cerasus_avium	XP_021822537.1	PRGDB00173147	TNL	Disease resistance protein (TIR-NBS-LRR class) family (best arabidopsis hit)
Cerasus_avium	XP_021831131.1	PRGDB00173147	TNL	Disease resistance protein (TIR-NBS-LRR class) family (best arabidopsis hit)
Cerasus_avium	XP_021801361.1	PRGDB00173163	CNL	NB-ARC domain-containing disease resistance protein (best arabidopsis hit)
Cerasus_avium	XP_021820329.1	PRGDB00173163	CNL	NB-ARC domain-containing disease resistance protein (best arabidopsis hit)
Cerasus_avium	XP_021801363.1	PRGDB00173163	CNL	NB-ARC domain-containing disease resistance protein (best arabidopsis hit)
Cerasus_avium	XP_021801362.1	PRGDB00173163	CNL	NB-ARC domain-containing disease resistance protein (best arabidopsis hit)
Cerasus_avium	XP_021801365.1	PRGDB00173163	CNL	NB-ARC domain-containing disease resistance protein (best arabidopsis hit)
Cerasus_avium	XP_021801364.1	PRGDB00173163	CNL	NB-ARC domain-containing disease resistance protein (best arabidopsis hit)
Cerasus_avium	XP_021801366.1	PRGDB00173163	CNL	NB-ARC domain-containing disease resistance protein (best arabidopsis hit)
Cerasus_avium	XP_021805649.1	PRGDB00173167	RLP	Leucine-rich repeat protein kinase family protein (best arabidopsis hit)
Cerasus_avium	XP_021805650.1	PRGDB00173167	RLP	Leucine-rich repeat protein kinase family protein (best arabidopsis hit)
Cerasus_avium	XP_021802852.1	PRGDB00173187	RLP	HAESA-like 2 (best arabidopsis hit)
Cerasus_avium	XP_021806767.1	PRGDB00173189	Mlo-like	Seven transmembrane MLO family protein (best arabidopsis hit)
Cerasus_avium	XP_021819653.1	PRGDB00173191	NL	Disease resistance protein (CC-NBS-LRR class) family (best arabidopsis hit)
Cerasus_avium	XP_021814091.1	PRGDB00173193	RLP	Leucine-rich repeat protein kinase family protein (best arabidopsis hit)
Cerasus_avium	XP_021834769.1	PRGDB00173195	RLP	Leucine-rich repeat protein kinase family protein (best arabidopsis hit)
Cerasus_avium	XP_021826462.1	PRGDB00173201	RLP	Leucine-rich repeat protein kinase family protein (best arabidopsis hit)
Cerasus_avium	XP_021817436.1	PRGDB00173204	RLP	Leucine-rich repeat protein kinase family protein (best arabidopsis hit)
Cerasus_avium	XP_021827055.1	PRGDB00173211	RLP	Leucine-rich repeat transmembrane protein kinase (best arabidopsis hit)
Cerasus_avium	XP_021810686.1	PRGDB00173213	NL	NB-ARC domain-containing disease resistance protein (best arabidopsis hit)
Cerasus_avium	XP_021812035.1	PRGDB00173213	NL	NB-ARC domain-containing disease resistance protein (best arabidopsis hit)
Cerasus_avium	XP_021802324.1	PRGDB00173219	TNL	disease resistance protein (TIR-NBS-LRR class), putative (best arabidopsis hit)
Cerasus_avium	XP_021821341.1	PRGDB00173219	TNL	disease resistance protein (TIR-NBS-LRR class), putative (best arabidopsis hit)
Cerasus_avium	XP_021821340.1	PRGDB00173219	TNL	disease resistance protein (TIR-NBS-LRR class), putative (best arabidopsis hit)
Cerasus_avium	XP_021821338.1	PRGDB00173219	TNL	disease resistance protein (TIR-NBS-LRR class), putative (best arabidopsis hit)
Cerasus_avium	XP_021810912.1	PRGDB00173219	TNL	disease resistance protein (TIR-NBS-LRR class), putative (best arabidopsis hit)
Cerasus_avium	XP_021802318.1	PRGDB00173219	TNL	disease resistance protein (TIR-NBS-LRR class), putative (best arabidopsis hit)
Cerasus_avium	XP_021802317.1	PRGDB00173219	TNL	disease resistance protein (TIR-NBS-LRR class), putative (best arabidopsis hit)
Cerasus_avium	XP_021802319.1	PRGDB00173219	TNL	disease resistance protein (TIR-NBS-LRR class), putative (best arabidopsis hit)
Cerasus_avium	XP_021810913.1	PRGDB00173219	TNL	disease resistance protein (TIR-NBS-LRR class), putative (best arabidopsis hit)
Cerasus_avium	XP_021821339.1	PRGDB00173219	TNL	disease resistance protein (TIR-NBS-LRR class), putative (best arabidopsis hit)
Cerasus_avium	XP_021820411.1	PRGDB00173227	TNL	disease resistance protein (TIR-NBS-LRR class), putative (best arabidopsis hit)
Cerasus_avium	XP_021820410.1	PRGDB00173227	TNL	disease resistance protein (TIR-NBS-LRR class), putative (best arabidopsis hit)
Cerasus_avium	XP_021810910.1	PRGDB00173230	TNL	disease resistance protein (TIR-NBS-LRR class), putative (best arabidopsis hit)
Cerasus_avium	XP_021809030.1	PRGDB00173238	RLP	Leucine-rich repeat transmembrane protein kinase family protein (best arabidopsis hit)
Cerasus_avium	XP_021800202.1	PRGDB00173239	CNL	NB-ARC domain-containing disease resistance protein (best arabidopsis hit)
Cerasus_avium	XP_021826406.1	PRGDB00173239	CNL	NB-ARC domain-containing disease resistance protein (best arabidopsis hit)
Cerasus_avium	XP_021830685.1	PRGDB00173241	RLP	STRUBBELIG-receptor family 2 (best arabidopsis hit)
Cerasus_avium	XP_021818980.1	PRGDB00173248	CN	U-box domain-containing protein kinase family protein (best arabidopsis hit)
Cerasus_avium	XP_021802761.1	PRGDB00173250	RLK-GNK2	cysteine-rich RLK (RECEPTOR-like protein kinase) 2 (best arabidopsis hit)
Cerasus_avium	XP_021802296.1	PRGDB00173250	RLK-GNK2	cysteine-rich RLK (RECEPTOR-like protein kinase) 2 (best arabidopsis hit)
Cerasus_avium	XP_021802297.1	PRGDB00173250	RLK-GNK2	cysteine-rich RLK (RECEPTOR-like protein kinase) 2 (best arabidopsis hit)
Cerasus_avium	XP_021802299.1	PRGDB00173250	RLK-GNK2	cysteine-rich RLK (RECEPTOR-like protein kinase) 2 (best arabidopsis hit)
Cerasus_avium	XP_021802298.1	PRGDB00173250	RLK-GNK2	cysteine-rich RLK (RECEPTOR-like protein kinase) 2 (best arabidopsis hit)
Cerasus_avium	XP_021802763.1	PRGDB00173250	RLK-GNK2	cysteine-rich RLK (RECEPTOR-like protein kinase) 2 (best arabidopsis hit)
Cerasus_avium	XP_021833813.1	PRGDB00173250	RLK-GNK2	cysteine-rich RLK (RECEPTOR-like protein kinase) 2 (best arabidopsis hit)
Cerasus_avium	XP_021802762.1	PRGDB00173250	RLK-GNK2	cysteine-rich RLK (RECEPTOR-like protein kinase) 2 (best arabidopsis hit)
Cerasus_avium	XP_021829281.1	PRGDB00173252	NL	NB-ARC domain-containing disease resistance protein (best arabidopsis hit)
Cerasus_avium	XP_021811628.1	PRGDB00173262	RLK-GNK2	cysteine-rich RLK (RECEPTOR-like protein kinase) 26 (best arabidopsis hit)
Cerasus_avium	XP_021811629.1	PRGDB00173262	RLK-GNK2	cysteine-rich RLK (RECEPTOR-like protein kinase) 26 (best arabidopsis hit)
Cerasus_avium	XP_021815751.1	PRGDB00173273	TNL	disease resistance protein (TIR-NBS-LRR class), putative (best arabidopsis hit)
Cerasus_avium	XP_021804560.1	PRGDB00173277	Mlo-like	Seven transmembrane MLO family protein (best arabidopsis hit)
Cerasus_avium	XP_021834854.1	PRGDB00173280	TNL	target of AVRB operation1 (best arabidopsis hit)
Cerasus_avium	XP_021801950.1	PRGDB00173280	TNL	target of AVRB operation1 (best arabidopsis hit)
Cerasus_avium	XP_021800562.1	PRGDB00173280	TNL	target of AVRB operation1 (best arabidopsis hit)
Cerasus_avium	XP_021834850.1	PRGDB00173280	TNL	target of AVRB operation1 (best arabidopsis hit)
Cerasus_avium	XP_021834852.1	PRGDB00173280	TNL	target of AVRB operation1 (best arabidopsis hit)
Cerasus_avium	XP_021833400.1	PRGDB00173280	TNL	target of AVRB operation1 (best arabidopsis hit)
Cerasus_avium	XP_021834846.1	PRGDB00173280	TNL	target of AVRB operation1 (best arabidopsis hit)
Cerasus_avium	XP_021834848.1	PRGDB00173280	TNL	target of AVRB operation1 (best arabidopsis hit)
Cerasus_avium	XP_021834847.1	PRGDB00173280	TNL	target of AVRB operation1 (best arabidopsis hit)
Cerasus_avium	XP_021834853.1	PRGDB00173280	TNL	target of AVRB operation1 (best arabidopsis hit)
Cerasus_avium	XP_021834851.1	PRGDB00173280	TNL	target of AVRB operation1 (best arabidopsis hit)
Cerasus_avium	XP_021834845.1	PRGDB00173280	TNL	target of AVRB operation1 (best arabidopsis hit)
Cerasus_avium	XP_021819673.1	PRGDB00173282	RLP	STRUBBELIG-receptor family 8 (best arabidopsis hit)
Cerasus_avium	XP_021806583.1	PRGDB00173290	RLP	Leucine-rich repeat transmembrane protein kinase protein (best arabidopsis hit)
Cerasus_avium	XP_021806584.1	PRGDB00173290	RLP	Leucine-rich repeat transmembrane protein kinase protein (best arabidopsis hit)
Cerasus_avium	XP_021815337.1	PRGDB00173291	TNL	disease resistance protein (TIR-NBS-LRR class), putative (best arabidopsis hit)
Cerasus_avium	XP_021802516.1	PRGDB00173295	RLP	Leucine-rich repeat protein kinase family protein (best arabidopsis hit)
Cerasus_avium	XP_021802517.1	PRGDB00173295	RLP	Leucine-rich repeat protein kinase family protein (best arabidopsis hit)
Cerasus_avium	XP_021802515.1	PRGDB00173295	RLP	Leucine-rich repeat protein kinase family protein (best arabidopsis hit)
Cerasus_avium	XP_021824170.1	PRGDB00173312	RLP	EF-TU receptor (best arabidopsis hit)
Cerasus_avium	XP_021827893.1	PRGDB00173315	RLP	Leucine-rich repeat protein kinase family protein (best arabidopsis hit)
Cerasus_avium	XP_021833863.1	PRGDB00173324	TNL	Disease resistance protein (TIR-NBS-LRR class) family (best arabidopsis hit)
Cerasus_avium	XP_021830907.1	PRGDB00173324	TNL	Disease resistance protein (TIR-NBS-LRR class) family (best arabidopsis hit)
Cerasus_avium	XP_021826374.1	PRGDB00173328	NL	NB-ARC domain-containing disease resistance protein (best arabidopsis hit)
Cerasus_avium	XP_021812353.1	PRGDB00173336	N	LIM domain-containing protein (best arabidopsis hit)
Cerasus_avium	XP_021826126.1	PRGDB00173361	RLP	Leucine-rich receptor-like protein kinase family protein (best arabidopsis hit)
Cerasus_avium	XP_021823996.1	PRGDB00173367	NL	NB-ARC domain-containing disease resistance protein (best arabidopsis hit)
Cerasus_avium	XP_021823998.1	PRGDB00173367	NL	NB-ARC domain-containing disease resistance protein (best arabidopsis hit)
Cerasus_avium	XP_021824000.1	PRGDB00173367	NL	NB-ARC domain-containing disease resistance protein (best arabidopsis hit)
Cerasus_avium	XP_021823999.1	PRGDB00173367	NL	NB-ARC domain-containing disease resistance protein (best arabidopsis hit)
Cerasus_avium	XP_021830539.1	PRGDB00173369	RLP	Leucine-rich repeat protein kinase family protein (best arabidopsis hit)
Cerasus_avium	XP_021830542.1	PRGDB00173369	RLP	Leucine-rich repeat protein kinase family protein (best arabidopsis hit)
Cerasus_avium	XP_021803261.1	PRGDB00173374	NL	NB-ARC domain-containing disease resistance protein (best arabidopsis hit)
Cerasus_avium	XP_021833875.1	PRGDB00173378	TNL	Disease resistance protein (TIR-NBS-LRR class) family (best arabidopsis hit)
Cerasus_avium	XP_021833871.1	PRGDB00173378	TNL	Disease resistance protein (TIR-NBS-LRR class) family (best arabidopsis hit)
Cerasus_avium	XP_021801988.1	PRGDB00173382	N	white-brown complex homolog protein 11 (best arabidopsis hit)
Cerasus_avium	XP_021826730.1	PRGDB00173382	N	white-brown complex homolog protein 11 (best arabidopsis hit)
Cerasus_avium	XP_021818453.1	PRGDB00173395	NL	NB-ARC domain-containing disease resistance protein (best arabidopsis hit)
Cerasus_avium	XP_021818450.1	PRGDB00173395	NL	NB-ARC domain-containing disease resistance protein (best arabidopsis hit)
Cerasus_avium	XP_021818457.1	PRGDB00173395	NL	NB-ARC domain-containing disease resistance protein (best arabidopsis hit)
Cerasus_avium	XP_021818451.1	PRGDB00173395	NL	NB-ARC domain-containing disease resistance protein (best arabidopsis hit)
Cerasus_avium	XP_021818449.1	PRGDB00173395	NL	NB-ARC domain-containing disease resistance protein (best arabidopsis hit)
Cerasus_avium	XP_021818456.1	PRGDB00173395	NL	NB-ARC domain-containing disease resistance protein (best arabidopsis hit)
Cerasus_avium	XP_021818458.1	PRGDB00173395	NL	NB-ARC domain-containing disease resistance protein (best arabidopsis hit)
Cerasus_avium	XP_021818455.1	PRGDB00173395	NL	NB-ARC domain-containing disease resistance protein (best arabidopsis hit)
Cerasus_avium	XP_021818454.1	PRGDB00173395	NL	NB-ARC domain-containing disease resistance protein (best arabidopsis hit)
Cerasus_avium	XP_021818452.1	PRGDB00173395	NL	NB-ARC domain-containing disease resistance protein (best arabidopsis hit)
Cerasus_avium	XP_021818459.1	PRGDB00173395	NL	NB-ARC domain-containing disease resistance protein (best arabidopsis hit)
Cerasus_avium	XP_021827372.1	PRGDB00173397	NL	NB-ARC domain-containing disease resistance protein (best arabidopsis hit)
Cerasus_avium	XP_021820501.1	PRGDB00173397	NL	NB-ARC domain-containing disease resistance protein (best arabidopsis hit)
Cerasus_avium	XP_021818851.1	PRGDB00173401	RLP	Leucine-rich repeat protein kinase family protein (best arabidopsis hit)
Cerasus_avium	XP_021829643.1	PRGDB00173414	CNL	Disease resistance protein (CC-NBS-LRR class) family (best arabidopsis hit)
Cerasus_avium	XP_021832828.1	PRGDB00173415	RLP	Leucine-rich repeat protein kinase family protein (best arabidopsis hit)
Cerasus_avium	XP_021832829.1	PRGDB00173415	RLP	Leucine-rich repeat protein kinase family protein (best arabidopsis hit)
Cerasus_avium	XP_021803856.1	PRGDB00173417	T	Disease resistance protein (TIR-NBS-LRR class) family (best arabidopsis hit)
Cerasus_avium	XP_021802074.1	PRGDB00173419	NL	NB-ARC domain-containing disease resistance protein (best arabidopsis hit)
Cerasus_avium	XP_021800496.1	PRGDB00173427	N	pleiotropic drug resistance 12 (best arabidopsis hit)
Cerasus_avium	XP_021831389.1	PRGDB00173432	N	pleiotropic drug resistance 12 (best arabidopsis hit)
Cerasus_avium	XP_021831390.1	PRGDB00173432	N	pleiotropic drug resistance 12 (best arabidopsis hit)
Cerasus_avium	XP_021816440.1	PRGDB00173435	Mlo-like	Seven transmembrane MLO family protein (best arabidopsis hit)
Cerasus_avium	XP_021831982.1	PRGDB00173441	RLP	Leucine-rich repeat receptor-like protein kinase family protein (best arabidopsis hit)
Cerasus_avium	XP_021810255.1	PRGDB00173444	N	ATP-binding cassette 14 (best arabidopsis hit)
Cerasus_avium	XP_021804344.1	PRGDB00173445	T	Disease resistance protein (TIR-NBS-LRR class) family (best arabidopsis hit)
Cerasus_avium	XP_021805235.1	PRGDB00173450	RLP	Leucine-rich receptor-like protein kinase family protein (best arabidopsis hit)
Cerasus_avium	XP_021805236.1	PRGDB00173450	RLP	Leucine-rich receptor-like protein kinase family protein (best arabidopsis hit)
Cerasus_avium	XP_021820246.1	PRGDB00173471	RLP	Leucine-rich repeat protein kinase family protein (best arabidopsis hit)
Cerasus_avium	XP_021820466.1	PRGDB00173472	TNL	disease resistance protein (TIR-NBS-LRR class), putative (best arabidopsis hit)
Cerasus_avium	XP_021823477.1	PRGDB00173473	CN	U-box domain-containing protein kinase family protein (best arabidopsis hit)
Cerasus_avium	XP_021823479.1	PRGDB00173473	CN	U-box domain-containing protein kinase family protein (best arabidopsis hit)
Cerasus_avium	XP_021826531.1	PRGDB00173477	RLP	Leucine-rich repeat protein kinase family protein (best arabidopsis hit)
Cerasus_avium	XP_021824952.1	PRGDB00173477	RLP	Leucine-rich repeat protein kinase family protein (best arabidopsis hit)
Cerasus_avium	XP_021800142.1	PRGDB00173477	RLP	Leucine-rich repeat protein kinase family protein (best arabidopsis hit)
Cerasus_avium	XP_021826532.1	PRGDB00173477	RLP	Leucine-rich repeat protein kinase family protein (best arabidopsis hit)
Cerasus_avium	XP_021802022.1	PRGDB00173477	RLP	Leucine-rich repeat protein kinase family protein (best arabidopsis hit)
Cerasus_avium	XP_021813163.1	PRGDB00173477	RLP	Leucine-rich repeat protein kinase family protein (best arabidopsis hit)
Cerasus_avium	XP_021834622.1	PRGDB00173483	RLP	Leucine-rich repeat protein kinase family protein (best arabidopsis hit)
Cerasus_avium	XP_021809491.1	PRGDB00173485	CNL	Disease resistance protein (CC-NBS-LRR class) family (best arabidopsis hit)
Cerasus_avium	XP_021812607.1	PRGDB00173486	TNL	transmembrane receptors;ATP binding (best arabidopsis hit)
Cerasus_avium	XP_021812608.1	PRGDB00173486	TNL	transmembrane receptors;ATP binding (best arabidopsis hit)
Cerasus_avium	XP_021833746.1	PRGDB00173492	RLP	Leucine-rich receptor-like protein kinase family protein (best arabidopsis hit)
Cerasus_avium	XP_021830928.1	PRGDB00173498	RLP	transmembrane kinase 1 (best arabidopsis hit)
Cerasus_avium	XP_021805487.1	PRGDB00173501	N	Protein kinase family protein with ARM repeat domain (best arabidopsis hit)
Cerasus_avium	XP_021805486.1	PRGDB00173501	N	Protein kinase family protein with ARM repeat domain (best arabidopsis hit)
Cerasus_avium	XP_021805488.1	PRGDB00173501	N	Protein kinase family protein with ARM repeat domain (best arabidopsis hit)
Cerasus_avium	XP_021816318.1	PRGDB00173508	N	pleiotropic drug resistance 3 (best arabidopsis hit)
Cerasus_avium	XP_021805796.1	PRGDB00173513	TNL	Disease resistance protein (TIR-NBS-LRR class) family (best arabidopsis hit)
Cerasus_avium	XP_021832033.1	PRGDB00173515	RLP	Leucine-rich receptor-like protein kinase family protein (best arabidopsis hit)
Cerasus_avium	XP_021832327.1	PRGDB00173523	RLP	STRUBBELIG-receptor family 3 (best arabidopsis hit)
Cerasus_avium	XP_021832328.1	PRGDB00173523	RLP	STRUBBELIG-receptor family 3 (best arabidopsis hit)
Cerasus_avium	XP_021832329.1	PRGDB00173523	RLP	STRUBBELIG-receptor family 3 (best arabidopsis hit)
Cerasus_avium	XP_021832326.1	PRGDB00173523	RLP	STRUBBELIG-receptor family 3 (best arabidopsis hit)
Cerasus_avium	XP_021833323.1	PRGDB00173530	TNL	Disease resistance protein (TIR-NBS-LRR class) family (best arabidopsis hit)
Cerasus_avium	XP_021800927.1	PRGDB00173530	TNL	Disease resistance protein (TIR-NBS-LRR class) family (best arabidopsis hit)
Cerasus_avium	XP_021820212.1	PRGDB00173530	TNL	Disease resistance protein (TIR-NBS-LRR class) family (best arabidopsis hit)
Cerasus_avium	XP_021821860.1	PRGDB00173533	NL	NB-ARC domain-containing disease resistance protein (best arabidopsis hit)
Cerasus_avium	XP_021825632.1	PRGDB00173536	RLP	Leucine-rich receptor-like protein kinase family protein (best arabidopsis hit)
Cerasus_avium	XP_021811680.1	PRGDB00173541	NL	Leucine-rich repeat (LRR) family protein (best arabidopsis hit)
Cerasus_avium	XP_021811732.1	PRGDB00173541	NL	Leucine-rich repeat (LRR) family protein (best arabidopsis hit)
Cerasus_avium	XP_021811679.1	PRGDB00173541	NL	Leucine-rich repeat (LRR) family protein (best arabidopsis hit)
Cerasus_avium	XP_021802682.1	PRGDB00173544	TNL	Disease resistance protein (TIR-NBS-LRR class) family (best arabidopsis hit)
Cerasus_avium	XP_021800247.1	PRGDB00173544	TNL	Disease resistance protein (TIR-NBS-LRR class) family (best arabidopsis hit)
Cerasus_avium	XP_021817961.1	PRGDB00173548	N	pleiotropic drug resistance 12 (best arabidopsis hit)
Cerasus_avium	XP_021817956.1	PRGDB00173548	N	pleiotropic drug resistance 12 (best arabidopsis hit)
Cerasus_avium	XP_021814701.1	PRGDB00173549	TNL	Disease resistance protein (TIR-NBS-LRR class) family (best arabidopsis hit)
Cerasus_avium	XP_021814700.1	PRGDB00173549	TNL	Disease resistance protein (TIR-NBS-LRR class) family (best arabidopsis hit)
Cerasus_avium	XP_021817912.1	PRGDB00173553	TNL	disease resistance protein (TIR-NBS-LRR class), putative (best arabidopsis hit)
Cerasus_avium	XP_021800119.1	PRGDB00173554	TNL	Disease resistance protein (TIR-NBS-LRR class) family (best arabidopsis hit)
Cerasus_avium	XP_021800911.1	PRGDB00173561	RLP	Leucine-rich repeat protein kinase family protein (best arabidopsis hit)
Cerasus_avium	XP_021823361.1	PRGDB00173564	RLP	leucine-rich repeat transmembrane protein kinase family protein (best arabidopsis hit)
Cerasus_avium	XP_021821994.1	PRGDB00173566	RLP	Leucine-rich repeat transmembrane protein kinase (best arabidopsis hit)
Cerasus_avium	XP_021802737.1	PRGDB00173566	RLP	Leucine-rich repeat transmembrane protein kinase (best arabidopsis hit)
Cerasus_avium	XP_021814923.1	PRGDB00173566	RLP	Leucine-rich repeat transmembrane protein kinase (best arabidopsis hit)
Cerasus_avium	XP_021814919.1	PRGDB00173566	RLP	Leucine-rich repeat transmembrane protein kinase (best arabidopsis hit)
Cerasus_avium	XP_021814925.1	PRGDB00173566	RLP	Leucine-rich repeat transmembrane protein kinase (best arabidopsis hit)
Cerasus_avium	XP_021814924.1	PRGDB00173566	RLP	Leucine-rich repeat transmembrane protein kinase (best arabidopsis hit)
Cerasus_avium	XP_021814908.1	PRGDB00173566	RLP	Leucine-rich repeat transmembrane protein kinase (best arabidopsis hit)
Cerasus_avium	XP_021821993.1	PRGDB00173566	RLP	Leucine-rich repeat transmembrane protein kinase (best arabidopsis hit)
Cerasus_avium	XP_021802024.1	PRGDB00173569	RLP	Leucine-rich repeat protein kinase family protein (best arabidopsis hit)
Cerasus_avium	XP_021805014.1	PRGDB00173570	CN	U-box domain-containing protein kinase family protein (best arabidopsis hit)
Cerasus_avium	XP_021805013.1	PRGDB00173570	CN	U-box domain-containing protein kinase family protein (best arabidopsis hit)
Cerasus_avium	XP_021814532.1	PRGDB00173572	RLP	Leucine-rich receptor-like protein kinase family protein (best arabidopsis hit)
Cerasus_avium	XP_021814531.1	PRGDB00173572	RLP	Leucine-rich receptor-like protein kinase family protein (best arabidopsis hit)
Cerasus_avium	XP_021827204.1	PRGDB00173578	N	Protein kinase family protein with ARM repeat domain (best arabidopsis hit)
Cerasus_avium	XP_021827206.1	PRGDB00173578	N	Protein kinase family protein with ARM repeat domain (best arabidopsis hit)
Cerasus_avium	XP_021827207.1	PRGDB00173578	N	Protein kinase family protein with ARM repeat domain (best arabidopsis hit)
Cerasus_avium	XP_021815153.1	PRGDB00173586	N	ABC-2 type transporter family protein (best arabidopsis hit)
Cerasus_avium	XP_021821532.1	PRGDB00173595	RLK-GNK2	cysteine-rich RLK (RECEPTOR-like protein kinase) 10 (best arabidopsis hit)
Cerasus_avium	XP_021828021.1	PRGDB00173598	NL	NB-ARC domain-containing disease resistance protein (best arabidopsis hit)
Cerasus_avium	XP_021828020.1	PRGDB00173598	NL	NB-ARC domain-containing disease resistance protein (best arabidopsis hit)
Cerasus_avium	XP_021828023.1	PRGDB00173598	NL	NB-ARC domain-containing disease resistance protein (best arabidopsis hit)
Cerasus_avium	XP_021828022.1	PRGDB00173598	NL	NB-ARC domain-containing disease resistance protein (best arabidopsis hit)
Cerasus_avium	XP_021807501.1	PRGDB00173599	CNL	Disease resistance protein (CC-NBS-LRR class) family (best arabidopsis hit)
Cerasus_avium	XP_021807304.1	PRGDB00173599	CNL	Disease resistance protein (CC-NBS-LRR class) family (best arabidopsis hit)
Cerasus_avium	XP_021834583.1	PRGDB00173599	CNL	Disease resistance protein (CC-NBS-LRR class) family (best arabidopsis hit)
Cerasus_avium	XP_021807442.1	PRGDB00173599	CNL	Disease resistance protein (CC-NBS-LRR class) family (best arabidopsis hit)
Cerasus_avium	XP_021807367.1	PRGDB00173599	CNL	Disease resistance protein (CC-NBS-LRR class) family (best arabidopsis hit)
Cerasus_avium	XP_021802550.1	PRGDB00173603	RLP	Leucine-rich repeat transmembrane protein kinase (best arabidopsis hit)
Cerasus_avium	XP_021813193.1	PRGDB00173603	RLP	Leucine-rich repeat transmembrane protein kinase (best arabidopsis hit)
Cerasus_avium	XP_021829679.1	PRGDB00173613	NL	NB-ARC domain-containing disease resistance protein (best arabidopsis hit)
Cerasus_avium	XP_021803284.1	PRGDB00173616	NL	NB-ARC domain-containing disease resistance protein (best arabidopsis hit)
Cerasus_avium	XP_021804613.1	PRGDB00173619	NL	NB-ARC domain-containing disease resistance protein (best arabidopsis hit)
Cerasus_avium	XP_021812980.1	PRGDB00173619	NL	NB-ARC domain-containing disease resistance protein (best arabidopsis hit)
Cerasus_avium	XP_021800896.1	PRGDB00173619	NL	NB-ARC domain-containing disease resistance protein (best arabidopsis hit)
Cerasus_avium	XP_021812995.1	PRGDB00173619	NL	NB-ARC domain-containing disease resistance protein (best arabidopsis hit)
Cerasus_avium	XP_021812992.1	PRGDB00173619	NL	NB-ARC domain-containing disease resistance protein (best arabidopsis hit)
Cerasus_avium	XP_021804615.1	PRGDB00173619	NL	NB-ARC domain-containing disease resistance protein (best arabidopsis hit)
Cerasus_avium	XP_021812993.1	PRGDB00173619	NL	NB-ARC domain-containing disease resistance protein (best arabidopsis hit)
Cerasus_avium	XP_021800879.1	PRGDB00173619	NL	NB-ARC domain-containing disease resistance protein (best arabidopsis hit)
Cerasus_avium	XP_021812996.1	PRGDB00173619	NL	NB-ARC domain-containing disease resistance protein (best arabidopsis hit)
Cerasus_avium	XP_021813001.1	PRGDB00173619	NL	NB-ARC domain-containing disease resistance protein (best arabidopsis hit)
Cerasus_avium	XP_021812986.1	PRGDB00173619	NL	NB-ARC domain-containing disease resistance protein (best arabidopsis hit)
Cerasus_avium	XP_021813000.1	PRGDB00173619	NL	NB-ARC domain-containing disease resistance protein (best arabidopsis hit)
Cerasus_avium	XP_021812978.1	PRGDB00173619	NL	NB-ARC domain-containing disease resistance protein (best arabidopsis hit)
Cerasus_avium	XP_021813004.1	PRGDB00173619	NL	NB-ARC domain-containing disease resistance protein (best arabidopsis hit)
Cerasus_avium	XP_021812983.1	PRGDB00173619	NL	NB-ARC domain-containing disease resistance protein (best arabidopsis hit)
Cerasus_avium	XP_021812998.1	PRGDB00173619	NL	NB-ARC domain-containing disease resistance protein (best arabidopsis hit)
Cerasus_avium	XP_021812999.1	PRGDB00173619	NL	NB-ARC domain-containing disease resistance protein (best arabidopsis hit)
Cerasus_avium	XP_021812991.1	PRGDB00173619	NL	NB-ARC domain-containing disease resistance protein (best arabidopsis hit)
Cerasus_avium	XP_021813003.1	PRGDB00173619	NL	NB-ARC domain-containing disease resistance protein (best arabidopsis hit)
Cerasus_avium	XP_021812985.1	PRGDB00173619	NL	NB-ARC domain-containing disease resistance protein (best arabidopsis hit)
Cerasus_avium	XP_021800904.1	PRGDB00173619	NL	NB-ARC domain-containing disease resistance protein (best arabidopsis hit)
Cerasus_avium	XP_021800892.1	PRGDB00173619	NL	NB-ARC domain-containing disease resistance protein (best arabidopsis hit)
Cerasus_avium	XP_021812987.1	PRGDB00173619	NL	NB-ARC domain-containing disease resistance protein (best arabidopsis hit)
Cerasus_avium	XP_021812982.1	PRGDB00173619	NL	NB-ARC domain-containing disease resistance protein (best arabidopsis hit)
Cerasus_avium	XP_021812984.1	PRGDB00173619	NL	NB-ARC domain-containing disease resistance protein (best arabidopsis hit)
Cerasus_avium	XP_021812988.1	PRGDB00173619	NL	NB-ARC domain-containing disease resistance protein (best arabidopsis hit)
Cerasus_avium	XP_021804614.1	PRGDB00173619	NL	NB-ARC domain-containing disease resistance protein (best arabidopsis hit)
Cerasus_avium	XP_021812989.1	PRGDB00173619	NL	NB-ARC domain-containing disease resistance protein (best arabidopsis hit)
Cerasus_avium	XP_021800886.1	PRGDB00173619	NL	NB-ARC domain-containing disease resistance protein (best arabidopsis hit)
Cerasus_avium	XP_021812990.1	PRGDB00173619	NL	NB-ARC domain-containing disease resistance protein (best arabidopsis hit)
Cerasus_avium	XP_021812981.1	PRGDB00173619	NL	NB-ARC domain-containing disease resistance protein (best arabidopsis hit)
Cerasus_avium	XP_021813002.1	PRGDB00173619	NL	NB-ARC domain-containing disease resistance protein (best arabidopsis hit)
Cerasus_avium	XP_021812997.1	PRGDB00173619	NL	NB-ARC domain-containing disease resistance protein (best arabidopsis hit)
Cerasus_avium	XP_021812994.1	PRGDB00173619	NL	NB-ARC domain-containing disease resistance protein (best arabidopsis hit)
Cerasus_avium	XP_021800871.1	PRGDB00173619	NL	NB-ARC domain-containing disease resistance protein (best arabidopsis hit)
Cerasus_avium	XP_021811620.1	PRGDB00173621	RLK-GNK2	cysteine-rich RLK (RECEPTOR-like protein kinase) 12 (best arabidopsis hit)
Cerasus_avium	XP_021829278.1	PRGDB00173624	CNL	P-loop containing nucleoside triphosphate hydrolases superfamily protein (best arabidopsis hit)
Cerasus_avium	XP_021803263.1	PRGDB00173630	CNL	NB-ARC domain-containing disease resistance protein (best arabidopsis hit)
Cerasus_avium	XP_021828661.1	PRGDB00173631	Mlo-like	Seven transmembrane MLO family protein (best arabidopsis hit)
Cerasus_avium	XP_021818993.1	PRGDB00173633	CN	U-box domain-containing protein kinase family protein (best arabidopsis hit)
Cerasus_avium	XP_021799900.1	PRGDB00173633	CN	U-box domain-containing protein kinase family protein (best arabidopsis hit)
Cerasus_avium	XP_021799899.1	PRGDB00173633	CN	U-box domain-containing protein kinase family protein (best arabidopsis hit)
Cerasus_avium	XP_021828472.1	PRGDB00173635	RLP	Leucine-rich repeat protein kinase family protein (best arabidopsis hit)
Cerasus_avium	XP_021829590.1	PRGDB00173641	NL	LRR and NB-ARC domains-containing disease resistance protein (best arabidopsis hit)
Cerasus_avium	XP_021811795.1	PRGDB00173641	NL	LRR and NB-ARC domains-containing disease resistance protein (best arabidopsis hit)
Cerasus_avium	XP_021801332.1	PRGDB00173644	NL	Disease resistance protein (TIR-NBS-LRR class) family (best arabidopsis hit)
Cerasus_avium	XP_021826602.1	PRGDB00173648	CNL	NB-ARC domain-containing disease resistance protein (best arabidopsis hit)
Cerasus_avium	XP_021808840.1	PRGDB00173648	CNL	NB-ARC domain-containing disease resistance protein (best arabidopsis hit)
Cerasus_avium	XP_021831335.1	PRGDB00173648	CNL	NB-ARC domain-containing disease resistance protein (best arabidopsis hit)
Cerasus_avium	XP_021828484.1	PRGDB00173649	RLP	Leucine-rich repeat protein kinase family protein (best arabidopsis hit)
Cerasus_avium	XP_021828483.1	PRGDB00173649	RLP	Leucine-rich repeat protein kinase family protein (best arabidopsis hit)
Cerasus_avium	XP_021828485.1	PRGDB00173649	RLP	Leucine-rich repeat protein kinase family protein (best arabidopsis hit)
Cerasus_avium	XP_021800321.1	PRGDB00173651	NL	NB-ARC domain-containing disease resistance protein (best arabidopsis hit)
Cerasus_avium	XP_021802342.1	PRGDB00173652	RLP	Leucine-rich receptor-like protein kinase family protein (best arabidopsis hit)
Cerasus_avium	XP_021806959.1	PRGDB00173654	CNL	Disease resistance protein (CC-NBS-LRR class) family (best arabidopsis hit)
Cerasus_avium	XP_021833924.1	PRGDB00173655	CNL	NB-ARC domain-containing disease resistance protein (best arabidopsis hit)
Cerasus_avium	XP_021801083.1	PRGDB00173658	RLP	Leucine-rich repeat transmembrane protein kinase (best arabidopsis hit)
Cerasus_avium	XP_021804226.1	PRGDB00173659	CNL	NB-ARC domain-containing disease resistance protein (best arabidopsis hit)
Cerasus_avium	XP_021815820.1	PRGDB00173661	RLP	Leucine-rich repeat protein kinase family protein (best arabidopsis hit)
Cerasus_avium	XP_021801965.1	PRGDB00173662	TNL	disease resistance protein (TIR-NBS-LRR class), putative (best arabidopsis hit)
Cerasus_avium	XP_021801964.1	PRGDB00173662	TNL	disease resistance protein (TIR-NBS-LRR class), putative (best arabidopsis hit)
Cerasus_avium	XP_021801966.1	PRGDB00173662	TNL	disease resistance protein (TIR-NBS-LRR class), putative (best arabidopsis hit)
Cerasus_avium	XP_021831472.1	PRGDB00173663	NL	NB-ARC domain-containing disease resistance protein (best arabidopsis hit)
Cerasus_avium	XP_021803095.1	PRGDB00173666	CNL	NB-ARC domain-containing disease resistance protein (best arabidopsis hit)
Cerasus_avium	XP_021807364.1	PRGDB00173666	CNL	NB-ARC domain-containing disease resistance protein (best arabidopsis hit)
Cerasus_avium	XP_021811627.1	PRGDB00173667	RLK-GNK2	cysteine-rich RLK (RECEPTOR-like protein kinase) 29 (best arabidopsis hit)
Cerasus_avium	XP_021823717.1	PRGDB00173671	RLP	Leucine-rich repeat transmembrane protein kinase (best arabidopsis hit)
Cerasus_avium	XP_021806093.1	PRGDB00173677	RLP	Leucine-rich repeat protein kinase family protein (best arabidopsis hit)
Cerasus_avium	XP_021825472.1	PRGDB00173683	TNL	disease resistance protein (TIR-NBS-LRR class), putative (best arabidopsis hit)
Cerasus_avium	XP_021823713.1	PRGDB00173684	RLP	Leucine-rich repeat protein kinase family protein (best arabidopsis hit)
Cerasus_avium	XP_021823712.1	PRGDB00173684	RLP	Leucine-rich repeat protein kinase family protein (best arabidopsis hit)
Cerasus_avium	XP_021817162.1	PRGDB00173688	RLP	Leucine-rich repeat protein kinase family protein (best arabidopsis hit)
Cerasus_avium	XP_021811921.1	PRGDB00173693	TNL	disease resistance protein (TIR-NBS-LRR class), putative (best arabidopsis hit)
Cerasus_avium	XP_021832445.1	PRGDB00173695	NL	LRR and NB-ARC domains-containing disease resistance protein (best arabidopsis hit)
Cerasus_avium	XP_021812738.1	PRGDB00173699	CNL	transmembrane receptors;ATP binding (best arabidopsis hit)
Cerasus_avium	XP_021812737.1	PRGDB00173699	CNL	transmembrane receptors;ATP binding (best arabidopsis hit)
Cerasus_avium	XP_021812735.1	PRGDB00173699	CNL	transmembrane receptors;ATP binding (best arabidopsis hit)
Cerasus_avium	XP_021828157.1	PRGDB00173699	CNL	transmembrane receptors;ATP binding (best arabidopsis hit)
Cerasus_avium	XP_021812736.1	PRGDB00173699	CNL	transmembrane receptors;ATP binding (best arabidopsis hit)
Cerasus_avium	XP_021831670.1	PRGDB00173702	NL	HOPZ-ACTIVATED RESISTANCE 1 (best arabidopsis hit)
Cerasus_avium	XP_021810957.1	PRGDB00173711	RLP	Leucine-rich repeat protein kinase family protein (best arabidopsis hit)
Cerasus_avium	XP_021802771.1	PRGDB00173714	N	pleiotropic drug resistance 11 (best arabidopsis hit)
Cerasus_avium	XP_021800414.1	PRGDB00173716	TNL	disease resistance protein (TIR-NBS-LRR class), putative (best arabidopsis hit)
Cerasus_avium	XP_021820412.1	PRGDB00173716	TNL	disease resistance protein (TIR-NBS-LRR class), putative (best arabidopsis hit)
Cerasus_avium	XP_021833229.1	PRGDB00173716	TNL	disease resistance protein (TIR-NBS-LRR class), putative (best arabidopsis hit)
Cerasus_avium	XP_021800415.1	PRGDB00173716	TNL	disease resistance protein (TIR-NBS-LRR class), putative (best arabidopsis hit)
Cerasus_avium	XP_021833233.1	PRGDB00173716	TNL	disease resistance protein (TIR-NBS-LRR class), putative (best arabidopsis hit)
Cerasus_avium	XP_021833231.1	PRGDB00173716	TNL	disease resistance protein (TIR-NBS-LRR class), putative (best arabidopsis hit)
Cerasus_avium	XP_021833232.1	PRGDB00173716	TNL	disease resistance protein (TIR-NBS-LRR class), putative (best arabidopsis hit)
Cerasus_avium	XP_021833230.1	PRGDB00173716	TNL	disease resistance protein (TIR-NBS-LRR class), putative (best arabidopsis hit)
Cerasus_avium	XP_021817164.1	PRGDB00173717	RLP	Leucine-rich repeat protein kinase family protein (best arabidopsis hit)
Cerasus_avium	XP_021833183.1	PRGDB00173725	RLP	Leucine-rich repeat protein kinase family protein (best arabidopsis hit)
Cerasus_avium	XP_021829769.1	PRGDB00173725	RLP	Leucine-rich repeat protein kinase family protein (best arabidopsis hit)
Cerasus_avium	XP_021802788.1	PRGDB00173726	RLP	Leucine-rich repeat protein kinase family protein (best arabidopsis hit)
Cerasus_avium	XP_021823705.1	PRGDB00173730	RLK-GNK2	cysteine-rich RLK (RECEPTOR-like protein kinase) 29 (best arabidopsis hit)
Cerasus_avium	XP_021807664.1	PRGDB00173732	RLP	Leucine-rich repeat protein kinase family protein (best arabidopsis hit)
Cerasus_avium	XP_021810288.1	PRGDB00173734	RLP	Leucine-rich repeat protein kinase family protein (best arabidopsis hit)
Cerasus_avium	XP_021820349.1	PRGDB00173735	TNL	Disease resistance protein (TIR-NBS-LRR class) family (best arabidopsis hit)
Cerasus_avium	XP_021820010.1	PRGDB00173738	Mlo-like	Seven transmembrane MLO family protein (best arabidopsis hit)
Cerasus_avium	XP_021811794.1	PRGDB00173745	CNL	NB-ARC domain-containing disease resistance protein (best arabidopsis hit)
Cerasus_avium	XP_021811460.1	PRGDB00173748	CNL	Disease resistance protein (TIR-NBS-LRR class) family (best arabidopsis hit)
Cerasus_avium	XP_021800041.1	PRGDB00173748	CNL	Disease resistance protein (TIR-NBS-LRR class) family (best arabidopsis hit)
Cerasus_avium	XP_021801893.1	PRGDB00173748	CNL	Disease resistance protein (TIR-NBS-LRR class) family (best arabidopsis hit)
Cerasus_avium	XP_021815589.1	PRGDB00173751	N	NB-ARC domain-containing disease resistance protein (best arabidopsis hit)
Cerasus_avium	XP_021817150.1	PRGDB00173752	RLP	Leucine-rich repeat protein kinase family protein (best arabidopsis hit)
Cerasus_avium	XP_021812365.1	PRGDB00173754	N	ABC transporter family protein (best arabidopsis hit)
Cerasus_avium	XP_021812366.1	PRGDB00173754	N	ABC transporter family protein (best arabidopsis hit)
Cerasus_avium	XP_021812367.1	PRGDB00173754	N	ABC transporter family protein (best arabidopsis hit)
Cerasus_avium	XP_021808430.1	PRGDB00173755	CNL	Disease resistance protein (CC-NBS-LRR class) family (best arabidopsis hit)
Cerasus_avium	XP_021808429.1	PRGDB00173755	CNL	Disease resistance protein (CC-NBS-LRR class) family (best arabidopsis hit)
Cerasus_avium	XP_021834127.1	PRGDB00173756	RLP	Leucine-rich repeat protein kinase family protein (best arabidopsis hit)
Cerasus_avium	XP_021822165.1	PRGDB00173764	RLP	Leucine-rich receptor-like protein kinase family protein (best arabidopsis hit)
Cerasus_avium	XP_021832473.1	PRGDB00173769	N	ABC-2 type transporter family protein (best arabidopsis hit)
Cerasus_avium	XP_021829030.1	PRGDB00173770	RLP	Leucine-rich repeat protein kinase family protein (best arabidopsis hit)
Cerasus_avium	XP_021829031.1	PRGDB00173770	RLP	Leucine-rich repeat protein kinase family protein (best arabidopsis hit)
Cerasus_avium	XP_021829005.1	PRGDB00173770	RLP	Leucine-rich repeat protein kinase family protein (best arabidopsis hit)
Cerasus_avium	XP_021829004.1	PRGDB00173770	RLP	Leucine-rich repeat protein kinase family protein (best arabidopsis hit)
Cerasus_avium	XP_021831983.1	PRGDB00173774	RLP	Protein kinase family protein with leucine-rich repeat domain (best arabidopsis hit)
Cerasus_avium	XP_021834226.1	PRGDB00173776	RLP	Leucine-rich repeat transmembrane protein kinase protein (best arabidopsis hit)
Cerasus_avium	XP_021824191.1	PRGDB00173779	N	ABC-2 type transporter family protein (best arabidopsis hit)
Cerasus_avium	XP_021823781.1	PRGDB00173782	TNL	Disease resistance protein (TIR-NBS-LRR class) family (best arabidopsis hit)
Cerasus_avium	XP_021800112.1	PRGDB00173782	TNL	Disease resistance protein (TIR-NBS-LRR class) family (best arabidopsis hit)
Cerasus_avium	XP_021801331.1	PRGDB00173782	TNL	Disease resistance protein (TIR-NBS-LRR class) family (best arabidopsis hit)
Cerasus_avium	XP_021827065.1	PRGDB00173784	N	P-loop containing nucleoside triphosphate hydrolases superfamily protein (best arabidopsis hit)
Cerasus_avium	XP_021814626.1	PRGDB00173790	TNL	disease resistance protein (TIR-NBS-LRR class), putative (best arabidopsis hit)
Cerasus_avium	XP_021828976.1	PRGDB00173797	CNL	Disease resistance protein (CC-NBS-LRR class) family (best arabidopsis hit)
Cerasus_avium	XP_021828977.1	PRGDB00173797	CNL	Disease resistance protein (CC-NBS-LRR class) family (best arabidopsis hit)
Cerasus_avium	XP_021806963.1	PRGDB00173797	CNL	Disease resistance protein (CC-NBS-LRR class) family (best arabidopsis hit)
Cerasus_avium	XP_021820177.1	PRGDB00173803	RLP	Leucine-rich repeat protein kinase family protein (best arabidopsis hit)
Cerasus_avium	XP_021820178.1	PRGDB00173803	RLP	Leucine-rich repeat protein kinase family protein (best arabidopsis hit)
Cerasus_avium	XP_021802951.1	PRGDB00173805	N	pleiotropic drug resistance 6 (best arabidopsis hit)
Cerasus_avium	XP_021805254.1	PRGDB00173809	RLK-GNK2	cysteine-rich RLK (RECEPTOR-like protein kinase) 10 (best arabidopsis hit)
Cerasus_avium	XP_021801241.1	PRGDB00173811	RLK-GNK2	cysteine-rich RLK (RECEPTOR-like protein kinase) 26 (best arabidopsis hit)
Cerasus_avium	XP_021801134.1	PRGDB00173811	RLK-GNK2	cysteine-rich RLK (RECEPTOR-like protein kinase) 26 (best arabidopsis hit)
Cerasus_avium	XP_021817549.1	PRGDB00173815	RLP	NSP-interacting kinase 1 (best arabidopsis hit)
Cerasus_avium	XP_021830343.1	PRGDB00173816	Mlo-like	Seven transmembrane MLO family protein (best arabidopsis hit)
Cerasus_avium	XP_021801555.1	PRGDB00173824	RLP	somatic embryogenesis receptor-like kinase 1 (best arabidopsis hit)
Cerasus_avium	XP_021832152.1	PRGDB00173826	TNL	Disease resistance protein (TIR-NBS-LRR class) family (best arabidopsis hit)
Cerasus_avium	XP_021832151.1	PRGDB00173826	TNL	Disease resistance protein (TIR-NBS-LRR class) family (best arabidopsis hit)
Cerasus_avium	XP_021829649.1	PRGDB00173829	RLP	Leucine-rich repeat transmembrane protein kinase protein (best arabidopsis hit)
Cerasus_avium	XP_021807903.1	PRGDB00173839	RLP	Leucine-rich receptor-like protein kinase family protein (best arabidopsis hit)
Cerasus_avium	XP_021834132.1	PRGDB00173841	TNL	disease resistance protein (TIR-NBS-LRR class), putative (best arabidopsis hit)
Cerasus_avium	XP_021802033.1	PRGDB00173841	TNL	disease resistance protein (TIR-NBS-LRR class), putative (best arabidopsis hit)
Cerasus_avium	XP_021808628.1	PRGDB00173845	N	Protein kinase family protein with ARM repeat domain (best arabidopsis hit)
Cerasus_avium	XP_021820414.1	PRGDB00173848	TNL	disease resistance protein (TIR-NBS-LRR class), putative (best arabidopsis hit)
Cerasus_avium	XP_021801952.1	PRGDB00173849	TNL	Disease resistance protein (TIR-NBS-LRR class) family (best arabidopsis hit)
Cerasus_avium	XP_021802749.1	PRGDB00173850	NL	NB-ARC domain-containing disease resistance protein (best arabidopsis hit)
Cerasus_avium	XP_021817114.1	PRGDB00173851	RLP	leucine-rich repeat transmembrane protein kinase family protein (best arabidopsis hit)
Cerasus_avium	XP_021817109.1	PRGDB00173851	RLP	leucine-rich repeat transmembrane protein kinase family protein (best arabidopsis hit)
Cerasus_avium	XP_021817112.1	PRGDB00173851	RLP	leucine-rich repeat transmembrane protein kinase family protein (best arabidopsis hit)
Cerasus_avium	XP_021817111.1	PRGDB00173851	RLP	leucine-rich repeat transmembrane protein kinase family protein (best arabidopsis hit)
Cerasus_avium	XP_021817113.1	PRGDB00173851	RLP	leucine-rich repeat transmembrane protein kinase family protein (best arabidopsis hit)
Cerasus_avium	XP_021817115.1	PRGDB00173851	RLP	leucine-rich repeat transmembrane protein kinase family protein (best arabidopsis hit)
Cerasus_avium	XP_021817108.1	PRGDB00173851	RLP	leucine-rich repeat transmembrane protein kinase family protein (best arabidopsis hit)
Cerasus_avium	XP_021817110.1	PRGDB00173851	RLP	leucine-rich repeat transmembrane protein kinase family protein (best arabidopsis hit)
Cerasus_avium	XP_021821199.1	PRGDB00173853	RLP	BRI1-like 2 (best arabidopsis hit)
Cerasus_avium	XP_021816424.1	PRGDB00173866	RLP	BAK1-interacting receptor-like kinase 1 (best arabidopsis hit)
Cerasus_avium	XP_021819915.1	PRGDB00173867	RLP	STRUBBELIG-receptor family 5 (best arabidopsis hit)
Cerasus_avium	XP_021819914.1	PRGDB00173867	RLP	STRUBBELIG-receptor family 5 (best arabidopsis hit)
Cerasus_avium	XP_021819913.1	PRGDB00173867	RLP	STRUBBELIG-receptor family 5 (best arabidopsis hit)
Cerasus_avium	XP_021804417.1	PRGDB00173869	RLP	Leucine-rich repeat protein kinase family protein (best arabidopsis hit)
Cerasus_avium	XP_021830356.1	PRGDB00173873	NL	NB-ARC domain-containing disease resistance protein (best arabidopsis hit)
Cerasus_avium	XP_021803484.1	PRGDB00173873	NL	NB-ARC domain-containing disease resistance protein (best arabidopsis hit)
Cerasus_avium	XP_021830354.1	PRGDB00173873	NL	NB-ARC domain-containing disease resistance protein (best arabidopsis hit)
Cerasus_avium	XP_021825479.1	PRGDB00173874	TNL	disease resistance protein (TIR-NBS class), putative (best arabidopsis hit)
Cerasus_avium	XP_021803324.1	PRGDB00173874	TNL	disease resistance protein (TIR-NBS class), putative (best arabidopsis hit)
Cerasus_avium	XP_021819482.1	PRGDB00173878	RLP	Leucine-rich receptor-like protein kinase family protein (best arabidopsis hit)
Cerasus_avium	XP_021830173.1	PRGDB00173882	NL	LRR and NB-ARC domains-containing disease resistance protein (best arabidopsis hit)
Cerasus_avium	XP_021829919.1	PRGDB00173885	TNL	disease resistance protein (TIR-NBS-LRR class), putative (best arabidopsis hit)
Cerasus_avium	XP_021829920.1	PRGDB00173885	TNL	disease resistance protein (TIR-NBS-LRR class), putative (best arabidopsis hit)
Cerasus_avium	XP_021831393.1	PRGDB00173888	N	pleiotropic drug resistance 12 (best arabidopsis hit)
Cerasus_avium	XP_021831392.1	PRGDB00173888	N	pleiotropic drug resistance 12 (best arabidopsis hit)
Cerasus_avium	XP_021831391.1	PRGDB00173888	N	pleiotropic drug resistance 12 (best arabidopsis hit)
Cerasus_avium	XP_021811147.1	PRGDB00173891	CNL	NB-ARC domain-containing disease resistance protein (best arabidopsis hit)
Cerasus_avium	XP_021834582.1	PRGDB00173892	RLP	Leucine-rich repeat receptor-like protein kinase family protein (best arabidopsis hit)
Cerasus_avium	XP_021816223.1	PRGDB00173893	RLP	Leucine-rich receptor-like protein kinase family protein (best arabidopsis hit)
Cerasus_avium	XP_021816226.1	PRGDB00173893	RLP	Leucine-rich receptor-like protein kinase family protein (best arabidopsis hit)
Cerasus_avium	XP_021816225.1	PRGDB00173893	RLP	Leucine-rich receptor-like protein kinase family protein (best arabidopsis hit)
Cerasus_avium	XP_021816222.1	PRGDB00173893	RLP	Leucine-rich receptor-like protein kinase family protein (best arabidopsis hit)
Cerasus_avium	XP_021816224.1	PRGDB00173893	RLP	Leucine-rich receptor-like protein kinase family protein (best arabidopsis hit)
Cerasus_avium	XP_021817778.1	PRGDB00173897	RLP	Leucine-rich repeat protein kinase family protein (best arabidopsis hit)
Cerasus_avium	XP_021816070.1	PRGDB00173898	RLP	Leucine-rich repeat protein kinase family protein (best arabidopsis hit)
Cerasus_avium	XP_021806791.1	PRGDB00173899	TNL	Disease resistance protein (TIR-NBS-LRR class) family (best arabidopsis hit)
Cerasus_avium	XP_021801162.1	PRGDB00173899	TNL	Disease resistance protein (TIR-NBS-LRR class) family (best arabidopsis hit)
Cerasus_avium	XP_021826388.1	PRGDB00173905	N	ABC-2 type transporter family protein (best arabidopsis hit)
Cerasus_avium	XP_021803394.1	PRGDB00173907	TNL	disease resistance protein (TIR-NBS-LRR class), putative (best arabidopsis hit)
Cerasus_avium	XP_021803340.1	PRGDB00173907	TNL	disease resistance protein (TIR-NBS-LRR class), putative (best arabidopsis hit)
Cerasus_avium	XP_021827252.1	PRGDB00173909	TNL	disease resistance protein (TIR-NBS-LRR class), putative (best arabidopsis hit)
Cerasus_avium	XP_021822544.1	PRGDB00173913	TNL	Disease resistance protein (TIR-NBS-LRR class) family (best arabidopsis hit)
Cerasus_avium	XP_021818862.1	PRGDB00173914	TNL	transmembrane receptors;ATP binding (best arabidopsis hit)
Cerasus_avium	XP_021806003.1	PRGDB00173917	CNL	Disease resistance protein (CC-NBS-LRR class) family (best arabidopsis hit)
Cerasus_avium	XP_021806021.1	PRGDB00173917	CNL	Disease resistance protein (CC-NBS-LRR class) family (best arabidopsis hit)
Cerasus_avium	XP_021819871.1	PRGDB00173918	RLP	STRUBBELIG-receptor family 6 (best arabidopsis hit)
Cerasus_avium	XP_021829433.1	PRGDB00173921	NL	NB-ARC domain-containing disease resistance protein (best arabidopsis hit)
Cerasus_avium	XP_021808853.1	PRGDB00173927	NL	LRR and NB-ARC domains-containing disease resistance protein (best arabidopsis hit)
Cerasus_avium	XP_021808852.1	PRGDB00173927	NL	LRR and NB-ARC domains-containing disease resistance protein (best arabidopsis hit)
Cerasus_avium	XP_021807004.1	PRGDB00173930	TNL	Disease resistance protein (TIR-NBS-LRR class) family (best arabidopsis hit)
Cerasus_avium	XP_021804696.1	PRGDB00173930	TNL	Disease resistance protein (TIR-NBS-LRR class) family (best arabidopsis hit)
Cerasus_avium	XP_021804695.1	PRGDB00173930	TNL	Disease resistance protein (TIR-NBS-LRR class) family (best arabidopsis hit)
Cerasus_avium	XP_021807109.1	PRGDB00173930	TNL	Disease resistance protein (TIR-NBS-LRR class) family (best arabidopsis hit)
Cerasus_avium	XP_021811248.1	PRGDB00173931	RLK-GNK2	cysteine-rich RLK (RECEPTOR-like protein kinase) 10 (best arabidopsis hit)
Cerasus_avium	XP_021831180.1	PRGDB00173935	T	Disease resistance protein (TIR-NBS-LRR class) family (best arabidopsis hit)
Cerasus_avium	XP_021812004.1	PRGDB00173937	RLP	Leucine-rich repeat protein kinase family protein (best arabidopsis hit)
Cerasus_avium	XP_021818282.1	PRGDB00173937	RLP	Leucine-rich repeat protein kinase family protein (best arabidopsis hit)
Cerasus_avium	XP_021802527.1	PRGDB00173937	RLP	Leucine-rich repeat protein kinase family protein (best arabidopsis hit)
Cerasus_avium	XP_021834221.1	PRGDB00173937	RLP	Leucine-rich repeat protein kinase family protein (best arabidopsis hit)
Cerasus_avium	XP_021802023.1	PRGDB00173937	RLP	Leucine-rich repeat protein kinase family protein (best arabidopsis hit)
Cerasus_avium	XP_021811562.1	PRGDB00173937	RLP	Leucine-rich repeat protein kinase family protein (best arabidopsis hit)
Cerasus_avium	XP_021805314.1	PRGDB00173938	NL	NB-ARC domain-containing disease resistance protein (best arabidopsis hit)
Cerasus_avium	XP_021805322.1	PRGDB00173938	NL	NB-ARC domain-containing disease resistance protein (best arabidopsis hit)
Cerasus_avium	XP_021805323.1	PRGDB00173938	NL	NB-ARC domain-containing disease resistance protein (best arabidopsis hit)
Cerasus_avium	XP_021808423.1	PRGDB00173939	NL	NB-ARC domain-containing disease resistance protein (best arabidopsis hit)
Cerasus_avium	XP_021800154.1	PRGDB00173942	RLP	Leucine-rich repeat transmembrane protein kinase (best arabidopsis hit)
Cerasus_avium	XP_021800153.1	PRGDB00173942	RLP	Leucine-rich repeat transmembrane protein kinase (best arabidopsis hit)
Cerasus_avium	XP_021811458.1	PRGDB00173959	CNL	disease resistance protein (TIR-NBS-LRR class), putative (best arabidopsis hit)
Cerasus_avium	XP_021816100.1	PRGDB00173959	CNL	disease resistance protein (TIR-NBS-LRR class), putative (best arabidopsis hit)
Cerasus_avium	XP_021811459.1	PRGDB00173959	CNL	disease resistance protein (TIR-NBS-LRR class), putative (best arabidopsis hit)
Cerasus_avium	XP_021811486.1	PRGDB00173959	CNL	disease resistance protein (TIR-NBS-LRR class), putative (best arabidopsis hit)
Cerasus_avium	XP_021816093.1	PRGDB00173959	CNL	disease resistance protein (TIR-NBS-LRR class), putative (best arabidopsis hit)
Cerasus_avium	XP_021830360.1	PRGDB00173959	CNL	disease resistance protein (TIR-NBS-LRR class), putative (best arabidopsis hit)
Cerasus_avium	XP_021816092.1	PRGDB00173959	CNL	disease resistance protein (TIR-NBS-LRR class), putative (best arabidopsis hit)
Cerasus_avium	XP_021807320.1	PRGDB00173960	N	ABC-2 type transporter family protein (best arabidopsis hit)
Cerasus_avium	XP_021802204.1	PRGDB00173972	RLP	receptor-like kinase 1 (best arabidopsis hit)
Cerasus_avium	XP_021802211.1	PRGDB00173972	RLP	receptor-like kinase 1 (best arabidopsis hit)
Cerasus_avium	XP_021831160.1	PRGDB00173986	TNL	Disease resistance protein (TIR-NBS-LRR class) family (best arabidopsis hit)
Cerasus_avium	XP_021834514.1	PRGDB00173988	TNL	disease resistance protein (TIR-NBS-LRR class), putative (best arabidopsis hit)
Cerasus_avium	XP_021834513.1	PRGDB00173988	TNL	disease resistance protein (TIR-NBS-LRR class), putative (best arabidopsis hit)
Cerasus_avium	XP_021802130.1	PRGDB00173995	NL	Disease resistance protein (TIR-NBS-LRR class) family (best arabidopsis hit)
Cerasus_avium	XP_021800719.1	PRGDB00174001	NL	NB-ARC domain-containing disease resistance protein (best arabidopsis hit)
Cerasus_avium	XP_021824902.1	PRGDB00174005	TNL	disease resistance protein (TIR-NBS-LRR class), putative (best arabidopsis hit)
Cerasus_avium	XP_021832747.1	PRGDB00174012	RLP	Leucine-rich repeat receptor-like protein kinase family protein (best arabidopsis hit)
Cerasus_avium	XP_021831209.1	PRGDB00174017	RLP	Leucine-rich receptor-like protein kinase family protein (best arabidopsis hit)
Cerasus_avium	XP_021801915.1	PRGDB00174026	RLP	Leucine-rich repeat protein kinase family protein (best arabidopsis hit)
Cerasus_avium	XP_021830281.1	PRGDB00174033	CNL	NB-ARC domain-containing disease resistance protein (best arabidopsis hit)
Cerasus_avium	XP_021820467.1	PRGDB00174036	T	Disease resistance protein (TIR-NBS-LRR class) family (best arabidopsis hit)
Cerasus_avium	XP_021806961.1	PRGDB00174040	CNL	Disease resistance protein (CC-NBS-LRR class) family (best arabidopsis hit)
Cerasus_avium	XP_021806964.1	PRGDB00174040	CNL	Disease resistance protein (CC-NBS-LRR class) family (best arabidopsis hit)
Cerasus_avium	XP_021828979.1	PRGDB00174040	CNL	Disease resistance protein (CC-NBS-LRR class) family (best arabidopsis hit)
Cerasus_avium	XP_021810320.1	PRGDB00174053	TNL	Disease resistance protein (TIR-NBS-LRR class) family (best arabidopsis hit)
Cerasus_avium	XP_021810321.1	PRGDB00174053	TNL	Disease resistance protein (TIR-NBS-LRR class) family (best arabidopsis hit)
Cerasus_avium	XP_021825162.1	PRGDB00174059	RLK-GNK2	cysteine-rich RLK (RECEPTOR-like protein kinase) 42 (best arabidopsis hit)
Cerasus_avium	XP_021831616.1	PRGDB00174066	RLP	Leucine-rich receptor-like protein kinase family protein (best arabidopsis hit)
Cerasus_avium	XP_021833646.1	PRGDB00174069	N	ABC-2 and Plant PDR ABC-type transporter family protein (best arabidopsis hit)
Cerasus_avium	XP_021831394.1	PRGDB00174077	N	pleiotropic drug resistance 12 (best arabidopsis hit)
Cerasus_avium	XP_021805770.1	PRGDB00174079	CNL	LRR and NB-ARC domains-containing disease resistance protein (best arabidopsis hit)
Cerasus_avium	XP_021832882.1	PRGDB00174079	CNL	LRR and NB-ARC domains-containing disease resistance protein (best arabidopsis hit)
Cerasus_avium	XP_021818082.1	PRGDB00174094	N	ABC-2 type transporter family protein (best arabidopsis hit)
Cerasus_avium	XP_021831013.1	PRGDB00174096	Mlo-like	Seven transmembrane MLO family protein (best arabidopsis hit)
Cerasus_avium	XP_021804305.1	PRGDB00174097	CNL	NB-ARC domain-containing disease resistance protein (best arabidopsis hit)
Cerasus_avium	XP_021813328.1	PRGDB00174097	CNL	NB-ARC domain-containing disease resistance protein (best arabidopsis hit)
Cerasus_avium	XP_021805063.1	PRGDB00174100	RLP	Leucine-rich repeat protein kinase family protein (best arabidopsis hit)
Cerasus_avium	XP_021800561.1	PRGDB00174107	TNL	disease resistance protein (TIR-NBS-LRR class), putative (best arabidopsis hit)
Cerasus_avium	XP_021800560.1	PRGDB00174107	TNL	disease resistance protein (TIR-NBS-LRR class), putative (best arabidopsis hit)
Cerasus_avium	XP_021824276.1	PRGDB00174109	RLP	Leucine-rich repeat protein kinase family protein (best arabidopsis hit)
Cerasus_avium	XP_021834426.1	PRGDB00174111	RLP	Leucine-rich repeat transmembrane protein kinase (best arabidopsis hit)
Cerasus_avium	XP_021833846.1	PRGDB00174111	RLP	Leucine-rich repeat transmembrane protein kinase (best arabidopsis hit)
Cerasus_avium	XP_021834427.1	PRGDB00174111	RLP	Leucine-rich repeat transmembrane protein kinase (best arabidopsis hit)
Cerasus_avium	XP_021804715.1	PRGDB00174112	CNL	NB-ARC domain-containing disease resistance protein (best arabidopsis hit)
Cerasus_avium	XP_021804699.1	PRGDB00174112	CNL	NB-ARC domain-containing disease resistance protein (best arabidopsis hit)
Cerasus_avium	XP_021804707.1	PRGDB00174112	CNL	NB-ARC domain-containing disease resistance protein (best arabidopsis hit)
Cerasus_avium	XP_021811483.1	PRGDB00174114	T	Disease resistance protein (TIR-NBS-LRR class) family (best arabidopsis hit)
Cerasus_avium	XP_021825338.1	PRGDB00174115	Mlo-like	Seven transmembrane MLO family protein (best arabidopsis hit)
Cerasus_avium	XP_021825337.1	PRGDB00174115	Mlo-like	Seven transmembrane MLO family protein (best arabidopsis hit)
Cerasus_avium	XP_021834413.1	PRGDB00174125	TNL	Disease resistance protein (TIR-NBS-LRR class) family (best arabidopsis hit)
Cerasus_avium	XP_021834412.1	PRGDB00174125	TNL	Disease resistance protein (TIR-NBS-LRR class) family (best arabidopsis hit)
Cerasus_avium	XP_021834411.1	PRGDB00174125	TNL	Disease resistance protein (TIR-NBS-LRR class) family (best arabidopsis hit)
Cerasus_avium	XP_021828019.1	PRGDB00174126	RLP	Leucine-rich repeat protein kinase family protein (best arabidopsis hit)
Cerasus_avium	XP_021804373.1	PRGDB00174128	NL	LRR and NB-ARC domains-containing disease resistance protein (best arabidopsis hit)
Cerasus_avium	XP_021833731.1	PRGDB00174130	RLP	Leucine-rich repeat protein kinase family protein (best arabidopsis hit)
Cerasus_avium	XP_021833732.1	PRGDB00174130	RLP	Leucine-rich repeat protein kinase family protein (best arabidopsis hit)
Cerasus_avium	XP_021833559.1	PRGDB00174131	Mlo-like	Seven transmembrane MLO family protein (best arabidopsis hit)
Cerasus_avium	XP_021829432.1	PRGDB00174137	NL	NB-ARC domain-containing disease resistance protein (best arabidopsis hit)
Cerasus_avium	XP_021830277.1	PRGDB00174137	NL	NB-ARC domain-containing disease resistance protein (best arabidopsis hit)
Cerasus_avium	XP_021820191.1	PRGDB00174140	RLP	Leucine-rich repeat transmembrane protein kinase protein (best arabidopsis hit)
Cerasus_avium	XP_021819712.1	PRGDB00174143	CNL	disease resistance protein (TIR-NBS-LRR class), putative (best arabidopsis hit)
Cerasus_avium	XP_021808231.1	PRGDB00174145	CNL	NB-ARC domain-containing disease resistance protein (best arabidopsis hit)
Cerasus_avium	XP_021808154.1	PRGDB00174145	CNL	NB-ARC domain-containing disease resistance protein (best arabidopsis hit)
Cerasus_avium	XP_021824623.1	PRGDB00174145	CNL	NB-ARC domain-containing disease resistance protein (best arabidopsis hit)
Cerasus_avium	XP_021800004.1	PRGDB00174148	TNL	Disease resistance protein (TIR-NBS-LRR class) family (best arabidopsis hit)
Cerasus_avium	XP_021801333.1	PRGDB00174148	TNL	Disease resistance protein (TIR-NBS-LRR class) family (best arabidopsis hit)
Cerasus_avium	XP_021833787.1	PRGDB00174149	RLK-GNK2	cysteine-rich RLK (RECEPTOR-like protein kinase) 3 (best arabidopsis hit)
Cerasus_avium	XP_021830898.1	PRGDB00174153	CNL	LRR and NB-ARC domains-containing disease resistance protein (best arabidopsis hit)
Cerasus_avium	XP_021807361.1	PRGDB00174156	CNL	NB-ARC domain-containing disease resistance protein (best arabidopsis hit)
Cerasus_avium	XP_021807363.1	PRGDB00174156	CNL	NB-ARC domain-containing disease resistance protein (best arabidopsis hit)
Cerasus_avium	XP_021807362.1	PRGDB00174156	CNL	NB-ARC domain-containing disease resistance protein (best arabidopsis hit)
Cerasus_avium	XP_021819756.1	PRGDB00174157	RLK-GNK2	cysteine-rich RLK (RECEPTOR-like protein kinase) 10 (best arabidopsis hit)
Cerasus_avium	XP_021817361.1	PRGDB00174157	RLK-GNK2	cysteine-rich RLK (RECEPTOR-like protein kinase) 10 (best arabidopsis hit)
Cerasus_avium	XP_021817369.1	PRGDB00174157	RLK-GNK2	cysteine-rich RLK (RECEPTOR-like protein kinase) 10 (best arabidopsis hit)
Cerasus_avium	XP_021833988.1	PRGDB00174161	Mlo-like	Seven transmembrane MLO family protein (best arabidopsis hit)
Cerasus_avium	XP_021833990.1	PRGDB00174161	Mlo-like	Seven transmembrane MLO family protein (best arabidopsis hit)
Cerasus_avium	XP_021833987.1	PRGDB00174161	Mlo-like	Seven transmembrane MLO family protein (best arabidopsis hit)
Cerasus_avium	XP_021833991.1	PRGDB00174161	Mlo-like	Seven transmembrane MLO family protein (best arabidopsis hit)
Cerasus_avium	XP_021828389.1	PRGDB00174162	CN	U-box domain-containing protein kinase family protein (best arabidopsis hit)
Cerasus_avium	XP_021801010.1	PRGDB00174163	RLP	Leucine-rich repeat protein kinase family protein (best arabidopsis hit)
Cerasus_avium	XP_021816267.1	PRGDB00174169	RLP	Protein kinase family protein (best arabidopsis hit)
Cerasus_avium	XP_021806140.1	PRGDB00174170	NL	NB-ARC domain-containing disease resistance protein (best arabidopsis hit)
Cerasus_avium	XP_021806146.1	PRGDB00174170	NL	NB-ARC domain-containing disease resistance protein (best arabidopsis hit)
Cerasus_avium	XP_021806145.1	PRGDB00174170	NL	NB-ARC domain-containing disease resistance protein (best arabidopsis hit)
Cerasus_avium	XP_021806143.1	PRGDB00174170	NL	NB-ARC domain-containing disease resistance protein (best arabidopsis hit)
Cerasus_avium	XP_021806138.1	PRGDB00174170	NL	NB-ARC domain-containing disease resistance protein (best arabidopsis hit)
Cerasus_avium	XP_021806147.1	PRGDB00174170	NL	NB-ARC domain-containing disease resistance protein (best arabidopsis hit)
Cerasus_avium	XP_021806142.1	PRGDB00174170	NL	NB-ARC domain-containing disease resistance protein (best arabidopsis hit)
Cerasus_avium	XP_021806141.1	PRGDB00174170	NL	NB-ARC domain-containing disease resistance protein (best arabidopsis hit)
Cerasus_avium	XP_021806139.1	PRGDB00174170	NL	NB-ARC domain-containing disease resistance protein (best arabidopsis hit)
Cerasus_avium	XP_021806148.1	PRGDB00174170	NL	NB-ARC domain-containing disease resistance protein (best arabidopsis hit)
Cerasus_avium	XP_021806144.1	PRGDB00174170	NL	NB-ARC domain-containing disease resistance protein (best arabidopsis hit)
Cerasus_avium	XP_021831161.1	PRGDB00174171	TNL	Disease resistance protein (TIR-NBS-LRR class) family (best arabidopsis hit)
Cerasus_avium	XP_021820190.1	PRGDB00174174	RLP	Leucine-rich repeat transmembrane protein kinase protein (best arabidopsis hit)
Cerasus_avium	XP_021826693.1	PRGDB00174175	CNL	NB-ARC domain-containing disease resistance protein (best arabidopsis hit)
Cerasus_avium	XP_021817910.1	PRGDB00174176	TNL	disease resistance protein (TIR-NBS-LRR class), putative (best arabidopsis hit)
Cerasus_avium	XP_021815795.1	PRGDB00174180	RLP	Leucine-rich repeat protein kinase family protein (best arabidopsis hit)
Cerasus_avium	XP_021815793.1	PRGDB00174180	RLP	Leucine-rich repeat protein kinase family protein (best arabidopsis hit)
Cerasus_avium	XP_021828353.1	PRGDB00174183	RLP	Leucine-rich repeat transmembrane protein kinase family protein (best arabidopsis hit)
Cerasus_avium	XP_021828354.1	PRGDB00174183	RLP	Leucine-rich repeat transmembrane protein kinase family protein (best arabidopsis hit)
Cerasus_avium	XP_021834893.1	PRGDB00174184	N	pleiotropic drug resistance 12 (best arabidopsis hit)
Cerasus_avium	XP_021819433.1	PRGDB00174210	RLP	Leucine-rich repeat protein kinase family protein (best arabidopsis hit)
Cerasus_avium	XP_021814070.1	PRGDB00174219	RLP	Leucine-rich receptor-like protein kinase family protein (best arabidopsis hit)
Cerasus_avium	XP_021824889.1	PRGDB00174237	NL	Leucine-rich repeat (LRR) family protein (best arabidopsis hit)
Cerasus_avium	XP_021824888.1	PRGDB00174237	NL	Leucine-rich repeat (LRR) family protein (best arabidopsis hit)
Cerasus_avium	XP_021824890.1	PRGDB00174237	NL	Leucine-rich repeat (LRR) family protein (best arabidopsis hit)
Cerasus_avium	XP_021829604.1	PRGDB00174239	RLP	Leucine-rich repeat protein kinase family protein (best arabidopsis hit)
Cerasus_avium	XP_021824700.1	PRGDB00174260	RLP	Leucine-rich receptor-like protein kinase family protein (best arabidopsis hit)
Cerasus_avium	XP_021822782.1	PRGDB00174289	NL	Disease resistance protein (CC-NBS-LRR class) family (best arabidopsis hit)
Cerasus_avium	XP_021822783.1	PRGDB00174289	NL	Disease resistance protein (CC-NBS-LRR class) family (best arabidopsis hit)
Cerasus_avium	XP_021834818.1	PRGDB00174291	RLP	Leucine-rich repeat transmembrane protein kinase protein (best arabidopsis hit)
Cerasus_avium	XP_021831634.1	PRGDB00174291	RLP	Leucine-rich repeat transmembrane protein kinase protein (best arabidopsis hit)
Cerasus_avium	XP_021829653.1	PRGDB00174291	RLP	Leucine-rich repeat transmembrane protein kinase protein (best arabidopsis hit)
Cerasus_avium	XP_021829655.1	PRGDB00174291	RLP	Leucine-rich repeat transmembrane protein kinase protein (best arabidopsis hit)
Cerasus_avium	XP_021831633.1	PRGDB00174291	RLP	Leucine-rich repeat transmembrane protein kinase protein (best arabidopsis hit)
Cerasus_avium	XP_021799923.1	PRGDB00174293	CNL	disease resistance protein (TIR-NBS-LRR class), putative (best arabidopsis hit)
Cerasus_avium	XP_021800049.1	PRGDB00174293	CNL	disease resistance protein (TIR-NBS-LRR class), putative (best arabidopsis hit)
Cerasus_avium	XP_021832474.1	PRGDB00174305	NL	NB-ARC domain-containing disease resistance protein (best arabidopsis hit)
Cerasus_avium	XP_021805388.1	PRGDB00174305	NL	NB-ARC domain-containing disease resistance protein (best arabidopsis hit)
Cerasus_avium	XP_021805023.1	PRGDB00174314	RLP	Leucine-rich repeat protein kinase family protein (best arabidopsis hit)
Cerasus_avium	XP_021827254.1	PRGDB00174315	TNL	disease resistance protein (TIR-NBS-LRR class), putative (best arabidopsis hit)
Cerasus_avium	XP_021827253.1	PRGDB00174315	TNL	disease resistance protein (TIR-NBS-LRR class), putative (best arabidopsis hit)
Cerasus_avium	XP_021803004.1	PRGDB00174336	CNL	LRR and NB-ARC domains-containing disease resistance protein (best arabidopsis hit)
Cerasus_avium	XP_021801282.1	PRGDB00174336	CNL	LRR and NB-ARC domains-containing disease resistance protein (best arabidopsis hit)
Cerasus_avium	XP_021804722.1	PRGDB00174336	CNL	LRR and NB-ARC domains-containing disease resistance protein (best arabidopsis hit)
Cerasus_avium	XP_021826694.1	PRGDB00174339	CNL	NB-ARC domain-containing disease resistance protein (best arabidopsis hit)
Cerasus_avium	XP_021811392.1	PRGDB00174340	RLP	phytosulfokin receptor 1 (best arabidopsis hit)
Cerasus_avium	XP_021831998.1	PRGDB00174342	RLP	Leucine-rich repeat protein kinase family protein (best arabidopsis hit)
Cerasus_avium	XP_021832049.1	PRGDB00174342	RLP	Leucine-rich repeat protein kinase family protein (best arabidopsis hit)
Cerasus_avium	XP_021832014.1	PRGDB00174343	RLP	Leucine-rich repeat protein kinase family protein (best arabidopsis hit)
Cerasus_avium	XP_021832016.1	PRGDB00174343	RLP	Leucine-rich repeat protein kinase family protein (best arabidopsis hit)
Cerasus_avium	XP_021832015.1	PRGDB00174343	RLP	Leucine-rich repeat protein kinase family protein (best arabidopsis hit)
Cerasus_avium	XP_021806831.1	PRGDB00174346	RLP	Leucine-rich repeat protein kinase family protein (best arabidopsis hit)
Cerasus_avium	XP_021823354.1	PRGDB00174347	RLP	Leucine-rich repeat protein kinase family protein (best arabidopsis hit)
Cerasus_avium	XP_021810687.1	PRGDB00174360	NL	LRR and NB-ARC domains-containing disease resistance protein (best arabidopsis hit)
Cerasus_avium	XP_021834486.1	PRGDB00174363	CNL	LRR and NB-ARC domains-containing disease resistance protein (best arabidopsis hit)
Cerasus_avium	XP_021818867.1	PRGDB00174371	CNL	LRR and NB-ARC domains-containing disease resistance protein (best arabidopsis hit)
Cerasus_avium	XP_021818865.1	PRGDB00174371	CNL	LRR and NB-ARC domains-containing disease resistance protein (best arabidopsis hit)
Cerasus_avium	XP_021818868.1	PRGDB00174371	CNL	LRR and NB-ARC domains-containing disease resistance protein (best arabidopsis hit)
Cerasus_avium	XP_021800192.1	PRGDB00174371	CNL	LRR and NB-ARC domains-containing disease resistance protein (best arabidopsis hit)
Cerasus_avium	XP_021818864.1	PRGDB00174371	CNL	LRR and NB-ARC domains-containing disease resistance protein (best arabidopsis hit)
Cerasus_avium	XP_021818866.1	PRGDB00174371	CNL	LRR and NB-ARC domains-containing disease resistance protein (best arabidopsis hit)
Cerasus_avium	XP_021813111.1	PRGDB00174372	CNL	Disease resistance protein (CC-NBS-LRR class) family (best arabidopsis hit)
Cerasus_avium	XP_021829412.1	PRGDB00174372	CNL	Disease resistance protein (CC-NBS-LRR class) family (best arabidopsis hit)
Cerasus_avium	XP_021801442.1	PRGDB00174372	CNL	Disease resistance protein (CC-NBS-LRR class) family (best arabidopsis hit)
Cerasus_avium	XP_021813112.1	PRGDB00174372	CNL	Disease resistance protein (CC-NBS-LRR class) family (best arabidopsis hit)
Cerasus_avium	XP_021822787.1	PRGDB00174372	CNL	Disease resistance protein (CC-NBS-LRR class) family (best arabidopsis hit)
Cerasus_avium	XP_021825471.1	PRGDB00174398	TNL	disease resistance protein (TIR-NBS-LRR class), putative (best arabidopsis hit)
Cerasus_avium	XP_021802855.1	PRGDB00174398	TNL	disease resistance protein (TIR-NBS-LRR class), putative (best arabidopsis hit)
Cerasus_avium	XP_021808687.1	PRGDB00174405	RLP	receptor-like kinase 1 (best arabidopsis hit)
Cerasus_avium	XP_021800952.1	PRGDB00174409	CNL	NB-ARC domain-containing disease resistance protein (best arabidopsis hit)
Cerasus_avium	XP_021815324.1	PRGDB00174413	RLP	Leucine-rich receptor-like protein kinase family protein (best arabidopsis hit)
Cerasus_avium	XP_021830712.1	PRGDB00174439	CNL	NB-ARC domain-containing disease resistance protein (best arabidopsis hit)
Cerasus_avium	XP_021821692.1	PRGDB00174460	NL	NB-ARC domain-containing disease resistance protein (best arabidopsis hit)
Cerasus_avium	XP_021830750.1	PRGDB00174460	NL	NB-ARC domain-containing disease resistance protein (best arabidopsis hit)
Cerasus_avium	XP_021820689.1	PRGDB00174477	RLP	Leucine-rich repeat protein kinase family protein (best arabidopsis hit)
Cerasus_avium	XP_021806369.1	PRGDB00174491	RLP	receptor-like protein kinase 2 (best arabidopsis hit)
Cerasus_avium	XP_021830540.1	PRGDB00174495	RLP	Leucine-rich repeat protein kinase family protein (best arabidopsis hit)
Cerasus_avium	XP_021817825.1	PRGDB00174513	N	pleiotropic drug resistance 12 (best arabidopsis hit)
Cerasus_avium	XP_021817826.1	PRGDB00174513	N	pleiotropic drug resistance 12 (best arabidopsis hit)
Cerasus_avium	XP_021803325.1	PRGDB00174515	TNL	disease resistance protein (TIR-NBS-LRR class), putative (best arabidopsis hit)
Cerasus_avium	XP_021811274.1	PRGDB00174517	TNL	Disease resistance protein (TIR-NBS-LRR class) family (best arabidopsis hit)
Cerasus_avium	XP_021810622.1	PRGDB00174518	N	ABC-2 type transporter family protein (best arabidopsis hit)
Cerasus_avium	XP_021802603.1	PRGDB00174520	CNL	LRR and NB-ARC domains-containing disease resistance protein (best arabidopsis hit)
Cerasus_avium	XP_021834357.1	PRGDB00174520	CNL	LRR and NB-ARC domains-containing disease resistance protein (best arabidopsis hit)
Cerasus_avium	XP_021834358.1	PRGDB00174520	CNL	LRR and NB-ARC domains-containing disease resistance protein (best arabidopsis hit)
Cerasus_avium	XP_021806407.1	PRGDB00174520	CNL	LRR and NB-ARC domains-containing disease resistance protein (best arabidopsis hit)
Cerasus_avium	XP_021825953.1	PRGDB00174522	RLP	Leucine-rich receptor-like protein kinase family protein (best arabidopsis hit)
Cerasus_avium	XP_021824926.1	PRGDB00174528	TNL	disease resistance protein (TIR-NBS-LRR class), putative (best arabidopsis hit)
Cerasus_avium	XP_021801851.1	PRGDB00174528	TNL	disease resistance protein (TIR-NBS-LRR class), putative (best arabidopsis hit)
Cerasus_avium	XP_021800342.1	PRGDB00174528	TNL	disease resistance protein (TIR-NBS-LRR class), putative (best arabidopsis hit)
Cerasus_avium	XP_021802524.1	PRGDB00174549	N	ABC-2 type transporter family protein (best arabidopsis hit)
Cerasus_avium	XP_021811910.1	PRGDB00174551	NL	LRR and NB-ARC domains-containing disease resistance protein (best arabidopsis hit)
Cerasus_avium	XP_021834651.1	PRGDB00174551	NL	LRR and NB-ARC domains-containing disease resistance protein (best arabidopsis hit)
Cerasus_avium	XP_021831969.1	PRGDB00174551	NL	LRR and NB-ARC domains-containing disease resistance protein (best arabidopsis hit)
Cerasus_avium	XP_021834586.1	PRGDB00174551	NL	LRR and NB-ARC domains-containing disease resistance protein (best arabidopsis hit)
Cerasus_avium	XP_021811909.1	PRGDB00174551	NL	LRR and NB-ARC domains-containing disease resistance protein (best arabidopsis hit)
Cerasus_avium	XP_021811911.1	PRGDB00174551	NL	LRR and NB-ARC domains-containing disease resistance protein (best arabidopsis hit)
Cerasus_avium	XP_021800311.1	PRGDB00174551	NL	LRR and NB-ARC domains-containing disease resistance protein (best arabidopsis hit)
Cerasus_avium	XP_021811908.1	PRGDB00174551	NL	LRR and NB-ARC domains-containing disease resistance protein (best arabidopsis hit)
Cerasus_avium	XP_021803154.1	PRGDB00174551	NL	LRR and NB-ARC domains-containing disease resistance protein (best arabidopsis hit)
Cerasus_avium	XP_021827094.1	PRGDB00174560	CN	U-box domain-containing protein kinase family protein (best arabidopsis hit)
Cerasus_avium	XP_021827096.1	PRGDB00174560	CN	U-box domain-containing protein kinase family protein (best arabidopsis hit)
Cerasus_avium	XP_021806889.1	PRGDB00174561	RLP	Leucine-rich repeat protein kinase family protein (best arabidopsis hit)
Cerasus_avium	XP_021806888.1	PRGDB00174561	RLP	Leucine-rich repeat protein kinase family protein (best arabidopsis hit)
Cerasus_avium	XP_021816096.1	PRGDB00174572	TNL	disease resistance protein (TIR-NBS-LRR class), putative (best arabidopsis hit)
Cerasus_avium	XP_021816094.1	PRGDB00174572	TNL	disease resistance protein (TIR-NBS-LRR class), putative (best arabidopsis hit)
Cerasus_avium	XP_021816095.1	PRGDB00174572	TNL	disease resistance protein (TIR-NBS-LRR class), putative (best arabidopsis hit)
Cerasus_avium	XP_021825173.1	PRGDB00174579	RLP	Leucine-rich repeat protein kinase family protein (best arabidopsis hit)
Cerasus_avium	XP_021827518.1	PRGDB00174584	Mlo-like	Seven transmembrane MLO family protein (best arabidopsis hit)
Cerasus_avium	XP_021834855.1	PRGDB00174584	Mlo-like	Seven transmembrane MLO family protein (best arabidopsis hit)
Cerasus_avium	XP_021800309.1	PRGDB00174586	CN	U-box domain-containing protein kinase family protein (best arabidopsis hit)
Cerasus_avium	XP_021830203.1	PRGDB00174587	RLP	receptor-like kinase in flowers 1 (best arabidopsis hit)
Cerasus_avium	XP_021830204.1	PRGDB00174587	RLP	receptor-like kinase in flowers 1 (best arabidopsis hit)
Cerasus_avium	XP_021807528.1	PRGDB00174610	RLP	Leucine-rich repeat protein kinase family protein (best arabidopsis hit)
Cerasus_avium	XP_021813116.1	PRGDB00174621	Mlo-like	Seven transmembrane MLO family protein (best arabidopsis hit)
Cerasus_avium	XP_021800683.1	PRGDB00174629	TNL	disease resistance protein (TIR-NBS-LRR class), putative (best arabidopsis hit)
Cerasus_avium	XP_021804374.1	PRGDB00174631	RLP	inflorescence meristem receptor-like kinase 2 (best arabidopsis hit)
Cerasus_avium	XP_021805310.1	PRGDB00174633	RLK-GNK2	cysteine-rich RLK (RECEPTOR-like protein kinase) 10 (best arabidopsis hit)
Cerasus_avium	XP_021821284.1	PRGDB00174640	N	white-brown complex homolog protein 11 (best arabidopsis hit)
Cerasus_avium	XP_021812320.1	PRGDB00174642	N	ABC-2 type transporter family protein (best arabidopsis hit)
Cerasus_avium	XP_021832525.1	PRGDB00174650	CNL	NB-ARC domain-containing disease resistance protein (best arabidopsis hit)
Cerasus_avium	XP_021830149.1	PRGDB00174651	RLP	Leucine-rich repeat protein kinase family protein (best arabidopsis hit)
Cerasus_avium	XP_021830155.1	PRGDB00174651	RLP	Leucine-rich repeat protein kinase family protein (best arabidopsis hit)
Cerasus_avium	XP_021801689.1	PRGDB00174657	NL	LRR and NB-ARC domains-containing disease resistance protein (best arabidopsis hit)
Cerasus_avium	XP_021834726.1	PRGDB00174667	CNL	LRR and NB-ARC domains-containing disease resistance protein (best arabidopsis hit)
Cerasus_avium	XP_021801948.1	PRGDB00174667	CNL	LRR and NB-ARC domains-containing disease resistance protein (best arabidopsis hit)
Cerasus_avium	XP_021803257.1	PRGDB00174670	NL	LRR and NB-ARC domains-containing disease resistance protein (best arabidopsis hit)
Cerasus_avium	XP_021822583.1	PRGDB00174670	NL	LRR and NB-ARC domains-containing disease resistance protein (best arabidopsis hit)
Cerasus_avium	XP_021803256.1	PRGDB00174670	NL	LRR and NB-ARC domains-containing disease resistance protein (best arabidopsis hit)
Cerasus_avium	XP_021809579.1	PRGDB00175314	N	ATP-binding casette family G25 (best arabidopsis hit)
Cerasus_avium	XP_021827375.1	PRGDB00176718	T	Disease resistance protein (TIR-NBS-LRR class) family (best arabidopsis hit)
Cerasus_avium	XP_021816384.1	PRGDB00182894	N	white-brown complex homolog protein 11 (best arabidopsis hit)
Cerasus_avium	XP_021809183.1	PRGDB00183044	N	ATP-binding cassette A2 (best arabidopsis hit)
Cerasus_avium	XP_021808318.1	PRGDB00183044	N	ATP-binding cassette A2 (best arabidopsis hit)
Cerasus_avium	XP_021822710.1	PRGDB00184759	N	zinc finger protein-related (best arabidopsis hit); E3 ubiquitin ligase, putative, expressed (best rice hit)
Cerasus_avium	XP_021810862.1	PRGDB00184759	N	zinc finger protein-related (best arabidopsis hit); E3 ubiquitin ligase, putative, expressed (best rice hit)
Cerasus_avium	XP_021813235.1	PRGDB00190465	N	TSA: Lactuca sativa Letassy_X1_29 mRNA sequence
Cerasus_avium	XP_021834425.1	PRGDB00195015	RLP
Cerasus_avium	XP_021834424.1	PRGDB00195015	RLP
Cerasus_avium	XP_021814280.1	PRGDB00201131	NL
Cerasus_avium	XP_021819622.1	PRGDB00201456	CN
Cerasus_avium	XP_021819607.1	PRGDB00201456	CN
Cerasus_avium	XP_021819623.1	PRGDB00203535	CN
Cerasus_avium	XP_021827162.1	PRGDB00203535	CN
Cerasus_avium	XP_021802898.1	PRGDB00210767	RLP
Cerasus_avium	XP_021800497.1	PRGDB00213094	RLP
Cerasus_avium	XP_021813194.1	PRGDB00213140	RLP
Cerasus_avium	XP_021800640.1	PRGDB00213152	CNL
Cerasus_avium	XP_021833285.1	PRGDB00213160	RLP
Cerasus_avium	XP_021833284.1	PRGDB00213160	RLP
Cerasus_avium	XP_021801951.1	PRGDB00213350	TNL
Cerasus_avium	XP_021809385.1	PRGDB00213350	TNL
Cerasus_avium	XP_021826159.1	PRGDB00213456	RLP
Cerasus_avium	XP_021805877.1	PRGDB00213510	RLP
Cerasus_avium	XP_021811619.1	PRGDB00213515	RLK-GNK2
Cerasus_avium	XP_021822820.1	PRGDB00213564	NL
Cerasus_avium	XP_021815959.1	PRGDB00213881	RLP
Cerasus_avium	XP_021803210.1	PRGDB00213921	NL
Cerasus_avium	XP_021803209.1	PRGDB00213921	NL
Cerasus_avium	XP_021803429.1	PRGDB00213981	CNL
Cerasus_avium	XP_021816129.1	PRGDB00214006	NL
Cerasus_avium	XP_021816128.1	PRGDB00214006	NL
Cerasus_avium	XP_021816130.1	PRGDB00214006	NL
Cerasus_avium	XP_021803294.1	PRGDB00214006	NL
Cerasus_avium	XP_021816127.1	PRGDB00214006	NL
Cerasus_avium	XP_021816125.1	PRGDB00214006	NL
Cerasus_avium	XP_021803632.1	PRGDB00214006	NL
Cerasus_avium	XP_021816124.1	PRGDB00214006	NL
Cerasus_avium	XP_021816123.1	PRGDB00214006	NL
Cerasus_avium	XP_021810602.1	PRGDB00214037	N
Cerasus_avium	XP_021831968.1	PRGDB00214040	NL
Cerasus_avium	XP_021822587.1	PRGDB00214040	NL
Cerasus_avium	XP_021831486.1	PRGDB00214199	NL
Cerasus_avium	XP_021820761.1	PRGDB00214375	NL
Cerasus_avium	XP_021803766.1	PRGDB00214567	RLP
Cerasus_avium	XP_021802456.1	PRGDB00214590	RLP
Cerasus_avium	XP_021820764.1	PRGDB00214687	NL
Cerasus_avium	XP_021823843.1	PRGDB00214788	CNL
Cerasus_avium	XP_021819904.1	PRGDB00214798	RLP
Cerasus_avium	XP_021819906.1	PRGDB00214798	RLP
Cerasus_avium	XP_021819905.1	PRGDB00214798	RLP
Cerasus_avium	XP_021832190.1	PRGDB00214839	RLP
Cerasus_avium	XP_021829273.1	PRGDB00214944	Other
Cerasus_avium	XP_021829272.1	PRGDB00214944	Other
Cerasus_avium	XP_021829275.1	PRGDB00214944	Other
Cerasus_avium	XP_021829274.1	PRGDB00214944	Other
Cerasus_avium	XP_021823394.1	PRGDB00214947	RLP
Cerasus_avium	XP_021833870.1	PRGDB00215040	TNL
Cerasus_avium	XP_021813336.1	PRGDB00215289	RLP
Cerasus_avium	XP_021818885.1	PRGDB00215360	RLP
Cerasus_avium	XP_021833509.1	PRGDB00215388	T
Cerasus_avium	XP_021816473.1	PRGDB00215398	RLK-GNK2
Cerasus_avium	XP_021803364.1	PRGDB00215406	NL
Cerasus_avium	XP_021803365.1	PRGDB00215406	NL
Cerasus_avium	XP_021800332.1	PRGDB00215415	TNL
Cerasus_avium	XP_021822813.1	PRGDB00215430	NL
Cerasus_avium	XP_021813058.1	PRGDB00215472	CNL
Cerasus_avium	XP_021813052.1	PRGDB00215472	CNL
Cerasus_avium	XP_021813051.1	PRGDB00215472	CNL
Cerasus_avium	XP_021813049.1	PRGDB00215472	CNL
Cerasus_avium	XP_021813053.1	PRGDB00215472	CNL
Cerasus_avium	XP_021813054.1	PRGDB00215472	CNL
Cerasus_avium	XP_021813057.1	PRGDB00215472	CNL
Cerasus_avium	XP_021813056.1	PRGDB00215472	CNL
Cerasus_avium	XP_021813050.1	PRGDB00215472	CNL
Cerasus_avium	XP_021813055.1	PRGDB00215472	CNL
Cerasus_avium	XP_021804037.1	PRGDB00215490	RLP
Cerasus_avium	XP_021823326.1	PRGDB00215505	RLP
Cerasus_avium	XP_021815498.1	PRGDB00215683	RLP
Cerasus_avium	XP_021823393.1	PRGDB00215741	CNL
Cerasus_avium	XP_021802018.1	PRGDB00215773	RLP
Cerasus_avium	XP_021827501.1	PRGDB00215844	NL
Cerasus_avium	XP_021827500.1	PRGDB00215844	NL
Cerasus_avium	XP_021830548.1	PRGDB00215969	RLP
Cerasus_avium	XP_021830543.1	PRGDB00215969	RLP
Cerasus_avium	XP_021832504.1	PRGDB00215973	NL
Cerasus_avium	XP_021832506.1	PRGDB00215973	NL
Cerasus_avium	XP_021813154.1	PRGDB00216056	T
Cerasus_avium	XP_021800382.1	PRGDB00216080	RLP
Cerasus_avium	XP_021831971.1	PRGDB00216099	NL
Cerasus_avium	XP_021800312.1	PRGDB00216099	NL
Cerasus_avium	XP_021802019.1	PRGDB00216189	RLP
Cerasus_avium	XP_021832507.1	PRGDB00216339	NL
Cerasus_avium	XP_021813329.1	PRGDB00216363	CNL
Cerasus_avium	XP_021831467.1	PRGDB00216373	TNL
Cerasus_avium	XP_021806801.1	PRGDB00216404	TNL
Cerasus_avium	XP_021804010.1	PRGDB00216470	NL
Cerasus_avium	XP_021801574.1	PRGDB00216471	NL
Cerasus_avium	XP_021834822.1	PRGDB00216531	RLP
Cerasus_avium	XP_021823747.1	PRGDB00216564	NL
Cerasus_avium	XP_021823746.1	PRGDB00216564	NL
Cerasus_avium	XP_021823789.1	PRGDB00216697	RLP
Cerasus_avium	XP_021823788.1	PRGDB00216697	RLP
Cerasus_avium	XP_021800131.1	PRGDB00216701	CNL
Cerasus_avium	XP_021819763.1	PRGDB00216712	RLK-GNK2
Cerasus_avium	XP_021819762.1	PRGDB00216712	RLK-GNK2
Cerasus_avium	XP_021819761.1	PRGDB00216712	RLK-GNK2
Cerasus_avium	XP_021808250.1	PRGDB00216734	CNL
Cerasus_avium	XP_021800437.1	PRGDB00216796	NL
Cerasus_avium	XP_021800439.1	PRGDB00216796	NL
Cerasus_avium	XP_021800440.1	PRGDB00216796	NL
Cerasus_avium	XP_021800438.1	PRGDB00216796	NL
Cerasus_avium	XP_021832235.1	PRGDB00216835	RLK
Cerasus_avium	XP_021832244.1	PRGDB00216835	RLK
Cerasus_avium	XP_021832245.1	PRGDB00216835	RLK
Cerasus_avium	XP_021832246.1	PRGDB00216859	RLK
Cerasus_avium	XP_021823546.1	PRGDB00217051	T
Cerasus_avium	XP_021804967.1	PRGDB00217051	T
Cerasus_avium	XP_021801478.1	PRGDB00217357	RLP
Cerasus_avium	XP_021817264.1	PRGDB00217357	RLP
Cerasus_avium	XP_021817298.1	PRGDB00217357	RLP
Cerasus_avium	XP_021834833.1	PRGDB00217357	RLP
Cerasus_avium	XP_021833396.1	PRGDB00217357	RLP
Cerasus_avium	XP_021807122.1	PRGWK00000073	RLP
Cerasus_avium	XP_021807123.1	PRGWK00000073	RLP
Cerasus_avium	XP_021800881.1	PRGWK00000399	RLP
Cerasus_avium	XP_021814345.1	PRGWK00000726	RLP-Malectin
Cerasus_avium	XP_021814347.1	PRGWK00000726	RLP-Malectin
Cerasus_avium	XP_021828761.1	PRGWK00001058	L
Cerasus_avium	XP_021829799.1	PRGWK00002314	CNL
Cerasus_avium	XP_021818563.1	PRGWK00002314	CNL
Cerasus_serrulata	EVM0026933.1	PRGDB00049822	N	Arabidopsis thaliana ATRFC1 (REPLICATION FACTOR C 1); ATP binding (ATRFC1) mRNA, complete cds.
Cerasus_serrulata	EVM0023336.1	PRGDB00050693	TNL	Malus x domestica putative TIR-NBS type R protein 11 (R11) mRNA, complete cds.
Cerasus_serrulata	EVM0000513.1	PRGDB00062575	N	Populus trichocarpa tir-nbs resistance protein, mRNA.
Cerasus_serrulata	EVM0027640.1	PRGDB00062578	N	Populus trichocarpa tir-nbs resistance protein, mRNA.
Cerasus_serrulata	EVM0026486.1	PRGDB00062907	N	Populus trichocarpa NBS resistance protein, mRNA.
Cerasus_serrulata	EVM0018876.1	PRGDB00069377	RLP	Glycine max clone 8070604 somatic embryogenesis receptor-like kinase-like protein mRNA, complete cds
Cerasus_serrulata	EVM0015499.1	PRGDB00070760	RLP	Malus x domestica putative receptor kinase (DIPM3) mRNA, complete cds
Cerasus_serrulata	EVM0011554.1	PRGDB00078803	N	PREDICTED: Vitis vinifera hypothetical protein LOC100262734 (LOC100262734), mRNA
Cerasus_serrulata	EVM0005777.1	PRGDB00081282	T	FP071941 LG0AAD Quercus robur cDNA clone LG0AAD17YO06RM1 similar to PplGI.3|TC59128 homologue to UP|Q6PML1_9ROSI Metallothionein 3b, complete, mRNA sequence
Cerasus_serrulata	EVM0023862.1	PRGDB00081282	T	FP071941 LG0AAD Quercus robur cDNA clone LG0AAD17YO06RM1 similar to PplGI.3|TC59128 homologue to UP|Q6PML1_9ROSI Metallothionein 3b, complete, mRNA sequence
Cerasus_serrulata	EVM0005859.1	PRGDB00149155	RLP	BRI1 like (best arabidopsis hit)
Cerasus_serrulata	EVM0024531.1	PRGDB00149155	RLP	BRI1 like (best arabidopsis hit)
Cerasus_serrulata	EVM0005878.1	PRGDB00150248	N	ATP-binding cassette A2 (best arabidopsis hit)
Cerasus_serrulata	EVM0020489.1	PRGDB00152926	NL	importin alpha isoform 2 (best arabidopsis hit)
Cerasus_serrulata	EVM0023181.1	PRGDB00152926	NL	importin alpha isoform 2 (best arabidopsis hit)
Cerasus_serrulata	EVM0000224.1	PRGDB00154741	N	ABC2 homolog 6 (best arabidopsis hit)
Cerasus_serrulata	EVM0009183.1	PRGDB00155353	TNL	disease resistance protein (TIR-NBS class), putative (best arabidopsis hit)
Cerasus_serrulata	EVM0009635.1	PRGDB00172316	N	white-brown complex homolog protein 11 (best arabidopsis hit)
Cerasus_serrulata	EVM0006401.1	PRGDB00172316	N	white-brown complex homolog protein 11 (best arabidopsis hit)
Cerasus_serrulata	EVM0018364.1	PRGDB00172316	N	white-brown complex homolog protein 11 (best arabidopsis hit)
Cerasus_serrulata	EVM0027742.1	PRGDB00172316	N	white-brown complex homolog protein 11 (best arabidopsis hit)
Cerasus_serrulata	EVM0024358.1	PRGDB00172321	NL	NB-ARC domain-containing disease resistance protein (best arabidopsis hit)
Cerasus_serrulata	EVM0002991.1	PRGDB00172334	RLK-GNK2	cysteine-rich RLK (RECEPTOR-like protein kinase) 29 (best arabidopsis hit)
Cerasus_serrulata	EVM0021525.1	PRGDB00172360	RLP	Leucine-rich repeat protein kinase family protein (best arabidopsis hit)
Cerasus_serrulata	EVM0028939.3	PRGDB00172365	NL	disease resistance protein (TIR-NBS-LRR class), putative (best arabidopsis hit)
Cerasus_serrulata	EVM0013208.1	PRGDB00172365	NL	disease resistance protein (TIR-NBS-LRR class), putative (best arabidopsis hit)
Cerasus_serrulata	EVM0028939.4	PRGDB00172365	NL	disease resistance protein (TIR-NBS-LRR class), putative (best arabidopsis hit)
Cerasus_serrulata	EVM0028939.1	PRGDB00172365	NL	disease resistance protein (TIR-NBS-LRR class), putative (best arabidopsis hit)
Cerasus_serrulata	EVM0010075.1	PRGDB00172370	RLP	Leucine-rich repeat protein kinase family protein (best arabidopsis hit)
Cerasus_serrulata	EVM0010075.2	PRGDB00172370	RLP	Leucine-rich repeat protein kinase family protein (best arabidopsis hit)
Cerasus_serrulata	EVM0008377.1	PRGDB00172380	RLP	Leucine-rich repeat protein kinase family protein (best arabidopsis hit)
Cerasus_serrulata	EVM0012929.2	PRGDB00172389	N	ABC-2 type transporter family protein (best arabidopsis hit)
Cerasus_serrulata	EVM0028335.1	PRGDB00172389	N	ABC-2 type transporter family protein (best arabidopsis hit)
Cerasus_serrulata	EVM0012929.1	PRGDB00172389	N	ABC-2 type transporter family protein (best arabidopsis hit)
Cerasus_serrulata	EVM0023717.1	PRGDB00172389	N	ABC-2 type transporter family protein (best arabidopsis hit)
Cerasus_serrulata	EVM0025640.1	PRGDB00172389	N	ABC-2 type transporter family protein (best arabidopsis hit)
Cerasus_serrulata	EVM0016477.1	PRGDB00172410	RLP	Leucine-rich repeat transmembrane protein kinase (best arabidopsis hit)
Cerasus_serrulata	EVM0016477.2	PRGDB00172410	RLP	Leucine-rich repeat transmembrane protein kinase (best arabidopsis hit)
Cerasus_serrulata	EVM0016477.3	PRGDB00172410	RLP	Leucine-rich repeat transmembrane protein kinase (best arabidopsis hit)
Cerasus_serrulata	EVM0016477.4	PRGDB00172410	RLP	Leucine-rich repeat transmembrane protein kinase (best arabidopsis hit)
Cerasus_serrulata	EVM0025759.1	PRGDB00172410	RLP	Leucine-rich repeat transmembrane protein kinase (best arabidopsis hit)
Cerasus_serrulata	EVM0022215.1	PRGDB00172412	RLP	Leucine-rich repeat protein kinase family protein (best arabidopsis hit)
Cerasus_serrulata	EVM0021278.1	PRGDB00172427	NL	Disease resistance protein (TIR-NBS-LRR class) family (best arabidopsis hit)
Cerasus_serrulata	EVM0028086.1	PRGDB00172441	N	ABC-2 type transporter family protein (best arabidopsis hit)
Cerasus_serrulata	EVM0015368.1	PRGDB00172450	RLP	leucine-rich repeat transmembrane protein kinase family protein (best arabidopsis hit)
Cerasus_serrulata	EVM0005194.1	PRGDB00172461	RLP	Leucine-rich repeat receptor-like protein kinase family protein (best arabidopsis hit)
Cerasus_serrulata	EVM0021971.1	PRGDB00172461	RLP	Leucine-rich repeat receptor-like protein kinase family protein (best arabidopsis hit)
Cerasus_serrulata	EVM0016632.1	PRGDB00172461	RLP	Leucine-rich repeat receptor-like protein kinase family protein (best arabidopsis hit)
Cerasus_serrulata	EVM0010514.1	PRGDB00172462	TNL	Disease resistance protein (TIR-NBS-LRR class) family (best arabidopsis hit)
Cerasus_serrulata	EVM0012384.1	PRGDB00172470	TNL	Disease resistance protein (TIR-NBS-LRR class) family (best arabidopsis hit)
Cerasus_serrulata	EVM0010388.1	PRGDB00172470	TNL	Disease resistance protein (TIR-NBS-LRR class) family (best arabidopsis hit)
Cerasus_serrulata	EVM0021000.1	PRGDB00172476	RLP	root hair specific 16 (best arabidopsis hit)
Cerasus_serrulata	EVM0021000.2	PRGDB00172476	RLP	root hair specific 16 (best arabidopsis hit)
Cerasus_serrulata	EVM0016386.1	PRGDB00172489	NL	NB-ARC domain-containing disease resistance protein (best arabidopsis hit)
Cerasus_serrulata	EVM0022483.1	PRGDB00172489	NL	NB-ARC domain-containing disease resistance protein (best arabidopsis hit)
Cerasus_serrulata	EVM0006670.1	PRGDB00172490	NL	disease resistance protein (TIR-NBS-LRR class), putative (best arabidopsis hit)
Cerasus_serrulata	EVM0000808.1	PRGDB00172490	NL	disease resistance protein (TIR-NBS-LRR class), putative (best arabidopsis hit)
Cerasus_serrulata	EVM0022727.1	PRGDB00172490	NL	disease resistance protein (TIR-NBS-LRR class), putative (best arabidopsis hit)
Cerasus_serrulata	EVM0016146.1	PRGDB00172501	N	ABC-2 type transporter family protein (best arabidopsis hit)
Cerasus_serrulata	EVM0002783.1	PRGDB00172505	N	pleiotropic drug resistance 5 (best arabidopsis hit)
Cerasus_serrulata	EVM0003545.1	PRGDB00172508	TNL	Disease resistance protein (TIR-NBS-LRR class) family (best arabidopsis hit)
Cerasus_serrulata	EVM0002067.1	PRGDB00172508	TNL	Disease resistance protein (TIR-NBS-LRR class) family (best arabidopsis hit)
Cerasus_serrulata	EVM0017206.1	PRGDB00172510	RLP	NSP-interacting kinase 3 (best arabidopsis hit)
Cerasus_serrulata	EVM0022508.1	PRGDB00172532	RLP	Protein kinase family protein with leucine-rich repeat domain (best arabidopsis hit)
Cerasus_serrulata	EVM0000569.1	PRGDB00172532	RLP	Protein kinase family protein with leucine-rich repeat domain (best arabidopsis hit)
Cerasus_serrulata	EVM0019038.1	PRGDB00172532	RLP	Protein kinase family protein with leucine-rich repeat domain (best arabidopsis hit)
Cerasus_serrulata	EVM0011564.1	PRGDB00172534	TNL	transmembrane receptors;ATP binding (best arabidopsis hit)
Cerasus_serrulata	EVM0008691.1	PRGDB00172534	TNL	transmembrane receptors;ATP binding (best arabidopsis hit)
Cerasus_serrulata	EVM0027590.1	PRGDB00172534	TNL	transmembrane receptors;ATP binding (best arabidopsis hit)
Cerasus_serrulata	EVM0016909.1	PRGDB00172537	TNL	disease resistance protein (TIR-NBS-LRR class), putative (best arabidopsis hit)
Cerasus_serrulata	EVM0012585.1	PRGDB00172538	RLK-GNK2	cysteine-rich RLK (RECEPTOR-like protein kinase) 2 (best arabidopsis hit)
Cerasus_serrulata	EVM0010653.1	PRGDB00172538	RLK-GNK2	cysteine-rich RLK (RECEPTOR-like protein kinase) 2 (best arabidopsis hit)
Cerasus_serrulata	EVM0012585.3	PRGDB00172538	RLK-GNK2	cysteine-rich RLK (RECEPTOR-like protein kinase) 2 (best arabidopsis hit)
Cerasus_serrulata	EVM0021617.1	PRGDB00172538	RLK-GNK2	cysteine-rich RLK (RECEPTOR-like protein kinase) 2 (best arabidopsis hit)
Cerasus_serrulata	EVM0012585.2	PRGDB00172538	RLK-GNK2	cysteine-rich RLK (RECEPTOR-like protein kinase) 2 (best arabidopsis hit)
Cerasus_serrulata	EVM0011743.1	PRGDB00172540	CNL	NB-ARC domain-containing disease resistance protein (best arabidopsis hit)
Cerasus_serrulata	EVM0005875.1	PRGDB00172540	CNL	NB-ARC domain-containing disease resistance protein (best arabidopsis hit)
Cerasus_serrulata	EVM0008180.1	PRGDB00172540	CNL	NB-ARC domain-containing disease resistance protein (best arabidopsis hit)
Cerasus_serrulata	EVM0011340.1	PRGDB00172543	TNL	Disease resistance protein (TIR-NBS-LRR class) family (best arabidopsis hit)
Cerasus_serrulata	EVM0001151.1	PRGDB00172543	TNL	Disease resistance protein (TIR-NBS-LRR class) family (best arabidopsis hit)
Cerasus_serrulata	EVM0003116.1	PRGDB00172543	TNL	Disease resistance protein (TIR-NBS-LRR class) family (best arabidopsis hit)
Cerasus_serrulata	EVM0019088.1	PRGDB00172544	CNL	NB-ARC domain-containing disease resistance protein (best arabidopsis hit)
Cerasus_serrulata	EVM0000197.2	PRGDB00172548	RLP	Leucine-rich repeat transmembrane protein kinase (best arabidopsis hit)
Cerasus_serrulata	EVM0000197.1	PRGDB00172548	RLP	Leucine-rich repeat transmembrane protein kinase (best arabidopsis hit)
Cerasus_serrulata	EVM0010659.2	PRGDB00172558	RLP	Leucine-rich repeat protein kinase family protein (best arabidopsis hit)
Cerasus_serrulata	EVM0010659.1	PRGDB00172558	RLP	Leucine-rich repeat protein kinase family protein (best arabidopsis hit)
Cerasus_serrulata	EVM0018539.1	PRGDB00172562	RLP	Leucine-rich receptor-like protein kinase family protein (best arabidopsis hit)
Cerasus_serrulata	EVM0027673.1	PRGDB00172562	RLP	Leucine-rich receptor-like protein kinase family protein (best arabidopsis hit)
Cerasus_serrulata	EVM0028677.1	PRGDB00172562	RLP	Leucine-rich receptor-like protein kinase family protein (best arabidopsis hit)
Cerasus_serrulata	EVM0003141.1	PRGDB00172566	N	ABC-2 type transporter family protein (best arabidopsis hit)
Cerasus_serrulata	EVM0004339.1	PRGDB00172567	Mlo-like	Seven transmembrane MLO family protein (best arabidopsis hit)
Cerasus_serrulata	EVM0004339.2	PRGDB00172567	Mlo-like	Seven transmembrane MLO family protein (best arabidopsis hit)
Cerasus_serrulata	EVM0021128.1	PRGDB00172568	CNL	LRR and NB-ARC domains-containing disease resistance protein (best arabidopsis hit)
Cerasus_serrulata	EVM0016160.1	PRGDB00172568	CNL	LRR and NB-ARC domains-containing disease resistance protein (best arabidopsis hit)
Cerasus_serrulata	EVM0025316.1	PRGDB00172570	CNL	LRR and NB-ARC domains-containing disease resistance protein (best arabidopsis hit)
Cerasus_serrulata	EVM0009281.1	PRGDB00172573	TNL	Disease resistance protein (TIR-NBS-LRR class) family (best arabidopsis hit)
Cerasus_serrulata	EVM0016566.1	PRGDB00172576	T	disease resistance protein (TIR-NBS-LRR class), putative (best arabidopsis hit)
Cerasus_serrulata	EVM0024065.1	PRGDB00172579	CNL	NB-ARC domain-containing disease resistance protein (best arabidopsis hit)
Cerasus_serrulata	EVM0023591.2	PRGDB00172591	RLP	receptor-like kinase in flowers 1 (best arabidopsis hit)
Cerasus_serrulata	EVM0023591.3	PRGDB00172591	RLP	receptor-like kinase in flowers 1 (best arabidopsis hit)
Cerasus_serrulata	EVM0023591.1	PRGDB00172591	RLP	receptor-like kinase in flowers 1 (best arabidopsis hit)
Cerasus_serrulata	EVM0007825.1	PRGDB00172592	NL	LRR and NB-ARC domains-containing disease resistance protein (best arabidopsis hit)
Cerasus_serrulata	EVM0024242.1	PRGDB00172592	NL	LRR and NB-ARC domains-containing disease resistance protein (best arabidopsis hit)
Cerasus_serrulata	EVM0012202.1	PRGDB00172592	NL	LRR and NB-ARC domains-containing disease resistance protein (best arabidopsis hit)
Cerasus_serrulata	EVM0026881.1	PRGDB00172592	NL	LRR and NB-ARC domains-containing disease resistance protein (best arabidopsis hit)
Cerasus_serrulata	EVM0018994.1	PRGDB00172593	TNL	Disease resistance protein (TIR-NBS-LRR class) family (best arabidopsis hit)
Cerasus_serrulata	EVM0026945.1	PRGDB00172595	N	ABC-2 type transporter family protein (best arabidopsis hit)
Cerasus_serrulata	EVM0004781.1	PRGDB00172601	NL	NB-ARC domain-containing disease resistance protein (best arabidopsis hit)
Cerasus_serrulata	EVM0020760.1	PRGDB00172607	N	ABC-2 type transporter family protein (best arabidopsis hit)
Cerasus_serrulata	EVM0025576.1	PRGDB00172608	N	ABC-2 type transporter family protein (best arabidopsis hit)
Cerasus_serrulata	EVM0025576.2	PRGDB00172608	N	ABC-2 type transporter family protein (best arabidopsis hit)
Cerasus_serrulata	EVM0000094.1	PRGDB00172610	CNL	disease resistance protein (TIR-NBS-LRR class), putative (best arabidopsis hit)
Cerasus_serrulata	EVM0007030.1	PRGDB00172610	CNL	disease resistance protein (TIR-NBS-LRR class), putative (best arabidopsis hit)
Cerasus_serrulata	EVM0006707.1	PRGDB00172610	CNL	disease resistance protein (TIR-NBS-LRR class), putative (best arabidopsis hit)
Cerasus_serrulata	EVM0028048.1	PRGDB00172610	CNL	disease resistance protein (TIR-NBS-LRR class), putative (best arabidopsis hit)
Cerasus_serrulata	EVM0023897.1	PRGDB00172610	CNL	disease resistance protein (TIR-NBS-LRR class), putative (best arabidopsis hit)
Cerasus_serrulata	EVM0027634.1	PRGDB00172610	CNL	disease resistance protein (TIR-NBS-LRR class), putative (best arabidopsis hit)
Cerasus_serrulata	EVM0014326.1	PRGDB00172610	CNL	disease resistance protein (TIR-NBS-LRR class), putative (best arabidopsis hit)
Cerasus_serrulata	EVM0000069.1	PRGDB00172614	TNL	Disease resistance protein (TIR-NBS-LRR class) family (best arabidopsis hit)
Cerasus_serrulata	EVM0007204.1	PRGDB00172614	TNL	Disease resistance protein (TIR-NBS-LRR class) family (best arabidopsis hit)
Cerasus_serrulata	EVM0025124.1	PRGDB00172620	RLP	Leucine-rich repeat protein kinase family protein (best arabidopsis hit)
Cerasus_serrulata	EVM0011080.1	PRGDB00172629	N	pleiotropic drug resistance 12 (best arabidopsis hit)
Cerasus_serrulata	EVM0015523.1	PRGDB00172630	NL	NB-ARC domain-containing disease resistance protein (best arabidopsis hit)
Cerasus_serrulata	EVM0027203.1	PRGDB00172632	NL	NB-ARC domain-containing disease resistance protein (best arabidopsis hit)
Cerasus_serrulata	EVM0018697.1	PRGDB00172632	NL	NB-ARC domain-containing disease resistance protein (best arabidopsis hit)
Cerasus_serrulata	EVM0018509.1	PRGDB00172642	RLP	Leucine-rich repeat protein kinase family protein (best arabidopsis hit)
Cerasus_serrulata	EVM0026564.1	PRGDB00172642	RLP	Leucine-rich repeat protein kinase family protein (best arabidopsis hit)
Cerasus_serrulata	EVM0025645.1	PRGDB00172649	NL	NB-ARC domain-containing disease resistance protein (best arabidopsis hit)
Cerasus_serrulata	EVM0010702.1	PRGDB00172650	NL	NB-ARC domain-containing disease resistance protein (best arabidopsis hit)
Cerasus_serrulata	EVM0018144.1	PRGDB00172651	CNL	NB-ARC domain-containing disease resistance protein (best arabidopsis hit)
Cerasus_serrulata	EVM0003713.1	PRGDB00172651	CNL	NB-ARC domain-containing disease resistance protein (best arabidopsis hit)
Cerasus_serrulata	EVM0024472.1	PRGDB00172654	Mlo-like	Seven transmembrane MLO family protein (best arabidopsis hit)
Cerasus_serrulata	EVM0005734.1	PRGDB00172654	Mlo-like	Seven transmembrane MLO family protein (best arabidopsis hit)
Cerasus_serrulata	EVM0026581.1	PRGDB00172656	T	Toll-Interleukin-Resistance (TIR) domain family protein (best arabidopsis hit)
Cerasus_serrulata	EVM0014868.1	PRGDB00172658	CNL	Disease resistance protein (CC-NBS-LRR class) family (best arabidopsis hit)
Cerasus_serrulata	EVM0000442.1	PRGDB00172661	TNL	disease resistance protein (TIR-NBS-LRR class), putative (best arabidopsis hit)
Cerasus_serrulata	EVM0018924.1	PRGDB00172668	TNL	disease resistance protein (TIR-NBS-LRR class), putative (best arabidopsis hit)
Cerasus_serrulata	EVM0019567.1	PRGDB00172675	RLP	Leucine-rich repeat receptor-like protein kinase family protein (best arabidopsis hit)
Cerasus_serrulata	EVM0008205.1	PRGDB00172675	RLP	Leucine-rich repeat receptor-like protein kinase family protein (best arabidopsis hit)
Cerasus_serrulata	EVM0004385.1	PRGDB00172681	RLP	Leucine-rich repeat protein kinase family protein (best arabidopsis hit)
Cerasus_serrulata	EVM0026824.1	PRGDB00172681	RLP	Leucine-rich repeat protein kinase family protein (best arabidopsis hit)
Cerasus_serrulata	EVM0008997.1	PRGDB00172681	RLP	Leucine-rich repeat protein kinase family protein (best arabidopsis hit)
Cerasus_serrulata	EVM0022850.1	PRGDB00172681	RLP	Leucine-rich repeat protein kinase family protein (best arabidopsis hit)
Cerasus_serrulata	EVM0003346.1	PRGDB00172681	RLP	Leucine-rich repeat protein kinase family protein (best arabidopsis hit)
Cerasus_serrulata	EVM0028021.1	PRGDB00172687	CNL	NB-ARC domain-containing disease resistance protein (best arabidopsis hit)
Cerasus_serrulata	EVM0015599.1	PRGDB00172690	RLP	Leucine-rich receptor-like protein kinase family protein (best arabidopsis hit)
Cerasus_serrulata	EVM0012891.1	PRGDB00172695	RLK-GNK2	cysteine-rich RLK (RECEPTOR-like protein kinase) 29 (best arabidopsis hit)
Cerasus_serrulata	EVM0005066.1	PRGDB00172695	RLK-GNK2	cysteine-rich RLK (RECEPTOR-like protein kinase) 29 (best arabidopsis hit)
Cerasus_serrulata	EVM0005991.1	PRGDB00172702	RLP	Leucine-rich repeat transmembrane protein kinase (best arabidopsis hit)
Cerasus_serrulata	EVM0022844.1	PRGDB00172703	CNL	NB-ARC domain-containing disease resistance protein (best arabidopsis hit)
Cerasus_serrulata	EVM0018029.1	PRGDB00172707	RLP	Leucine-rich repeat protein kinase family protein (best arabidopsis hit)
Cerasus_serrulata	EVM0005945.1	PRGDB00172708	RLP	inflorescence meristem receptor-like kinase 2 (best arabidopsis hit)
Cerasus_serrulata	EVM0001280.1	PRGDB00172714	CNL	Disease resistance protein (CC-NBS-LRR class) family (best arabidopsis hit)
Cerasus_serrulata	EVM0016446.1	PRGDB00172714	CNL	Disease resistance protein (CC-NBS-LRR class) family (best arabidopsis hit)
Cerasus_serrulata	EVM0024829.1	PRGDB00172721	RLP	Leucine-rich repeat protein kinase family protein (best arabidopsis hit)
Cerasus_serrulata	EVM0009773.1	PRGDB00172722	RLP	Leucine-rich repeat transmembrane protein kinase family protein (best arabidopsis hit)
Cerasus_serrulata	EVM0008672.1	PRGDB00172736	CNL	Disease resistance protein (CC-NBS-LRR class) family (best arabidopsis hit)
Cerasus_serrulata	EVM0006358.2	PRGDB00172738	CNL	disease resistance protein (TIR-NBS-LRR class), putative (best arabidopsis hit)
Cerasus_serrulata	EVM0009117.1	PRGDB00172738	CNL	disease resistance protein (TIR-NBS-LRR class), putative (best arabidopsis hit)
Cerasus_serrulata	EVM0018057.1	PRGDB00172738	CNL	disease resistance protein (TIR-NBS-LRR class), putative (best arabidopsis hit)
Cerasus_serrulata	EVM0020390.1	PRGDB00172738	CNL	disease resistance protein (TIR-NBS-LRR class), putative (best arabidopsis hit)
Cerasus_serrulata	EVM0006358.1	PRGDB00172738	CNL	disease resistance protein (TIR-NBS-LRR class), putative (best arabidopsis hit)
Cerasus_serrulata	EVM0027259.1	PRGDB00172747	NL	NB-ARC domain-containing disease resistance protein (best arabidopsis hit)
Cerasus_serrulata	EVM0014196.1	PRGDB00172748	N	pleiotropic drug resistance 9 (best arabidopsis hit)
Cerasus_serrulata	EVM0012921.1	PRGDB00172756	N	ABC-2 type transporter family protein (best arabidopsis hit)
Cerasus_serrulata	EVM0022559.1	PRGDB00172760	RLP	Leucine-rich repeat protein kinase family protein (best arabidopsis hit)
Cerasus_serrulata	EVM0022292.1	PRGDB00172763	RLP	Leucine-rich repeat transmembrane protein kinase (best arabidopsis hit)
Cerasus_serrulata	EVM0018027.1	PRGDB00172771	RLP	Leucine-rich repeat protein kinase family protein (best arabidopsis hit)
Cerasus_serrulata	EVM0003797.1	PRGDB00172773	RLP	Leucine-rich repeat protein kinase family protein (best arabidopsis hit)
Cerasus_serrulata	EVM0016778.1	PRGDB00172773	RLP	Leucine-rich repeat protein kinase family protein (best arabidopsis hit)
Cerasus_serrulata	EVM0023737.1	PRGDB00172785	RLK-GNK2	cysteine-rich RLK (RECEPTOR-like protein kinase) 10 (best arabidopsis hit)
Cerasus_serrulata	EVM0017548.1	PRGDB00172787	NL	NB-ARC domain-containing disease resistance protein (best arabidopsis hit)
Cerasus_serrulata	EVM0010694.1	PRGDB00172799	RLP	transmembrane kinase 1 (best arabidopsis hit)
Cerasus_serrulata	EVM0028586.1	PRGDB00172804	TNL	Disease resistance protein (TIR-NBS-LRR class) family (best arabidopsis hit)
Cerasus_serrulata	EVM0004904.1	PRGDB00172804	TNL	Disease resistance protein (TIR-NBS-LRR class) family (best arabidopsis hit)
Cerasus_serrulata	EVM0016283.1	PRGDB00172804	TNL	Disease resistance protein (TIR-NBS-LRR class) family (best arabidopsis hit)
Cerasus_serrulata	EVM0018818.1	PRGDB00172807	RPW8-NL	ADR1-like 1 (best arabidopsis hit)
Cerasus_serrulata	EVM0005218.1	PRGDB00172808	RLK-GNK2	cysteine-rich RLK (RECEPTOR-like protein kinase) 25 (best arabidopsis hit)
Cerasus_serrulata	EVM0004654.1	PRGDB00172813	CNL	HOPZ-ACTIVATED RESISTANCE 1 (best arabidopsis hit)
Cerasus_serrulata	EVM0025850.1	PRGDB00172813	CNL	HOPZ-ACTIVATED RESISTANCE 1 (best arabidopsis hit)
Cerasus_serrulata	EVM0000830.1	PRGDB00172816	CNL	Disease resistance protein (CC-NBS-LRR class) family (best arabidopsis hit)
Cerasus_serrulata	EVM0001680.1	PRGDB00172819	RLP	Leucine-rich repeat protein kinase family protein (best arabidopsis hit)
Cerasus_serrulata	EVM0005745.1	PRGDB00172820	N	ABC-2 and Plant PDR ABC-type transporter family protein (best arabidopsis hit)
Cerasus_serrulata	EVM0000760.1	PRGDB00172822	RLP	leucine-rich repeat transmembrane protein kinase family protein (best arabidopsis hit)
Cerasus_serrulata	EVM0023615.1	PRGDB00172826	N	non-intrinsic ABC protein 12 (best arabidopsis hit)
Cerasus_serrulata	EVM0004489.1	PRGDB00172827	N	pleiotropic drug resistance 12 (best arabidopsis hit)
Cerasus_serrulata	EVM0017012.1	PRGDB00172827	N	pleiotropic drug resistance 12 (best arabidopsis hit)
Cerasus_serrulata	EVM0022882.2	PRGDB00172831	RLP	Leucine-rich repeat transmembrane protein kinase (best arabidopsis hit)
Cerasus_serrulata	EVM0021752.2	PRGDB00172831	RLP	Leucine-rich repeat transmembrane protein kinase (best arabidopsis hit)
Cerasus_serrulata	EVM0014563.1	PRGDB00172831	RLP	Leucine-rich repeat transmembrane protein kinase (best arabidopsis hit)
Cerasus_serrulata	EVM0022882.1	PRGDB00172831	RLP	Leucine-rich repeat transmembrane protein kinase (best arabidopsis hit)
Cerasus_serrulata	EVM0008436.1	PRGDB00172831	RLP	Leucine-rich repeat transmembrane protein kinase (best arabidopsis hit)
Cerasus_serrulata	EVM0026718.1	PRGDB00172836	RLP	HAESA-like 1 (best arabidopsis hit)
Cerasus_serrulata	EVM0022842.1	PRGDB00172843	NL	NB-ARC domain-containing disease resistance protein (best arabidopsis hit)
Cerasus_serrulata	EVM0023771.1	PRGDB00172848	TNL	Disease resistance protein (TIR-NBS-LRR class) family (best arabidopsis hit)
Cerasus_serrulata	EVM0027234.1	PRGDB00172848	TNL	Disease resistance protein (TIR-NBS-LRR class) family (best arabidopsis hit)
Cerasus_serrulata	EVM0006836.1	PRGDB00172850	TNL	Disease resistance protein (TIR-NBS-LRR class) family (best arabidopsis hit)
Cerasus_serrulata	EVM0018749.1	PRGDB00172851	RLP	Leucine-rich repeat protein kinase family protein (best arabidopsis hit)
Cerasus_serrulata	EVM0025984.1	PRGDB00172851	RLP	Leucine-rich repeat protein kinase family protein (best arabidopsis hit)
Cerasus_serrulata	EVM0002689.1	PRGDB00172853	RLP	Leucine-rich repeat protein kinase family protein (best arabidopsis hit)
Cerasus_serrulata	EVM0015087.1	PRGDB00172853	RLP	Leucine-rich repeat protein kinase family protein (best arabidopsis hit)
Cerasus_serrulata	EVM0004629.1	PRGDB00172857	NL	Leucine-rich repeat (LRR) family protein (best arabidopsis hit)
Cerasus_serrulata	EVM0024277.1	PRGDB00172857	NL	Leucine-rich repeat (LRR) family protein (best arabidopsis hit)
Cerasus_serrulata	EVM0011775.1	PRGDB00172860	N	ABC-2 type transporter family protein (best arabidopsis hit)
Cerasus_serrulata	EVM0011166.1	PRGDB00172863	RLP	Leucine-rich repeat protein kinase family protein (best arabidopsis hit)
Cerasus_serrulata	EVM0004530.1	PRGDB00172873	RLP	Leucine-rich repeat protein kinase family protein (best arabidopsis hit)
Cerasus_serrulata	EVM0023313.1	PRGDB00172880	N	pleiotropic drug resistance 4 (best arabidopsis hit)
Cerasus_serrulata	EVM0011689.1	PRGDB00172886	RLP	Leucine-rich receptor-like protein kinase family protein (best arabidopsis hit)
Cerasus_serrulata	EVM0025763.1	PRGDB00172894	RLP	ERECTA-like 1 (best arabidopsis hit)
Cerasus_serrulata	EVM0013709.1	PRGDB00172900	RLP	NSP-interacting kinase 2 (best arabidopsis hit)
Cerasus_serrulata	EVM0013709.2	PRGDB00172900	RLP	NSP-interacting kinase 2 (best arabidopsis hit)
Cerasus_serrulata	EVM0019919.1	PRGDB00172901	CNL	LRR and NB-ARC domains-containing disease resistance protein (best arabidopsis hit)
Cerasus_serrulata	EVM0008462.1	PRGDB00172906	RLP	Leucine-rich repeat transmembrane protein kinase (best arabidopsis hit)
Cerasus_serrulata	EVM0014425.1	PRGDB00172910	CNL	Disease resistance protein (CC-NBS-LRR class) family (best arabidopsis hit)
Cerasus_serrulata	EVM0017688.1	PRGDB00172910	CNL	Disease resistance protein (CC-NBS-LRR class) family (best arabidopsis hit)
Cerasus_serrulata	EVM0010262.1	PRGDB00172912	N	pleiotropic drug resistance 11 (best arabidopsis hit)
Cerasus_serrulata	EVM0016131.1	PRGDB00172924	CNL	disease resistance protein (TIR-NBS-LRR class), putative (best arabidopsis hit)
Cerasus_serrulata	EVM0016620.1	PRGDB00172924	CNL	disease resistance protein (TIR-NBS-LRR class), putative (best arabidopsis hit)
Cerasus_serrulata	EVM0008580.1	PRGDB00172924	CNL	disease resistance protein (TIR-NBS-LRR class), putative (best arabidopsis hit)
Cerasus_serrulata	EVM0017099.1	PRGDB00172933	RLP	Leucine-rich repeat protein kinase family protein (best arabidopsis hit)
Cerasus_serrulata	EVM0015601.1	PRGDB00172941	CNL	NB-ARC domain-containing disease resistance protein (best arabidopsis hit)
Cerasus_serrulata	EVM0017283.1	PRGDB00172941	CNL	NB-ARC domain-containing disease resistance protein (best arabidopsis hit)
Cerasus_serrulata	EVM0014483.1	PRGDB00172941	CNL	NB-ARC domain-containing disease resistance protein (best arabidopsis hit)
Cerasus_serrulata	EVM0026552.1	PRGDB00172941	CNL	NB-ARC domain-containing disease resistance protein (best arabidopsis hit)
Cerasus_serrulata	EVM0021666.1	PRGDB00172945	RLP	Leucine-rich receptor-like protein kinase family protein (best arabidopsis hit)
Cerasus_serrulata	EVM0023247.1	PRGDB00172968	RLK-GNK2	cysteine-rich RLK (RECEPTOR-like protein kinase) 25 (best arabidopsis hit)
Cerasus_serrulata	EVM0000883.1	PRGDB00172970	CNL	LRR and NB-ARC domains-containing disease resistance protein (best arabidopsis hit)
Cerasus_serrulata	EVM0017475.1	PRGDB00172971	TNL	disease resistance protein (TIR-NBS-LRR class), putative (best arabidopsis hit)
Cerasus_serrulata	EVM0010586.1	PRGDB00172972	NL	NB-ARC domain-containing disease resistance protein (best arabidopsis hit)
Cerasus_serrulata	EVM0024633.1	PRGDB00172975	RLP	Leucine-rich repeat protein kinase family protein (best arabidopsis hit)
Cerasus_serrulata	EVM0027069.1	PRGDB00172976	Mlo-like	Seven transmembrane MLO family protein (best arabidopsis hit)
Cerasus_serrulata	EVM0000848.1	PRGDB00172986	TNL	disease resistance protein (TIR-NBS-LRR class), putative (best arabidopsis hit)
Cerasus_serrulata	EVM0018460.1	PRGDB00172986	TNL	disease resistance protein (TIR-NBS-LRR class), putative (best arabidopsis hit)
Cerasus_serrulata	EVM0003501.1	PRGDB00172998	TNL	Disease resistance protein (TIR-NBS-LRR class) family (best arabidopsis hit)
Cerasus_serrulata	EVM0000184.1	PRGDB00173004	RLP	Leucine-rich repeat protein kinase family protein (best arabidopsis hit)
Cerasus_serrulata	EVM0022101.2	PRGDB00173004	RLP	Leucine-rich repeat protein kinase family protein (best arabidopsis hit)
Cerasus_serrulata	EVM0025903.1	PRGDB00173004	RLP	Leucine-rich repeat protein kinase family protein (best arabidopsis hit)
Cerasus_serrulata	EVM0022101.1	PRGDB00173004	RLP	Leucine-rich repeat protein kinase family protein (best arabidopsis hit)
Cerasus_serrulata	EVM0006771.1	PRGDB00173011	NL	Disease resistance protein (CC-NBS-LRR class) family (best arabidopsis hit)
Cerasus_serrulata	EVM0009072.1	PRGDB00173012	TNL	Disease resistance protein (TIR-NBS-LRR class) family (best arabidopsis hit)
Cerasus_serrulata	EVM0013561.1	PRGDB00173013	CNL	Disease resistance protein (CC-NBS-LRR class) family (best arabidopsis hit)
Cerasus_serrulata	EVM0017165.1	PRGDB00173014	RLP	Leucine-rich repeat protein kinase family protein (best arabidopsis hit)
Cerasus_serrulata	EVM0010507.1	PRGDB00173017	RLP	Leucine-rich repeat protein kinase family protein (best arabidopsis hit)
Cerasus_serrulata	EVM0010507.3	PRGDB00173017	RLP	Leucine-rich repeat protein kinase family protein (best arabidopsis hit)
Cerasus_serrulata	EVM0006044.1	PRGDB00173017	RLP	Leucine-rich repeat protein kinase family protein (best arabidopsis hit)
Cerasus_serrulata	EVM0010507.2	PRGDB00173017	RLP	Leucine-rich repeat protein kinase family protein (best arabidopsis hit)
Cerasus_serrulata	EVM0014949.1	PRGDB00173018	CNL	NB-ARC domain-containing disease resistance protein (best arabidopsis hit)
Cerasus_serrulata	EVM0020415.1	PRGDB00173018	CNL	NB-ARC domain-containing disease resistance protein (best arabidopsis hit)
Cerasus_serrulata	EVM0016738.1	PRGDB00173021	CNL	NB-ARC domain-containing disease resistance protein (best arabidopsis hit)
Cerasus_serrulata	EVM0019672.1	PRGDB00173030	NL	NB-ARC domain-containing disease resistance protein (best arabidopsis hit)
Cerasus_serrulata	EVM0011133.1	PRGDB00173031	RLP	Leucine-rich receptor-like protein kinase family protein (best arabidopsis hit)
Cerasus_serrulata	EVM0017212.1	PRGDB00173039	CNL	NB-ARC domain-containing disease resistance protein (best arabidopsis hit)
Cerasus_serrulata	EVM0023127.2	PRGDB00173039	CNL	NB-ARC domain-containing disease resistance protein (best arabidopsis hit)
Cerasus_serrulata	EVM0008495.1	PRGDB00173039	CNL	NB-ARC domain-containing disease resistance protein (best arabidopsis hit)
Cerasus_serrulata	EVM0023127.1	PRGDB00173039	CNL	NB-ARC domain-containing disease resistance protein (best arabidopsis hit)
Cerasus_serrulata	EVM0020338.1	PRGDB00173040	Mlo-like	Seven transmembrane MLO family protein (best arabidopsis hit)
Cerasus_serrulata	EVM0012100.1	PRGDB00173050	TNL	Disease resistance protein (TIR-NBS-LRR class) family (best arabidopsis hit)
Cerasus_serrulata	EVM0022689.1	PRGDB00173050	TNL	Disease resistance protein (TIR-NBS-LRR class) family (best arabidopsis hit)
Cerasus_serrulata	EVM0028041.1	PRGDB00173053	CNL	NB-ARC domain-containing disease resistance protein (best arabidopsis hit)
Cerasus_serrulata	EVM0013619.1	PRGDB00173054	CNL	NB-ARC domain-containing disease resistance protein (best arabidopsis hit)
Cerasus_serrulata	EVM0011646.1	PRGDB00173060	NL	NB-ARC domain-containing disease resistance protein (best arabidopsis hit)
Cerasus_serrulata	EVM0013841.1	PRGDB00173060	NL	NB-ARC domain-containing disease resistance protein (best arabidopsis hit)
Cerasus_serrulata	EVM0009192.1	PRGDB00173063	RLP	Leucine-rich repeat protein kinase family protein (best arabidopsis hit)
Cerasus_serrulata	EVM0028808.1	PRGDB00173063	RLP	Leucine-rich repeat protein kinase family protein (best arabidopsis hit)
Cerasus_serrulata	EVM0013393.1	PRGDB00173063	RLP	Leucine-rich repeat protein kinase family protein (best arabidopsis hit)
Cerasus_serrulata	EVM0010305.1	PRGDB00173063	RLP	Leucine-rich repeat protein kinase family protein (best arabidopsis hit)
Cerasus_serrulata	EVM0000385.1	PRGDB00173063	RLP	Leucine-rich repeat protein kinase family protein (best arabidopsis hit)
Cerasus_serrulata	EVM0012553.1	PRGDB00173063	RLP	Leucine-rich repeat protein kinase family protein (best arabidopsis hit)
Cerasus_serrulata	EVM0023324.1	PRGDB00173064	RLP	Leucine-rich repeat transmembrane protein kinase (best arabidopsis hit)
Cerasus_serrulata	EVM0009175.1	PRGDB00173064	RLP	Leucine-rich repeat transmembrane protein kinase (best arabidopsis hit)
Cerasus_serrulata	EVM0007790.1	PRGDB00173068	RLP	phytosylfokine-alpha receptor 2 (best arabidopsis hit)
Cerasus_serrulata	EVM0008375.1	PRGDB00173068	RLP	phytosylfokine-alpha receptor 2 (best arabidopsis hit)
Cerasus_serrulata	EVM0023891.1	PRGDB00173074	RLP	Leucine-rich repeat protein kinase family protein (best arabidopsis hit)
Cerasus_serrulata	EVM0014348.1	PRGDB00173080	RLP	Leucine-rich repeat protein kinase family protein (best arabidopsis hit)
Cerasus_serrulata	EVM0026082.1	PRGDB00173086	N	pleiotropic drug resistance 11 (best arabidopsis hit)
Cerasus_serrulata	EVM0027983.1	PRGDB00173092	RLP	Leucine-rich repeat protein kinase family protein (best arabidopsis hit)
Cerasus_serrulata	EVM0011786.1	PRGDB00173103	N	pleiotropic drug resistance 9 (best arabidopsis hit)
Cerasus_serrulata	EVM0024677.1	PRGDB00173108	CNL	LRR and NB-ARC domains-containing disease resistance protein (best arabidopsis hit)
Cerasus_serrulata	EVM0005090.1	PRGDB00173114	Mlo-like	Seven transmembrane MLO family protein (best arabidopsis hit)
Cerasus_serrulata	EVM0005090.2	PRGDB00173114	Mlo-like	Seven transmembrane MLO family protein (best arabidopsis hit)
Cerasus_serrulata	EVM0012920.2	PRGDB00173115	RLP	Leucine-rich repeat protein kinase family protein (best arabidopsis hit)
Cerasus_serrulata	EVM0012920.1	PRGDB00173115	RLP	Leucine-rich repeat protein kinase family protein (best arabidopsis hit)
Cerasus_serrulata	EVM0011377.1	PRGDB00173118	N	ABC-2 type transporter family protein (best arabidopsis hit)
Cerasus_serrulata	EVM0012079.1	PRGDB00173122	Mlo-like	Seven transmembrane MLO family protein (best arabidopsis hit)
Cerasus_serrulata	EVM0012079.2	PRGDB00173122	Mlo-like	Seven transmembrane MLO family protein (best arabidopsis hit)
Cerasus_serrulata	EVM0005832.1	PRGDB00173130	Mlo-like	Seven transmembrane MLO family protein (best arabidopsis hit)
Cerasus_serrulata	EVM0017259.1	PRGDB00173137	NL	Disease resistance protein (TIR-NBS-LRR class) family (best arabidopsis hit)
Cerasus_serrulata	EVM0016045.1	PRGDB00173143	RLP	Leucine-rich repeat transmembrane protein kinase (best arabidopsis hit)
Cerasus_serrulata	EVM0002540.1	PRGDB00173143	RLP	Leucine-rich repeat transmembrane protein kinase (best arabidopsis hit)
Cerasus_serrulata	EVM0014997.1	PRGDB00173147	TNL	Disease resistance protein (TIR-NBS-LRR class) family (best arabidopsis hit)
Cerasus_serrulata	EVM0007405.1	PRGDB00173147	TNL	Disease resistance protein (TIR-NBS-LRR class) family (best arabidopsis hit)
Cerasus_serrulata	EVM0024124.1	PRGDB00173162	RLK-GNK2	cysteine-rich RLK (RECEPTOR-like protein kinase) 29 (best arabidopsis hit)
Cerasus_serrulata	EVM0017172.1	PRGDB00173162	RLK-GNK2	cysteine-rich RLK (RECEPTOR-like protein kinase) 29 (best arabidopsis hit)
Cerasus_serrulata	EVM0021405.1	PRGDB00173162	RLK-GNK2	cysteine-rich RLK (RECEPTOR-like protein kinase) 29 (best arabidopsis hit)
Cerasus_serrulata	EVM0011887.1	PRGDB00173162	RLK-GNK2	cysteine-rich RLK (RECEPTOR-like protein kinase) 29 (best arabidopsis hit)
Cerasus_serrulata	EVM0017053.1	PRGDB00173163	CNL	NB-ARC domain-containing disease resistance protein (best arabidopsis hit)
Cerasus_serrulata	EVM0000148.1	PRGDB00173163	CNL	NB-ARC domain-containing disease resistance protein (best arabidopsis hit)
Cerasus_serrulata	EVM0023451.1	PRGDB00173163	CNL	NB-ARC domain-containing disease resistance protein (best arabidopsis hit)
Cerasus_serrulata	EVM0019787.1	PRGDB00173187	RLP	HAESA-like 2 (best arabidopsis hit)
Cerasus_serrulata	EVM0019468.1	PRGDB00173189	Mlo-like	Seven transmembrane MLO family protein (best arabidopsis hit)
Cerasus_serrulata	EVM0018550.1	PRGDB00173191	NL	Disease resistance protein (CC-NBS-LRR class) family (best arabidopsis hit)
Cerasus_serrulata	EVM0027824.1	PRGDB00173191	NL	Disease resistance protein (CC-NBS-LRR class) family (best arabidopsis hit)
Cerasus_serrulata	EVM0019016.1	PRGDB00173194	TNL	disease resistance protein (TIR-NBS-LRR class), putative (best arabidopsis hit)
Cerasus_serrulata	EVM0018832.1	PRGDB00173194	TNL	disease resistance protein (TIR-NBS-LRR class), putative (best arabidopsis hit)
Cerasus_serrulata	EVM0001707.1	PRGDB00173194	TNL	disease resistance protein (TIR-NBS-LRR class), putative (best arabidopsis hit)
Cerasus_serrulata	EVM0005730.1	PRGDB00173195	RLP	Leucine-rich repeat protein kinase family protein (best arabidopsis hit)
Cerasus_serrulata	EVM0022942.1	PRGDB00173201	RLP	Leucine-rich repeat protein kinase family protein (best arabidopsis hit)
Cerasus_serrulata	EVM0020928.1	PRGDB00173204	RLP	Leucine-rich repeat protein kinase family protein (best arabidopsis hit)
Cerasus_serrulata	EVM0005899.1	PRGDB00173211	RLP	Leucine-rich repeat transmembrane protein kinase (best arabidopsis hit)
Cerasus_serrulata	EVM0005207.1	PRGDB00173213	NL	NB-ARC domain-containing disease resistance protein (best arabidopsis hit)
Cerasus_serrulata	EVM0027953.1	PRGDB00173219	TNL	disease resistance protein (TIR-NBS-LRR class), putative (best arabidopsis hit)
Cerasus_serrulata	EVM0014319.1	PRGDB00173219	TNL	disease resistance protein (TIR-NBS-LRR class), putative (best arabidopsis hit)
Cerasus_serrulata	EVM0023968.2	PRGDB00173219	TNL	disease resistance protein (TIR-NBS-LRR class), putative (best arabidopsis hit)
Cerasus_serrulata	EVM0008372.1	PRGDB00173219	TNL	disease resistance protein (TIR-NBS-LRR class), putative (best arabidopsis hit)
Cerasus_serrulata	EVM0012747.1	PRGDB00173219	TNL	disease resistance protein (TIR-NBS-LRR class), putative (best arabidopsis hit)
Cerasus_serrulata	EVM0009031.2	PRGDB00173219	TNL	disease resistance protein (TIR-NBS-LRR class), putative (best arabidopsis hit)
Cerasus_serrulata	EVM0012494.1	PRGDB00173219	TNL	disease resistance protein (TIR-NBS-LRR class), putative (best arabidopsis hit)
Cerasus_serrulata	EVM0023968.1	PRGDB00173219	TNL	disease resistance protein (TIR-NBS-LRR class), putative (best arabidopsis hit)
Cerasus_serrulata	EVM0004712.1	PRGDB00173219	TNL	disease resistance protein (TIR-NBS-LRR class), putative (best arabidopsis hit)
Cerasus_serrulata	EVM0009031.1	PRGDB00173219	TNL	disease resistance protein (TIR-NBS-LRR class), putative (best arabidopsis hit)
Cerasus_serrulata	EVM0020709.1	PRGDB00173239	CNL	NB-ARC domain-containing disease resistance protein (best arabidopsis hit)
Cerasus_serrulata	EVM0012360.1	PRGDB00173239	CNL	NB-ARC domain-containing disease resistance protein (best arabidopsis hit)
Cerasus_serrulata	EVM0011485.1	PRGDB00173241	RLP	STRUBBELIG-receptor family 2 (best arabidopsis hit)
Cerasus_serrulata	EVM0014025.1	PRGDB00173248	CN	U-box domain-containing protein kinase family protein (best arabidopsis hit)
Cerasus_serrulata	EVM0017685.1	PRGDB00173249	CNL	NB-ARC domain-containing disease resistance protein (best arabidopsis hit)
Cerasus_serrulata	EVM0016836.1	PRGDB00173250	RLK-GNK2	cysteine-rich RLK (RECEPTOR-like protein kinase) 2 (best arabidopsis hit)
Cerasus_serrulata	EVM0017450.1	PRGDB00173250	RLK-GNK2	cysteine-rich RLK (RECEPTOR-like protein kinase) 2 (best arabidopsis hit)
Cerasus_serrulata	EVM0021322.1	PRGDB00173251	NL	NB-ARC domain-containing disease resistance protein (best arabidopsis hit)
Cerasus_serrulata	EVM0014548.1	PRGDB00173251	NL	NB-ARC domain-containing disease resistance protein (best arabidopsis hit)
Cerasus_serrulata	EVM0009026.1	PRGDB00173262	RLK-GNK2	cysteine-rich RLK (RECEPTOR-like protein kinase) 26 (best arabidopsis hit)
Cerasus_serrulata	EVM0010272.1	PRGDB00173262	RLK-GNK2	cysteine-rich RLK (RECEPTOR-like protein kinase) 26 (best arabidopsis hit)
Cerasus_serrulata	EVM0010595.1	PRGDB00173262	RLK-GNK2	cysteine-rich RLK (RECEPTOR-like protein kinase) 26 (best arabidopsis hit)
Cerasus_serrulata	EVM0005827.1	PRGDB00173262	RLK-GNK2	cysteine-rich RLK (RECEPTOR-like protein kinase) 26 (best arabidopsis hit)
Cerasus_serrulata	EVM0021330.1	PRGDB00173265	RLP	Leucine-rich repeat protein kinase family protein (best arabidopsis hit)
Cerasus_serrulata	EVM0015099.1	PRGDB00173273	TNL	disease resistance protein (TIR-NBS-LRR class), putative (best arabidopsis hit)
Cerasus_serrulata	EVM0015168.1	PRGDB00173277	Mlo-like	Seven transmembrane MLO family protein (best arabidopsis hit)
Cerasus_serrulata	EVM0012533.1	PRGDB00173277	Mlo-like	Seven transmembrane MLO family protein (best arabidopsis hit)
Cerasus_serrulata	EVM0015168.2	PRGDB00173277	Mlo-like	Seven transmembrane MLO family protein (best arabidopsis hit)
Cerasus_serrulata	EVM0012873.1	PRGDB00173280	TNL	target of AVRB operation1 (best arabidopsis hit)
Cerasus_serrulata	EVM0000920.2	PRGDB00173280	TNL	target of AVRB operation1 (best arabidopsis hit)
Cerasus_serrulata	EVM0019150.1	PRGDB00173280	TNL	target of AVRB operation1 (best arabidopsis hit)
Cerasus_serrulata	EVM0000920.1	PRGDB00173280	TNL	target of AVRB operation1 (best arabidopsis hit)
Cerasus_serrulata	EVM0000312.1	PRGDB00173280	TNL	target of AVRB operation1 (best arabidopsis hit)
Cerasus_serrulata	EVM0016423.1	PRGDB00173290	RLP	Leucine-rich repeat transmembrane protein kinase protein (best arabidopsis hit)
Cerasus_serrulata	EVM0023726.1	PRGDB00173291	TNL	disease resistance protein (TIR-NBS-LRR class), putative (best arabidopsis hit)
Cerasus_serrulata	EVM0023721.1	PRGDB00173295	RLP	Leucine-rich repeat protein kinase family protein (best arabidopsis hit)
Cerasus_serrulata	EVM0018249.1	PRGDB00173295	RLP	Leucine-rich repeat protein kinase family protein (best arabidopsis hit)
Cerasus_serrulata	EVM0002554.1	PRGDB00173295	RLP	Leucine-rich repeat protein kinase family protein (best arabidopsis hit)
Cerasus_serrulata	EVM0023721.2	PRGDB00173295	RLP	Leucine-rich repeat protein kinase family protein (best arabidopsis hit)
Cerasus_serrulata	EVM0003831.1	PRGDB00173302	RLP	Leucine-rich repeat receptor-like protein kinase family protein (best arabidopsis hit)
Cerasus_serrulata	EVM0019566.1	PRGDB00173311	CNL	Disease resistance protein (CC-NBS-LRR class) family (best arabidopsis hit)
Cerasus_serrulata	EVM0014167.1	PRGDB00173311	CNL	Disease resistance protein (CC-NBS-LRR class) family (best arabidopsis hit)
Cerasus_serrulata	EVM0003751.1	PRGDB00173312	RLP	EF-TU receptor (best arabidopsis hit)
Cerasus_serrulata	EVM0013572.1	PRGDB00173315	RLP	Leucine-rich repeat protein kinase family protein (best arabidopsis hit)
Cerasus_serrulata	EVM0013635.1	PRGDB00173315	RLP	Leucine-rich repeat protein kinase family protein (best arabidopsis hit)
Cerasus_serrulata	EVM0010692.1	PRGDB00173319	NL	NB-ARC domain-containing disease resistance protein (best arabidopsis hit)
Cerasus_serrulata	EVM0017289.1	PRGDB00173326	CNL	NB-ARC domain-containing disease resistance protein (best arabidopsis hit)
Cerasus_serrulata	EVM0021091.1	PRGDB00173332	CNL	Disease resistance protein (CC-NBS-LRR class) family (best arabidopsis hit)
Cerasus_serrulata	EVM0014385.1	PRGDB00173336	N	LIM domain-containing protein (best arabidopsis hit)
Cerasus_serrulata	EVM0027866.1	PRGDB00173336	N	LIM domain-containing protein (best arabidopsis hit)
Cerasus_serrulata	EVM0003859.1	PRGDB00173336	N	LIM domain-containing protein (best arabidopsis hit)
Cerasus_serrulata	EVM0000134.1	PRGDB00173336	N	LIM domain-containing protein (best arabidopsis hit)
Cerasus_serrulata	EVM0006304.1	PRGDB00173337	NL	NB-ARC domain-containing disease resistance protein (best arabidopsis hit)
Cerasus_serrulata	EVM0003482.1	PRGDB00173339	CNL	Disease resistance protein (CC-NBS-LRR class) family (best arabidopsis hit)
Cerasus_serrulata	EVM0017264.1	PRGDB00173367	NL	NB-ARC domain-containing disease resistance protein (best arabidopsis hit)
Cerasus_serrulata	EVM0018336.1	PRGDB00173367	NL	NB-ARC domain-containing disease resistance protein (best arabidopsis hit)
Cerasus_serrulata	EVM0004877.1	PRGDB00173367	NL	NB-ARC domain-containing disease resistance protein (best arabidopsis hit)
Cerasus_serrulata	EVM0000451.1	PRGDB00173368	CNL	NB-ARC domain-containing disease resistance protein (best arabidopsis hit)
Cerasus_serrulata	EVM0027382.1	PRGDB00173368	CNL	NB-ARC domain-containing disease resistance protein (best arabidopsis hit)
Cerasus_serrulata	EVM0019363.1	PRGDB00173368	CNL	NB-ARC domain-containing disease resistance protein (best arabidopsis hit)
Cerasus_serrulata	EVM0010974.1	PRGDB00173368	CNL	NB-ARC domain-containing disease resistance protein (best arabidopsis hit)
Cerasus_serrulata	EVM0012930.1	PRGDB00173368	CNL	NB-ARC domain-containing disease resistance protein (best arabidopsis hit)
Cerasus_serrulata	EVM0014212.1	PRGDB00173369	RLP	Leucine-rich repeat protein kinase family protein (best arabidopsis hit)
Cerasus_serrulata	EVM0003423.1	PRGDB00173369	RLP	Leucine-rich repeat protein kinase family protein (best arabidopsis hit)
Cerasus_serrulata	EVM0017640.1	PRGDB00173374	NL	NB-ARC domain-containing disease resistance protein (best arabidopsis hit)
Cerasus_serrulata	EVM0009276.1	PRGDB00173382	N	white-brown complex homolog protein 11 (best arabidopsis hit)
Cerasus_serrulata	EVM0011201.1	PRGDB00173382	N	white-brown complex homolog protein 11 (best arabidopsis hit)
Cerasus_serrulata	EVM0000780.1	PRGDB00173397	NL	NB-ARC domain-containing disease resistance protein (best arabidopsis hit)
Cerasus_serrulata	EVM0021336.1	PRGDB00173397	NL	NB-ARC domain-containing disease resistance protein (best arabidopsis hit)
Cerasus_serrulata	EVM0020034.1	PRGDB00173401	RLP	Leucine-rich repeat protein kinase family protein (best arabidopsis hit)
Cerasus_serrulata	EVM0024038.2	PRGDB00173415	RLP	Leucine-rich repeat protein kinase family protein (best arabidopsis hit)
Cerasus_serrulata	EVM0024038.1	PRGDB00173415	RLP	Leucine-rich repeat protein kinase family protein (best arabidopsis hit)
Cerasus_serrulata	EVM0015617.1	PRGDB00173419	NL	NB-ARC domain-containing disease resistance protein (best arabidopsis hit)
Cerasus_serrulata	EVM0011828.1	PRGDB00173427	N	pleiotropic drug resistance 12 (best arabidopsis hit)
Cerasus_serrulata	EVM0010894.1	PRGDB00173432	N	pleiotropic drug resistance 12 (best arabidopsis hit)
Cerasus_serrulata	EVM0009410.1	PRGDB00173432	N	pleiotropic drug resistance 12 (best arabidopsis hit)
Cerasus_serrulata	EVM0002631.1	PRGDB00173435	Mlo-like	Seven transmembrane MLO family protein (best arabidopsis hit)
Cerasus_serrulata	EVM0005698.1	PRGDB00173439	RLP	Leucine-rich receptor-like protein kinase family protein (best arabidopsis hit)
Cerasus_serrulata	EVM0006710.1	PRGDB00173444	N	ATP-binding cassette 14 (best arabidopsis hit)
Cerasus_serrulata	EVM0018938.1	PRGDB00173451	TNL	Disease resistance protein (TIR-NBS-LRR class) family (best arabidopsis hit)
Cerasus_serrulata	EVM0025674.1	PRGDB00173472	TNL	disease resistance protein (TIR-NBS-LRR class), putative (best arabidopsis hit)
Cerasus_serrulata	EVM0006455.2	PRGDB00173473	CN	U-box domain-containing protein kinase family protein (best arabidopsis hit)
Cerasus_serrulata	EVM0006455.1	PRGDB00173473	CN	U-box domain-containing protein kinase family protein (best arabidopsis hit)
Cerasus_serrulata	EVM0027263.1	PRGDB00173475	NL	Disease resistance protein (CC-NBS-LRR class) family (best arabidopsis hit)
Cerasus_serrulata	EVM0021830.1	PRGDB00173475	NL	Disease resistance protein (CC-NBS-LRR class) family (best arabidopsis hit)
Cerasus_serrulata	EVM0007000.1	PRGDB00173477	RLP	Leucine-rich repeat protein kinase family protein (best arabidopsis hit)
Cerasus_serrulata	EVM0002989.1	PRGDB00173477	RLP	Leucine-rich repeat protein kinase family protein (best arabidopsis hit)
Cerasus_serrulata	EVM0020141.1	PRGDB00173477	RLP	Leucine-rich repeat protein kinase family protein (best arabidopsis hit)
Cerasus_serrulata	EVM0014231.1	PRGDB00173485	CNL	Disease resistance protein (CC-NBS-LRR class) family (best arabidopsis hit)
Cerasus_serrulata	EVM0003185.1	PRGDB00173485	CNL	Disease resistance protein (CC-NBS-LRR class) family (best arabidopsis hit)
Cerasus_serrulata	EVM0023108.1	PRGDB00173486	TNL	transmembrane receptors;ATP binding (best arabidopsis hit)
Cerasus_serrulata	EVM0027590.2	PRGDB00173486	TNL	transmembrane receptors;ATP binding (best arabidopsis hit)
Cerasus_serrulata	EVM0023245.1	PRGDB00173492	RLP	Leucine-rich receptor-like protein kinase family protein (best arabidopsis hit)
Cerasus_serrulata	EVM0007471.1	PRGDB00173498	RLP	transmembrane kinase 1 (best arabidopsis hit)
Cerasus_serrulata	EVM0023986.1	PRGDB00173501	N	Protein kinase family protein with ARM repeat domain (best arabidopsis hit)
Cerasus_serrulata	EVM0022393.1	PRGDB00173508	N	pleiotropic drug resistance 3 (best arabidopsis hit)
Cerasus_serrulata	EVM0016273.1	PRGDB00173513	TNL	Disease resistance protein (TIR-NBS-LRR class) family (best arabidopsis hit)
Cerasus_serrulata	EVM0010603.1	PRGDB00173515	RLP	Leucine-rich receptor-like protein kinase family protein (best arabidopsis hit)
Cerasus_serrulata	EVM0027200.1	PRGDB00173516	NL	NB-ARC domain-containing disease resistance protein (best arabidopsis hit)
Cerasus_serrulata	EVM0017221.1	PRGDB00173517	CNL	NB-ARC domain-containing disease resistance protein (best arabidopsis hit)
Cerasus_serrulata	EVM0009811.2	PRGDB00173523	RLP	STRUBBELIG-receptor family 3 (best arabidopsis hit)
Cerasus_serrulata	EVM0009811.3	PRGDB00173523	RLP	STRUBBELIG-receptor family 3 (best arabidopsis hit)
Cerasus_serrulata	EVM0009811.1	PRGDB00173523	RLP	STRUBBELIG-receptor family 3 (best arabidopsis hit)
Cerasus_serrulata	EVM0005370.1	PRGDB00173530	TNL	Disease resistance protein (TIR-NBS-LRR class) family (best arabidopsis hit)
Cerasus_serrulata	EVM0005370.2	PRGDB00173530	TNL	Disease resistance protein (TIR-NBS-LRR class) family (best arabidopsis hit)
Cerasus_serrulata	EVM0018146.1	PRGDB00173530	TNL	Disease resistance protein (TIR-NBS-LRR class) family (best arabidopsis hit)
Cerasus_serrulata	EVM0012007.1	PRGDB00173533	NL	NB-ARC domain-containing disease resistance protein (best arabidopsis hit)
Cerasus_serrulata	EVM0013581.1	PRGDB00173535	NL	NB-ARC domain-containing disease resistance protein (best arabidopsis hit)
Cerasus_serrulata	EVM0009023.1	PRGDB00173535	NL	NB-ARC domain-containing disease resistance protein (best arabidopsis hit)
Cerasus_serrulata	EVM0020581.1	PRGDB00173536	RLP	Leucine-rich receptor-like protein kinase family protein (best arabidopsis hit)
Cerasus_serrulata	EVM0026865.1	PRGDB00173541	NL	Leucine-rich repeat (LRR) family protein (best arabidopsis hit)
Cerasus_serrulata	EVM0005203.1	PRGDB00173541	NL	Leucine-rich repeat (LRR) family protein (best arabidopsis hit)
Cerasus_serrulata	EVM0006683.1	PRGDB00173541	NL	Leucine-rich repeat (LRR) family protein (best arabidopsis hit)
Cerasus_serrulata	EVM0022749.1	PRGDB00173541	NL	Leucine-rich repeat (LRR) family protein (best arabidopsis hit)
Cerasus_serrulata	EVM0010200.1	PRGDB00173541	NL	Leucine-rich repeat (LRR) family protein (best arabidopsis hit)
Cerasus_serrulata	EVM0028276.1	PRGDB00173541	NL	Leucine-rich repeat (LRR) family protein (best arabidopsis hit)
Cerasus_serrulata	EVM0001959.1	PRGDB00173541	NL	Leucine-rich repeat (LRR) family protein (best arabidopsis hit)
Cerasus_serrulata	EVM0022443.1	PRGDB00173548	N	pleiotropic drug resistance 12 (best arabidopsis hit)
Cerasus_serrulata	EVM0016848.1	PRGDB00173548	N	pleiotropic drug resistance 12 (best arabidopsis hit)
Cerasus_serrulata	EVM0028055.2	PRGDB00173549	TNL	Disease resistance protein (TIR-NBS-LRR class) family (best arabidopsis hit)
Cerasus_serrulata	EVM0028055.1	PRGDB00173549	TNL	Disease resistance protein (TIR-NBS-LRR class) family (best arabidopsis hit)
Cerasus_serrulata	EVM0016926.1	PRGDB00173553	TNL	disease resistance protein (TIR-NBS-LRR class), putative (best arabidopsis hit)
Cerasus_serrulata	EVM0023203.1	PRGDB00173561	RLP	Leucine-rich repeat protein kinase family protein (best arabidopsis hit)
Cerasus_serrulata	EVM0005780.1	PRGDB00173564	RLP	leucine-rich repeat transmembrane protein kinase family protein (best arabidopsis hit)
Cerasus_serrulata	EVM0012840.1	PRGDB00173566	RLP	Leucine-rich repeat transmembrane protein kinase (best arabidopsis hit)
Cerasus_serrulata	EVM0021752.1	PRGDB00173566	RLP	Leucine-rich repeat transmembrane protein kinase (best arabidopsis hit)
Cerasus_serrulata	EVM0018495.1	PRGDB00173566	RLP	Leucine-rich repeat transmembrane protein kinase (best arabidopsis hit)
Cerasus_serrulata	EVM0015004.2	PRGDB00173566	RLP	Leucine-rich repeat transmembrane protein kinase (best arabidopsis hit)
Cerasus_serrulata	EVM0015004.1	PRGDB00173566	RLP	Leucine-rich repeat transmembrane protein kinase (best arabidopsis hit)
Cerasus_serrulata	EVM0015788.1	PRGDB00173569	RLP	Leucine-rich repeat protein kinase family protein (best arabidopsis hit)
Cerasus_serrulata	EVM0011955.1	PRGDB00173569	RLP	Leucine-rich repeat protein kinase family protein (best arabidopsis hit)
Cerasus_serrulata	EVM0016362.1	PRGDB00173570	CN	U-box domain-containing protein kinase family protein (best arabidopsis hit)
Cerasus_serrulata	EVM0016362.2	PRGDB00173570	CN	U-box domain-containing protein kinase family protein (best arabidopsis hit)
Cerasus_serrulata	EVM0026761.1	PRGDB00173578	N	Protein kinase family protein with ARM repeat domain (best arabidopsis hit)
Cerasus_serrulata	EVM0025172.1	PRGDB00173578	N	Protein kinase family protein with ARM repeat domain (best arabidopsis hit)
Cerasus_serrulata	EVM0001966.1	PRGDB00173581	TNL	disease resistance protein (TIR-NBS-LRR class), putative (best arabidopsis hit)
Cerasus_serrulata	EVM0012419.2	PRGDB00173586	N	ABC-2 type transporter family protein (best arabidopsis hit)
Cerasus_serrulata	EVM0012419.1	PRGDB00173586	N	ABC-2 type transporter family protein (best arabidopsis hit)
Cerasus_serrulata	EVM0018140.3	PRGDB00173595	RLK-GNK2	cysteine-rich RLK (RECEPTOR-like protein kinase) 10 (best arabidopsis hit)
Cerasus_serrulata	EVM0018140.4	PRGDB00173595	RLK-GNK2	cysteine-rich RLK (RECEPTOR-like protein kinase) 10 (best arabidopsis hit)
Cerasus_serrulata	EVM0018140.2	PRGDB00173595	RLK-GNK2	cysteine-rich RLK (RECEPTOR-like protein kinase) 10 (best arabidopsis hit)
Cerasus_serrulata	EVM0018140.1	PRGDB00173595	RLK-GNK2	cysteine-rich RLK (RECEPTOR-like protein kinase) 10 (best arabidopsis hit)
Cerasus_serrulata	EVM0023748.1	PRGDB00173599	CNL	Disease resistance protein (CC-NBS-LRR class) family (best arabidopsis hit)
Cerasus_serrulata	EVM0013360.1	PRGDB00173599	CNL	Disease resistance protein (CC-NBS-LRR class) family (best arabidopsis hit)
Cerasus_serrulata	EVM0007977.1	PRGDB00173599	CNL	Disease resistance protein (CC-NBS-LRR class) family (best arabidopsis hit)
Cerasus_serrulata	EVM0005654.1	PRGDB00173599	CNL	Disease resistance protein (CC-NBS-LRR class) family (best arabidopsis hit)
Cerasus_serrulata	EVM0018289.1	PRGDB00173599	CNL	Disease resistance protein (CC-NBS-LRR class) family (best arabidopsis hit)
Cerasus_serrulata	EVM0009849.4	PRGDB00173599	CNL	Disease resistance protein (CC-NBS-LRR class) family (best arabidopsis hit)
Cerasus_serrulata	EVM0009849.2	PRGDB00173599	CNL	Disease resistance protein (CC-NBS-LRR class) family (best arabidopsis hit)
Cerasus_serrulata	EVM0008903.1	PRGDB00173599	CNL	Disease resistance protein (CC-NBS-LRR class) family (best arabidopsis hit)
Cerasus_serrulata	EVM0024933.1	PRGDB00173603	RLP	Leucine-rich repeat transmembrane protein kinase (best arabidopsis hit)
Cerasus_serrulata	EVM0024933.2	PRGDB00173603	RLP	Leucine-rich repeat transmembrane protein kinase (best arabidopsis hit)
Cerasus_serrulata	EVM0013172.1	PRGDB00173613	NL	NB-ARC domain-containing disease resistance protein (best arabidopsis hit)
Cerasus_serrulata	EVM0015159.2	PRGDB00173613	NL	NB-ARC domain-containing disease resistance protein (best arabidopsis hit)
Cerasus_serrulata	EVM0015159.3	PRGDB00173613	NL	NB-ARC domain-containing disease resistance protein (best arabidopsis hit)
Cerasus_serrulata	EVM0015159.1	PRGDB00173613	NL	NB-ARC domain-containing disease resistance protein (best arabidopsis hit)
Cerasus_serrulata	EVM0009970.1	PRGDB00173617	RLP	Leucine-rich repeat transmembrane protein kinase protein (best arabidopsis hit)
Cerasus_serrulata	EVM0018739.1	PRGDB00173619	NL	NB-ARC domain-containing disease resistance protein (best arabidopsis hit)
Cerasus_serrulata	EVM0010678.1	PRGDB00173619	NL	NB-ARC domain-containing disease resistance protein (best arabidopsis hit)
Cerasus_serrulata	EVM0007849.1	PRGDB00173619	NL	NB-ARC domain-containing disease resistance protein (best arabidopsis hit)
Cerasus_serrulata	EVM0011232.1	PRGDB00173619	NL	NB-ARC domain-containing disease resistance protein (best arabidopsis hit)
Cerasus_serrulata	EVM0013542.1	PRGDB00173619	NL	NB-ARC domain-containing disease resistance protein (best arabidopsis hit)
Cerasus_serrulata	EVM0007088.1	PRGDB00173619	NL	NB-ARC domain-containing disease resistance protein (best arabidopsis hit)
Cerasus_serrulata	EVM0011194.1	PRGDB00173619	NL	NB-ARC domain-containing disease resistance protein (best arabidopsis hit)
Cerasus_serrulata	EVM0009293.1	PRGDB00173624	CNL	P-loop containing nucleoside triphosphate hydrolases superfamily protein (best arabidopsis hit)
Cerasus_serrulata	EVM0026052.1	PRGDB00173630	CNL	NB-ARC domain-containing disease resistance protein (best arabidopsis hit)
Cerasus_serrulata	EVM0024843.1	PRGDB00173631	Mlo-like	Seven transmembrane MLO family protein (best arabidopsis hit)
Cerasus_serrulata	EVM0006460.1	PRGDB00173633	CN	U-box domain-containing protein kinase family protein (best arabidopsis hit)
Cerasus_serrulata	EVM0002212.1	PRGDB00173635	RLP	Leucine-rich repeat protein kinase family protein (best arabidopsis hit)
Cerasus_serrulata	EVM0023835.1	PRGDB00173644	NL	Disease resistance protein (TIR-NBS-LRR class) family (best arabidopsis hit)
Cerasus_serrulata	EVM0007897.1	PRGDB00173647	TNL	transmembrane receptors;ATP binding (best arabidopsis hit)
Cerasus_serrulata	EVM0003525.1	PRGDB00173648	CNL	NB-ARC domain-containing disease resistance protein (best arabidopsis hit)
Cerasus_serrulata	EVM0017025.1	PRGDB00173649	RLP	Leucine-rich repeat protein kinase family protein (best arabidopsis hit)
Cerasus_serrulata	EVM0004368.1	PRGDB00173651	NL	NB-ARC domain-containing disease resistance protein (best arabidopsis hit)
Cerasus_serrulata	EVM0009699.1	PRGDB00173652	RLP	Leucine-rich receptor-like protein kinase family protein (best arabidopsis hit)
Cerasus_serrulata	EVM0007793.1	PRGDB00173652	RLP	Leucine-rich receptor-like protein kinase family protein (best arabidopsis hit)
Cerasus_serrulata	EVM0009106.1	PRGDB00173653	RLK-GNK2	cysteine-rich RLK (RECEPTOR-like protein kinase) 29 (best arabidopsis hit)
Cerasus_serrulata	EVM0015813.1	PRGDB00173653	RLK-GNK2	cysteine-rich RLK (RECEPTOR-like protein kinase) 29 (best arabidopsis hit)
Cerasus_serrulata	EVM0006899.1	PRGDB00173659	CNL	NB-ARC domain-containing disease resistance protein (best arabidopsis hit)
Cerasus_serrulata	EVM0002758.1	PRGDB00173661	RLP	Leucine-rich repeat protein kinase family protein (best arabidopsis hit)
Cerasus_serrulata	EVM0026748.1	PRGDB00173663	NL	NB-ARC domain-containing disease resistance protein (best arabidopsis hit)
Cerasus_serrulata	EVM0007245.1	PRGDB00173663	NL	NB-ARC domain-containing disease resistance protein (best arabidopsis hit)
Cerasus_serrulata	EVM0010612.1	PRGDB00173663	NL	NB-ARC domain-containing disease resistance protein (best arabidopsis hit)
Cerasus_serrulata	EVM0026284.1	PRGDB00173666	CNL	NB-ARC domain-containing disease resistance protein (best arabidopsis hit)
Cerasus_serrulata	EVM0008673.1	PRGDB00173666	CNL	NB-ARC domain-containing disease resistance protein (best arabidopsis hit)
Cerasus_serrulata	EVM0008536.1	PRGDB00173667	RLK-GNK2	cysteine-rich RLK (RECEPTOR-like protein kinase) 29 (best arabidopsis hit)
Cerasus_serrulata	EVM0020874.1	PRGDB00173669	TNL	Disease resistance protein (TIR-NBS-LRR class) family (best arabidopsis hit)
Cerasus_serrulata	EVM0022678.1	PRGDB00173671	RLP	Leucine-rich repeat transmembrane protein kinase (best arabidopsis hit)
Cerasus_serrulata	EVM0017398.1	PRGDB00173671	RLP	Leucine-rich repeat transmembrane protein kinase (best arabidopsis hit)
Cerasus_serrulata	EVM0010828.1	PRGDB00173677	RLP	Leucine-rich repeat protein kinase family protein (best arabidopsis hit)
Cerasus_serrulata	EVM0028285.1	PRGDB00173682	TNL	disease resistance protein (TIR-NBS-LRR class), putative (best arabidopsis hit)
Cerasus_serrulata	EVM0001338.1	PRGDB00173684	RLP	Leucine-rich repeat protein kinase family protein (best arabidopsis hit)
Cerasus_serrulata	EVM0026335.1	PRGDB00173684	RLP	Leucine-rich repeat protein kinase family protein (best arabidopsis hit)
Cerasus_serrulata	EVM0021739.1	PRGDB00173684	RLP	Leucine-rich repeat protein kinase family protein (best arabidopsis hit)
Cerasus_serrulata	EVM0006791.1	PRGDB00173688	RLP	Leucine-rich repeat protein kinase family protein (best arabidopsis hit)
Cerasus_serrulata	EVM0024880.1	PRGDB00173692	TNL	Disease resistance protein (TIR-NBS-LRR class) family (best arabidopsis hit)
Cerasus_serrulata	EVM0022699.1	PRGDB00173693	TNL	disease resistance protein (TIR-NBS-LRR class), putative (best arabidopsis hit)
Cerasus_serrulata	EVM0024438.1	PRGDB00173695	NL	LRR and NB-ARC domains-containing disease resistance protein (best arabidopsis hit)
Cerasus_serrulata	EVM0011134.1	PRGDB00173699	CNL	transmembrane receptors;ATP binding (best arabidopsis hit)
Cerasus_serrulata	EVM0012897.1	PRGDB00173702	NL	HOPZ-ACTIVATED RESISTANCE 1 (best arabidopsis hit)
Cerasus_serrulata	EVM0027338.1	PRGDB00173711	RLP	Leucine-rich repeat protein kinase family protein (best arabidopsis hit)
Cerasus_serrulata	EVM0022846.1	PRGDB00173713	RLP	Leucine-rich repeat protein kinase family protein (best arabidopsis hit)
Cerasus_serrulata	EVM0019778.1	PRGDB00173716	TNL	disease resistance protein (TIR-NBS-LRR class), putative (best arabidopsis hit)
Cerasus_serrulata	EVM0019778.7	PRGDB00173716	TNL	disease resistance protein (TIR-NBS-LRR class), putative (best arabidopsis hit)
Cerasus_serrulata	EVM0000784.2	PRGDB00173716	TNL	disease resistance protein (TIR-NBS-LRR class), putative (best arabidopsis hit)
Cerasus_serrulata	EVM0015989.1	PRGDB00173716	TNL	disease resistance protein (TIR-NBS-LRR class), putative (best arabidopsis hit)
Cerasus_serrulata	EVM0005592.2	PRGDB00173716	TNL	disease resistance protein (TIR-NBS-LRR class), putative (best arabidopsis hit)
Cerasus_serrulata	EVM0012415.1	PRGDB00173716	TNL	disease resistance protein (TIR-NBS-LRR class), putative (best arabidopsis hit)
Cerasus_serrulata	EVM0019778.3	PRGDB00173716	TNL	disease resistance protein (TIR-NBS-LRR class), putative (best arabidopsis hit)
Cerasus_serrulata	EVM0006592.2	PRGDB00173716	TNL	disease resistance protein (TIR-NBS-LRR class), putative (best arabidopsis hit)
Cerasus_serrulata	EVM0019778.6	PRGDB00173716	TNL	disease resistance protein (TIR-NBS-LRR class), putative (best arabidopsis hit)
Cerasus_serrulata	EVM0019778.2	PRGDB00173716	TNL	disease resistance protein (TIR-NBS-LRR class), putative (best arabidopsis hit)
Cerasus_serrulata	EVM0006592.1	PRGDB00173716	TNL	disease resistance protein (TIR-NBS-LRR class), putative (best arabidopsis hit)
Cerasus_serrulata	EVM0000784.1	PRGDB00173716	TNL	disease resistance protein (TIR-NBS-LRR class), putative (best arabidopsis hit)
Cerasus_serrulata	EVM0020736.1	PRGDB00173716	TNL	disease resistance protein (TIR-NBS-LRR class), putative (best arabidopsis hit)
Cerasus_serrulata	EVM0019778.4	PRGDB00173716	TNL	disease resistance protein (TIR-NBS-LRR class), putative (best arabidopsis hit)
Cerasus_serrulata	EVM0005592.1	PRGDB00173716	TNL	disease resistance protein (TIR-NBS-LRR class), putative (best arabidopsis hit)
Cerasus_serrulata	EVM0019778.5	PRGDB00173716	TNL	disease resistance protein (TIR-NBS-LRR class), putative (best arabidopsis hit)
Cerasus_serrulata	EVM0012973.1	PRGDB00173716	TNL	disease resistance protein (TIR-NBS-LRR class), putative (best arabidopsis hit)
Cerasus_serrulata	EVM0027964.1	PRGDB00173717	RLP	Leucine-rich repeat protein kinase family protein (best arabidopsis hit)
Cerasus_serrulata	EVM0009932.1	PRGDB00173725	RLP	Leucine-rich repeat protein kinase family protein (best arabidopsis hit)
Cerasus_serrulata	EVM0013224.1	PRGDB00173726	RLP	Leucine-rich repeat protein kinase family protein (best arabidopsis hit)
Cerasus_serrulata	EVM0017103.1	PRGDB00173730	RLK-GNK2	cysteine-rich RLK (RECEPTOR-like protein kinase) 29 (best arabidopsis hit)
Cerasus_serrulata	EVM0028749.1	PRGDB00173730	RLK-GNK2	cysteine-rich RLK (RECEPTOR-like protein kinase) 29 (best arabidopsis hit)
Cerasus_serrulata	EVM0023961.1	PRGDB00173730	RLK-GNK2	cysteine-rich RLK (RECEPTOR-like protein kinase) 29 (best arabidopsis hit)
Cerasus_serrulata	EVM0021507.1	PRGDB00173732	RLP	Leucine-rich repeat protein kinase family protein (best arabidopsis hit)
Cerasus_serrulata	EVM0010150.1	PRGDB00173732	RLP	Leucine-rich repeat protein kinase family protein (best arabidopsis hit)
Cerasus_serrulata	EVM0018117.1	PRGDB00173733	T	Toll-Interleukin-Resistance (TIR) domain family protein (best arabidopsis hit)
Cerasus_serrulata	EVM0012091.1	PRGDB00173733	T	Toll-Interleukin-Resistance (TIR) domain family protein (best arabidopsis hit)
Cerasus_serrulata	EVM0027351.1	PRGDB00173734	RLP	Leucine-rich repeat protein kinase family protein (best arabidopsis hit)
Cerasus_serrulata	EVM0020182.1	PRGDB00173734	RLP	Leucine-rich repeat protein kinase family protein (best arabidopsis hit)
Cerasus_serrulata	EVM0004371.1	PRGDB00173738	Mlo-like	Seven transmembrane MLO family protein (best arabidopsis hit)
Cerasus_serrulata	EVM0011420.1	PRGDB00173748	CNL	Disease resistance protein (TIR-NBS-LRR class) family (best arabidopsis hit)
Cerasus_serrulata	EVM0005192.1	PRGDB00173748	CNL	Disease resistance protein (TIR-NBS-LRR class) family (best arabidopsis hit)
Cerasus_serrulata	EVM0005500.1	PRGDB00173751	N	NB-ARC domain-containing disease resistance protein (best arabidopsis hit)
Cerasus_serrulata	EVM0019698.1	PRGDB00173751	N	NB-ARC domain-containing disease resistance protein (best arabidopsis hit)
Cerasus_serrulata	EVM0005374.1	PRGDB00173752	RLP	Leucine-rich repeat protein kinase family protein (best arabidopsis hit)
Cerasus_serrulata	EVM0025615.1	PRGDB00173756	RLP	Leucine-rich repeat protein kinase family protein (best arabidopsis hit)
Cerasus_serrulata	EVM0021958.1	PRGDB00173758	NL	NB-ARC domain-containing disease resistance protein (best arabidopsis hit)
Cerasus_serrulata	EVM0007923.1	PRGDB00173764	RLP	Leucine-rich receptor-like protein kinase family protein (best arabidopsis hit)
Cerasus_serrulata	EVM0014143.1	PRGDB00173764	RLP	Leucine-rich receptor-like protein kinase family protein (best arabidopsis hit)
Cerasus_serrulata	EVM0025268.1	PRGDB00173769	N	ABC-2 type transporter family protein (best arabidopsis hit)
Cerasus_serrulata	EVM0026489.1	PRGDB00173770	RLP	Leucine-rich repeat protein kinase family protein (best arabidopsis hit)
Cerasus_serrulata	EVM0004772.1	PRGDB00173770	RLP	Leucine-rich repeat protein kinase family protein (best arabidopsis hit)
Cerasus_serrulata	EVM0026371.1	PRGDB00173770	RLP	Leucine-rich repeat protein kinase family protein (best arabidopsis hit)
Cerasus_serrulata	EVM0021223.1	PRGDB00173774	RLP	Protein kinase family protein with leucine-rich repeat domain (best arabidopsis hit)
Cerasus_serrulata	EVM0018584.1	PRGDB00173776	RLP	Leucine-rich repeat transmembrane protein kinase protein (best arabidopsis hit)
Cerasus_serrulata	EVM0021954.1	PRGDB00173776	RLP	Leucine-rich repeat transmembrane protein kinase protein (best arabidopsis hit)
Cerasus_serrulata	EVM0024168.1	PRGDB00173779	N	ABC-2 type transporter family protein (best arabidopsis hit)
Cerasus_serrulata	EVM0024168.2	PRGDB00173779	N	ABC-2 type transporter family protein (best arabidopsis hit)
Cerasus_serrulata	EVM0026557.1	PRGDB00173782	TNL	Disease resistance protein (TIR-NBS-LRR class) family (best arabidopsis hit)
Cerasus_serrulata	EVM0023782.1	PRGDB00173784	N	P-loop containing nucleoside triphosphate hydrolases superfamily protein (best arabidopsis hit)
Cerasus_serrulata	EVM0023782.2	PRGDB00173784	N	P-loop containing nucleoside triphosphate hydrolases superfamily protein (best arabidopsis hit)
Cerasus_serrulata	EVM0009446.1	PRGDB00173790	TNL	disease resistance protein (TIR-NBS-LRR class), putative (best arabidopsis hit)
Cerasus_serrulata	EVM0022141.1	PRGDB00173790	TNL	disease resistance protein (TIR-NBS-LRR class), putative (best arabidopsis hit)
Cerasus_serrulata	EVM0001749.1	PRGDB00173797	CNL	Disease resistance protein (CC-NBS-LRR class) family (best arabidopsis hit)
Cerasus_serrulata	EVM0017562.1	PRGDB00173803	RLP	Leucine-rich repeat protein kinase family protein (best arabidopsis hit)
Cerasus_serrulata	EVM0016884.1	PRGDB00173803	RLP	Leucine-rich repeat protein kinase family protein (best arabidopsis hit)
Cerasus_serrulata	EVM0005060.1	PRGDB00173809	RLK-GNK2	cysteine-rich RLK (RECEPTOR-like protein kinase) 10 (best arabidopsis hit)
Cerasus_serrulata	EVM0011968.1	PRGDB00173811	RLK-GNK2	cysteine-rich RLK (RECEPTOR-like protein kinase) 26 (best arabidopsis hit)
Cerasus_serrulata	EVM0020595.1	PRGDB00173811	RLK-GNK2	cysteine-rich RLK (RECEPTOR-like protein kinase) 26 (best arabidopsis hit)
Cerasus_serrulata	EVM0005193.1	PRGDB00173811	RLK-GNK2	cysteine-rich RLK (RECEPTOR-like protein kinase) 26 (best arabidopsis hit)
Cerasus_serrulata	EVM0021466.1	PRGDB00173811	RLK-GNK2	cysteine-rich RLK (RECEPTOR-like protein kinase) 26 (best arabidopsis hit)
Cerasus_serrulata	EVM0005113.1	PRGDB00173811	RLK-GNK2	cysteine-rich RLK (RECEPTOR-like protein kinase) 26 (best arabidopsis hit)
Cerasus_serrulata	EVM0022255.1	PRGDB00173811	RLK-GNK2	cysteine-rich RLK (RECEPTOR-like protein kinase) 26 (best arabidopsis hit)
Cerasus_serrulata	EVM0028693.1	PRGDB00173811	RLK-GNK2	cysteine-rich RLK (RECEPTOR-like protein kinase) 26 (best arabidopsis hit)
Cerasus_serrulata	EVM0024172.1	PRGDB00173815	RLP	NSP-interacting kinase 1 (best arabidopsis hit)
Cerasus_serrulata	EVM0001736.1	PRGDB00173815	RLP	NSP-interacting kinase 1 (best arabidopsis hit)
Cerasus_serrulata	EVM0001756.1	PRGDB00173816	Mlo-like	Seven transmembrane MLO family protein (best arabidopsis hit)
Cerasus_serrulata	EVM0000061.1	PRGDB00173824	RLP	somatic embryogenesis receptor-like kinase 1 (best arabidopsis hit)
Cerasus_serrulata	EVM0015964.1	PRGDB00173839	RLP	Leucine-rich receptor-like protein kinase family protein (best arabidopsis hit)
Cerasus_serrulata	EVM0024955.1	PRGDB00173839	RLP	Leucine-rich receptor-like protein kinase family protein (best arabidopsis hit)
Cerasus_serrulata	EVM0010742.1	PRGDB00173839	RLP	Leucine-rich receptor-like protein kinase family protein (best arabidopsis hit)
Cerasus_serrulata	EVM0021490.1	PRGDB00173841	TNL	disease resistance protein (TIR-NBS-LRR class), putative (best arabidopsis hit)
Cerasus_serrulata	EVM0019338.1	PRGDB00173841	TNL	disease resistance protein (TIR-NBS-LRR class), putative (best arabidopsis hit)
Cerasus_serrulata	EVM0023022.1	PRGDB00173841	TNL	disease resistance protein (TIR-NBS-LRR class), putative (best arabidopsis hit)
Cerasus_serrulata	EVM0024626.1	PRGDB00173845	N	Protein kinase family protein with ARM repeat domain (best arabidopsis hit)
Cerasus_serrulata	EVM0000378.1	PRGDB00173849	TNL	Disease resistance protein (TIR-NBS-LRR class) family (best arabidopsis hit)
Cerasus_serrulata	EVM0015678.1	PRGDB00173851	RLP	leucine-rich repeat transmembrane protein kinase family protein (best arabidopsis hit)
Cerasus_serrulata	EVM0020171.1	PRGDB00173851	RLP	leucine-rich repeat transmembrane protein kinase family protein (best arabidopsis hit)
Cerasus_serrulata	EVM0014118.1	PRGDB00173853	RLP	BRI1-like 2 (best arabidopsis hit)
Cerasus_serrulata	EVM0008582.1	PRGDB00173866	RLP	BAK1-interacting receptor-like kinase 1 (best arabidopsis hit)
Cerasus_serrulata	EVM0020678.1	PRGDB00173866	RLP	BAK1-interacting receptor-like kinase 1 (best arabidopsis hit)
Cerasus_serrulata	EVM0011621.1	PRGDB00173869	RLP	Leucine-rich repeat protein kinase family protein (best arabidopsis hit)
Cerasus_serrulata	EVM0011963.1	PRGDB00173876	N	pleiotropic drug resistance 12 (best arabidopsis hit)
Cerasus_serrulata	EVM0005772.1	PRGDB00173878	RLP	Leucine-rich receptor-like protein kinase family protein (best arabidopsis hit)
Cerasus_serrulata	EVM0008393.1	PRGDB00173882	NL	LRR and NB-ARC domains-containing disease resistance protein (best arabidopsis hit)
Cerasus_serrulata	EVM0000027.1	PRGDB00173883	TNL	disease resistance protein (TIR-NBS-LRR class), putative (best arabidopsis hit)
Cerasus_serrulata	EVM0020497.1	PRGDB00173885	TNL	disease resistance protein (TIR-NBS-LRR class), putative (best arabidopsis hit)
Cerasus_serrulata	EVM0020374.1	PRGDB00173888	N	pleiotropic drug resistance 12 (best arabidopsis hit)
Cerasus_serrulata	EVM0028218.1	PRGDB00173891	CNL	NB-ARC domain-containing disease resistance protein (best arabidopsis hit)
Cerasus_serrulata	EVM0018635.1	PRGDB00173892	RLP	Leucine-rich repeat receptor-like protein kinase family protein (best arabidopsis hit)
Cerasus_serrulata	EVM0000846.1	PRGDB00173892	RLP	Leucine-rich repeat receptor-like protein kinase family protein (best arabidopsis hit)
Cerasus_serrulata	EVM0022241.1	PRGDB00173893	RLP	Leucine-rich receptor-like protein kinase family protein (best arabidopsis hit)
Cerasus_serrulata	EVM0022241.2	PRGDB00173893	RLP	Leucine-rich receptor-like protein kinase family protein (best arabidopsis hit)
Cerasus_serrulata	EVM0006192.1	PRGDB00173897	RLP	Leucine-rich repeat protein kinase family protein (best arabidopsis hit)
Cerasus_serrulata	EVM0010755.1	PRGDB00173898	RLP	Leucine-rich repeat protein kinase family protein (best arabidopsis hit)
Cerasus_serrulata	EVM0023779.1	PRGDB00173905	N	ABC-2 type transporter family protein (best arabidopsis hit)
Cerasus_serrulata	EVM0001181.1	PRGDB00173905	N	ABC-2 type transporter family protein (best arabidopsis hit)
Cerasus_serrulata	EVM0013606.1	PRGDB00173905	N	ABC-2 type transporter family protein (best arabidopsis hit)
Cerasus_serrulata	EVM0019492.1	PRGDB00173909	TNL	disease resistance protein (TIR-NBS-LRR class), putative (best arabidopsis hit)
Cerasus_serrulata	EVM0025304.1	PRGDB00173909	TNL	disease resistance protein (TIR-NBS-LRR class), putative (best arabidopsis hit)
Cerasus_serrulata	EVM0001954.1	PRGDB00173909	TNL	disease resistance protein (TIR-NBS-LRR class), putative (best arabidopsis hit)
Cerasus_serrulata	EVM0017383.1	PRGDB00173913	TNL	Disease resistance protein (TIR-NBS-LRR class) family (best arabidopsis hit)
Cerasus_serrulata	EVM0006719.1	PRGDB00173913	TNL	Disease resistance protein (TIR-NBS-LRR class) family (best arabidopsis hit)
Cerasus_serrulata	EVM0027705.1	PRGDB00173914	TNL	transmembrane receptors;ATP binding (best arabidopsis hit)
Cerasus_serrulata	EVM0019092.1	PRGDB00173914	TNL	transmembrane receptors;ATP binding (best arabidopsis hit)
Cerasus_serrulata	EVM0014825.1	PRGDB00173914	TNL	transmembrane receptors;ATP binding (best arabidopsis hit)
Cerasus_serrulata	EVM0019442.1	PRGDB00173914	TNL	transmembrane receptors;ATP binding (best arabidopsis hit)
Cerasus_serrulata	EVM0025838.1	PRGDB00173917	CNL	Disease resistance protein (CC-NBS-LRR class) family (best arabidopsis hit)
Cerasus_serrulata	EVM0001849.1	PRGDB00173917	CNL	Disease resistance protein (CC-NBS-LRR class) family (best arabidopsis hit)
Cerasus_serrulata	EVM0002321.1	PRGDB00173918	RLP	STRUBBELIG-receptor family 6 (best arabidopsis hit)
Cerasus_serrulata	EVM0015661.1	PRGDB00173921	NL	NB-ARC domain-containing disease resistance protein (best arabidopsis hit)
Cerasus_serrulata	EVM0011681.1	PRGDB00173927	NL	LRR and NB-ARC domains-containing disease resistance protein (best arabidopsis hit)
Cerasus_serrulata	EVM0024923.1	PRGDB00173930	TNL	Disease resistance protein (TIR-NBS-LRR class) family (best arabidopsis hit)
Cerasus_serrulata	EVM0028581.1	PRGDB00173930	TNL	Disease resistance protein (TIR-NBS-LRR class) family (best arabidopsis hit)
Cerasus_serrulata	EVM0024075.1	PRGDB00173937	RLP	Leucine-rich repeat protein kinase family protein (best arabidopsis hit)
Cerasus_serrulata	EVM0026048.1	PRGDB00173937	RLP	Leucine-rich repeat protein kinase family protein (best arabidopsis hit)
Cerasus_serrulata	EVM0005266.1	PRGDB00173937	RLP	Leucine-rich repeat protein kinase family protein (best arabidopsis hit)
Cerasus_serrulata	EVM0027310.1	PRGDB00173937	RLP	Leucine-rich repeat protein kinase family protein (best arabidopsis hit)
Cerasus_serrulata	EVM0025860.1	PRGDB00173938	NL	NB-ARC domain-containing disease resistance protein (best arabidopsis hit)
Cerasus_serrulata	EVM0020479.1	PRGDB00173938	NL	NB-ARC domain-containing disease resistance protein (best arabidopsis hit)
Cerasus_serrulata	EVM0015406.1	PRGDB00173938	NL	NB-ARC domain-containing disease resistance protein (best arabidopsis hit)
Cerasus_serrulata	EVM0025106.1	PRGDB00173940	NL	NB-ARC domain-containing disease resistance protein (best arabidopsis hit)
Cerasus_serrulata	EVM0013768.1	PRGDB00173942	RLP	Leucine-rich repeat transmembrane protein kinase (best arabidopsis hit)
Cerasus_serrulata	EVM0026884.1	PRGDB00173948	RLP	Leucine-rich repeat protein kinase family protein (best arabidopsis hit)
Cerasus_serrulata	EVM0024372.1	PRGDB00173948	RLP	Leucine-rich repeat protein kinase family protein (best arabidopsis hit)
Cerasus_serrulata	EVM0003043.1	PRGDB00173959	CNL	disease resistance protein (TIR-NBS-LRR class), putative (best arabidopsis hit)
Cerasus_serrulata	EVM0028172.1	PRGDB00173959	CNL	disease resistance protein (TIR-NBS-LRR class), putative (best arabidopsis hit)
Cerasus_serrulata	EVM0015480.1	PRGDB00173959	CNL	disease resistance protein (TIR-NBS-LRR class), putative (best arabidopsis hit)
Cerasus_serrulata	EVM0010927.1	PRGDB00173960	N	ABC-2 type transporter family protein (best arabidopsis hit)
Cerasus_serrulata	EVM0025373.1	PRGDB00173972	RLP	receptor-like kinase 1 (best arabidopsis hit)
Cerasus_serrulata	EVM0018938.2	PRGDB00173988	TNL	disease resistance protein (TIR-NBS-LRR class), putative (best arabidopsis hit)
Cerasus_serrulata	EVM0014097.1	PRGDB00173988	TNL	disease resistance protein (TIR-NBS-LRR class), putative (best arabidopsis hit)
Cerasus_serrulata	EVM0003135.1	PRGDB00174001	NL	NB-ARC domain-containing disease resistance protein (best arabidopsis hit)
Cerasus_serrulata	EVM0027162.1	PRGDB00174005	TNL	disease resistance protein (TIR-NBS-LRR class), putative (best arabidopsis hit)
Cerasus_serrulata	EVM0005047.1	PRGDB00174012	RLP	Leucine-rich repeat receptor-like protein kinase family protein (best arabidopsis hit)
Cerasus_serrulata	EVM0014617.1	PRGDB00174012	RLP	Leucine-rich repeat receptor-like protein kinase family protein (best arabidopsis hit)
Cerasus_serrulata	EVM0004907.1	PRGDB00174012	RLP	Leucine-rich repeat receptor-like protein kinase family protein (best arabidopsis hit)
Cerasus_serrulata	EVM0026582.1	PRGDB00174012	RLP	Leucine-rich repeat receptor-like protein kinase family protein (best arabidopsis hit)
Cerasus_serrulata	EVM0007444.1	PRGDB00174017	RLP	Leucine-rich receptor-like protein kinase family protein (best arabidopsis hit)
Cerasus_serrulata	EVM0023091.1	PRGDB00174026	RLP	Leucine-rich repeat protein kinase family protein (best arabidopsis hit)
Cerasus_serrulata	EVM0000013.1	PRGDB00174026	RLP	Leucine-rich repeat protein kinase family protein (best arabidopsis hit)
Cerasus_serrulata	EVM0019420.1	PRGDB00174030	NL	NB-ARC domain-containing disease resistance protein (best arabidopsis hit)
Cerasus_serrulata	EVM0013740.1	PRGDB00174036	T	Disease resistance protein (TIR-NBS-LRR class) family (best arabidopsis hit)
Cerasus_serrulata	EVM0011136.2	PRGDB00174040	CNL	Disease resistance protein (CC-NBS-LRR class) family (best arabidopsis hit)
Cerasus_serrulata	EVM0011136.1	PRGDB00174040	CNL	Disease resistance protein (CC-NBS-LRR class) family (best arabidopsis hit)
Cerasus_serrulata	EVM0022469.1	PRGDB00174040	CNL	Disease resistance protein (CC-NBS-LRR class) family (best arabidopsis hit)
Cerasus_serrulata	EVM0000249.1	PRGDB00174053	TNL	Disease resistance protein (TIR-NBS-LRR class) family (best arabidopsis hit)
Cerasus_serrulata	EVM0000249.3	PRGDB00174053	TNL	Disease resistance protein (TIR-NBS-LRR class) family (best arabidopsis hit)
Cerasus_serrulata	EVM0000249.2	PRGDB00174053	TNL	Disease resistance protein (TIR-NBS-LRR class) family (best arabidopsis hit)
Cerasus_serrulata	EVM0025011.1	PRGDB00174059	RLK-GNK2	cysteine-rich RLK (RECEPTOR-like protein kinase) 42 (best arabidopsis hit)
Cerasus_serrulata	EVM0020125.1	PRGDB00174062	CNL	NB-ARC domain-containing disease resistance protein (best arabidopsis hit)
Cerasus_serrulata	EVM0005141.1	PRGDB00174066	RLP	Leucine-rich receptor-like protein kinase family protein (best arabidopsis hit)
Cerasus_serrulata	EVM0010373.1	PRGDB00174069	N	ABC-2 and Plant PDR ABC-type transporter family protein (best arabidopsis hit)
Cerasus_serrulata	EVM0005287.1	PRGDB00174077	N	pleiotropic drug resistance 12 (best arabidopsis hit)
Cerasus_serrulata	EVM0013655.1	PRGDB00174077	N	pleiotropic drug resistance 12 (best arabidopsis hit)
Cerasus_serrulata	EVM0019953.1	PRGDB00174094	N	ABC-2 type transporter family protein (best arabidopsis hit)
Cerasus_serrulata	EVM0011984.1	PRGDB00174096	Mlo-like	Seven transmembrane MLO family protein (best arabidopsis hit)
Cerasus_serrulata	EVM0025614.1	PRGDB00174097	CNL	NB-ARC domain-containing disease resistance protein (best arabidopsis hit)
Cerasus_serrulata	EVM0001809.1	PRGDB00174100	RLP	Leucine-rich repeat protein kinase family protein (best arabidopsis hit)
Cerasus_serrulata	EVM0016151.1	PRGDB00174109	RLP	Leucine-rich repeat protein kinase family protein (best arabidopsis hit)
Cerasus_serrulata	EVM0009875.1	PRGDB00174114	T	Disease resistance protein (TIR-NBS-LRR class) family (best arabidopsis hit)
Cerasus_serrulata	EVM0016197.1	PRGDB00174114	T	Disease resistance protein (TIR-NBS-LRR class) family (best arabidopsis hit)
Cerasus_serrulata	EVM0007064.1	PRGDB00174115	Mlo-like	Seven transmembrane MLO family protein (best arabidopsis hit)
Cerasus_serrulata	EVM0002331.1	PRGDB00174126	RLP	Leucine-rich repeat protein kinase family protein (best arabidopsis hit)
Cerasus_serrulata	EVM0021093.1	PRGDB00174126	RLP	Leucine-rich repeat protein kinase family protein (best arabidopsis hit)
Cerasus_serrulata	EVM0001094.1	PRGDB00174126	RLP	Leucine-rich repeat protein kinase family protein (best arabidopsis hit)
Cerasus_serrulata	EVM0017136.4	PRGDB00174130	RLP	Leucine-rich repeat protein kinase family protein (best arabidopsis hit)
Cerasus_serrulata	EVM0017136.1	PRGDB00174130	RLP	Leucine-rich repeat protein kinase family protein (best arabidopsis hit)
Cerasus_serrulata	EVM0002625.1	PRGDB00174131	Mlo-like	Seven transmembrane MLO family protein (best arabidopsis hit)
Cerasus_serrulata	EVM0002625.2	PRGDB00174131	Mlo-like	Seven transmembrane MLO family protein (best arabidopsis hit)
Cerasus_serrulata	EVM0020940.1	PRGDB00174137	NL	NB-ARC domain-containing disease resistance protein (best arabidopsis hit)
Cerasus_serrulata	EVM0016143.1	PRGDB00174143	CNL	disease resistance protein (TIR-NBS-LRR class), putative (best arabidopsis hit)
Cerasus_serrulata	EVM0011850.1	PRGDB00174143	CNL	disease resistance protein (TIR-NBS-LRR class), putative (best arabidopsis hit)
Cerasus_serrulata	EVM0008738.1	PRGDB00174145	CNL	NB-ARC domain-containing disease resistance protein (best arabidopsis hit)
Cerasus_serrulata	EVM0020003.1	PRGDB00174145	CNL	NB-ARC domain-containing disease resistance protein (best arabidopsis hit)
Cerasus_serrulata	EVM0014455.1	PRGDB00174145	CNL	NB-ARC domain-containing disease resistance protein (best arabidopsis hit)
Cerasus_serrulata	EVM0018440.1	PRGDB00174145	CNL	NB-ARC domain-containing disease resistance protein (best arabidopsis hit)
Cerasus_serrulata	EVM0021538.1	PRGDB00174148	TNL	Disease resistance protein (TIR-NBS-LRR class) family (best arabidopsis hit)
Cerasus_serrulata	EVM0026644.1	PRGDB00174148	TNL	Disease resistance protein (TIR-NBS-LRR class) family (best arabidopsis hit)
Cerasus_serrulata	EVM0004580.1	PRGDB00174148	TNL	Disease resistance protein (TIR-NBS-LRR class) family (best arabidopsis hit)
Cerasus_serrulata	EVM0007460.1	PRGDB00174149	RLK-GNK2	cysteine-rich RLK (RECEPTOR-like protein kinase) 3 (best arabidopsis hit)
Cerasus_serrulata	EVM0012691.1	PRGDB00174149	RLK-GNK2	cysteine-rich RLK (RECEPTOR-like protein kinase) 3 (best arabidopsis hit)
Cerasus_serrulata	EVM0007296.1	PRGDB00174156	CNL	NB-ARC domain-containing disease resistance protein (best arabidopsis hit)
Cerasus_serrulata	EVM0006005.1	PRGDB00174157	RLK-GNK2	cysteine-rich RLK (RECEPTOR-like protein kinase) 10 (best arabidopsis hit)
Cerasus_serrulata	EVM0011529.1	PRGDB00174157	RLK-GNK2	cysteine-rich RLK (RECEPTOR-like protein kinase) 10 (best arabidopsis hit)
Cerasus_serrulata	EVM0025883.1	PRGDB00174161	Mlo-like	Seven transmembrane MLO family protein (best arabidopsis hit)
Cerasus_serrulata	EVM0013771.1	PRGDB00174161	Mlo-like	Seven transmembrane MLO family protein (best arabidopsis hit)
Cerasus_serrulata	EVM0028509.1	PRGDB00174162	CN	U-box domain-containing protein kinase family protein (best arabidopsis hit)
Cerasus_serrulata	EVM0017845.1	PRGDB00174163	RLP	Leucine-rich repeat protein kinase family protein (best arabidopsis hit)
Cerasus_serrulata	EVM0023996.1	PRGDB00174171	TNL	Disease resistance protein (TIR-NBS-LRR class) family (best arabidopsis hit)
Cerasus_serrulata	EVM0020421.1	PRGDB00174174	RLP	Leucine-rich repeat transmembrane protein kinase protein (best arabidopsis hit)
Cerasus_serrulata	EVM0002699.1	PRGDB00174176	TNL	disease resistance protein (TIR-NBS-LRR class), putative (best arabidopsis hit)
Cerasus_serrulata	EVM0001907.1	PRGDB00174176	TNL	disease resistance protein (TIR-NBS-LRR class), putative (best arabidopsis hit)
Cerasus_serrulata	EVM0021039.1	PRGDB00174176	TNL	disease resistance protein (TIR-NBS-LRR class), putative (best arabidopsis hit)
Cerasus_serrulata	EVM0007692.1	PRGDB00174176	TNL	disease resistance protein (TIR-NBS-LRR class), putative (best arabidopsis hit)
Cerasus_serrulata	EVM0011935.1	PRGDB00174177	TNL	Disease resistance protein (TIR-NBS-LRR class) family (best arabidopsis hit)
Cerasus_serrulata	EVM0002761.1	PRGDB00174184	N	pleiotropic drug resistance 12 (best arabidopsis hit)
Cerasus_serrulata	EVM0000328.1	PRGDB00174184	N	pleiotropic drug resistance 12 (best arabidopsis hit)
Cerasus_serrulata	EVM0028328.1	PRGDB00174204	TNL	Disease resistance protein (TIR-NBS-LRR class) family (best arabidopsis hit)
Cerasus_serrulata	EVM0002675.1	PRGDB00174204	TNL	Disease resistance protein (TIR-NBS-LRR class) family (best arabidopsis hit)
Cerasus_serrulata	EVM0012238.1	PRGDB00174204	TNL	Disease resistance protein (TIR-NBS-LRR class) family (best arabidopsis hit)
Cerasus_serrulata	EVM0012238.2	PRGDB00174204	TNL	Disease resistance protein (TIR-NBS-LRR class) family (best arabidopsis hit)
Cerasus_serrulata	EVM0027196.1	PRGDB00174210	RLP	Leucine-rich repeat protein kinase family protein (best arabidopsis hit)
Cerasus_serrulata	EVM0009840.1	PRGDB00174216	RLP	Leucine-rich receptor-like protein kinase family protein (best arabidopsis hit)
Cerasus_serrulata	EVM0020011.1	PRGDB00174219	RLP	Leucine-rich receptor-like protein kinase family protein (best arabidopsis hit)
Cerasus_serrulata	EVM0013822.2	PRGDB00174221	TNL	Disease resistance protein (TIR-NBS-LRR class) family (best arabidopsis hit)
Cerasus_serrulata	EVM0013822.1	PRGDB00174221	TNL	Disease resistance protein (TIR-NBS-LRR class) family (best arabidopsis hit)
Cerasus_serrulata	EVM0013822.3	PRGDB00174221	TNL	Disease resistance protein (TIR-NBS-LRR class) family (best arabidopsis hit)
Cerasus_serrulata	EVM0008634.1	PRGDB00174239	RLP	Leucine-rich repeat protein kinase family protein (best arabidopsis hit)
Cerasus_serrulata	EVM0020397.1	PRGDB00174260	RLP	Leucine-rich receptor-like protein kinase family protein (best arabidopsis hit)
Cerasus_serrulata	EVM0007920.1	PRGDB00174277	CNL	NB-ARC domain-containing disease resistance protein (best arabidopsis hit)
Cerasus_serrulata	EVM0012250.1	PRGDB00174289	NL	Disease resistance protein (CC-NBS-LRR class) family (best arabidopsis hit)
Cerasus_serrulata	EVM0022407.1	PRGDB00174289	NL	Disease resistance protein (CC-NBS-LRR class) family (best arabidopsis hit)
Cerasus_serrulata	EVM0009298.1	PRGDB00174289	NL	Disease resistance protein (CC-NBS-LRR class) family (best arabidopsis hit)
Cerasus_serrulata	EVM0017489.1	PRGDB00174291	RLP	Leucine-rich repeat transmembrane protein kinase protein (best arabidopsis hit)
Cerasus_serrulata	EVM0004635.1	PRGDB00174291	RLP	Leucine-rich repeat transmembrane protein kinase protein (best arabidopsis hit)
Cerasus_serrulata	EVM0007408.1	PRGDB00174293	CNL	disease resistance protein (TIR-NBS-LRR class), putative (best arabidopsis hit)
Cerasus_serrulata	EVM0015365.1	PRGDB00174293	CNL	disease resistance protein (TIR-NBS-LRR class), putative (best arabidopsis hit)
Cerasus_serrulata	EVM0015365.2	PRGDB00174293	CNL	disease resistance protein (TIR-NBS-LRR class), putative (best arabidopsis hit)
Cerasus_serrulata	EVM0007071.1	PRGDB00174305	NL	NB-ARC domain-containing disease resistance protein (best arabidopsis hit)
Cerasus_serrulata	EVM0008877.1	PRGDB00174305	NL	NB-ARC domain-containing disease resistance protein (best arabidopsis hit)
Cerasus_serrulata	EVM0007071.2	PRGDB00174305	NL	NB-ARC domain-containing disease resistance protein (best arabidopsis hit)
Cerasus_serrulata	EVM0020652.1	PRGDB00174305	NL	NB-ARC domain-containing disease resistance protein (best arabidopsis hit)
Cerasus_serrulata	EVM0002149.1	PRGDB00174305	NL	NB-ARC domain-containing disease resistance protein (best arabidopsis hit)
Cerasus_serrulata	EVM0007071.3	PRGDB00174305	NL	NB-ARC domain-containing disease resistance protein (best arabidopsis hit)
Cerasus_serrulata	EVM0008142.1	PRGDB00174305	NL	NB-ARC domain-containing disease resistance protein (best arabidopsis hit)
Cerasus_serrulata	EVM0007503.1	PRGDB00174314	RLP	Leucine-rich repeat protein kinase family protein (best arabidopsis hit)
Cerasus_serrulata	EVM0006274.1	PRGDB00174315	TNL	disease resistance protein (TIR-NBS-LRR class), putative (best arabidopsis hit)
Cerasus_serrulata	EVM0028006.1	PRGDB00174315	TNL	disease resistance protein (TIR-NBS-LRR class), putative (best arabidopsis hit)
Cerasus_serrulata	EVM0024433.1	PRGDB00174315	TNL	disease resistance protein (TIR-NBS-LRR class), putative (best arabidopsis hit)
Cerasus_serrulata	EVM0015088.1	PRGDB00174315	TNL	disease resistance protein (TIR-NBS-LRR class), putative (best arabidopsis hit)
Cerasus_serrulata	EVM0022672.1	PRGDB00174315	TNL	disease resistance protein (TIR-NBS-LRR class), putative (best arabidopsis hit)
Cerasus_serrulata	EVM0009525.1	PRGDB00174315	TNL	disease resistance protein (TIR-NBS-LRR class), putative (best arabidopsis hit)
Cerasus_serrulata	EVM0012981.1	PRGDB00174325	TNL	disease resistance protein (TIR-NBS-LRR class), putative (best arabidopsis hit)
Cerasus_serrulata	EVM0012981.2	PRGDB00174325	TNL	disease resistance protein (TIR-NBS-LRR class), putative (best arabidopsis hit)
Cerasus_serrulata	EVM0008558.1	PRGDB00174336	CNL	LRR and NB-ARC domains-containing disease resistance protein (best arabidopsis hit)
Cerasus_serrulata	EVM0026873.1	PRGDB00174336	CNL	LRR and NB-ARC domains-containing disease resistance protein (best arabidopsis hit)
Cerasus_serrulata	EVM0027182.1	PRGDB00174336	CNL	LRR and NB-ARC domains-containing disease resistance protein (best arabidopsis hit)
Cerasus_serrulata	EVM0024018.1	PRGDB00174336	CNL	LRR and NB-ARC domains-containing disease resistance protein (best arabidopsis hit)
Cerasus_serrulata	EVM0027388.1	PRGDB00174336	CNL	LRR and NB-ARC domains-containing disease resistance protein (best arabidopsis hit)
Cerasus_serrulata	EVM0022447.1	PRGDB00174339	CNL	NB-ARC domain-containing disease resistance protein (best arabidopsis hit)
Cerasus_serrulata	EVM0004384.1	PRGDB00174339	CNL	NB-ARC domain-containing disease resistance protein (best arabidopsis hit)
Cerasus_serrulata	EVM0004026.1	PRGDB00174340	RLP	phytosulfokin receptor 1 (best arabidopsis hit)
Cerasus_serrulata	EVM0025159.1	PRGDB00174342	RLP	Leucine-rich repeat protein kinase family protein (best arabidopsis hit)
Cerasus_serrulata	EVM0013770.1	PRGDB00174346	RLP	Leucine-rich repeat protein kinase family protein (best arabidopsis hit)
Cerasus_serrulata	EVM0016687.1	PRGDB00174347	RLP	Leucine-rich repeat protein kinase family protein (best arabidopsis hit)
Cerasus_serrulata	EVM0016687.2	PRGDB00174347	RLP	Leucine-rich repeat protein kinase family protein (best arabidopsis hit)
Cerasus_serrulata	EVM0008809.1	PRGDB00174357	CNL	LRR and NB-ARC domains-containing disease resistance protein (best arabidopsis hit)
Cerasus_serrulata	EVM0019193.1	PRGDB00174360	NL	LRR and NB-ARC domains-containing disease resistance protein (best arabidopsis hit)
Cerasus_serrulata	EVM0002644.1	PRGDB00174371	CNL	LRR and NB-ARC domains-containing disease resistance protein (best arabidopsis hit)
Cerasus_serrulata	EVM0006556.1	PRGDB00174372	CNL	Disease resistance protein (CC-NBS-LRR class) family (best arabidopsis hit)
Cerasus_serrulata	EVM0014851.1	PRGDB00174372	CNL	Disease resistance protein (CC-NBS-LRR class) family (best arabidopsis hit)
Cerasus_serrulata	EVM0019678.1	PRGDB00174372	CNL	Disease resistance protein (CC-NBS-LRR class) family (best arabidopsis hit)
Cerasus_serrulata	EVM0009049.1	PRGDB00174372	CNL	Disease resistance protein (CC-NBS-LRR class) family (best arabidopsis hit)
Cerasus_serrulata	EVM0009144.1	PRGDB00174372	CNL	Disease resistance protein (CC-NBS-LRR class) family (best arabidopsis hit)
Cerasus_serrulata	EVM0007676.1	PRGDB00174372	CNL	Disease resistance protein (CC-NBS-LRR class) family (best arabidopsis hit)
Cerasus_serrulata	EVM0019053.1	PRGDB00174372	CNL	Disease resistance protein (CC-NBS-LRR class) family (best arabidopsis hit)
Cerasus_serrulata	EVM0018273.1	PRGDB00174372	CNL	Disease resistance protein (CC-NBS-LRR class) family (best arabidopsis hit)
Cerasus_serrulata	EVM0024859.1	PRGDB00174372	CNL	Disease resistance protein (CC-NBS-LRR class) family (best arabidopsis hit)
Cerasus_serrulata	EVM0010988.1	PRGDB00174398	TNL	disease resistance protein (TIR-NBS-LRR class), putative (best arabidopsis hit)
Cerasus_serrulata	EVM0000644.1	PRGDB00174398	TNL	disease resistance protein (TIR-NBS-LRR class), putative (best arabidopsis hit)
Cerasus_serrulata	EVM0017415.1	PRGDB00174398	TNL	disease resistance protein (TIR-NBS-LRR class), putative (best arabidopsis hit)
Cerasus_serrulata	EVM0020259.1	PRGDB00174398	TNL	disease resistance protein (TIR-NBS-LRR class), putative (best arabidopsis hit)
Cerasus_serrulata	EVM0003948.1	PRGDB00174405	RLP	receptor-like kinase 1 (best arabidopsis hit)
Cerasus_serrulata	EVM0018323.1	PRGDB00174409	CNL	NB-ARC domain-containing disease resistance protein (best arabidopsis hit)
Cerasus_serrulata	EVM0015676.1	PRGDB00174409	CNL	NB-ARC domain-containing disease resistance protein (best arabidopsis hit)
Cerasus_serrulata	EVM0027746.1	PRGDB00174433	N	disease resistance protein (TIR-NBS-LRR class), putative (best arabidopsis hit)
Cerasus_serrulata	EVM0025991.1	PRGDB00174433	N	disease resistance protein (TIR-NBS-LRR class), putative (best arabidopsis hit)
Cerasus_serrulata	EVM0023600.1	PRGDB00174460	NL	NB-ARC domain-containing disease resistance protein (best arabidopsis hit)
Cerasus_serrulata	EVM0008196.1	PRGDB00174477	RLP	Leucine-rich repeat protein kinase family protein (best arabidopsis hit)
Cerasus_serrulata	EVM0011304.1	PRGDB00174477	RLP	Leucine-rich repeat protein kinase family protein (best arabidopsis hit)
Cerasus_serrulata	EVM0021569.1	PRGDB00174491	RLP	receptor-like protein kinase 2 (best arabidopsis hit)
Cerasus_serrulata	EVM0012237.1	PRGDB00174495	RLP	Leucine-rich repeat protein kinase family protein (best arabidopsis hit)
Cerasus_serrulata	EVM0018143.1	PRGDB00174495	RLP	Leucine-rich repeat protein kinase family protein (best arabidopsis hit)
Cerasus_serrulata	EVM0002041.1	PRGDB00174513	N	pleiotropic drug resistance 12 (best arabidopsis hit)
Cerasus_serrulata	EVM0013906.1	PRGDB00174517	TNL	Disease resistance protein (TIR-NBS-LRR class) family (best arabidopsis hit)
Cerasus_serrulata	EVM0014532.1	PRGDB00174517	TNL	Disease resistance protein (TIR-NBS-LRR class) family (best arabidopsis hit)
Cerasus_serrulata	EVM0010937.1	PRGDB00174518	N	ABC-2 type transporter family protein (best arabidopsis hit)
Cerasus_serrulata	EVM0004055.1	PRGDB00174518	N	ABC-2 type transporter family protein (best arabidopsis hit)
Cerasus_serrulata	EVM0021456.1	PRGDB00174520	CNL	LRR and NB-ARC domains-containing disease resistance protein (best arabidopsis hit)
Cerasus_serrulata	EVM0026388.1	PRGDB00174520	CNL	LRR and NB-ARC domains-containing disease resistance protein (best arabidopsis hit)
Cerasus_serrulata	EVM0023402.1	PRGDB00174522	RLP	Leucine-rich receptor-like protein kinase family protein (best arabidopsis hit)
Cerasus_serrulata	EVM0011900.1	PRGDB00174528	TNL	disease resistance protein (TIR-NBS-LRR class), putative (best arabidopsis hit)
Cerasus_serrulata	EVM0027609.1	PRGDB00174528	TNL	disease resistance protein (TIR-NBS-LRR class), putative (best arabidopsis hit)
Cerasus_serrulata	EVM0017514.1	PRGDB00174549	N	ABC-2 type transporter family protein (best arabidopsis hit)
Cerasus_serrulata	EVM0006362.1	PRGDB00174551	NL	LRR and NB-ARC domains-containing disease resistance protein (best arabidopsis hit)
Cerasus_serrulata	EVM0002071.1	PRGDB00174551	NL	LRR and NB-ARC domains-containing disease resistance protein (best arabidopsis hit)
Cerasus_serrulata	EVM0014441.1	PRGDB00174551	NL	LRR and NB-ARC domains-containing disease resistance protein (best arabidopsis hit)
Cerasus_serrulata	EVM0021356.1	PRGDB00174551	NL	LRR and NB-ARC domains-containing disease resistance protein (best arabidopsis hit)
Cerasus_serrulata	EVM0026821.1	PRGDB00174551	NL	LRR and NB-ARC domains-containing disease resistance protein (best arabidopsis hit)
Cerasus_serrulata	EVM0019148.1	PRGDB00174560	CN	U-box domain-containing protein kinase family protein (best arabidopsis hit)
Cerasus_serrulata	EVM0015600.1	PRGDB00174561	RLP	Leucine-rich repeat protein kinase family protein (best arabidopsis hit)
Cerasus_serrulata	EVM0008905.1	PRGDB00174572	TNL	disease resistance protein (TIR-NBS-LRR class), putative (best arabidopsis hit)
Cerasus_serrulata	EVM0029016.1	PRGDB00174573	CNL	NB-ARC domain-containing disease resistance protein (best arabidopsis hit)
Cerasus_serrulata	EVM0016280.1	PRGDB00174584	Mlo-like	Seven transmembrane MLO family protein (best arabidopsis hit)
Cerasus_serrulata	EVM0006884.1	PRGDB00174584	Mlo-like	Seven transmembrane MLO family protein (best arabidopsis hit)
Cerasus_serrulata	EVM0011205.1	PRGDB00174586	CN	U-box domain-containing protein kinase family protein (best arabidopsis hit)
Cerasus_serrulata	EVM0018791.2	PRGDB00174587	RLP	receptor-like kinase in flowers 1 (best arabidopsis hit)
Cerasus_serrulata	EVM0008424.2	PRGDB00174608	RLP	Leucine-rich repeat receptor-like protein kinase family protein (best arabidopsis hit)
Cerasus_serrulata	EVM0008424.1	PRGDB00174608	RLP	Leucine-rich repeat receptor-like protein kinase family protein (best arabidopsis hit)
Cerasus_serrulata	EVM0001793.1	PRGDB00174610	RLP	Leucine-rich repeat protein kinase family protein (best arabidopsis hit)
Cerasus_serrulata	EVM0008049.2	PRGDB00174617	TNL	disease resistance protein (TIR-NBS-LRR class), putative (best arabidopsis hit)
Cerasus_serrulata	EVM0008049.1	PRGDB00174617	TNL	disease resistance protein (TIR-NBS-LRR class), putative (best arabidopsis hit)
Cerasus_serrulata	EVM0006766.1	PRGDB00174621	Mlo-like	Seven transmembrane MLO family protein (best arabidopsis hit)
Cerasus_serrulata	EVM0007960.1	PRGDB00174621	Mlo-like	Seven transmembrane MLO family protein (best arabidopsis hit)
Cerasus_serrulata	EVM0023503.1	PRGDB00174627	N	Disease resistance protein (CC-NBS-LRR class) family (best arabidopsis hit)
Cerasus_serrulata	EVM0003905.1	PRGDB00174631	RLP	inflorescence meristem receptor-like kinase 2 (best arabidopsis hit)
Cerasus_serrulata	EVM0012624.1	PRGDB00174633	RLK-GNK2	cysteine-rich RLK (RECEPTOR-like protein kinase) 10 (best arabidopsis hit)
Cerasus_serrulata	EVM0007155.1	PRGDB00174640	N	white-brown complex homolog protein 11 (best arabidopsis hit)
Cerasus_serrulata	EVM0007092.1	PRGDB00174642	N	ABC-2 type transporter family protein (best arabidopsis hit)
Cerasus_serrulata	EVM0015275.1	PRGDB00174650	CNL	NB-ARC domain-containing disease resistance protein (best arabidopsis hit)
Cerasus_serrulata	EVM0013535.1	PRGDB00174651	RLP	Leucine-rich repeat protein kinase family protein (best arabidopsis hit)
Cerasus_serrulata	EVM0010468.5	PRGDB00174657	NL	LRR and NB-ARC domains-containing disease resistance protein (best arabidopsis hit)
Cerasus_serrulata	EVM0010468.2	PRGDB00174657	NL	LRR and NB-ARC domains-containing disease resistance protein (best arabidopsis hit)
Cerasus_serrulata	EVM0010468.1	PRGDB00174657	NL	LRR and NB-ARC domains-containing disease resistance protein (best arabidopsis hit)
Cerasus_serrulata	EVM0010468.3	PRGDB00174657	NL	LRR and NB-ARC domains-containing disease resistance protein (best arabidopsis hit)
Cerasus_serrulata	EVM0010468.4	PRGDB00174657	NL	LRR and NB-ARC domains-containing disease resistance protein (best arabidopsis hit)
Cerasus_serrulata	EVM0024076.2	PRGDB00174667	CNL	LRR and NB-ARC domains-containing disease resistance protein (best arabidopsis hit)
Cerasus_serrulata	EVM0019344.1	PRGDB00174667	CNL	LRR and NB-ARC domains-containing disease resistance protein (best arabidopsis hit)
Cerasus_serrulata	EVM0015053.1	PRGDB00174667	CNL	LRR and NB-ARC domains-containing disease resistance protein (best arabidopsis hit)
Cerasus_serrulata	EVM0027305.2	PRGDB00174667	CNL	LRR and NB-ARC domains-containing disease resistance protein (best arabidopsis hit)
Cerasus_serrulata	EVM0011814.1	PRGDB00174667	CNL	LRR and NB-ARC domains-containing disease resistance protein (best arabidopsis hit)
Cerasus_serrulata	EVM0024076.1	PRGDB00174667	CNL	LRR and NB-ARC domains-containing disease resistance protein (best arabidopsis hit)
Cerasus_serrulata	EVM0027305.1	PRGDB00174667	CNL	LRR and NB-ARC domains-containing disease resistance protein (best arabidopsis hit)
Cerasus_serrulata	EVM0005768.1	PRGDB00174667	CNL	LRR and NB-ARC domains-containing disease resistance protein (best arabidopsis hit)
Cerasus_serrulata	EVM0019344.2	PRGDB00174667	CNL	LRR and NB-ARC domains-containing disease resistance protein (best arabidopsis hit)
Cerasus_serrulata	EVM0026299.1	PRGDB00174670	NL	LRR and NB-ARC domains-containing disease resistance protein (best arabidopsis hit)
Cerasus_serrulata	EVM0002622.1	PRGDB00174670	NL	LRR and NB-ARC domains-containing disease resistance protein (best arabidopsis hit)
Cerasus_serrulata	EVM0020198.1	PRGDB00174670	NL	LRR and NB-ARC domains-containing disease resistance protein (best arabidopsis hit)
Cerasus_serrulata	EVM0000600.1	PRGDB00174673	TNL	Disease resistance protein (TIR-NBS-LRR class) family (best arabidopsis hit)
Cerasus_serrulata	EVM0002009.1	PRGDB00175314	N	ATP-binding casette family G25 (best arabidopsis hit)
Cerasus_serrulata	EVM0021810.1	PRGDB00183044	N	ATP-binding cassette A2 (best arabidopsis hit)
Cerasus_serrulata	EVM0021640.1	PRGDB00183044	N	ATP-binding cassette A2 (best arabidopsis hit)
Cerasus_serrulata	EVM0016858.1	PRGDB00183459	N	pleiotropic drug resistance 12 (best arabidopsis hit)
Cerasus_serrulata	EVM0004451.1	PRGDB00184759	N	zinc finger protein-related (best arabidopsis hit); E3 ubiquitin ligase, putative, expressed (best rice hit)
Cerasus_serrulata	EVM0000354.1	PRGDB00184759	N	zinc finger protein-related (best arabidopsis hit); E3 ubiquitin ligase, putative, expressed (best rice hit)
Cerasus_serrulata	EVM0023050.1	PRGDB00189168	RLP	PREDICTED: Glycine max protein STRUBBELIG-RECEPTOR FAMILY 5-like (LOC100785529), mRNA
[truncated: 4,935 more rows]
